# Supplementary material for: Protective effect of TCR-mediated MAIT cell activation during experimental autoimmune encephalomyelitis
Source: Nat Commun. 2024 Oct 28;15:9287. doi: 10.1038/s41467-024-53657-9 (PMC11519641; doi:10.1038/s41467-024-53657-9)
Supplement: Supplementary file 3 — Supplementary Data 1 [file 41467_2024_53657_MOESM3_ESM.xlsx]

## Sheet: EAE CNS vs EAE spleen
ensembl_gene_id	external_gene_name	gene_biotype	entrezgene_id	chromosome_name	hsapiens_homolog_associated_gene_name	baseMean	log2FoldChange	lfcSE	stat	pvalue	padj	is_candidate
ENSMUSG00000000001	Gnai3	protein_coding	14679	3	GNAI3	1339.7	0.0862647	0.368914	0.233834	0.815114	0.915646	FALSE
ENSMUSG00000000003	Pbsn	protein_coding	54192	X		0						FALSE
ENSMUSG00000000028	Cdc45	protein_coding	12544	16	CDC45	172.809	0.372371	0.474516	0.784738	0.432607	0.668733	FALSE
ENSMUSG00000000031	H19	lncRNA	14955	7		1.68699	5.1081	3.69887	1.38099	0.167282		FALSE
ENSMUSG00000000037	Scml2	protein_coding	107815	X	SCML2	3.09421	-4.49802	3.69098	-1.21865	0.222976		FALSE
ENSMUSG00000000049	Apoh	protein_coding	11818	11	APOH	0						FALSE
ENSMUSG00000000056	Narf	protein_coding	67608	11	NARF	401.152	0.0540176	0.351628	0.153621	0.877908	0.946254	FALSE
ENSMUSG00000000058	Cav2	protein_coding	12390	6	CAV2	18.0748	7.62006	1.51272	5.03731	4.72124e-07	1.19338e-05	TRUE
ENSMUSG00000000078	Klf6	protein_coding	23849	13	KLF6	7114.89	-0.378251	0.564047	-0.670602	0.502474	0.724753	FALSE
ENSMUSG00000000085	Scmh1	protein_coding	29871	4	SCMH1	182.769	-0.0586711	0.291567	-0.201227	0.840521	0.928303	FALSE
ENSMUSG00000000088	Cox5a	protein_coding	12858	9		702.336	0.693535	0.340815	2.03493	0.0418578	0.152614	FALSE
ENSMUSG00000000093	Tbx2	protein_coding	21385	11	TBX2	25.4372	0.0233795	1.49366	0.0156525	0.987512	0.994793	FALSE
ENSMUSG00000000094	Tbx4	protein_coding	21387	11	TBX4	0						FALSE
ENSMUSG00000000103	Zfy2	protein_coding	22768	Y	ZNF549	0						FALSE
ENSMUSG00000000120	Ngfr	protein_coding	18053	11	NGFR	9.07741	4.93506	2.38984	2.06502	0.0389208	0.144975	FALSE
ENSMUSG00000000125	Wnt3	protein_coding	22415	11	WNT3	2.10212	-3.21187	3.70918	-0.865925	0.386531		FALSE
ENSMUSG00000000126	Wnt9a	protein_coding	216795	11	WNT9A	0.487349	3.20747	3.74764	0.855863	0.392073		FALSE
ENSMUSG00000000127	Fer	protein_coding	14158	17	FER	13.2152	1.24709	1.24515	1.00156	0.316556	0.561781	FALSE
ENSMUSG00000000131	Xpo6	protein_coding	74204	7	XPO6	2197.32	0.171689	0.227866	0.753466	0.45117	0.683619	FALSE
ENSMUSG00000000134	Tfe3	protein_coding	209446	X	TFE3	752.789	0.369256	0.284515	1.29784	0.194341	0.421848	FALSE
ENSMUSG00000000142	Axin2	protein_coding	12006	11	AXIN2	722.649	-1.66545	0.267764	-6.21985	4.97621e-10	2.49278e-08	TRUE
ENSMUSG00000000148	Brat1	protein_coding	231841	5	BRAT1	446.605	-0.628103	0.312291	-2.01128	0.0442962	0.159395	FALSE
ENSMUSG00000000149	Gna12	protein_coding	14673	5	GNA12	285.479	0.471056	0.518046	0.909294	0.363195	0.606971	FALSE
ENSMUSG00000000154	Slc22a18	protein_coding	18400	7	SLC22A18	6.2925	2.74435	2.71086	1.01235	0.311369	0.557121	FALSE
ENSMUSG00000000157	Itgb2l	protein_coding	16415	16	ITGB2	110.95	-3.67243	3.53863	-1.03781			FALSE
ENSMUSG00000000159	Igsf5	protein_coding	72058	16		39.5834	1.53191	0.989868	1.54759	0.12172	0.312687	FALSE
ENSMUSG00000000167	Pih1d2	protein_coding	72614	9	PIH1D2	4.23354	2.28762	2.91931	0.783615	0.433266	0.66925	FALSE
ENSMUSG00000000168	Dlat	protein_coding	235339	9	DLAT	387.421	0.0436993	0.400404	0.109138	0.913093	0.959761	FALSE
ENSMUSG00000000171	Sdhd	protein_coding	66925	9	SDHD	914.103	0.229935	0.266817	0.86177	0.388814	0.629467	FALSE
ENSMUSG00000000182	Fgf23	protein_coding	64654	6	FGF23	0						FALSE
ENSMUSG00000000183	Fgf6	protein_coding	14177	6	FGF6	0						FALSE
ENSMUSG00000000184	Ccnd2	protein_coding	12444	6	CCND2	3075.13	-0.482487	0.234846	-2.05448	0.0399294	0.147637	FALSE
ENSMUSG00000000194	Gpr107	protein_coding	277463	2	GPR107	885.801	0.595406	0.223923	2.65898	0.00783767	0.0445852	FALSE
ENSMUSG00000000197	Nalcn	protein_coding	338370	14	NALCN	1.57264	2.85618	3.01181	0.948328	0.342962		FALSE
ENSMUSG00000000202	Btbd17	protein_coding	72014	11	BTBD17	19.2951	4.09739	2.07598	1.97371			FALSE
ENSMUSG00000000204	Slfn4	protein_coding	20558	11	SLFN12L	376.936	-0.421118	2.0288	-0.207569			FALSE
ENSMUSG00000000214	Th	protein_coding	21823	7	TH	0.0407821	0	3.81693	0	1		FALSE
ENSMUSG00000000215	Ins2	protein_coding	16334	7	INS	0.762074	3.9611	3.7234	1.06384	0.287401		FALSE
ENSMUSG00000000216	Scnn1g	protein_coding	20278	7	SCNN1G	0.108868	1.38169	3.81462	0.362208	0.717197		FALSE
ENSMUSG00000000223	Drp2	protein_coding	13497	X	DRP2	13.7575	7.66316	2.27384	3.37014	0.000751302	0.00695786	TRUE
ENSMUSG00000000244	Tspan32	protein_coding	27027	7	TSPAN32	1107.82	-1.88715	0.348881	-5.40913	6.33313e-08	2.0211e-06	TRUE
ENSMUSG00000000247	Lhx2	protein_coding	16870	2	LHX2	7.32859	4.50277	1.7256	2.60939	0.00907043	0.0496545	TRUE
ENSMUSG00000000248	Clec2g	protein_coding	70809	6	CLEC2D	4.14553	-2.84389	2.43686	-1.16703	0.243198	0.481705	FALSE
ENSMUSG00000000253	Gmpr	protein_coding	66355	13	GMPR	16.1811	1.67043	1.43785	1.16176	0.245334	0.484252	FALSE
ENSMUSG00000000263	Glra1	protein_coding	14654	11	GLRA1	0						FALSE
ENSMUSG00000000266	Mid2	protein_coding	23947	X	MID2	4.50762	-0.486579	1.98341	-0.245324	0.806206	0.911087	FALSE
ENSMUSG00000000275	Trim25	protein_coding	217069	11	TRIM25	1476.72	0.0680048	0.253751	0.267998	0.788701	0.902701	FALSE
ENSMUSG00000000276	Dgke	protein_coding	56077	11	DGKE	651.754	-0.0873878	0.296911	-0.294323	0.768511	0.894036	FALSE
ENSMUSG00000000278	Scpep1	protein_coding	74617	11	SCPEP1	733.44	0.639945	0.331574	1.93002	0.0536045	0.18237	FALSE
ENSMUSG00000000282	Mnt	protein_coding	17428	11	MNT	721.139	0.190451	0.292301	0.651558	0.514687	0.733536	FALSE
ENSMUSG00000000290	Itgb2	protein_coding	16414	10	ITGB2	5490.5	-0.385936	0.301691	-1.27924	0.200811	0.428675	FALSE
ENSMUSG00000000295	Hddc2	protein_coding	69692	10	HDDC2	267.057	-0.468152	0.430597	-1.08722	0.276941	0.520159	FALSE
ENSMUSG00000000296	Tpd52l1	protein_coding	21987	10	TPD52L1	7.51396	6.46082	2.2445	2.87852	0.0039955	0.0266868	TRUE
ENSMUSG00000000301	Pemt	protein_coding	18618	11	PEMT	16.9863	1.54402	1.39062	1.11031	0.266866	0.50936	FALSE
ENSMUSG00000000303	Cdh1	protein_coding	12550	8	CDH1	19.1413	1.05679	1.39768	0.756101	0.449589	0.681962	FALSE
ENSMUSG00000000305	Cdh4	protein_coding	12561	2	CDH4	0.0815642	0	3.81693	0	1		FALSE
ENSMUSG00000000308	Ckmt1	protein_coding	12716	2	CKMT1B	11.8493	4.00082	1.72575	2.31831	0.0204327	0.0916118	FALSE
ENSMUSG00000000317	Bcl6b	protein_coding	12029	11	BCL6B	19.2857	1.38104	1.61007	0.857753	0.391029	0.631691	FALSE
ENSMUSG00000000318	Clec10a	protein_coding	17312	11	CLEC10A	22.6731	1.27586	3.53964	0.360449	0.718511	0.865344	FALSE
ENSMUSG00000000320	Alox12	protein_coding	11684	11	ALOX12	2.33711	-0.838176	2.60235	-0.322085	0.747388		FALSE
ENSMUSG00000000325	Arvcf	protein_coding	11877	16	ARVCF	143.969	-0.0213064	0.493481	-0.0431757	0.965561	0.984153	FALSE
ENSMUSG00000000326	Comt	protein_coding	12846	16	COMT	943.217	0.102978	0.208472	0.493964	0.621331	0.807946	FALSE
ENSMUSG00000000339	Rtca	protein_coding	66368	3	RTCA	223.581	-0.156374	0.415805	-0.376074	0.706862	0.858273	FALSE
ENSMUSG00000000340	Dbt	protein_coding	13171	3	DBT	194.263	-0.206016	0.43223	-0.476636	0.633621	0.816717	FALSE
ENSMUSG00000000346	Dazap2	protein_coding	23994	15	DAZAP2	2880.89	0.185083	0.246593	0.750561	0.452917	0.685011	FALSE
ENSMUSG00000000355	Mcts1	protein_coding	68995	X	MCTS1	537.203	0.352621	0.147141	2.39648	0.0165532	0.0782725	FALSE
ENSMUSG00000000359	Rem1	protein_coding	19700	2	REM1	7.27548	4.49126	2.85817	1.57137	0.116096	0.303493	FALSE
ENSMUSG00000000365	Rnf17	protein_coding	30054	14	RNF17	11.4407	-0.99041	1.69368	-0.584768	0.558704	0.76704	FALSE
ENSMUSG00000000374	Trappc10	protein_coding	216131	10	TRAPPC10	1044.91	-0.0827039	0.316055	-0.261676	0.793572	0.904789	FALSE
ENSMUSG00000000378	Ccm2	protein_coding	216527	11	CCM2	2006.38	-0.094942	0.223527	-0.424745	0.671022	0.839246	FALSE
ENSMUSG00000000381	Wap	protein_coding	22373	11		0						FALSE
ENSMUSG00000000384	Tbrg4	protein_coding	21379	11	TBRG4	1358.7	-0.321282	0.185008	-1.73658	0.0824614	0.242686	FALSE
ENSMUSG00000000385	Tmprss2	protein_coding	50528	16	TMPRSS2	5.76101	3.68865	2.42766	1.51943	0.128655	0.323714	FALSE
ENSMUSG00000000386	Mx1	polymorphic_pseudogene		16	MX1	519.181	1.56527	0.306185	5.11218	3.18457e-07	8.38281e-06	TRUE
ENSMUSG00000000392	Fap	protein_coding	14089	2	FAP	10.205	3.51557	1.78366	1.97099	0.0487253	0.170616	FALSE
ENSMUSG00000000394	Gcg	protein_coding	14526	2	GCG	5.70907	-20.204	3.68201	-5.48722			FALSE
ENSMUSG00000000399	Ndufa9	protein_coding	66108	6	NDUFA9	854.276	-0.146205	0.375894	-0.388954	0.69731	0.854542	FALSE
ENSMUSG00000000402	Egfl6	protein_coding	54156	X	EGFL6	0.8394	3.20748	3.74764	0.855867	0.392071		FALSE
ENSMUSG00000000409	Lck	protein_coding	16818	4	LCK	10077	0.0132537	0.247615	0.0535254	0.957313	0.980371	FALSE
ENSMUSG00000000411	Tssk3	protein_coding	58864	4	TSSK3	3.63767	1.97678	3.31644	0.596055	0.551138	0.761142	FALSE
ENSMUSG00000000416	Cttnbp2	protein_coding	30785	6	CTTNBP2	13.2779	7.39724	1.85844	3.98035	6.88145e-05	0.000925609	TRUE
ENSMUSG00000000420	Galnt1	protein_coding	14423	18	GALNT1	1578.74	0.597036	0.308892	1.93283	0.0532567	0.181675	FALSE
ENSMUSG00000000435	Myf5	protein_coding	17877	10	MYF5	0						FALSE
ENSMUSG00000000439	Mkrn2	protein_coding	67027	6	MKRN2	287.509	-0.0175297	0.310717	-0.056417	0.95501	0.979359	FALSE
ENSMUSG00000000440	Pparg	protein_coding	19016	6	PPARG	11.6772	0.230795	1.41613	0.162976	0.870537	0.943044	FALSE
ENSMUSG00000000441	Raf1	protein_coding	110157	6	RAF1	3008.43	0.480346	0.261533	1.83665	0.0662613	0.210001	FALSE
ENSMUSG00000000486	Sept1	protein_coding	54204	7	SEPT1	9820.92	-0.199075	0.288004	-0.691221	0.489426	0.715802	FALSE
ENSMUSG00000000489	Pdgfb	protein_coding	18591	15	PDGFB	378.561	1.24023	0.334105	3.7121	0.000205544	0.00234658	TRUE
ENSMUSG00000000530	Acvrl1	protein_coding	11482	15	ACVRL1	298.415	0.744278	0.734252	1.01365	0.310748	0.556615	FALSE
ENSMUSG00000000531	Grasp	protein_coding	56149	15	GRASP	720.636	2.04694	0.333002	6.14691	7.90074e-10	3.78572e-08	TRUE
ENSMUSG00000000532	Acvr1b	protein_coding	11479	15	ACVR1B	413.258	-1.35456	0.628123	-2.15652	0.031043	0.12326	FALSE
ENSMUSG00000000538	Tom1l2	protein_coding	216810	11	TOM1L2	414.795	-0.127442	0.290885	-0.438119	0.6613	0.833609	FALSE
ENSMUSG00000000544	Gpa33	protein_coding	59290	1	GPA33	0						FALSE
ENSMUSG00000000552	Zfp385a	protein_coding	29813	15	ZNF385A	212.071	2.07241	0.691282	2.99793	0.0027182	0.0195028	TRUE
ENSMUSG00000000555	Itga5	protein_coding	16402	15	ITGA5	1201.07	0.972359	0.304774	3.19043	0.00142063	0.011563	FALSE
ENSMUSG00000000560	Gabra2	protein_coding	14395	5	GABRA2	12.1093	7.83311	2.54772	3.07456			FALSE
ENSMUSG00000000561	Wdr77	protein_coding	70465	3	WDR77	500.755	-1.0077	0.357219	-2.82096	0.00478798	0.0305717	TRUE
ENSMUSG00000000562	Adora3	protein_coding	11542	3	ADORA3	18.7179	2.11738	1.56814	1.35025	0.176935	0.397569	FALSE
ENSMUSG00000000563	Atp5f1	protein_coding	11950	3	ATP5PB	1243.75	0.196273	0.217399	0.902827	0.366618	0.610021	FALSE
ENSMUSG00000000567	Sox9	protein_coding	20682	11	SOX9	5.0861	5.74991	2.4853	2.31357			FALSE
ENSMUSG00000000568	Hnrnpd	protein_coding	11991	5	HNRNPD	2256.31	0.133311	0.160121	0.832568	0.405088	0.643834	FALSE
ENSMUSG00000000579	Dynlt1c	protein_coding	100040563	17	DYNLT1	2.51023	-0.249246	2.99497	-0.0832216	0.933675		FALSE
ENSMUSG00000000581	C1d	protein_coding	57316	11	C1D	317.134	-0.317972	0.263998	-1.20445	0.228416	0.462908	FALSE
ENSMUSG00000000594	Gm2a	protein_coding	14667	11	GM2A	3013	0.581603	0.400713	1.45142	0.146663	0.353011	FALSE
ENSMUSG00000000600	Krit1	protein_coding	79264	5	KRIT1	922.193	-0.273558	0.21181	-1.29152	0.196522	0.424635	FALSE
ENSMUSG00000000605	Clcn4	protein_coding	12727	7	CLCN4	1296.89	-0.199938	0.174569	-1.14532	0.252075	0.49221	FALSE
ENSMUSG00000000606	Vmn2r88	protein_coding	669149	14		0						FALSE
ENSMUSG00000000617	Grm6	protein_coding	108072	11	GRM6	16.8294	-5.90682	1.6767	-3.52289	0.000426876	0.00433458	TRUE
ENSMUSG00000000627	Sema4f	protein_coding	20355	6	SEMA4F	823.214	-0.099197	0.286663	-0.34604	0.729313	0.871748	FALSE
ENSMUSG00000000628	Hk2	protein_coding	15277	6	HK2	933.489	2.56891	0.436637	5.88341	4.01888e-09	1.72114e-07	TRUE
ENSMUSG00000000631	Myo18a	protein_coding	360013	11	MYO18A	1458.03	-0.158423	0.223471	-0.708922	0.478373	0.706196	FALSE
ENSMUSG00000000632	Sez6	protein_coding	20370	11	SEZ6	7.44051	6.19901	1.76513	3.51192	0.000444876	0.0044951	TRUE
ENSMUSG00000000673	Haao	protein_coding	107766	17	HAAO	224.608	-0.152074	0.43051	-0.353241	0.723908	0.868238	FALSE
ENSMUSG00000000682	Cd52	protein_coding	23833	4	CD52	8906.7	0.666543	0.415273	1.60507	0.108478	0.290528	FALSE
ENSMUSG00000000686	Abhd15	protein_coding	67477	11	ABHD15	160.847	0.612675	0.345328	1.77418	0.0760326	0.22999	FALSE
ENSMUSG00000000690	Hoxb6	protein_coding	15414	11	HOXB6	4.71233	-2.70739	2.63985	-1.02559	0.305086	0.551396	FALSE
ENSMUSG00000000693	Loxl3	protein_coding	16950	6	LOXL3	27.4452	1.04709	1.68397	0.6218	0.534074	0.74792	FALSE
ENSMUSG00000000701	Tcl1b5	protein_coding	27382	12	TCL1B	0						FALSE
ENSMUSG00000000706	Btn1a1	protein_coding	12231	13	BTN1A1	0.326603	2.86657	3.75756	0.76288	0.445535		FALSE
ENSMUSG00000000708	Kat2b	protein_coding	18519	17	KAT2B	501.702	0.521485	0.365241	1.42778	0.153355	0.36282	FALSE
ENSMUSG00000000711	Rab5b	protein_coding	19344	10	AC034102.1	238.703	-0.214404	0.435731	-0.492054	0.622681	0.808713	FALSE
ENSMUSG00000000724	Cryba1	protein_coding	12957	11	CRYBA1	0.920897	0	3.81693	0	1		FALSE
ENSMUSG00000000730	Dnmt3l	protein_coding	54427	10	DNMT3L	0.633407	-3.06179	3.71252	-0.82472	0.40953		FALSE
ENSMUSG00000000731	Aire	protein_coding	11634	10	AIRE	34.3481	-3.05731	0.959858	-3.18517	0.0014467	0.0117348	TRUE
ENSMUSG00000000732	Icosl	protein_coding	50723	10	FP565260.3	431.189	0.609336	0.429427	1.41895	0.155914	0.366734	FALSE
ENSMUSG00000000738	Spg7	protein_coding	234847	8	SPG7	1196.03	-0.148911	0.178582	-0.833856	0.404362	0.643608	FALSE
ENSMUSG00000000739	Sult5a1	protein_coding	57429	8	SULT1A2	3.79251	2.98126	2.88223	1.03436	0.300969	0.547339	FALSE
ENSMUSG00000000740	Rpl13	protein_coding	270106	8	RPL13	556.762	0.346468	0.450924	0.768352	0.442278	0.676264	FALSE
ENSMUSG00000000743	Chmp1a	protein_coding	234852	8	CHMP1A	1189.06	0.0905578	0.233023	0.388622	0.697556	0.854562	FALSE
ENSMUSG00000000751	Rpa1	protein_coding	68275	11	RPA1	1689.06	-0.0973182	0.179278	-0.542833	0.587245	0.786434	FALSE
ENSMUSG00000000753	Serpinf1	protein_coding	20317	11	SERPINF1	49.319	-0.801651	1.03028	-0.778092	0.436515	0.671662	FALSE
ENSMUSG00000000759	Tubgcp3	protein_coding	259279	8	TUBGCP3	1289.84	-0.199864	0.332684	-0.600761	0.547999	0.758772	FALSE
ENSMUSG00000000766	Oprm1	protein_coding	18390	10	OPRM1	11.5818	-3.29406	1.72888	-1.90532	0.0567389	0.189103	FALSE
ENSMUSG00000000776	Polr3d	protein_coding	67065	14	POLR3D	362.607	-0.676941	0.473797	-1.42876	0.153074	0.362427	FALSE
ENSMUSG00000000782	Tcf7	protein_coding	21414	11	TCF7	6574.94	-1.84782	0.322313	-5.73301	9.86625e-09	3.87409e-07	TRUE
ENSMUSG00000000787	Ddx3x	protein_coding	13205	X	DDX3X	6074.34	0.302156	0.430496	0.701879	0.482754	0.710107	FALSE
ENSMUSG00000000791	Il12rb1	protein_coding	16161	8	IL12RB1	3099.85	0.797764	0.121669	6.55682	5.49664e-11	3.32839e-09	FALSE
ENSMUSG00000000792	Slc5a5	protein_coding	114479	8	SLC5A5	3.88246	4.88957	2.63616	1.85481	0.0636237	0.203949	FALSE
ENSMUSG00000000794	Kcnn3	protein_coding	140493	3	KCNN3	6.13303	6.88518	2.87013	2.39891	0.0164439	0.0778776	FALSE
ENSMUSG00000000804	Usp32	protein_coding	237898	11	USP32	516.346	-0.125062	0.296276	-0.422115	0.672941	0.840173	FALSE
ENSMUSG00000000805	Car4	protein_coding	12351	11	CA4	3.46245	6.05429	3.68895	1.6412			FALSE
ENSMUSG00000000811	Txnrd3	protein_coding	232223	6	TXNRD3	33.3419	-1.1178	1.11434	-1.00311	0.315809	0.560998	FALSE
ENSMUSG00000000817	Fasl	protein_coding	14103	1	FASLG	303.916	-1.35636	0.509458	-2.66237	0.00775926	0.0442342	TRUE
ENSMUSG00000000823	Zfp512b	protein_coding	269401	2	ZNF512B	1041.88	-0.990683	0.34213	-2.89563	0.00378395	0.0254693	FALSE
ENSMUSG00000000826	Dnajc5	protein_coding	13002	2	DNAJC5	2680.53	0.0163502	0.186819	0.0875189	0.930259	0.968168	FALSE
ENSMUSG00000000827	Tpd52l2	protein_coding	66314	2	TPD52L2	666.186	0.0117382	0.218247	0.053784	0.957107	0.980294	FALSE
ENSMUSG00000000838	Fmr1	protein_coding	14265	X	FMR1	615.715	-0.199691	0.324998	-0.614436	0.538927	0.751091	FALSE
ENSMUSG00000000861	Bcl11a	protein_coding	14025	11	BCL11A	58.4065	-2.5705	0.960194	-2.67706	0.00742711	0.0428393	TRUE
ENSMUSG00000000869	Il4	protein_coding	16189	11	IL4	46.8991	-1.56134	0.759399	-2.05603	0.0397799	0.147213	FALSE
ENSMUSG00000000876	Pxmp4	protein_coding	59038	2	PXMP4	179.586	-0.593704	0.280547	-2.11624	0.0343247	0.132317	FALSE
ENSMUSG00000000881	Dlg3	protein_coding	53310	X	DLG3	163.023	-0.0407639	0.523393	-0.0778839	0.93792	0.971476	FALSE
ENSMUSG00000000884	Gnb1l	protein_coding	13972	16	GNB1L	139.906	0.565507	0.693715	0.815187	0.414965	0.6535	FALSE
ENSMUSG00000000889	Dbh	protein_coding	13166	2	DBH	0						FALSE
ENSMUSG00000000901	Mmp11	protein_coding	17385	10	MMP11	50.5501	-0.0694368	1.13839	-0.0609956	0.951363	0.978115	FALSE
ENSMUSG00000000902	Smarcb1	protein_coding	20587	10	SMARCB1	1169.7	0.352982	0.285809	1.23503	0.216821	0.449516	FALSE
ENSMUSG00000000903	Vpreb3	protein_coding	22364	10	VPREB3	20.0436	-6.29671	1.48391	-4.24331	2.20245e-05	0.000352455	TRUE
ENSMUSG00000000915	Hip1r	protein_coding	29816	5	HIP1R	2540.73	0.390215	0.249237	1.56564	0.117433	0.305698	FALSE
ENSMUSG00000000916	Nsun5	protein_coding	100609	5	NSUN5	473.843	-0.754005	0.232238	-3.2467	0.00116752	0.00985714	FALSE
ENSMUSG00000000934	Top1mt	protein_coding	72960	15	TOP1MT	119.777	-0.727954	0.676467	-1.07611	0.281878	0.525572	FALSE
ENSMUSG00000000938	Hoxa10	protein_coding	15395	6	HOXA10	0						FALSE
ENSMUSG00000000942	Hoxa4	protein_coding	15401	6	HOXA4	0.446838	2.56254	3.76849	0.679992	0.496509		FALSE
ENSMUSG00000000948	Gm38393	protein_coding		7	SNURF	1.38747	-3.97803	3.69651	-1.07616	0.281856		FALSE
ENSMUSG00000000957	Mmp14	protein_coding	17387	14	MMP14	416.03	4.23242	0.755197	5.60439	2.08992e-08	7.60978e-07	TRUE
ENSMUSG00000000958	Slc7a7	protein_coding	20540	14	SLC7A7	117.248	0.515976	0.766318	0.673318	0.500745	0.723712	FALSE
ENSMUSG00000000959	Oxa1l	protein_coding	69089	14	OXA1L	841.79	0.122673	0.249797	0.491091	0.623362	0.808962	FALSE
ENSMUSG00000000976	Heatr6	protein_coding	217026	11	HEATR6	645.632	-0.14843	0.279466	-0.53112	0.595336	0.792327	FALSE
ENSMUSG00000000982	Ccl3	protein_coding	20302	11	CCL3	407.188	3.23792	0.804236	4.02608	5.67141e-05	0.00078427	TRUE
ENSMUSG00000000983	Wfdc18	protein_coding	14038	11		0						FALSE
ENSMUSG00000001014	Icam4	protein_coding	78369	9	ICAM4	0						FALSE
ENSMUSG00000001016	Ilf2	protein_coding	67781	3	ILF2	740.886	-0.062442	0.197117	-0.316776	0.751413	0.88457	FALSE
ENSMUSG00000001017	Chtop	protein_coding	66511	3	CHTOP	1872.4	-0.537768	0.180139	-2.98529	0.00283305	0.0201173	FALSE
ENSMUSG00000001018	Snapin	protein_coding	20615	3	SNAPIN	453.227	-0.291207	0.317761	-0.916435	0.359439	0.603605	FALSE
ENSMUSG00000001020	S100a4	protein_coding	20198	3	S100A4	6787.36	0.899137	0.453004	1.98483	0.0471631	0.166559	FALSE
ENSMUSG00000001021	S100a3	protein_coding	20197	3	S100A3	20.1215	-1.28481	1.84458	-0.696532	0.486096	0.712955	FALSE
ENSMUSG00000001023	S100a5	protein_coding	20199	3	S100A5	0.777805	4.01886	3.72166	1.07985	0.280207		FALSE
ENSMUSG00000001025	S100a6	protein_coding	20200	3	S100A6	5566.55	0.918531	0.326279	2.81517	0.00487514	0.0309846	FALSE
ENSMUSG00000001027	Scn4a	protein_coding	110880	11	SCN4A	5.33168	-0.572269	2.82599	-0.202502	0.839524	0.927934	FALSE
ENSMUSG00000001029	Icam2	protein_coding	15896	11	ICAM2	790.034	-0.102883	0.357801	-0.287543	0.773696	0.896349	FALSE
ENSMUSG00000001034	Mapk7	protein_coding	23939	11	MAPK7	497.342	-0.0232969	0.448918	-0.0518956	0.958612	0.980802	FALSE
ENSMUSG00000001036	Epn2	protein_coding	13855	11	EPN2	42.9877	2.42097	1.36308	1.7761	0.0757159	0.229384	FALSE
ENSMUSG00000001039	B9d1	protein_coding	27078	11	B9D1	23.8048	2.5201	1.94154	1.29799	0.19429	0.42183	FALSE
ENSMUSG00000001052	Sec24b	protein_coding	99683	3	SEC24B	1333.66	-0.06828	0.230118	-0.296718	0.766682	0.892914	FALSE
ENSMUSG00000001053	N4bp3	protein_coding	212706	11	N4BP3	174.403	0.0480325	0.416146	0.115422	0.908111	0.957835	FALSE
ENSMUSG00000001054	Rmnd5b	protein_coding	66089	11	RMND5B	1047.35	-0.172463	0.193793	-0.889935	0.373501	0.616562	FALSE
ENSMUSG00000001056	Nhp2	protein_coding	52530	11	NHP2	601.977	0.305948	0.422281	0.724512	0.468752	0.698606	FALSE
ENSMUSG00000001062	Vps9d1	protein_coding	72325	8	VPS9D1	652.192	-0.158566	0.258424	-0.613587	0.539489	0.751393	FALSE
ENSMUSG00000001065	Zfp276	protein_coding	57247	8	ZNF276	583.923	-0.242733	0.243241	-0.997909	0.318324	0.563526	FALSE
ENSMUSG00000001076	C1ql4	protein_coding	239659	15	C1QL4	0						FALSE
ENSMUSG00000001082	Mfsd10	protein_coding	68294	5	MFSD10	842.855	-0.180225	0.284604	-0.633246	0.526573	0.742602	FALSE
ENSMUSG00000001089	Luzp1	protein_coding	269593	4	LUZP1	237.188	0.828618	0.47483	1.74508	0.0809702	0.239878	FALSE
ENSMUSG00000001095	Slc13a2	protein_coding	20500	11	SLC13A2	0						FALSE
ENSMUSG00000001098	Kctd10	protein_coding	330171	5	KCTD10	594.085	0.369066	0.399327	0.924219	0.355372	0.600006	FALSE
ENSMUSG00000001100	Poldip2	protein_coding	67811	11	POLDIP2	413.272	-0.784596	0.31014	-2.52981	0.0114124	0.0590111	FALSE
ENSMUSG00000001103	Sebox	protein_coding	18292	11	SEBOX	0.235335	1.38169	3.81462	0.362209	0.717195		FALSE
ENSMUSG00000001105	Ift20	protein_coding	55978	11	IFT20	669.343	-0.400162	0.317017	-1.26227	0.206851	0.436756	FALSE
ENSMUSG00000001119	Col6a1	protein_coding	12833	10	COL6A1	4.0281	6.35639	3.68691	1.72404			FALSE
ENSMUSG00000001120	Pcbp3	protein_coding	59093	10	PCBP3	78.857	0.726268	0.618807	1.17366	0.240532	0.47866	FALSE
ENSMUSG00000001123	Lgals9	protein_coding	16859	11	LGALS14	1482.74	0.76133	0.264674	2.87648	0.00402136	0.0267863	FALSE
ENSMUSG00000001127	Araf	protein_coding	11836	X	ARAF	2695.97	-0.187704	0.127286	-1.47467	0.140302	0.34254	FALSE
ENSMUSG00000001128	Cfp	protein_coding	18636	X	CFP	447.089	1.42498	0.735013	1.93871	0.0525369	0.179886	FALSE
ENSMUSG00000001131	Timp1	protein_coding	21857	X	TIMP1	16.5803	2.96521	1.45153	2.04281	0.0410712	0.150722	FALSE
ENSMUSG00000001134	Uxt	protein_coding	22294	X	UXT	89.5997	0.0203204	0.899437	0.0225924	0.981975	0.992104	FALSE
ENSMUSG00000001138	Cnnm3	protein_coding	94218	1	CNNM3	385.348	-0.521547	0.219605	-2.37493	0.0175523	0.0816193	FALSE
ENSMUSG00000001143	Lman2l	protein_coding	214895	1	LMAN2L	304.052	-0.165431	0.265038	-0.624176	0.532512	0.746836	FALSE
ENSMUSG00000001150	Mcm3ap	protein_coding	54387	10	MCM3AP	1340.23	-0.323081	0.183499	-1.76067	0.0782941	0.23469	FALSE
ENSMUSG00000001151	Pcnt	protein_coding	18541	10	PCNT	1269.18	-0.0210046	0.300308	-0.0699434	0.944239	0.974601	FALSE
ENSMUSG00000001155	Ftcd	protein_coding	14317	10	FTCD	0						FALSE
ENSMUSG00000001156	Mxd1	protein_coding	17119	6	MXD1	2476.03	1.95713	0.578341	3.38405	0.000714261	0.00666335	TRUE
ENSMUSG00000001157	Gmcl1	protein_coding	23885	6	GMCL1	402.927	-0.50958	0.211435	-2.4101	0.015948	0.0761734	FALSE
ENSMUSG00000001158	Snrnp27	protein_coding	66618	6	SNRNP27	394.303	0.378847	0.41135	0.920983	0.357059	0.601725	FALSE
ENSMUSG00000001166	Oas1c	protein_coding	114643	5	AC004551.1	279.153	0.0244972	0.28431	0.0861638	0.931336	0.968358	FALSE
ENSMUSG00000001168	Oas1h	protein_coding	246729	5	AC004551.1	0						FALSE
ENSMUSG00000001173	Ocrl	protein_coding	320634	X	OCRL	257.523	0.219175	0.334048	0.656118	0.511748	0.731436	FALSE
ENSMUSG00000001175	Calm1	protein_coding	12313	12	CALM1	7836.23	0.415048	0.142915	2.90417	0.00368233	0.0249375	FALSE
ENSMUSG00000001211	Agpat3	protein_coding	28169	10	AGPAT3	1927.58	-0.538273	0.185452	-2.9025	0.00370196	0.0250193	FALSE
ENSMUSG00000001225	Slc26a3	protein_coding	13487	12	SLC26A3	0.203911	0	3.81693	0	1		FALSE
ENSMUSG00000001227	Sema6b	protein_coding	20359	17	SEMA6B	71.6938	1.11078	1.18688	0.935888	0.349331	0.594114	FALSE
ENSMUSG00000001228	Uhrf1	protein_coding	18140	17	UHRF1	311.459	-0.236396	0.519721	-0.454852	0.649216	0.826188	FALSE
ENSMUSG00000001229	Dpp9	protein_coding	224897	17	DPP9	1028.55	-0.28152	0.251391	-1.11985	0.262778	0.50447	FALSE
ENSMUSG00000001240	Ramp2	protein_coding	54409	11	RAMP2	95.3562	10.9162	1.29433	8.43386	3.3446e-17	6.14328e-15	TRUE
ENSMUSG00000001247	Lsr	protein_coding	54135	7	LSR	47.053	1.76247	0.851961	2.06872	0.0385726	0.144166	FALSE
ENSMUSG00000001248	Gramd1a	protein_coding	52857	7	GRAMD1A	14622.5	0.34049	0.191039	1.7823	0.0746999	0.227122	FALSE
ENSMUSG00000001249	Hpn	protein_coding	15451	7	HPN	151.086	0.168292	0.639314	0.263238	0.792367	0.904488	FALSE
ENSMUSG00000001260	Gabrg1	protein_coding	14405	5	GABRG1	0.0407821	0	3.81693	0	1		FALSE
ENSMUSG00000001270	Ckb	protein_coding	12709	12	CKB	2378.44	0.819664	0.341133	2.40277	0.0162715	0.0773432	FALSE
ENSMUSG00000001280	Sp1	protein_coding	20683	15	SP1	1494.43	-0.337211	0.312609	-1.0787	0.280723	0.52433	FALSE
ENSMUSG00000001281	Itgb7	protein_coding	16421	15	ITGB7	14979.4	0.425991	0.16675	2.55468	0.0106287	0.0559919	FALSE
ENSMUSG00000001285	Myg1	protein_coding	60315	15	C12orf10	580.3	-0.128814	0.409068	-0.314896	0.75284	0.885318	FALSE
ENSMUSG00000001288	Rarg	protein_coding	19411	15	RARG	2764.62	-0.0622375	0.237938	-0.26157	0.793653	0.904819	FALSE
ENSMUSG00000001289	Pfdn5	protein_coding	56612	15	PFDN5	2259.19	0.513959	0.428011	1.20081	0.229826	0.464928	FALSE
ENSMUSG00000001300	Efnb2	protein_coding	13642	8	EFNB2	14.8643	2.1509	1.73689	1.23836	0.215583	0.447769	FALSE
ENSMUSG00000001305	Rrp15	protein_coding	67223	1	RRP15	307.82	-0.575244	0.39404	-1.45986	0.144327	0.349293	FALSE
ENSMUSG00000001313	Rnd2	protein_coding	11858	11	RND2	10.7971	2.75353	2.29824	1.19811	0.230876	0.465744	FALSE
ENSMUSG00000001323	Srr	protein_coding	27364	11	SRR	92.2448	-0.260535	0.580576	-0.448753	0.65361	0.828845	FALSE
ENSMUSG00000001333	Sync	protein_coding	68828	4	SYNC	5.23789	4.03755	2.45637	1.64371	0.100236	0.275038	FALSE
ENSMUSG00000001334	Fndc5	protein_coding	384061	4	FNDC5	21.1736	1.29481	1.11436	1.16194	0.245261	0.484252	FALSE
ENSMUSG00000001348	Acp5	protein_coding	11433	9	ACP5	2470.47	-0.358239	0.293625	-1.22006	0.222444	0.455721	FALSE
ENSMUSG00000001349	Cnn1	protein_coding	12797	9	CNN1	1.09492	3.23977	3.72339	0.870112	0.384239		FALSE
ENSMUSG00000001366	Fbxo9	protein_coding	71538	9	FBXO9	696.868	-0.239296	0.244366	-0.979256	0.327454	0.572032	FALSE
ENSMUSG00000001376	Vps50	protein_coding	73288	6	VPS50	297.949	-0.473194	0.270682	-1.74816	0.0804368	0.239026	FALSE
ENSMUSG00000001380	Hars	protein_coding	15115	18	HARS	804.136	-0.366825	0.204921	-1.79008	0.0734413	0.224825	FALSE
ENSMUSG00000001383	Zmat2	protein_coding	66492	18	ZMAT2	935.461	0.0387827	0.276946	0.140037	0.888631	0.950736	FALSE
ENSMUSG00000001403	Ube2c	protein_coding	68612	2	UBE2C	182.109	-0.165523	0.540826	-0.306056	0.759562	0.888875	FALSE
ENSMUSG00000001415	Smg5	protein_coding	229512	3	SMG5	2328.63	-0.385307	0.136983	-2.8128	0.0049112	0.0310942	FALSE
ENSMUSG00000001416	Cct3	protein_coding	12462	3	CCT3	2214.84	-0.240199	0.170081	-1.41226	0.157873	0.369593	FALSE
ENSMUSG00000001418	Glmp	protein_coding	56700	3	GLMP	1683.23	0.589775	0.354762	1.66245	0.0964224	0.268253	FALSE
ENSMUSG00000001419	Mef2d	protein_coding	17261	3	MEF2D	2287.74	-0.277625	0.302481	-0.917826	0.35871	0.60307	FALSE
ENSMUSG00000001420	Tmem79	protein_coding	71913	3	TMEM79	8.59806	-0.317247	1.10944	-0.285953	0.774914	0.89685	FALSE
ENSMUSG00000001424	Snd1	protein_coding	56463	6	SND1	2128.12	-0.167976	0.212403	-0.790838	0.429039	0.665831	FALSE
ENSMUSG00000001435	Col18a1	protein_coding	12822	10	COL18A1	30.1744	2.73283	1.04661	2.61114	0.0090241	0.0495277	TRUE
ENSMUSG00000001436	Slc19a1	protein_coding	20509	10	SLC19A1	274.793	0.0972197	0.338106	0.287542	0.773697	0.896349	FALSE
ENSMUSG00000001440	Kpnb1	protein_coding	16211	11	KPNB1	2906.1	-0.488145	0.172297	-2.83315	0.00460914	0.0296705	FALSE
ENSMUSG00000001441	Npepps	protein_coding	19155	11	NPEPPS	654.616	-0.18681	0.363879	-0.513385	0.607682	0.799476	FALSE
ENSMUSG00000001444	Tbx21	protein_coding	57765	11	TBX21	816.37	-0.954539	0.291257	-3.27731	0.00104801	0.00906112	FALSE
ENSMUSG00000001445	Mrpl10	protein_coding	107732	11	MRPL10	390.884	-0.491144	0.317415	-1.54732	0.121785	0.312711	FALSE
ENSMUSG00000001467	Cyp51	protein_coding	13121	5	CYP51A1	295.869	0.439889	0.339001	1.2976	0.194424	0.421953	FALSE
ENSMUSG00000001472	Tcf25	protein_coding	66855	8	TCF25	5055.09	0.181544	0.168819	1.07537	0.282207	0.525953	FALSE
ENSMUSG00000001473	Tubb6	protein_coding	67951	18	TUBB6	223.69	2.36112	0.602511	3.91879	8.89932e-05	0.00115023	TRUE
ENSMUSG00000001482	Def8	protein_coding	23854	8	DEF8	315.714	0.432517	0.401128	1.07825	0.28092	0.524417	FALSE
ENSMUSG00000001493	Meox1	protein_coding	17285	11	MEOX1	1.82839	0.26554	3.59855	0.0737909	0.941177		FALSE
ENSMUSG00000001494	Sost	protein_coding	74499	11	SOST	0.139301	0	3.81693	0	1		FALSE
ENSMUSG00000001496	Nkx2-1	protein_coding	21869	12	NKX2-1	0						FALSE
ENSMUSG00000001497	Pax9	protein_coding	18511	12	PAX9	0.29134	-1.99765	3.74537	-0.533366	0.59378		FALSE
ENSMUSG00000001504	Irx2	protein_coding	16372	13	IRX2	0						FALSE
ENSMUSG00000001506	Col1a1	protein_coding	12842	11	COL1A1	14.616	0.962377	1.69338	0.568318	0.569819	0.775027	FALSE
ENSMUSG00000001507	Itga3	protein_coding	16400	11	ITGA3	429.958	2.87103	0.300121	9.56624	1.10868e-21	3.39398e-19	TRUE
ENSMUSG00000001508	Sgca	protein_coding	20391	11	SGCA	0.179494	2.24376	3.78252	0.593192	0.553053		FALSE
ENSMUSG00000001510	Dlx3	protein_coding	13393	11	DLX3	0						FALSE
ENSMUSG00000001517	Foxm1	protein_coding	14235	6	FOXM1	343.433	0.0684981	0.384779	0.178019	0.858708	0.938098	FALSE
ENSMUSG00000001518	Itfg2	protein_coding	101142	6	ITFG2	424.634	-0.576007	0.244022	-2.36047	0.0182517	0.0841146	FALSE
ENSMUSG00000001520	Nrip2	protein_coding	60345	6	NRIP2	36.0066	-1.25907	1.18324	-1.06409	0.287289	0.53099	FALSE
ENSMUSG00000001521	Tulp3	protein_coding	22158	6	TULP3	107.064	0.222438	0.683847	0.325275	0.744973	0.881689	FALSE
ENSMUSG00000001524	Gtf2h4	protein_coding	14885	17	GTF2H4	386.576	-0.0869175	0.414993	-0.209443	0.834102	0.925948	FALSE
ENSMUSG00000001525	Tubb5	protein_coding	22154	17	TUBB	6445.12	-0.0852163	0.252885	-0.336976	0.736135	0.876122	FALSE
ENSMUSG00000001542	Ell2	protein_coding	192657	13	ELL2	1110.14	0.785446	0.449616	1.74693	0.08065	0.239434	FALSE
ENSMUSG00000001552	Jup	protein_coding	16480	11	JUP	247.833	0.229077	0.395503	0.579204	0.562452	0.769714	FALSE
ENSMUSG00000001555	Fkbp10	protein_coding	14230	11	FKBP10	17.3688	3.14615	1.69238	1.859	0.0630269	0.2028	FALSE
ENSMUSG00000001558	Klhl10	protein_coding	66720	11	KLHL10	12.1574	1.07845	1.32827	0.811916	0.41684	0.655266	FALSE
ENSMUSG00000001566	Mnx1	protein_coding	15285	5	MNX1	0						FALSE
ENSMUSG00000001569	Nom1	protein_coding	433864	5	NOM1	564.364	-0.49568	0.294952	-1.68054	0.092852	0.261667	FALSE
ENSMUSG00000001576	Ergic1	protein_coding	67458	17	ERGIC1	755.925	-0.734252	0.344813	-2.12942	0.0332192	0.129463	FALSE
ENSMUSG00000001583	Tnk1	protein_coding	83813	11	TNK1	2.78628	1.38174	3.81462	0.362221	0.717187		FALSE
ENSMUSG00000001588	Acap1	protein_coding	216859	11	ACAP1	11316.6	0.0898014	0.202132	0.444272	0.656846	0.830719	FALSE
ENSMUSG00000001604	Tcea3	protein_coding	21401	4	TCEA3	11.6296	2.17749	2.5881	0.841348	0.400153	0.639912	FALSE
ENSMUSG00000001622	Csn3	protein_coding	12994	5	CSN3	0						FALSE
ENSMUSG00000001627	Ifrd1	protein_coding	15982	12	IFRD1	3658.57	2.53638	0.507873	4.99413	5.91026e-07	1.45391e-05	TRUE
ENSMUSG00000001630	Stk38l	protein_coding	232533	6	STK38L	110.371	0.193878	0.478537	0.405147	0.685369	0.846941	FALSE
ENSMUSG00000001632	Brpf1	protein_coding	78783	6	BRPF1	1295.53	-0.161059	0.244051	-0.659938	0.509293	0.729245	FALSE
ENSMUSG00000001642	Akr1b3	protein_coding	11677	6	AKR1B1	304.982	-0.262472	0.221717	-1.18381	0.236487	0.473174	FALSE
ENSMUSG00000001655	Hoxc13	protein_coding	15422	15	HOXC13	0						FALSE
ENSMUSG00000001656	Hoxc11	protein_coding	109663	15	HOXC11	0						FALSE
ENSMUSG00000001657	Hoxc8	protein_coding	15426	15	HOXC8	0.885444	4.06135	3.72043	1.09163	0.274994		FALSE
ENSMUSG00000001661	Hoxc6	protein_coding	15425	15	HOXC6	0.0815642	0	3.81693	0	1		FALSE
ENSMUSG00000001663	Gstt1	protein_coding	14871	10		58.5144	1.99635	0.850058	2.34848	0.0188501	0.0861757	FALSE
ENSMUSG00000001665	Gstt3	protein_coding	103140	10		35.9452	0.902991	1.2771	0.707064	0.479527	0.707256	FALSE
ENSMUSG00000001666	Ddt	protein_coding	13202	10	DDT	181.885	0.256345	0.503778	0.508845	0.610861	0.800932	FALSE
ENSMUSG00000001670	Tat	protein_coding	234724	8	TAT	0.544338	3.47811	3.74074	0.92979	0.35248		FALSE
ENSMUSG00000001672	Marveld3	protein_coding	73608	8	MARVELD3	2.09918	2.70158	2.92879	0.922422	0.356308		FALSE
ENSMUSG00000001674	Ddx18	protein_coding	66942	1	DDX18	270.329	-0.726756	0.599376	-1.21252	0.225313	0.459041	FALSE
ENSMUSG00000001687	Ubl3	protein_coding	24109	5	UBL3	1965.59	1.78859	0.253638	7.05175	1.76686e-12	1.4604e-10	TRUE
ENSMUSG00000001700	Gramd3	protein_coding	107022	18	GRAMD2B	1877.4	-0.7287	0.320234	-2.27553	0.0228743	0.0994046	FALSE
ENSMUSG00000001707	Eef1e1	protein_coding	66143	13	EEF1E1	302.13	-0.572366	0.338247	-1.69215	0.0906171	0.258141	FALSE
ENSMUSG00000001729	Akt1	protein_coding	11651	12	AKT1	2366.41	0.181998	0.170992	1.06437	0.287161	0.530813	FALSE
ENSMUSG00000001739	Cldn15	protein_coding	60363	5	CLDN15	7.92454	-4.30716	2.45908	-1.75154	0.0798535	0.237806	FALSE
ENSMUSG00000001741	Il16	protein_coding	16170	7	IL16	1944.45	-1.01008	0.310068	-3.25761	0.00112356	0.00958391	TRUE
ENSMUSG00000001750	Tcirg1	protein_coding	27060	19	TCIRG1	4333.4	1.15582	0.40204	2.8749	0.00404156	0.0268533	TRUE
ENSMUSG00000001751	Naglu	protein_coding	27419	11	NAGLU	385.7	1.07982	0.495142	2.18084	0.0291954	0.118335	FALSE
ENSMUSG00000001755	Coasy	protein_coding	71743	11	COASY	410.724	-0.278489	0.304883	-0.91343	0.361016	0.604902	FALSE
ENSMUSG00000001761	Smo	protein_coding	319757	6	SMO	18.378	0.142255	1.66066	0.0856618	0.931735	0.96859	FALSE
ENSMUSG00000001763	Tspan33	protein_coding	232670	6	TSPAN33	85.4708	0.200678	1.10346	0.181862	0.855691	0.936163	FALSE
ENSMUSG00000001767	Crnkl1	protein_coding	66877	2	CRNKL1	517.562	-0.36263	0.229954	-1.57697	0.114803	0.301662	FALSE
ENSMUSG00000001768	Rin2	protein_coding	74030	2	RIN2	74.1042	0.641247	1.1088	0.578328	0.563043	0.769992	FALSE
ENSMUSG00000001773	Folh1	protein_coding	53320	7	FOLH1	0.0518782	0	3.81693	0	1		FALSE
ENSMUSG00000001774	Chordc1	protein_coding	66917	9	CHORDC1	1021.97	0.0791824	0.273018	0.290026	0.771796	0.895652	FALSE
ENSMUSG00000001783	Rtcb	protein_coding	28088	10	RTCB	1579.88	0.282014	0.213306	1.32211	0.186132	0.410259	FALSE
ENSMUSG00000001785	Pwp1	protein_coding	103136	10	PWP1	385.386	0.0504254	0.448403	0.112456	0.910462	0.958793	FALSE
ENSMUSG00000001786	Fbxo7	protein_coding	69754	10	FBXO7	539.2	-0.0905381	0.346249	-0.261483	0.79372	0.904833	FALSE
ENSMUSG00000001794	Capns1	protein_coding	12336	7	CAPNS1	4161.46	0.719946	0.320114	2.24903	0.0245107	0.104754	FALSE
ENSMUSG00000001802	Lrp3	protein_coding	435965	7	LRP3	5.34934	1.78883	1.78697	1.00104	0.316807	0.562044	FALSE
ENSMUSG00000001804	Dsg4	protein_coding	16769	18	DSG4	0						FALSE
ENSMUSG00000001815	Evx2	protein_coding	14029	2	EVX2	0.632339	0	3.81693	0	1		FALSE
ENSMUSG00000001819	Hoxd13	protein_coding	15433	2	HOXD13	0						FALSE
ENSMUSG00000001823	Hoxd12	protein_coding	15432	2	HOXD12	0						FALSE
ENSMUSG00000001827	Folr1	protein_coding	14275	7	FOLR1	57.1057	24.6749	3.62633	6.80436	1.01501e-11	7.32716e-10	TRUE
ENSMUSG00000001829	Clpb	protein_coding	20480	7	CLPB	339.681	0.27296	0.265609	1.02767	0.304103	0.550496	FALSE
ENSMUSG00000001833	Sept7	protein_coding	235072	9	SEPT7	2166.18	-0.181367	0.19373	-0.936186	0.349177	0.594032	FALSE
ENSMUSG00000001844	Zdhhc4	protein_coding	72881	5	ZDHHC4	603.913	-0.231784	0.234417	-0.988769	0.322776	0.567398	FALSE
ENSMUSG00000001847	Rac1	protein_coding	19353	5	RAC1	2314.08	0.735214	0.213386	3.44547	0.000570076	0.00553697	FALSE
ENSMUSG00000001855	Nup214	protein_coding	227720	2	NUP214	911.799	-0.44269	0.212951	-2.07884	0.0376325	0.141612	FALSE
ENSMUSG00000001864	Aif1l	protein_coding	108897	2	AIF1L	4.96073	-0.346177	2.4886	-0.139105	0.889367	0.950979	FALSE
ENSMUSG00000001865	Cpa3	protein_coding	12873	3	CPA3	15.5474	-3.35944	1.45534	-2.30835	0.0209795	0.0934302	FALSE
ENSMUSG00000001870	Ltbp1	protein_coding	268977	17	LTBP1	1.56214	-1.47036	3.63913	-0.404042	0.686182		FALSE
ENSMUSG00000001891	Ugp2	protein_coding	216558	11	UGP2	500.129	0.390862	0.3201	1.22106	0.222062	0.455509	FALSE
ENSMUSG00000001901	Kcnh6	protein_coding	192775	11	KCNH6	8.38249	2.69347	2.47122	1.08994	0.275742	0.51886	FALSE
ENSMUSG00000001909	Trmt1	protein_coding	212528	8	TRMT1	1540.9	-0.556713	0.221772	-2.5103	0.0120629	0.0615049	FALSE
ENSMUSG00000001910	Nacc1	protein_coding	66830	8	NACC1	1276.9	0.0147878	0.18128	0.0815744	0.934985	0.97013	FALSE
ENSMUSG00000001911	Nfix	protein_coding	18032	8	NFIX	149.352	1.19559	0.704573	1.69691	0.0897143	0.256764	FALSE
ENSMUSG00000001918	Slc1a5	protein_coding	20514	7	SLC1A5	7364.47	0.1739	0.235397	0.738752	0.460057	0.69088	FALSE
ENSMUSG00000001924	Uba1	protein_coding	22201	X	UBA1	4470.34	-0.00316777	0.150417	-0.0210599	0.983198	0.992591	FALSE
ENSMUSG00000001930	Vwf	protein_coding	22371	6	VWF	792.994	5.70711	1.2165	4.69144	2.71291e-06	5.69126e-05	TRUE
ENSMUSG00000001942	Siae	protein_coding	22619	9	SIAE	169.461	0.474254	0.492701	0.962559	0.335769	0.581128	FALSE
ENSMUSG00000001943	Vsig2	protein_coding	57276	9	VSIG2	15.084	8.23172	1.5432	5.33419	9.59721e-08	2.94891e-06	TRUE
ENSMUSG00000001946	Esam	protein_coding	69524	9	ESAM	80.4577	4.86742	1.22349	3.97831	6.94078e-05	0.000932072	TRUE
ENSMUSG00000001948	Spa17	protein_coding	20686	9	SPA17	10.2907	-0.0044291	1.54619	-0.00286452	0.997714	0.999612	FALSE
ENSMUSG00000001962	Fam50a	protein_coding	108160	X	FAM50A	899.828	0.26094	0.267373	0.97594	0.329094	0.573867	FALSE
ENSMUSG00000001964	Emd	protein_coding	13726	X	EMD	1458.53	2.01183	0.302256	6.65605	2.81277e-11	1.86738e-09	TRUE
ENSMUSG00000001983	Taco1	protein_coding	70207	11	TACO1	159.816	-0.27999	0.454768	-0.615677	0.538108	0.750287	FALSE
ENSMUSG00000001985	Grik3	protein_coding	14807	4	GRIK3	4.64291	-0.858367	2.4035	-0.357132	0.720993	0.866124	FALSE
ENSMUSG00000001986	Gria3	protein_coding	53623	X	GRIA3	23.9754	-2.33062	1.32771	-1.75537	0.0791963	0.236423	FALSE
ENSMUSG00000001988	Npas1	protein_coding	18142	7	NPAS1	8.92567	0.428411	1.46773	0.291886	0.770373	0.894762	FALSE
ENSMUSG00000001995	Sipa1l2	protein_coding	244668	8	SIPA1L2	247.885	0.728095	0.603289	1.20688	0.22748	0.461677	FALSE
ENSMUSG00000001998	Ap4e1	protein_coding	108011	2	AP4E1	301.288	-0.43037	0.491775	-0.875136	0.3815	0.622788	FALSE
ENSMUSG00000001999	Blvra	protein_coding	109778	2	BLVRA	393.455	0.433863	0.399458	1.08613	0.277421	0.520571	FALSE
ENSMUSG00000002006	Pdzd4	protein_coding	245469	X	PDZD4	34.5941	0.641906	0.958851	0.669453	0.503206	0.725114	FALSE
ENSMUSG00000002007	Srpk3	protein_coding	56504	X	SRPK3	42.0002	0.480689	1.63033	0.294841	0.768115	0.893893	FALSE
ENSMUSG00000002010	Idh3g	protein_coding	15929	X	IDH3G	1702.67	0.148178	0.233066	0.635777	0.524922	0.741539	FALSE
ENSMUSG00000002012	Pnck	protein_coding	93843	X	PNCK	13.6071	-2.36201	1.34696	-1.75359	0.0795013	0.237013	FALSE
ENSMUSG00000002014	Ssr4	protein_coding	20832	X	SSR4	2907.14	-0.196381	0.402344	-0.488093	0.625484	0.810723	FALSE
ENSMUSG00000002015	Bcap31	protein_coding	27061	X	BCAP31	1358.14	0.306489	0.308717	0.992783	0.320816	0.565455	FALSE
ENSMUSG00000002017	Fam98a	protein_coding	72722	17	FAM98A	599.503	-0.178972	0.214285	-0.835206	0.403602	0.642769	FALSE
ENSMUSG00000002020	Ltbp2	protein_coding	16997	12	LTBP2	12.4322	0.27252	2.41212	0.112979	0.910047	0.958719	FALSE
ENSMUSG00000002028	Kmt2a	protein_coding	214162	9	KMT2A	4230.73	0.0526892	0.284875	0.184956	0.853264	0.934931	FALSE
ENSMUSG00000002031	Ift46	protein_coding	76568	9	IFT46	327.382	0.210942	0.340799	0.618962	0.535941	0.748977	FALSE
ENSMUSG00000002032	Tmem25	protein_coding	71687	9	TMEM25	1.81985	2.14387	3.21057	0.667753	0.504291		FALSE
ENSMUSG00000002033	Cd3g	protein_coding	12502	9	CD3G	7745.53	1.10205	0.342817	3.21471	0.00130578	0.0107949	TRUE
ENSMUSG00000002043	Trappc6a	protein_coding	67091	7	TRAPPC6A	624.598	0.376572	0.459532	0.819468	0.41252	0.651013	FALSE
ENSMUSG00000002052	Supt6	protein_coding	20926	11	SUPT6H	2707.83	-0.0984757	0.150483	-0.654396	0.512857	0.732239	FALSE
ENSMUSG00000002055	Spag5	protein_coding	54141	11	SPAG5	235.908	0.0691129	0.562113	0.122952	0.902145	0.955883	FALSE
ENSMUSG00000002057	Foxn1	protein_coding	15218	11	FOXN1	0.632339	0	3.81693	0	1		FALSE
ENSMUSG00000002058	Unc119	protein_coding	22248	11	UNC119	1079.9	0.323968	0.345146	0.938642	0.347915	0.592934	FALSE
ENSMUSG00000002059	Rab34	protein_coding	19376	11	RAB34	10.0735	7.57739	2.65769	2.85111	0.00435664	0.0283653	TRUE
ENSMUSG00000002064	Sdf2	protein_coding	20316	11	SDF2	1110.35	0.884458	0.288137	3.06958	0.00214361	0.0161293	FALSE
ENSMUSG00000002068	Ccne1	protein_coding	12447	7	CCNE1	211.891	-1.72119	0.396238	-4.34382	1.40026e-05	0.000238883	TRUE
ENSMUSG00000002076	Hsf2bp	protein_coding	74377	17	HSF2BP	7.39538	-0.306357	3.17319	-0.0965455	0.923087	0.964269	FALSE
ENSMUSG00000002083	Bbc3	protein_coding	170770	7		524.025	-0.801819	0.217777	-3.68183	0.000231569	0.00259634	FALSE
ENSMUSG00000002100	Mybpc3	protein_coding	17868	2	MYBPC3	27.9431	1.91607	1.27871	1.49844	0.13402	0.332355	FALSE
ENSMUSG00000002102	Psmc3	protein_coding	19182	2	PSMC3	2231.01	0.281168	0.285914	0.983399	0.325411	0.569909	FALSE
ENSMUSG00000002103	Acp2	protein_coding	11432	2	ACP2	340.528	0.876646	0.598064	1.46581	0.142701	0.346604	FALSE
ENSMUSG00000002104	Rapsn	protein_coding	19400	2	RAPSN	61.2746	1.21316	0.899054	1.34937	0.177218	0.39787	FALSE
ENSMUSG00000002105	Slc39a13	protein_coding	68427	2	SLC39A13	323.988	0.190963	0.373945	0.510672	0.609581	0.800271	FALSE
ENSMUSG00000002107	Celf2	protein_coding	14007	2	CELF2	2956.59	0.536911	0.206375	2.60163	0.00927823	0.0505033	FALSE
ENSMUSG00000002108	Nr1h3	protein_coding	22259	2	NR1H3	78.7273	2.66545	1.3692	1.94673	0.0515672	0.177669	FALSE
ENSMUSG00000002109	Ddb2	protein_coding	107986	2	DDB2	819.854	-0.800696	0.321693	-2.48901	0.01281	0.0644438	FALSE
ENSMUSG00000002111	Spi1	protein_coding	20375	2	SPI1	756.286	1.21117	1.09438	1.10672	0.268416	0.511255	FALSE
ENSMUSG00000002129	Sf3a1	protein_coding	67465	11	SF3A1	1339.2	-0.39168	0.223445	-1.75292	0.0796157	0.23714	FALSE
ENSMUSG00000002147	Stat6	protein_coding	20852	10	STAT6	3965.08	0.509443	0.21621	2.35624	0.0184611	0.0848193	FALSE
ENSMUSG00000002190	Clgn	protein_coding	12745	8	CLGN	17.8646	3.16279	1.28925	2.4532	0.0141592	0.0694766	FALSE
ENSMUSG00000002204	Napsa	protein_coding	16541	7	NAPSA	340.42	0.660019	0.801857	0.823113	0.410444	0.649287	FALSE
ENSMUSG00000002205	Vrk3	protein_coding	101568	7	VRK3	1097.87	0.0757027	0.219669	0.344622	0.730379	0.8724	FALSE
ENSMUSG00000002210	Smg9	protein_coding	71997	7	SMG9	1150.73	0.286847	0.330416	0.868139	0.385318	0.626692	FALSE
ENSMUSG00000002221	Paxip1	protein_coding	55982	5	PAXIP1	720.38	-0.097458	0.269183	-0.362051	0.717314	0.864782	FALSE
ENSMUSG00000002222	Rmnd5a	protein_coding	68477	6	RMND5A	1320.39	-0.285757	0.262599	-1.08819	0.276512	0.519671	FALSE
ENSMUSG00000002227	Mov10	protein_coding	17454	3	MOV10	665.578	0.0843371	0.309981	0.272072	0.785567	0.901548	FALSE
ENSMUSG00000002228	Ppm1j	protein_coding	71887	3	PPM1J	574.046	-0.543037	0.351825	-1.54349	0.122712	0.314456	FALSE
ENSMUSG00000002233	Rhoc	protein_coding	11853	3	RHOC	188.479	1.99788	0.506361	3.94556	7.96148e-05	0.00104205	TRUE
ENSMUSG00000002240	Prr27	protein_coding	73779	5	PRR27	0						FALSE
ENSMUSG00000002249	Tead3	protein_coding	21678	17	TEAD3	30.2656	0.491736	0.807936	0.608632	0.542768	0.754436	FALSE
ENSMUSG00000002250	Ppard	protein_coding	19015	17	PPARD	567.44	0.35726	0.335172	1.0659	0.286469	0.530186	FALSE
ENSMUSG00000002257	Def6	protein_coding	23853	17	DEF6	3136.15	-0.374946	0.171918	-2.18096	0.0291861	0.118335	FALSE
ENSMUSG00000002265	Peg3	protein_coding	18616	7	PEG3	80.9642	8.35517	2.41166	3.46449	0.000531235	0.00521797	TRUE
ENSMUSG00000002266	Zim1	protein_coding	22776	7		0						FALSE
ENSMUSG00000002274	Metrn	protein_coding	70083	17	METRN	33.7437	-0.176935	0.969276	-0.182543	0.855156	0.93564	FALSE
ENSMUSG00000002279	Lmf1	protein_coding	76483	17	LMF1	398.631	0.156669	0.285422	0.548902	0.583073	0.783513	FALSE
ENSMUSG00000002280	Narfl	protein_coding	67563	17	CIAO3	465.922	0.179517	0.265343	0.676549	0.498692	0.722056	FALSE
ENSMUSG00000002289	Angptl4	protein_coding	57875	17	ANGPTL4	90.5314	0.924963	0.591447	1.5639	0.117842	0.306363	FALSE
ENSMUSG00000002297	Dbf4	protein_coding	27214	5	DBF4	447.476	0.0522512	0.576718	0.090601	0.92781	0.96721	FALSE
ENSMUSG00000002307	Daxx	protein_coding	13163	17	DAXX	1002.83	0.0886187	0.18356	0.482778	0.629253	0.813413	FALSE
ENSMUSG00000002308	Cd320	protein_coding	54219	17	CD320	127.215	0.512548	0.457775	1.11965	0.262863	0.504532	FALSE
ENSMUSG00000002319	Ipo4	protein_coding	75751	14	IPO4	901.816	-0.715882	0.190107	-3.76569	0.000166092	0.00195421	FALSE
ENSMUSG00000002320	Tm9sf1	protein_coding	74140	14	TM9SF1	546.692	-0.613689	0.443183	-1.38473	0.166135	0.38169	FALSE
ENSMUSG00000002324	Rec8	protein_coding	56739	14	REC8	77.9274	-2.71004	0.882616	-3.07046	0.00213726	0.0161035	TRUE
ENSMUSG00000002325	Irf9	protein_coding	16391	14	IRF9	1420.57	0.405048	0.157864	2.5658	0.0102938	0.0547511	FALSE
ENSMUSG00000002326	Gmpr2	protein_coding	105446	14	GMPR2	561.672	0.48471	0.219341	2.20985	0.0271157	0.111968	FALSE
ENSMUSG00000002329	Mdp1	protein_coding	67881	14		1319.88	-0.404727	0.267159	-1.51493	0.12979	0.325431	FALSE
ENSMUSG00000002332	Dhrs1	protein_coding	52585	14	DHRS1	370.721	0.720611	0.326019	2.21034	0.0270818	0.111922	FALSE
ENSMUSG00000002341	Ncan	protein_coding	13004	8	NCAN	3.37029	5.65621	2.36525	2.39138	0.0167852		FALSE
ENSMUSG00000002342	Tmem161a	protein_coding	234371	8	TMEM161A	737.507	-0.0578615	0.260786	-0.221873	0.824412	0.920586	FALSE
ENSMUSG00000002343	Armc6	protein_coding	76813	8	ARMC6	130.715	-0.566159	0.556281	-1.01776	0.308794	0.554754	FALSE
ENSMUSG00000002345	Borcs8	protein_coding	72368	8	BORCS8	555.508	0.309968	0.286984	1.08009	0.280102	0.523593	FALSE
ENSMUSG00000002346	Slc25a42	protein_coding	73095	8	SLC25A42	184.017	-0.912997	0.367446	-2.48471	0.0129656	0.0650089	FALSE
ENSMUSG00000002365	Snx9	protein_coding	66616	17	SNX9	70.8962	-0.210404	0.806582	-0.260858	0.794202	0.905061	FALSE
ENSMUSG00000002372	Ranbp3	protein_coding	71810	17	RANBP3	2130.59	-0.0207891	0.15911	-0.130659	0.896045	0.953432	FALSE
ENSMUSG00000002379	Ndufa11	protein_coding	69875	17	NDUFA11	776.306	0.575659	0.499382	1.15274	0.249016	0.488198	FALSE
ENSMUSG00000002384	Bmp8b	protein_coding	12164	4		1.32011	2.19175	3.6644	0.598118	0.549761		FALSE
ENSMUSG00000002393	Nr2f6	protein_coding	13864	8	NR2F6	133.276	-0.50548	0.549353	-0.920138	0.357501	0.602001	FALSE
ENSMUSG00000002395	Use1	protein_coding	67023	8	USE1	2549.02	0.596393	0.316182	1.88623	0.059264	0.194925	FALSE
ENSMUSG00000002396	Ocel1	protein_coding	77090	8	OCEL1	466.295	-0.164829	0.40304	-0.408964	0.682566	0.845226	FALSE
ENSMUSG00000002409	Dyrk1b	protein_coding	13549	7	DYRK1B	264.997	0.245567	0.396171	0.619851	0.535356	0.748602	FALSE
ENSMUSG00000002413	Braf	protein_coding	109880	6	BRAF	620.031	0.719888	0.309568	2.32546	0.0200475	0.0903441	FALSE
ENSMUSG00000002416	Ndufb2	protein_coding	68198	6	NDUFB2	141.797	0.194188	0.544644	0.356542	0.721435	0.866466	FALSE
ENSMUSG00000002428	Hltf	protein_coding	20585	3	HLTF	884.037	-0.111023	0.303826	-0.365418	0.7148	0.863855	FALSE
ENSMUSG00000002455	Prpf6	protein_coding	68879	2	PRPF6	1242.22	0.191881	0.187891	1.02123	0.307144	0.553389	FALSE
ENSMUSG00000002458	Rgs19	protein_coding	56470	2	RGS19	1365.8	-0.0447397	0.186135	-0.240361	0.81005	0.913372	FALSE
ENSMUSG00000002459	Rgs20	protein_coding	58175	1	RGS20	1.4967	-2.60718	3.72492	-0.69993	0.483971		FALSE
ENSMUSG00000002475	Abhd3	protein_coding	106861	18	ABHD3	4.98359	1.03185	1.84451	0.559417	0.575877	0.779547	FALSE
ENSMUSG00000002477	Snrpd1	protein_coding	20641	18	SNRPD1	445.269	0.00645462	0.286439	0.022534	0.982022	0.992104	FALSE
ENSMUSG00000002486	Tchp	protein_coding	77832	5		628.669	-0.32031	0.189964	-1.68616	0.0917644	0.260198	FALSE
ENSMUSG00000002489	Tiam1	protein_coding	21844	16	TIAM1	534.219	0.137519	0.195918	0.70192	0.482729	0.710107	FALSE
ENSMUSG00000002496	Tsc2	protein_coding	22084	17	TSC2	1054.38	-0.015485	0.136327	-0.113587	0.909565	0.958443	FALSE
ENSMUSG00000002500	Rpl3l	protein_coding	66211	17	RPL3L	2.78403	-0.0689846	3.55358	-0.0194127	0.984512		FALSE
ENSMUSG00000002504	Slc9a3r2	protein_coding	65962	17	SLC9A3R2	80.5216	4.37039	1.18754	3.68022	0.000233033	0.00260899	TRUE
ENSMUSG00000002524	Puf60	protein_coding	67959	15	PUF60	2685.07	0.0736049	0.168145	0.437747	0.66157	0.833822	FALSE
ENSMUSG00000002546	Golga2	protein_coding	99412	2	GOLGA2	1367.53	-0.122586	0.181634	-0.674907	0.499735	0.722708	FALSE
ENSMUSG00000002550	Uck1	protein_coding	22245	2	UCK1	472.212	0.225335	0.222784	1.01145	0.311801	0.557539	FALSE
ENSMUSG00000002565	Scin	protein_coding	20259	12	SCIN	21.7644	-0.286727	1.46885	-0.195205	0.845232	0.93051	FALSE
ENSMUSG00000002578	Ikzf4	protein_coding	22781	10	IKZF4	98.9368	-0.0522119	0.569544	-0.0916732	0.926958	0.966614	FALSE
ENSMUSG00000002580	Mien1	protein_coding	103742	11	MIEN1	427.822	0.318873	0.494405	0.644964	0.518951	0.736506	FALSE
ENSMUSG00000002588	Pon1	protein_coding	18979	6	PON1	0.313576	-0.855421	3.75423	-0.227855	0.819759		FALSE
ENSMUSG00000002602	Axl	protein_coding	26362	7	AXL	542.97	2.43832	0.589085	4.13917			FALSE
ENSMUSG00000002603	Tgfb1	protein_coding	21803	7	TGFB1	2994.72	1.13488	0.277128	4.09517	4.21867e-05	0.000604322	TRUE
ENSMUSG00000002608	Ccdc97	protein_coding	52132	7	CCDC97	1353.96	-0.0456619	0.191334	-0.23865	0.811377	0.91412	FALSE
ENSMUSG00000002617	Zfp40	protein_coding	22700	17		139.059	-0.74913	0.650244	-1.15208	0.24929	0.488439	FALSE
ENSMUSG00000002625	Akap8l	protein_coding	54194	17	AKAP8L	2727.1	-0.236666	0.302949	-0.781206	0.434682	0.670435	FALSE
ENSMUSG00000002633	Shh	protein_coding	20423	5	SHH	0						FALSE
ENSMUSG00000002635	Pdcd2l	protein_coding	68079	7	PDCD2L	285.666	0.351879	0.490913	0.716785	0.473507	0.702022	FALSE
ENSMUSG00000002658	Gtf2f1	protein_coding	98053	17	GTF2F1	1598.9	0.422331	0.304792	1.38564	0.165858	0.381423	FALSE
ENSMUSG00000002660	Clpp	protein_coding	53895	17	CLPP	406.617	-0.697198	0.455615	-1.53024	0.125958	0.319506	FALSE
ENSMUSG00000002661	Alkbh7	protein_coding	66400	17	ALKBH7	168.499	0.174296	0.438686	0.397313	0.691137	0.850518	FALSE
ENSMUSG00000002664	Pspn	protein_coding	19197	17	PSPN	12.7964	-0.251833	1.6107	-0.15635	0.875757	0.94523	FALSE
ENSMUSG00000002668	Dennd1c	protein_coding	70785	17	DENND1C	4266.96	0.255103	0.175483	1.45371	0.146025	0.351939	FALSE
ENSMUSG00000002679	Med6	protein_coding	69792	12	MED6	277.551	-0.0891072	0.343816	-0.259172	0.795503	0.905554	FALSE
ENSMUSG00000002688	Prkd1	protein_coding	18760	12	PRKD1	2.79866	5.71809	2.67397	2.13843	0.0324819		FALSE
ENSMUSG00000002699	Lcp2	protein_coding	16822	11	LCP2	4167.09	0.191967	0.221553	0.866461	0.386237	0.627384	FALSE
ENSMUSG00000002718	Cse1l	protein_coding	110750	2	CSE1L	828.998	-0.271924	0.233378	-1.16516	0.243953	0.482909	FALSE
ENSMUSG00000002728	Naa20	protein_coding	67877	2	NAA20	331.235	0.651879	0.28593	2.27986	0.0226161	0.0986324	FALSE
ENSMUSG00000002731	Prkra	protein_coding	23992	2	PRKRA	114.993	0.617171	0.48753	1.26591	0.205544	0.435119	FALSE
ENSMUSG00000002732	Fkbp7	protein_coding	14231	2	FKBP7	30.9745	0.0540302	0.624765	0.0864808	0.931084	0.968298	FALSE
ENSMUSG00000002733	Plekha3	protein_coding	83435	2	PLEKHA3	481.596	0.293339	0.35287	0.831294	0.405807	0.644293	FALSE
ENSMUSG00000002741	Ykt6	protein_coding	56418	11	YKT6	1149.87	0.0649277	0.190259	0.341259	0.732909	0.873834	FALSE
ENSMUSG00000002748	Baz1b	protein_coding	22385	5	BAZ1B	2824.89	-0.362901	0.21951	-1.65323	0.0982838	0.271331	FALSE
ENSMUSG00000002763	Pex6	protein_coding	224824	17	PEX6	1085.8	-0.473331	0.271845	-1.74118	0.0816524	0.241337	FALSE
ENSMUSG00000002767	Mrpl2	protein_coding	27398	17	MRPL2	525.36	-0.166361	0.3323	-0.500634	0.616629	0.804855	FALSE
ENSMUSG00000002768	Mea1	protein_coding	17256	17	MEA1	702.961	0.517324	0.426631	1.21258	0.225291	0.459041	FALSE
ENSMUSG00000002769	Gnmt	protein_coding	14711	17	GNMT	13.7314	0.736585	1.74026	0.423262	0.672104	0.839864	FALSE
ENSMUSG00000002771	Grin2d	protein_coding	14814	7	GRIN2D	63.8893	0.712785	0.697223	1.02232	0.306629	0.552889	FALSE
ENSMUSG00000002778	Kdelr1	protein_coding	68137	7	KDELR1	744.21	-0.172143	0.265826	-0.647578	0.517258	0.734939	FALSE
ENSMUSG00000002781	Tmem143	protein_coding	70209	7	TMEM143	133.761	-0.0600303	0.398123	-0.150783	0.880147	0.947493	FALSE
ENSMUSG00000002791	Pdxk-ps	transcribed_unprocessed_pseudogene	435518	17		5.87519	6.83487	3.68443	1.85507	0.0635864	0.20387	FALSE
ENSMUSG00000002797	Ggct	protein_coding	110175	6	GGCT	192.116	-0.587696	0.382596	-1.53608	0.12452	0.317122	FALSE
ENSMUSG00000002799	Jag2	protein_coding	16450	12	JAG2	81.8899	-0.0400167	0.391255	-0.102278	0.918536	0.962129	FALSE
ENSMUSG00000002803	Btbd6	protein_coding	399566	12	BTBD6	266.812	-0.595657	0.380887	-1.56387	0.117849	0.306363	FALSE
ENSMUSG00000002804	Nudt14	protein_coding	66174	12	NUDT14	293.589	-0.00332521	0.372011	-0.00893847	0.992868	0.997385	FALSE
ENSMUSG00000002808	Epdr1	protein_coding	105298	13		17.8488	0.987774	1.02959	0.959383	0.337366	0.582697	FALSE
ENSMUSG00000002812	Flii	protein_coding	14248	11	FLII	2680.17	0.199272	0.197835	1.00727	0.313807	0.559276	FALSE
ENSMUSG00000002814	Top3a	protein_coding	21975	11	TOP3A	438.505	0.340899	0.393257	0.86686	0.386019	0.627324	FALSE
ENSMUSG00000002820	Atg4d	protein_coding	235040	9	ATG4D	621.984	-0.141732	0.169164	-0.83784	0.402121	0.641754	FALSE
ENSMUSG00000002825	Qtrt1	protein_coding	60507	9	QTRT1	548.582	-0.778185	0.284832	-2.73208	0.00629353	0.0375725	FALSE
ENSMUSG00000002831	Plin4	protein_coding	57435	17	PLIN4	2.71393	4.9051	3.32555	1.47497	0.14022		FALSE
ENSMUSG00000002833	Hdgfl2	protein_coding	15193	17	HDGFL2	2015.1	0.0384969	0.259741	0.148212	0.882175	0.948565	FALSE
ENSMUSG00000002835	Chaf1a	protein_coding	27221	17	CHAF1A	191.154	-0.379511	0.428922	-0.884803	0.376263	0.618536	FALSE
ENSMUSG00000002844	Adprh	protein_coding	11544	16	ADPRH	888.891	0.724071	0.282997	2.55859	0.0105099	0.0555964	FALSE
ENSMUSG00000002845	Tmem39a	protein_coding	67846	16	TMEM39A	420.272	0.618862	0.357439	1.73138	0.0833848	0.244577	FALSE
ENSMUSG00000002846	Timmdc1	protein_coding	76916	16	TIMMDC1	244.204	-0.50774	0.328754	-1.54444	0.122483	0.314063	FALSE
ENSMUSG00000002847	Pla1a	protein_coding	85031	16	PLA1A	3.84161	1.45788	2.79996	0.520679	0.60259	0.79685	FALSE
ENSMUSG00000002870	Mcm2	protein_coding	17216	6	MCM2	1065.84	0.185404	0.222667	0.832654	0.40504	0.643819	FALSE
ENSMUSG00000002871	Tpra1	protein_coding	24100	6	TPRA1	899.277	0.071988	0.256512	0.280642	0.778985	0.898393	FALSE
ENSMUSG00000002881	Nab1	protein_coding	17936	1	NAB1	917.083	0.605894	0.356087	1.70153	0.0888434	0.255173	FALSE
ENSMUSG00000002885	Adgre5	protein_coding	26364	8	ADGRE5	5020.62	-1.45123	0.185992	-7.80266	6.06158e-15	8.01632e-13	TRUE
ENSMUSG00000002897	Il17ra	protein_coding	16172	6	IL17RA	2740.92	-0.400977	0.196074	-2.04503	0.040852	0.150106	FALSE
ENSMUSG00000002900	Lamb1	protein_coding	16777	12	LAMB1	10.1192	22.2804	3.16595	7.0375			FALSE
ENSMUSG00000002908	Kcnn1	protein_coding	84036	8	KCNN1	0.699973	3.47812	3.74074	0.929793	0.352478		FALSE
ENSMUSG00000002910	Arrdc2	protein_coding	70807	8	ARRDC2	392.051	-1.25093	0.407995	-3.06605	0.0021691	0.0162914	TRUE
ENSMUSG00000002930	Ppp1r17	protein_coding	19051	6	PPP1R17	0						FALSE
ENSMUSG00000002944	Cd36	protein_coding	12491	5	CD36	56.3968	0.252278	1.16428	0.216682	0.828456	0.923492	FALSE
ENSMUSG00000002948	Map2k7	protein_coding	26400	8	MAP2K7	1564.71	-0.0979197	0.191221	-0.512075	0.608599	0.799677	FALSE
ENSMUSG00000002949	Timm44	protein_coding	21856	8	TIMM44	1107.67	0.0553657	0.178505	0.310163	0.756437	0.887206	FALSE
ENSMUSG00000002957	Ap2a2	protein_coding	11772	7	AP2A2	1245.58	0.214799	0.149116	1.44048	0.149731	0.357431	FALSE
ENSMUSG00000002963	Pnkp	protein_coding	59047	7	PNKP	1139.49	-0.439475	0.209493	-2.09781	0.0359222	0.137113	FALSE
ENSMUSG00000002968	Med25	protein_coding	75613	7	MED25	962.568	0.0729552	0.185948	0.392341	0.694806	0.852698	FALSE
ENSMUSG00000002980	Bcam	protein_coding	57278	7	BCAM	99.1521	3.28418	1.16328	2.82319	0.00475478	0.0304134	TRUE
ENSMUSG00000002981	Clptm1	protein_coding	56457	7	CLPTM1	1899.2	0.349669	0.229701	1.52228	0.127939	0.322796	FALSE
ENSMUSG00000002983	Relb	protein_coding	19698	7	RELB	1813.77	1.27816	0.281786	4.53591	5.73558e-06	0.000110636	TRUE
ENSMUSG00000002984	Tomm40	protein_coding	53333	7	TOMM40	621.1	0.0760613	0.339359	0.224132	0.822654	0.91956	FALSE
ENSMUSG00000002985	Apoe	protein_coding	11816	7	APOE	22559.1	6.42695	0.894659	7.18369	6.78564e-13	6.09638e-11	TRUE
ENSMUSG00000002992	Apoc2	protein_coding	11813	7	APOC2	323.233	6.41274	1.56887	4.08749	4.36062e-05	0.000621425	TRUE
ENSMUSG00000002996	Hbp1	protein_coding	73389	12	HBP1	1312.77	-0.200749	0.200653	-1.00048	0.317078	0.562344	FALSE
ENSMUSG00000002997	Prkar2b	protein_coding	19088	12	PRKAR2B	58.9795	-0.860838	0.70702	-1.21756	0.223392	0.456984	FALSE
ENSMUSG00000003031	Cdkn1b	protein_coding	12576	6	CDKN1B	2829.7	0.0345773	0.248794	0.13898	0.889466	0.950994	FALSE
ENSMUSG00000003032	Klf4	protein_coding	16600	4	KLF4	1456.88	-0.0944125	0.498983	-0.18921	0.849928	0.933008	FALSE
ENSMUSG00000003033	Ap1m1	protein_coding	11767	8	AP1M1	1253.05	-0.0954886	0.183135	-0.521411	0.602081	0.796523	FALSE
ENSMUSG00000003037	Rab8a	protein_coding	17274	8	RAB8A	2044.31	-0.0700728	0.218772	-0.320301	0.74874	0.883849	FALSE
ENSMUSG00000003038	Hmgn2	protein_coding	15331	4	HMGN2	383.093	0.134427	0.318269	0.422368	0.672757	0.840173	FALSE
ENSMUSG00000003039	Fam32a	protein_coding	67922	8	FAM32A	1019.32	-0.263405	0.175327	-1.50237	0.133003	0.330825	FALSE
ENSMUSG00000003051	Elf3	protein_coding	13710	1	ELF3	0.993766	2.49194	3.6789	0.677359	0.498178		FALSE
ENSMUSG00000003053	Cyp2c29	protein_coding	13095	19		0						FALSE
ENSMUSG00000003062	Stard3nl	protein_coding	76205	13	STARD3NL	301.007	0.983382	0.246575	3.98816	6.65876e-05	0.000899314	FALSE
ENSMUSG00000003068	Stk11	protein_coding	20869	10	STK11	3181.5	0.933434	0.228333	4.08804	4.35034e-05	0.000620496	FALSE
ENSMUSG00000003070	Efna2	protein_coding	13637	10	EFNA2	4.67702	-1.23573	1.69286	-0.729968	0.46541	0.695107	FALSE
ENSMUSG00000003072	Atp5d	protein_coding	66043	10	ATP5F1D	3295.61	0.944573	0.389531	2.4249	0.0153126	0.0738858	FALSE
ENSMUSG00000003099	Ppp5c	protein_coding	19060	7	PPP5C	2000.45	-0.267945	0.158612	-1.68931	0.0911604	0.259242	FALSE
ENSMUSG00000003119	Cdk12	protein_coding	69131	11	CDK12	1100.05	-0.0875579	0.215307	-0.406665	0.684254	0.846282	FALSE
ENSMUSG00000003123	Lipe	protein_coding	16890	7	LIPE	223.274	0.292875	0.446216	0.656352	0.511597	0.731403	FALSE
ENSMUSG00000003131	Pafah1b2	protein_coding	18475	9	PAFAH1B2	639.6	0.212259	0.312368	0.679516	0.496811	0.720546	FALSE
ENSMUSG00000003134	Tbc1d8	protein_coding	54610	1	TBC1D8	297.681	0.0891335	0.750414	0.118779	0.90545	0.957401	FALSE
ENSMUSG00000003135	Cnot11	protein_coding	52846	1	CNOT11	545.102	-0.476301	0.256965	-1.85356	0.0638016	0.204378	FALSE
ENSMUSG00000003153	Slc2a3	protein_coding	20527	6		1484.13	0.600832	0.271185	2.21558	0.02672	0.110898	FALSE
ENSMUSG00000003154	Foxj2	protein_coding	60611	6	FOXJ2	773.696	-0.11268	0.307572	-0.366353	0.714102	0.863753	FALSE
ENSMUSG00000003161	Sri	protein_coding	109552	5	SRI	2227.66	0.450063	0.196198	2.29392	0.0217948	0.0962314	FALSE
ENSMUSG00000003166	Dgcr2	protein_coding	13356	16	DGCR2	682.691	-0.439882	0.168066	-2.61732	0.0088624	0.048786	FALSE
ENSMUSG00000003178						54.9265	1.49497	0.646946	2.31081	0.0208432	0.0930482	FALSE
ENSMUSG00000003184	Irf3	protein_coding	54131	7	IRF3	2546.42	-0.260499	0.324444	-0.802911	0.422026	0.66003	FALSE
ENSMUSG00000003190	Bcl2l12	protein_coding	75736	7	BCL2L12	149.401	-0.550464	0.354683	-1.55199	0.120665	0.310945	FALSE
ENSMUSG00000003198	Zfp959	protein_coding	224893	17		178.763	-0.925062	0.367829	-2.51492	0.0119059	0.0608583	FALSE
ENSMUSG00000003199	Mpnd	protein_coding	68047	17	MPND	1517.86	-0.0122767	0.358624	-0.0342328	0.972692	0.987233	FALSE
ENSMUSG00000003200	Sh3gl1	protein_coding	20405	17	SH3GL1	1805.14	-0.253658	0.1983	-1.27916	0.20084	0.428675	FALSE
ENSMUSG00000003206	Ebi3	protein_coding	50498	17	EBI3	60.0752	-0.140817	0.993462	-0.141743	0.887283	0.950348	FALSE
ENSMUSG00000003208	Yju2	protein_coding	72886	17	YJU2	285.967	-0.1236	0.327347	-0.377582	0.705741	0.857763	FALSE
ENSMUSG00000003226	Ranbp2	protein_coding	19386	10	RANBP2	2321.78	0.237581	0.33409	0.711128	0.477005	0.704743	FALSE
ENSMUSG00000003227	Edar	protein_coding	13608	10	EDAR	0.552685	3.52047	3.73899	0.941554	0.346421		FALSE
ENSMUSG00000003228	Grk5	protein_coding	14773	19	GRK5	58.9736	-0.471381	0.495383	-0.951549	0.341326	0.586424	FALSE
ENSMUSG00000003233	Dvl3	protein_coding	13544	16	DVL3	402.786	-0.605143	0.392621	-1.54129	0.123246	0.315384	FALSE
ENSMUSG00000003234	Abcf3	protein_coding	27406	16	ABCF3	1012.92	-0.588833	0.27907	-2.10998	0.03486	0.13394	FALSE
ENSMUSG00000003235	Eif2b5	protein_coding	224045	16	EIF2B5	846.461	-0.217398	0.179524	-1.21097	0.225905	0.45985	FALSE
ENSMUSG00000003269	Cyth2	protein_coding	19158	7	CYTH2	1284.56	0.251781	0.22579	1.11511	0.264804	0.507266	FALSE
ENSMUSG00000003271	Sult2b1	protein_coding	54200	7	SULT2B1	46.7397	0.784124	0.492696	1.5915	0.111498	0.295665	FALSE
ENSMUSG00000003273	Car11	protein_coding	12348	7	CA11	49.6456	-0.507551	1.05403	-0.481534	0.630137	0.81413	FALSE
ENSMUSG00000003279	Dlgap1	protein_coding	224997	17	DLGAP1	20.633	7.20036	1.60706	4.48046	7.44815e-06	0.000139756	TRUE
ENSMUSG00000003282	Plag1	protein_coding	56711	4	PLAG1	9.40906	1.04214	1.30364	0.799404	0.424056	0.661701	FALSE
ENSMUSG00000003283	Hck	protein_coding	15162	2	HCK	409.759	1.42218	0.872649	1.62973	0.10316	0.280436	FALSE
ENSMUSG00000003299	Mrpl4	protein_coding	66163	9	MRPL4	864.531	0.141344	0.291927	0.484178	0.628259	0.812854	FALSE
ENSMUSG00000003308	Keap1	protein_coding	50868	9	KEAP1	874.415	-0.158152	0.325967	-0.485178	0.62755	0.812503	FALSE
ENSMUSG00000003309	Ap1m2	protein_coding	11768	9	AP1M2	22.6829	-1.73109	0.981969	-1.76288	0.0779209	0.233848	FALSE
ENSMUSG00000003316	Glg1	protein_coding	20340	8	GLG1	1424.42	-0.0994086	0.237998	-0.417687	0.676176	0.841471	FALSE
ENSMUSG00000003341	Atp8b3	protein_coding	67331	10	ATP8B3	1.25077	1.38173	3.81462	0.362218			FALSE
ENSMUSG00000003344	Btbd2	protein_coding	208198	10	BTBD2	522.195	-0.101826	0.378286	-0.269178	0.787793	0.902504	FALSE
ENSMUSG00000003345	Csnk1g2	protein_coding	103236	10	CSNK1G2	3844.85	0.017044	0.166197	0.102553	0.918318	0.962022	FALSE
ENSMUSG00000003346	Abhd17a	protein_coding	216169	10	ABHD17A	1485.67	0.335406	0.389254	0.861664	0.388872	0.629474	FALSE
ENSMUSG00000003348	Mob3a	protein_coding	208228	10	MOB3A	442.941	-0.787324	0.312572	-2.51886	0.0117737	0.0604067	FALSE
ENSMUSG00000003352	Cacnb3	protein_coding	12297	15	CACNB3	274.881	3.07135	0.764979	4.01494	5.94598e-05	0.000819792	TRUE
ENSMUSG00000003354	Ccdc65	protein_coding	105833	15	CCDC65	1.35558	1.0971	3.62994	0.302236	0.762472		FALSE
ENSMUSG00000003355	Fkbp11	protein_coding	66120	15	FKBP11	79.3737	-4.51907	0.899634	-5.02324	5.08081e-07	1.2784e-05	TRUE
ENSMUSG00000003360	Ddx23	protein_coding	74351	15	DDX23	2180.62	-0.314735	0.223295	-1.4095	0.158686	0.370671	FALSE
ENSMUSG00000003363	Pld3	protein_coding	18807	7	PLD3	3148.13	1.26273	0.265055	4.76402	1.89773e-06	4.11697e-05	TRUE
ENSMUSG00000003378	Grik5	protein_coding	14809	7	GRIK5	358.594	0.245872	0.36587	0.672021	0.50157	0.724018	FALSE
ENSMUSG00000003379	Cd79a	protein_coding	12518	7	CD79A	507.498	-6.85429	0.720077	-9.51883	1.75141e-21	4.99181e-19	TRUE
ENSMUSG00000003380	Rabac1	protein_coding	14470	7	RABAC1	2596.92	0.173099	0.412	0.420142	0.674382	0.840669	FALSE
ENSMUSG00000003382	Etv3	protein_coding	27049	3	ETV3	1494.2	-0.0513458	0.353429	-0.145279	0.884491	0.949573	FALSE
ENSMUSG00000003402	Prkcsh	protein_coding	19089	9	PRKCSH	1994.96	0.142355	0.223901	0.635796	0.524909	0.741539	FALSE
ENSMUSG00000003410	Elavl3	protein_coding	15571	9	ELAVL3	23.542	4.77171	1.4605	3.26718			FALSE
ENSMUSG00000003411	Rab3b	protein_coding	69908	4	RAB3B	4.92147	-0.684013	2.18122	-0.313592	0.753831	0.885684	FALSE
ENSMUSG00000003418	St8sia6	protein_coding	241230	2	ST8SIA6	198.874	-4.80011	0.968196	-4.95778	7.13022e-07	1.71822e-05	TRUE
ENSMUSG00000003420	Fcgrt	protein_coding	14132	7	FCGRT	234.011	1.13917	0.597076	1.90792	0.0564015	0.188244	FALSE
ENSMUSG00000003421	Nosip	protein_coding	66394	7	NOSIP	931.065	-0.159012	0.311941	-0.509751	0.610226	0.800574	FALSE
ENSMUSG00000003423	Pih1d1	protein_coding	68845	7	PIH1D1	625.978	0.522938	0.40564	1.28917	0.197339	0.425377	FALSE
ENSMUSG00000003429	Rps11	protein_coding	27207	7	RPS11	9597.49	0.395031	0.346609	1.1397	0.25441	0.494958	FALSE
ENSMUSG00000003435	Supt5	protein_coding	20924	7	SUPT5H	4697.19	-0.079652	0.12782	-0.623156	0.533182	0.747316	FALSE
ENSMUSG00000003436	Dll3	protein_coding	13389	7	DLL3	4.62318	-4.78476	3.68867	-1.29715			FALSE
ENSMUSG00000003437	Paf1	protein_coding	54624	7	PAF1	1618.06	0.558042	0.182127	3.06403	0.00218376	0.016357	FALSE
ENSMUSG00000003438	Timm50	protein_coding	66525	7	TIMM50	675.085	0.221685	0.287354	0.77147	0.440428	0.675079	FALSE
ENSMUSG00000003444	Med29	protein_coding	67224	7	MED29	103.766	-0.242451	0.577424	-0.419884	0.67457	0.840669	FALSE
ENSMUSG00000003452	Bicd1	protein_coding	12121	6	BICD1	15.8912	-3.3449	1.68452	-1.98567	0.0470702	0.166442	FALSE
ENSMUSG00000003458	Ncstn	protein_coding	59287	1	NCSTN	1377.73	0.0719925	0.300677	0.239435	0.810768	0.913784	FALSE
ENSMUSG00000003464	Pex19	protein_coding	19298	1	PEX19	488.138	0.265763	0.248887	1.06781	0.285607	0.529064	FALSE
ENSMUSG00000003469	Phyhip	protein_coding	105653	14	PHYHIP	17.0621	5.46578	1.86322	2.93351	0.00335156	0.0230181	TRUE
ENSMUSG00000003476	Crhr2	protein_coding	12922	6	CRHR2	1.90472	5.28173	3.69654	1.42883	0.153053		FALSE
ENSMUSG00000003477	Inmt	protein_coding	21743	6	INMT	2.06849	5.39662	3.69515	1.46046	0.144163		FALSE
ENSMUSG00000003484	Cyp4f18	protein_coding	72054	8	CYP4F3	324.321	2.12697	1.23436	1.72314	0.084863	0.247726	FALSE
ENSMUSG00000003500	Impdh1	protein_coding	23917	6	IMPDH1	1678.4	0.248742	0.182843	1.36041	0.1737	0.392731	FALSE
ENSMUSG00000003505	Psg18	protein_coding	26438	7		0						FALSE
ENSMUSG00000003518	Dusp3	protein_coding	72349	11		151.216	0.624456	0.557735	1.11963	0.262872	0.504532	FALSE
ENSMUSG00000003526	Prodh	protein_coding	19125	16	AC007325.2	32.4462	-0.294833	1.67249	-0.176284	0.860071	0.938533	FALSE
ENSMUSG00000003527	Ess2	protein_coding	27886	16	ESS2	625.917	-0.175277	0.27604	-0.634968	0.525449	0.741839	FALSE
ENSMUSG00000003528	Slc25a1	protein_coding	13358	16	SLC25A1	480.922	0.15351	0.4305	0.356585	0.721402	0.866466	FALSE
ENSMUSG00000003531	Dgcr6	protein_coding	13353	16	DGCR6	180.775	-0.175615	0.696547	-0.252122	0.800947	0.908442	FALSE
ENSMUSG00000003534	Ddr1	protein_coding	12305	17	DDR1	297.913	-0.210364	0.401034	-0.524554	0.599893	0.795255	FALSE
ENSMUSG00000003541	Ier3	protein_coding	15937	17	IER3	844.492	4.57745	1.03766	4.41133	1.02736e-05	0.000182778	TRUE
ENSMUSG00000003545	Fosb	protein_coding	14282	7	FOSB	17546.9	-1.22655	0.483128	-2.53877	0.0111243	0.0578505	FALSE
ENSMUSG00000003546	Klc4	protein_coding	74764	17	KLC4	410.087	0.389567	0.332252	1.1725	0.240995	0.479183	FALSE
ENSMUSG00000003549	Ercc1	protein_coding	13870	7	ERCC1	410.873	0.00278695	0.284045	0.00981166	0.992172	0.997118	FALSE
ENSMUSG00000003555	Cyp17a1	protein_coding	13074	19	CYP17A1	2.499	-2.07105	3.3843	-0.611958	0.540566		FALSE
ENSMUSG00000003559	As3mt	protein_coding	57344	19	AS3MT	75.7552	-0.542973	0.636038	-0.853681	0.393282	0.633558	FALSE
ENSMUSG00000003573	Homer3	protein_coding	26558	8	HOMER3	55.9459	0.775431	0.768929	1.00846	0.313236	0.558847	FALSE
ENSMUSG00000003575	Crtc1	protein_coding	382056	8	CRTC1	486.46	-0.811106	0.343536	-2.36105	0.0182232	0.0840066	FALSE
ENSMUSG00000003581	Rnf215	protein_coding	71673	11	RNF215	598.739	0.206813	0.208939	0.989826	0.322259	0.56714	FALSE
ENSMUSG00000003585	Sec14l2	protein_coding	67815	11	SEC14L2	37.9869	-1.37505	1.06541	-1.29063	0.196832	0.424726	FALSE
ENSMUSG00000003604	Aven	protein_coding	74268	2	AVEN	404.521	-0.481537	0.343736	-1.40089	0.161247	0.374326	FALSE
ENSMUSG00000003617	Cp	protein_coding	12870	3	CP	155.227	4.44274	0.883939	5.02607	5.00642e-07	1.2616e-05	TRUE
ENSMUSG00000003623	Crot	protein_coding	74114	5	CROT	996.05	-0.749748	0.424396	-1.76662	0.0772916	0.232691	FALSE
ENSMUSG00000003644	Rps6ka1	protein_coding	20111	4	RPS6KA1	3180.28	-0.0190438	0.222749	-0.0854943	0.931868	0.968667	FALSE
ENSMUSG00000003657	Calb2	protein_coding	12308	8	CALB2	4.11168	6.09102	2.33937	2.6037	0.00922242	0.0502823	FALSE
ENSMUSG00000003660	Snrnp200	protein_coding	320632	2	SNRNP200	2649.89	-0.0854203	0.154928	-0.551354	0.581391	0.782207	FALSE
ENSMUSG00000003662	Ciao1	protein_coding	26371	2	CIAO1	659.429	0.0443943	0.393003	0.112962	0.910061	0.958719	FALSE
ENSMUSG00000003665	Has1	protein_coding	15116	17	HAS1	0.326603	2.86657	3.75756	0.76288	0.445535		FALSE
ENSMUSG00000003680	Taf6l	protein_coding	225895	19	TAF6L	667.871	0.0685515	0.220409	0.311019	0.755786	0.886847	FALSE
ENSMUSG00000003721	Insig2	protein_coding	72999	1	INSIG2	250.01	0.0970801	0.319516	0.303835	0.761254	0.88985	FALSE
ENSMUSG00000003731	Kpna6	protein_coding	16650	4	KPNA6	624.876	-0.485122	0.291004	-1.66706	0.0955021	0.266905	FALSE
ENSMUSG00000003746	Man1a	protein_coding	17155	10	MAN1A1	1265.61	-0.958884	0.17269	-5.55262	2.81414e-08	9.89799e-07	FALSE
ENSMUSG00000003752	Itpkc	protein_coding	233011	7	ITPKC	313.591	0.790575	0.267024	2.96069	0.00306951	0.0214736	FALSE
ENSMUSG00000003762	Coq8b	protein_coding	76889	7	COQ8B	348.37	-0.21726	0.349582	-0.621484	0.534281	0.748074	FALSE
ENSMUSG00000003778	Brd8	protein_coding	78656	18	BRD8	1418.83	-0.354674	0.356896	-0.993776	0.320332	0.564999	FALSE
ENSMUSG00000003779	Kif20a	protein_coding	19348	18	KIF20A	110.148	-1.23783	0.855349	-1.44716	0.147853	0.35486	FALSE
ENSMUSG00000003808	Farsa	protein_coding	66590	8	FARSA	1261.65	-0.0985037	0.312037	-0.31568	0.752246	0.885181	FALSE
ENSMUSG00000003809	Gcdh	protein_coding	270076	8	GCDH	351.573	-0.201199	0.315848	-0.637013	0.524116	0.740907	FALSE
ENSMUSG00000003810	Mast2	protein_coding	17776	4	MAST2	553.154	0.739522	0.270547	2.73343	0.00626783	0.0374868	FALSE
ENSMUSG00000003812	Dnase2a	protein_coding	13423	8	DNASE2	362.51	-0.0320535	0.510287	-0.0628146	0.949914	0.977746	FALSE
ENSMUSG00000003813	Rad23a	protein_coding	19358	8	RAD23A	664.613	-0.204674	0.226082	-0.905309	0.365302	0.608701	FALSE
ENSMUSG00000003814	Calr	protein_coding	12317	8	CALR	7222.84	0.359084	0.149972	2.39434	0.0166504	0.0785974	FALSE
ENSMUSG00000003824	Syce2	protein_coding	71846	8	SYCE2	73.9752	0.982039	0.628892	1.56154	0.118397	0.307594	FALSE
ENSMUSG00000003847	Nfat5	protein_coding	54446	8	NFAT5	1515.76	0.166449	0.300504	0.553899	0.579648	0.781479	FALSE
ENSMUSG00000003848	Nob1	protein_coding	67619	8	NOB1	956.528	-0.247844	0.299618	-0.8272	0.408124	0.646793	FALSE
ENSMUSG00000003849	Nqo1	protein_coding	18104	8	NQO1	13.0468	0.215236	1.59047	0.135329	0.892352	0.952322	FALSE
ENSMUSG00000003863	Ppfia3	protein_coding	76787	7	PPFIA3	18.7517	2.4074	1.56892	1.53443	0.124923	0.317834	FALSE
ENSMUSG00000003865	Gys1	protein_coding	14936	7	GYS1	298.042	0.829656	0.368489	2.25151	0.0243532	0.104161	FALSE
ENSMUSG00000003868	Ruvbl2	protein_coding	20174	7	RUVBL2	687.882	-0.415844	0.257972	-1.61198	0.106967	0.287503	FALSE
ENSMUSG00000003872	Lin7b	protein_coding	22342	7	LIN7B	2.91609	-1.64534	1.82066	-0.903706	0.366152		FALSE
ENSMUSG00000003873	Bax	protein_coding	12028	7	BAX	1721.82	0.167674	0.347329	0.482755	0.62927	0.813413	FALSE
ENSMUSG00000003882	Il7r	protein_coding	16197	15	IL7R	11485	-0.477554	0.337806	-1.41369	0.157452	0.368935	FALSE
ENSMUSG00000003923	Tfam	protein_coding	21780	10	TFAM	756.039	-0.820457	0.194799	-4.21182	2.53325e-05	0.00039544	FALSE
ENSMUSG00000003929	Zfp81	protein_coding	224694	17		211.826	-0.1445	0.487556	-0.296376	0.766943	0.893025	FALSE
ENSMUSG00000003934	Efnb3	protein_coding	13643	11	EFNB3	13.5548	-0.648569	1.07623	-0.602629	0.546756	0.757875	FALSE
ENSMUSG00000003948	Mmd	protein_coding	67468	11	MMD	949.152	1.36808	0.224995	6.08051	1.19798e-09	5.62609e-08	TRUE
ENSMUSG00000003949	Hlf	protein_coding	217082	11	HLF	194.179	3.05888	0.662741	4.61549	3.92162e-06	7.85797e-05	TRUE
ENSMUSG00000003955	Fam162a	protein_coding	70186	16	FAM162A	425.015	0.834566	0.466478	1.78908	0.0736021	0.225082	FALSE
ENSMUSG00000003970	Rpl8	protein_coding	26961	15	RPL8	19874.4	-0.0486784	0.355994	-0.136739	0.891237	0.951894	FALSE
ENSMUSG00000003974	Grm3	protein_coding	108069	5	GRM3	0.730406	3.20748	3.74764	0.855866	0.392072		FALSE
ENSMUSG00000003992	Ssbp2	protein_coding	66970	13	SSBP2	113.563	-1.04631	0.51414	-2.03506	0.0418449	0.152614	FALSE
ENSMUSG00000004018	Fancl	protein_coding	67030	11	FANCL	145.628	0.352368	0.440195	0.800481	0.423432	0.661228	FALSE
ENSMUSG00000004031	Brinp2	protein_coding	240843	1	BRINP2	10.9696	7.70813	2.29961	3.35193			FALSE
ENSMUSG00000004032	Gstm5	protein_coding	14866	3	GSTM3	35.2889	1.56619	1.12093	1.39722	0.162347	0.375929	FALSE
ENSMUSG00000004035	Gstm7	protein_coding	68312	3	GSTM2	2.38105	3.37516	3.34401	1.00931	0.312824		FALSE
ENSMUSG00000004038	Gstm3	protein_coding	14864	3	GSTM1	0.0575825	-0.0825411	3.81693	-0.021625	0.982747		FALSE
ENSMUSG00000004040	Stat3	protein_coding	20848	11	STAT3	4743.93	1.49355	0.277149	5.389	7.08526e-08	2.23098e-06	TRUE
ENSMUSG00000004043	Stat5a	protein_coding	20850	11	STAT5A	1003.49	0.914106	0.319446	2.86153	0.00421595	0.0277003	FALSE
ENSMUSG00000004044	Cavin1	protein_coding	19285	11	CAVIN1	72.967	4.54674	1.1379	3.99572	6.44975e-05	0.000875376	TRUE
ENSMUSG00000004054	Map3k11	protein_coding	26403	19	MAP3K11	1621.58	0.164943	0.297657	0.554137	0.579485	0.781359	FALSE
ENSMUSG00000004056	Akt2	protein_coding	11652	7	AKT2	883.451	0.310804	0.155738	1.99569	0.0459677	0.163382	FALSE
ENSMUSG00000004069	Dnaja3	protein_coding	83945	16	DNAJA3	509.891	-0.208307	0.354789	-0.58713	0.557116	0.765879	FALSE
ENSMUSG00000004070	Hmox2	protein_coding	15369	16	HMOX2	373.533	0.242226	0.351079	0.689949	0.490227	0.716495	FALSE
ENSMUSG00000004071	Cdip1	protein_coding	66626	16	CDIP1	600.3	0.528183	0.26854	1.96687	0.0491977	0.171616	FALSE
ENSMUSG00000004085	Map3k20	protein_coding	65964	2	MAP3K20	51.7085	-0.0601199	0.959461	-0.0626601	0.950037	0.977778	FALSE
ENSMUSG00000004096	Cwc15	protein_coding	66070	9	CWC15	1342.01	0.0984893	0.269295	0.36573	0.714566	0.863802	FALSE
ENSMUSG00000004098	Col5a3	protein_coding	53867	9	COL5A3	3.16657	0.260772	3.36319	0.0775371	0.938196		FALSE
ENSMUSG00000004099	Dnmt1	protein_coding	13433	9	DNMT1	2226.94	-0.510261	0.199081	-2.56308	0.0103748	0.0550757	FALSE
ENSMUSG00000004100	Ppan	protein_coding	235036	9	PPAN	1576.06	-0.0924973	0.27573	-0.335464	0.737275	0.876638	FALSE
ENSMUSG00000004105	Angptl2	protein_coding	26360	2	ANGPTL2	109.633	0.641729	0.688789	0.931678	0.351503	0.596289	FALSE
ENSMUSG00000004110	Cacna1e	protein_coding	12290	1	CACNA1E	342.26	-2.77431	0.878026	-3.15972	0.00157923	0.0125995	TRUE
ENSMUSG00000004113	Cacna1b	protein_coding	12287	2	CACNA1B	54.6913	5.13773	1.38431	3.7114			FALSE
ENSMUSG00000004127	Trmt10a	protein_coding	108943	3	TRMT10A	107.551	-0.482972	0.489975	-0.985707	0.324277	0.56875	FALSE
ENSMUSG00000004151	Etv1	protein_coding	14009	12	ETV1	1.54465	3.87317	3.05013	1.26984	0.204142		FALSE
ENSMUSG00000004187	Kifc2	protein_coding	16581	15	KIFC2	494.737	-0.223937	0.279183	-0.802114	0.422487	0.660455	FALSE
ENSMUSG00000004207	Psap	protein_coding	19156	10	PSAP	17213.1	1.49347	0.445212	3.35452	0.000795022	0.00728113	TRUE
ENSMUSG00000004221	Ikbkg	protein_coding	16151	X	IKBKG	659.679	-0.329322	0.24591	-1.3392	0.180506	0.402094	FALSE
ENSMUSG00000004231	Pax2	protein_coding	18504	19	PAX2	0						FALSE
ENSMUSG00000004233	Wars2	protein_coding	70560	3	WARS2	200.58	0.0194257	0.385182	0.0504325	0.959778	0.981326	FALSE
ENSMUSG00000004263	Atn1	protein_coding	13498	6	ATN1	2042.18	-1.05115	0.251921	-4.17254	3.0122e-05	0.000457671	TRUE
ENSMUSG00000004264	Phb2	protein_coding	12034	6	PHB2	1628.63	0.000204201	0.227048	0.000899373	0.999282	1	FALSE
ENSMUSG00000004266	Ptpn6	protein_coding	15170	6	PTPN6	3995.76	-0.58983	0.276889	-2.13021	0.0331546	0.129302	FALSE
ENSMUSG00000004267	Eno2	protein_coding	13807	6	ENO2	88.1806	2.36504	0.786278	3.00789	0.00263068	0.018982	TRUE
ENSMUSG00000004268	Emg1	protein_coding	14791	6	EMG1	1879.04	-0.111001	0.216214	-0.513385	0.607682	0.799476	FALSE
ENSMUSG00000004270	Lpcat3	protein_coding	14792	6	LPCAT3	745.894	-0.119211	0.25277	-0.471618	0.637199	0.819667	FALSE
ENSMUSG00000004285	Atp6v1f	protein_coding	66144	6	ATP6V1F	1119.11	0.858798	0.425037	2.02053	0.0433288	0.156562	FALSE
ENSMUSG00000004296	Il12b	protein_coding	16160	11	IL12B	23.5807	5.21274	1.85489	2.81027	0.00495006	0.0312923	TRUE
ENSMUSG00000004317	Clcn5	protein_coding	12728	X	CLCN5	148.298	1.16156	0.306363	3.79144	0.000149778	0.00179289	TRUE
ENSMUSG00000004319	Clcn3	protein_coding	12725	8	CLCN3	1054.32	1.17414	0.393112	2.98678	0.00281934	0.0200394	TRUE
ENSMUSG00000004328	Hif3a	protein_coding	53417	7	HIF3A	26.7475	-3.54793	1.59643	-2.22241	0.0262553	0.109603	FALSE
ENSMUSG00000004341	Gpx6	protein_coding	75512	13	GPX6	0						FALSE
ENSMUSG00000004344	Gpx5	protein_coding	14780	13		0						FALSE
ENSMUSG00000004347	Pde1c	protein_coding	18575	6	PDE1C	7.18449	1.97859	2.75251	0.718834	0.472243	0.700919	FALSE
ENSMUSG00000004356	Utp20	protein_coding	70683	10	UTP20	556.991	-0.538274	0.298387	-1.80395	0.0712394	0.220535	FALSE
ENSMUSG00000004359	Spic	protein_coding	20728	10	SPIC	20.847	-4.02235	2.43143	-1.65432	0.0980634	0.271039	FALSE
ENSMUSG00000004360	9330159F19Rik	protein_coding	212448	10	KIAA0408	2.58179	4.97922	2.05864	2.41869	0.0155764		FALSE
ENSMUSG00000004364	Cul3	protein_coding	26554	1	CUL3	1806.63	-0.625691	0.156321	-4.0026	6.26513e-05	0.000855235	FALSE
ENSMUSG00000004366	Sst	protein_coding	20604	16	SST	15.808	8.05641	2.45557	3.28086			FALSE
ENSMUSG00000004371	Il11	protein_coding	16156	7	IL11	0						FALSE
ENSMUSG00000004383	Large1	protein_coding	16795	8	LARGE1	108.205	1.58118	0.565776	2.79472	0.00519447	0.0324772	TRUE
ENSMUSG00000004393	Ddx56	protein_coding	52513	11	DDX56	697.406	-0.433725	0.288608	-1.50282	0.132885	0.330694	FALSE
ENSMUSG00000004394	Tmed4	protein_coding	103694	11	TMED4	483.66	0.02555	0.249125	0.102559	0.918313	0.962022	FALSE
ENSMUSG00000004415	Col26a1	protein_coding	140709	5	COL26A1	4.31823	6.43875	3.68642	1.74661	0.0807046	0.239434	FALSE
ENSMUSG00000004446	Bid	protein_coding	12122	6	BID	273.371	-1.50334	0.515149	-2.91827	0.00351985	0.0240044	TRUE
ENSMUSG00000004451	Ralb	protein_coding	64143	1	RALB	217.391	0.700655	0.52925	1.32387	0.185548	0.409628	FALSE
ENSMUSG00000004455	Ppp1cc	protein_coding	19047	5	PPP1CC	809.383	1.70574	0.416374	4.09665	4.19178e-05	0.000601865	TRUE
ENSMUSG00000004460	Dnajb11	protein_coding	67838	16	DNAJB11	1598.42	-0.110778	0.177679	-0.623473	0.532974	0.74723	FALSE
ENSMUSG00000004462	Tbccd1	protein_coding	70573	16	TBCCD1	231.045	-1.07729	0.413564	-2.60489	0.00919028	0.0501732	FALSE
ENSMUSG00000004473	Clec11a	protein_coding	20256	7	CLEC11A	5.42734	2.82508	2.37392	1.19005	0.234026	0.469844	FALSE
ENSMUSG00000004500	Zfp324	protein_coding	243834	7	ZNF324	91.9708	-0.766844	0.339426	-2.25924	0.0238685	0.102699	FALSE
ENSMUSG00000004508	Gab2	protein_coding	14389	7	GAB2	120.115	1.77188	0.947952	1.86917	0.0615996	0.200059	FALSE
ENSMUSG00000004530	Coro1c	protein_coding	23790	5	CORO1C	1182.22	0.679631	0.190086	3.57539	0.000349704	0.00368214	FALSE
ENSMUSG00000004535	Tax1bp1	protein_coding	52440	6	TAX1BP1	3521.21	0.496606	0.247895	2.00329	0.0451464	0.161646	FALSE
ENSMUSG00000004540	Psg17	protein_coding	26437	7		0						FALSE
ENSMUSG00000004542	Psg19	protein_coding	26439	7		0						FALSE
ENSMUSG00000004552	Ctse	protein_coding	13034	1	CTSE	248.105	-1.38873	0.423427	-3.27973	0.00103905	0.00902402	TRUE
ENSMUSG00000004558	Ndrg2	protein_coding	29811	14	NDRG2	116.827	1.60503	0.804401	1.99531	0.0460095	0.163496	FALSE
ENSMUSG00000004561	Mettl17	protein_coding	52535	14	METTL17	769.72	-0.769372	0.253532	-3.03462	0.00240842	0.0177028	FALSE
ENSMUSG00000004562	Arhgef40	protein_coding	268739	14	ARHGEF40	91.6247	3.23944	0.815141	3.97408	7.06509e-05	0.000947227	TRUE
ENSMUSG00000004565	Pnpla6	protein_coding	50767	8	PNPLA6	738.32	-0.253561	0.230915	-1.09807	0.272174	0.51509	FALSE
ENSMUSG00000004567	Mcoln1	protein_coding	94178	8	MCOLN1	855.703	0.469778	0.208438	2.25381	0.0242083	0.103702	FALSE
ENSMUSG00000004568	Arhgef18	protein_coding	102098	8	ARHGEF18	2808.92	-1.17292	0.194363	-6.03468	1.59276e-09	7.35474e-08	TRUE
ENSMUSG00000004591	Pkn2	protein_coding	109333	3	PKN2	811.621	0.144795	0.245936	0.588749	0.55603	0.765084	FALSE
ENSMUSG00000004609	Cd33	protein_coding	12489	7	CD33	144.736	1.18754	1.76694	0.672089	0.501527	0.724018	FALSE
ENSMUSG00000004610	Etfb	protein_coding	110826	7	ETFB	779.011	0.411722	0.46944	0.877049	0.38046	0.622133	FALSE
ENSMUSG00000004612	Nkg7	protein_coding	72310	7	NKG7	1992.83	-0.620151	0.40596	-1.52761	0.126608	0.320711	FALSE
ENSMUSG00000004613						0						FALSE
ENSMUSG00000004626	Stxbp2	protein_coding	20911	8	STXBP2	3060.7	0.301995	0.263789	1.14484	0.252277	0.492431	FALSE
ENSMUSG00000004630	Pcp2	protein_coding	18545	8	PCP2	7.51857	-4.82004	3.25652	-1.48012			FALSE
ENSMUSG00000004631	Sgce	protein_coding	20392	6	SGCE	7.46464	3.94837	2.28363	1.72899			FALSE
ENSMUSG00000004633	Chn2	protein_coding	69993	6	CHN2	362.887	-0.677899	0.473098	-1.43289	0.151888	0.360601	FALSE
ENSMUSG00000004637	Wwox	protein_coding	80707	8	WWOX	191.245	-0.0754068	0.755865	-0.0997622	0.920533	0.962574	FALSE
ENSMUSG00000004642	Slbp	protein_coding	20492	5	SLBP	653.384	-0.23712	0.248579	-0.953904	0.340132	0.585762	FALSE
ENSMUSG00000004651	Tyr	protein_coding	22173	7	TYR	0						FALSE
ENSMUSG00000004654	Ghrhr	protein_coding	14602	6	GHRHR	0						FALSE
ENSMUSG00000004655	Aqp1	protein_coding	11826	6	AQP1	93.1299	-1.71999	1.84953	-0.929961			FALSE
ENSMUSG00000004661	Arid3b	protein_coding	56380	9	ARID3B	774.616	-1.178	0.216311	-5.44585	5.15596e-08	1.68779e-06	TRUE
ENSMUSG00000004665	Cnn2	protein_coding	12798	10	CNN2	6736.92	-0.271486	0.220266	-1.23254	0.217749	0.450665	FALSE
ENSMUSG00000004667	Polr2e	protein_coding	66420	10	POLR2E	1366.17	-0.290227	0.390573	-0.743081	0.457433	0.689037	FALSE
ENSMUSG00000004668	Abca13	protein_coding	268379	11	ABCA13	17.1991	-6.26876	3.35905	-1.86623			FALSE
ENSMUSG00000004677	Myo9b	protein_coding	17925	8	MYO9B	3666.08	0.0559821	0.253243	0.22106	0.825046	0.921045	FALSE
ENSMUSG00000004698	Hdac9	protein_coding	79221	12	HDAC9	56.4685	-1.64582	1.22654	-1.34184	0.179648	0.401102	FALSE
ENSMUSG00000004707	Ly9	protein_coding	17085	1	LY9	2052.03	-0.731738	0.205339	-3.56356	0.000365854	0.00382055	FALSE
ENSMUSG00000004709	Cd244a	protein_coding	18106	1	CD244	63.9041	-0.457665	1.01275	-0.451903	0.651339	0.827044	FALSE
ENSMUSG00000004730	Adgre1	protein_coding	13733	17	ADGRE1	222.954	3.93976	0.924926	4.25955	2.04842e-05	0.000330366	TRUE
ENSMUSG00000004748	Mtfp1	protein_coding	67900	11	MTFP1	28.7997	-1.08408	0.813431	-1.33272	0.182622	0.405021	FALSE
ENSMUSG00000004768	Rab23	protein_coding	19335	1	RAB23	113.235	-1.43212	0.680244	-2.1053	0.0352649	0.135227	FALSE
ENSMUSG00000004771	Rab11a	protein_coding	53869	9	RAB11A	668.156	0.580678	0.226217	2.56691	0.010261	0.0546122	FALSE
ENSMUSG00000004788	Eif2b2	protein_coding	217715	12	EIF2B2	893.427	-0.144382	0.332338	-0.434442	0.663967	0.834725	FALSE
ENSMUSG00000004789	Dlst	protein_coding	78920	12	DLST	1868.67	-0.218168	0.237168	-0.919888	0.357631	0.602151	FALSE
ENSMUSG00000004791	Pgf	protein_coding	18654	12	PGF	4.93397	6.63794	3.25264	2.04079	0.0412719	0.151151	FALSE
ENSMUSG00000004798	Ulk2	protein_coding	29869	11	ULK2	595.317	-0.0436458	0.328979	-0.13267	0.894454	0.952905	FALSE
ENSMUSG00000004814	Ccl24	protein_coding	56221	5	CCL24	3.78511	6.26898	3.68746	1.70008	0.0891152	0.255846	FALSE
ENSMUSG00000004815	Dgkq	protein_coding	110524	5	DGKQ	454.817	-0.649125	0.466893	-1.39031	0.164435	0.379225	FALSE
ENSMUSG00000004821	Tmed11	protein_coding	67366	5		0						FALSE
ENSMUSG00000004837	Grap	protein_coding	71520	11	GRAP	2306.52	0.31622	0.284339	1.11213	0.266084	0.508638	FALSE
ENSMUSG00000004842	Pou1f1	protein_coding	18736	16	POU1F1	5.94007	-6.26873	3.68189	-1.70259			FALSE
ENSMUSG00000004843	Chmp2b	protein_coding	68942	16	CHMP2B	361.135	-0.115527	0.273474	-0.422442	0.672702	0.840173	FALSE
ENSMUSG00000004846	Plod3	protein_coding	26433	5	PLOD3	672.278	1.2812	0.477899	2.68089	0.00734268	0.0424858	TRUE
ENSMUSG00000004849	Ap1s1	protein_coding	11769	5	AP1S1	715.843	0.402839	0.311443	1.29346	0.195852	0.423773	FALSE
ENSMUSG00000004864	Mapk13	protein_coding	26415	17	MAPK13	52.4927	-1.43944	2.35216	-0.611964	0.540561	0.752064	FALSE
ENSMUSG00000004865	Srpk1	protein_coding	20815	17	SRPK1	4136.56	-0.0573794	0.176293	-0.325478	0.74482	0.88168	FALSE
ENSMUSG00000004872	Pax3	protein_coding	18505	1	PAX3	0.557202	0	3.81693	0	1		FALSE
ENSMUSG00000004880	Lbr	protein_coding	98386	1	LBR	2200.07	-0.730368	0.400039	-1.82574	0.0678894	0.212956	FALSE
ENSMUSG00000004885	Crabp2	protein_coding	12904	3	CRABP2	6.87653	3.53322	2.32881	1.51718	0.129222	0.324637	FALSE
ENSMUSG00000004891	Nes	protein_coding	18008	3	NES	14.4798	8.19137	1.81309	4.51791	6.24524e-06	0.000119215	TRUE
ENSMUSG00000004892	Bcan	protein_coding	12032	3	BCAN	35.4799	9.41858	1.85595	5.07479	3.87923e-07	1.00671e-05	TRUE
ENSMUSG00000004894	Hapln2	protein_coding	73940	3	HAPLN2	1.12753	1.91577	3.6559	0.52402	0.600265		FALSE
ENSMUSG00000004895	Prcc	protein_coding	94315	3	PRCC	848.306	-0.066832	0.237135	-0.281831	0.778073	0.898244	FALSE
ENSMUSG00000004896	Rrnad1	protein_coding	229503	3	RRNAD1	678.976	-0.395258	0.27009	-1.46343	0.143349	0.347727	FALSE
ENSMUSG00000004897	Hdgf	protein_coding	15191	3	HDGF	1620.12	-0.0506993	0.193649	-0.261811	0.793467	0.904789	FALSE
ENSMUSG00000004902	Slc25a18	protein_coding	71803	6	SLC25A18	10.9592	1.12439	1.59295	0.705853	0.48028	0.70781	FALSE
ENSMUSG00000004929	Thop1	protein_coding	50492	10	AC006538.1	202.196	-0.352978	0.413081	-0.854501	0.392827	0.633161	FALSE
ENSMUSG00000004931	Apba3	protein_coding	57267	10	AC005954.1	485.129	0.418531	0.291189	1.43732	0.150628	0.358691	FALSE
ENSMUSG00000004933	Matk	protein_coding	17179	10	MATK	1264.48	-0.400618	0.342994	-1.168	0.242805	0.481403	FALSE
ENSMUSG00000004934	Pias4	protein_coding	59004	10	PIAS4	681.463	0.0816497	0.201097	0.406022	0.684726	0.846613	FALSE
ENSMUSG00000004936	Map2k1	protein_coding	26395	9	MAP2K1	999.563	0.376766	0.254345	1.48132	0.138521	0.339999	FALSE
ENSMUSG00000004937	Sgta	protein_coding	52551	10	SGTA	1076.93	0.199402	0.280071	0.711971	0.476483	0.704349	FALSE
ENSMUSG00000004939	Nmrk2	protein_coding	69564	10	NMRK2	3.42625	-2.06084	3.59686	-0.572955	0.566675		FALSE
ENSMUSG00000004945	Tmem242	protein_coding	70544	17	TMEM242	301.433	0.318472	0.339378	0.938399	0.348039	0.592934	FALSE
ENSMUSG00000004947	Dtx2	protein_coding	74198	5	DTX2	433.409	0.0341076	0.25977	0.131299	0.895539	0.953371	FALSE
ENSMUSG00000004948	Zp3	protein_coding	22788	5	ZP3	0.574503	-2.92892	3.71576	-0.788242	0.430555		FALSE
ENSMUSG00000004951	Hspb1	protein_coding	15507	5	HSPB1	224.202	3.56358	0.830638	4.29018	1.7853e-05	0.00029366	TRUE
ENSMUSG00000004952	Rasa4	protein_coding	54153	5	RASA4	2066.03	1.46165	0.270404	5.40542	6.46554e-08	2.05542e-06	TRUE
ENSMUSG00000004961	Syt5	protein_coding	53420	7	SYT5	2.50576	4.72449	2.32284	2.03393	0.0419588		FALSE
ENSMUSG00000004980	Hnrnpa2b1	protein_coding	53379	6	HNRNPA2B1	11322	-0.0521996	0.23079	-0.226178	0.821063	0.918453	FALSE
ENSMUSG00000004988	Fxyd4	protein_coding	108017	6	FXYD4	6.72649	-1.60326	2.05134	-0.781567	0.434469	0.670232	FALSE
ENSMUSG00000004994	Ccdc130	protein_coding	67736	8	CCDC130	362.17	0.298664	0.293131	1.01887	0.308263	0.554323	FALSE
ENSMUSG00000004996	Mri1	protein_coding	67873	8	MRI1	1071.89	-0.0152133	0.349751	-0.0434975	0.965305	0.984153	FALSE
ENSMUSG00000005034	Prkacb	protein_coding	18749	3	PRKACB	1604.64	-0.524375	0.228613	-2.29372	0.0218066	0.0962575	FALSE
ENSMUSG00000005043	Sgsh	protein_coding	27029	11	SGSH	273.319	-1.74063	0.477448	-3.64569	0.000266671	0.00292719	TRUE
ENSMUSG00000005045	Chd5	protein_coding	269610	4	CHD5	24.2427	0.435607	1.80304	0.241596	0.809093	0.912728	FALSE
ENSMUSG00000005054	Cstb	protein_coding	13014	10	CSTB	772.071	2.24761	0.469923	4.78295	1.72745e-06	3.77732e-05	TRUE
ENSMUSG00000005057	Sh2b2	protein_coding	23921	5	SH2B2	111.387	2.445	1.21644	2.00996	0.0444355	0.159762	FALSE
ENSMUSG00000005069	Pex5	protein_coding	19305	6	PEX5	751.1	0.21887	0.308499	0.709467	0.478035	0.705886	FALSE
ENSMUSG00000005078	Jkamp	protein_coding	104771	12	JKAMP	250.484	0.619417	0.408773	1.51531	0.129694	0.325431	FALSE
ENSMUSG00000005087	Cd44	protein_coding	12505	2	CD44	4312.05	1.01729	0.241742	4.20816	2.57455e-05	0.000400003	TRUE
ENSMUSG00000005089	Slc1a2	protein_coding	20511	2	SLC1A2	30.0503	8.77887	1.662	5.28211	1.27706e-07	3.81065e-06	TRUE
ENSMUSG00000005102	Eif2ak4	protein_coding	27103	2	EIF2AK4	358.928	0.110654	0.266004	0.415988	0.677419	0.841955	FALSE
ENSMUSG00000005103	Wdr1	protein_coding	22388	5	WDR1	3778.92	0.383277	0.129706	2.95497	0.003127	0.021802	FALSE
ENSMUSG00000005107	Slc2a9	protein_coding	117591	5	SLC2A9	134.599	0.358539	0.565419	0.634112	0.526008	0.742071	FALSE
ENSMUSG00000005124	Ccn4	protein_coding	22402	15	CCN4	10.1996	6.9179	1.81567	3.8101	0.000138911	0.00168107	TRUE
ENSMUSG00000005125	Ndrg1	protein_coding	17988	15	NDRG1	518.813	3.09671	0.431934	7.16941	7.5324e-13	6.62331e-11	TRUE
ENSMUSG00000005131	4930550C14Rik	protein_coding	75311	9	C11orf65	39.0939	0.204002	1.1075	0.1842	0.853856	0.935259	FALSE
ENSMUSG00000005142	Man2b1	protein_coding	17159	8	MAN2B1	3807.24	0.402352	0.330177	1.2186	0.222998	0.456461	FALSE
ENSMUSG00000005148	Klf5	protein_coding	12224	14	KLF5	4.17281	-2.26936	2.90753	-0.780509			FALSE
ENSMUSG00000005150	Wdr83	protein_coding	67836	8	WDR83	463.302	-0.249752	0.376571	-0.663226	0.507186	0.727804	FALSE
ENSMUSG00000005161	Prdx2	protein_coding	21672	8	PRDX2	1049.81	0.708619	0.448102	1.58138	0.113791	0.299774	FALSE
ENSMUSG00000005198	Polr2a	protein_coding	20020	11	POLR2A	4234.24	-0.299343	0.201557	-1.48516	0.137502	0.338326	FALSE
ENSMUSG00000005202	Shbg	protein_coding	20415	11	SHBG	0						FALSE
ENSMUSG00000005204	Senp3	protein_coding	80886	11	SENP3	1068.28	-0.343721	0.180281	-1.90659	0.0565736	0.188628	FALSE
ENSMUSG00000005220	Corin	protein_coding	53419	5	CORIN	8.7778	1.65602	1.72418	0.96047	0.336819	0.582178	FALSE
ENSMUSG00000005225	Plekha8	protein_coding	231999	6	PLEKHA8	78.3345	-0.205429	0.895708	-0.229348	0.818598	0.917276	FALSE
ENSMUSG00000005232	G6pc2	protein_coding	14378	2	G6PC2	0						FALSE
ENSMUSG00000005233	Spc25	protein_coding	66442	2	SPC25	93.2553	-0.246001	0.776411	-0.316843	0.751363	0.88457	FALSE
ENSMUSG00000005237	Dnah2	protein_coding	327954	11	DNAH2	11.2045	0.831277	2.41222	0.344611	0.730387	0.8724	FALSE
ENSMUSG00000005251	Ripk4	protein_coding	72388	16	RIPK4	3.59636	6.17875	3.68806	1.67534	0.0938671	0.263718	FALSE
ENSMUSG00000005262	Ufd1	protein_coding	22230	16	UFD1	875.886	0.00405463	0.185722	0.0218317	0.982582	0.992383	FALSE
ENSMUSG00000005267	Zfp287	protein_coding	170740	11	ZNF287	253.543	-1.63831	0.490435	-3.34052	0.000836224	0.00758706	TRUE
ENSMUSG00000005268	Prlr	protein_coding	19116	15	PRLR	93.7846	-0.512145	2.02905	-0.252406	0.800727	0.908442	FALSE
ENSMUSG00000005299	Letm1	protein_coding	56384	5	LETM1	1151.78	-0.313525	0.155155	-2.02073	0.0433078	0.15652	FALSE
ENSMUSG00000005312	Ubqln1	protein_coding	56085	13	UBQLN1	1280.07	0.0575481	0.208246	0.276347	0.782281	0.899849	FALSE
ENSMUSG00000005320	Fgfr4	protein_coding	14186	13	FGFR4	0						FALSE
ENSMUSG00000005338	Cadm3	protein_coding	94332	1	CADM3	26.7383	2.24772	1.75454	1.28109	0.200163	0.428114	FALSE
ENSMUSG00000005339	Fcer1a	protein_coding	14125	1	FCER1A	3.17002	-5.2386	3.68583	-1.42128			FALSE
ENSMUSG00000005354	Txn2	protein_coding	56551	15	TXN2	1203.4	0.63184	0.326279	1.9365	0.0528064	0.180546	FALSE
ENSMUSG00000005355	Casp14	protein_coding	12365	10	CASP14	0						FALSE
ENSMUSG00000005357	Slc1a6	protein_coding	20513	10	SLC1A6	7.11462	7.15399	3.17485	2.25333	0.0242384	0.103741	FALSE
ENSMUSG00000005360	Slc1a3	protein_coding	20512	15	SLC1A3	22.6234	0.860129	1.48572	0.578932	0.562635	0.769752	FALSE
ENSMUSG00000005362	Crbn	protein_coding	58799	6	CRBN	630.996	-0.659274	0.487186	-1.35323	0.175982	0.396398	FALSE
ENSMUSG00000005364	Il5ra	protein_coding	16192	6	IL5RA	6.1656	-6.1517	2.73685	-2.24773	0.0245936	0.105081	FALSE
ENSMUSG00000005370	Msh6	protein_coding	17688	17	MSH6	535.724	-0.849045	0.264174	-3.21397	0.00130915	0.01081	FALSE
ENSMUSG00000005371	Fbxo11	protein_coding	225055	17	FBXO11	1230.48	0.910315	0.338829	2.68665	0.00721729	0.0418775	FALSE
ENSMUSG00000005373	Mlxipl	protein_coding	58805	5	MLXIPL	80.2293	4.31452	1.08795	3.96572	7.31733e-05	0.000975507	TRUE
ENSMUSG00000005374	Tbl2	protein_coding	27368	5	TBL2	593.753	-0.213606	0.335622	-0.636447	0.524485	0.741238	FALSE
ENSMUSG00000005378	Bud23	protein_coding	66138	5	BUD23	759.015	-0.0908269	0.280669	-0.323608	0.746235	0.882286	FALSE
ENSMUSG00000005397	Nid1	protein_coding	18073	13	NID1	57.4213	1.27497	0.781865	1.63068	0.102958	0.280026	FALSE
ENSMUSG00000005410	Mcm5	protein_coding	17218	8	MCM5	960.19	-0.541805	0.257256	-2.10609	0.0351965	0.135096	FALSE
ENSMUSG00000005413	Hmox1	protein_coding	15368	8	HMOX1	517.058	2.70551	0.844459	3.20384	0.00135607	0.0111362	TRUE
ENSMUSG00000005417	Mprip	protein_coding	26936	11	MPRIP	1785.93	0.0638278	0.195332	0.326766	0.743845	0.881158	FALSE
ENSMUSG00000005442	Cic	protein_coding	71722	7	CIC	3773.16	-0.472897	0.218944	-2.1599	0.0307805	0.122551	FALSE
ENSMUSG00000005447	Pafah1b3	protein_coding	18476	7	PAFAH1B3	415.084	-0.961019	0.497905	-1.93012	0.0535915	0.182363	FALSE
ENSMUSG00000005465	Il27ra	protein_coding	50931	8	IL27RA	5237.27	-0.298032	0.182273	-1.63509	0.10203	0.278189	FALSE
ENSMUSG00000005469	Prkaca	protein_coding	18747	8	PRKACA	459.579	-0.0898918	0.236961	-0.379352	0.704426	0.857312	FALSE
ENSMUSG00000005470	Asf1b	protein_coding	66929	8	ASF1B	273.739	0.483428	0.396297	1.21986	0.222516	0.45578	FALSE
ENSMUSG00000005474	Myl10	protein_coding	59310	5	MYL10	48.3958	0.220927	0.440732	0.501273	0.616179	0.804713	FALSE
ENSMUSG00000005481	Ddx39	protein_coding	68278	8	DDX39A	1865.08	-0.494931	0.241974	-2.04538	0.040817	0.15001	FALSE
ENSMUSG00000005483	Dnajb1	protein_coding	81489	8	DNAJB1	9404.04	2.46467	0.354661	6.94938	3.66889e-12	2.82095e-10	TRUE
ENSMUSG00000005493	Msh4	protein_coding	55993	3	MSH4	0.285475	0	3.81693	0	1		FALSE
ENSMUSG00000005501	Usp40	protein_coding	227334	1	USP40	258.699	0.846668	0.462578	1.83032	0.0672018	0.211562	FALSE
ENSMUSG00000005503	Evx1	protein_coding	14028	6	EVX1	1.24071	1.06759	3.63077	0.29404	0.768727		FALSE
ENSMUSG00000005505	Kbtbd4	protein_coding	67136	2	KBTBD4	74.4938	-0.977316	1.08082	-0.904233	0.365872	0.609086	FALSE
ENSMUSG00000005506	Celf1	protein_coding	13046	2	CELF1	1779.27	-0.302857	0.244178	-1.24031	0.214859	0.446941	FALSE
ENSMUSG00000005510	Ndufs3	protein_coding	68349	2	NDUFS3	562.579	-0.0157659	0.211742	-0.0744582	0.940646	0.973074	FALSE
ENSMUSG00000005514	Por	protein_coding	18984	5	POR	1206.61	1.20163	0.27952	4.29889	1.71657e-05	0.000283199	TRUE
ENSMUSG00000005533	Igf1r	protein_coding	16001	7	IGF1R	715.383	1.53548	0.313517	4.8976	9.70151e-07	2.26519e-05	TRUE
ENSMUSG00000005534	Insr	protein_coding	16337	8	INSR	363.388	-0.0889042	0.360649	-0.246512	0.805286	0.910671	FALSE
ENSMUSG00000005540	Fcer2a	protein_coding	14128	8	FCER2	1.04586	0.615843	3.64259	0.169067	0.865744		FALSE
ENSMUSG00000005547	Cyp2a5	protein_coding	13087	7	CYP2A13	0						FALSE
ENSMUSG00000005553	Atp4a	protein_coding	11944	7	ATP4A	1.62826	0.470022	2.99904	0.156724	0.875462		FALSE
ENSMUSG00000005566	Trim28	protein_coding	21849	7	TRIM28	2998.45	-0.267286	0.150302	-1.77832	0.0753506	0.228764	FALSE
ENSMUSG00000005575	Ube2m	protein_coding	22192	7	UBE2M	1072.04	0.266107	0.322286	0.825686	0.408982	0.647905	FALSE
ENSMUSG00000005580	Adcy9	protein_coding	11515	16	ADCY9	23.7848	3.81733	2.04075	1.87055	0.0614074	0.199757	FALSE
ENSMUSG00000005583	Mef2c	protein_coding	17260	13	MEF2C	158.773	-0.897775	0.72016	-1.24663	0.212532	0.444052	FALSE
ENSMUSG00000005609	Ctr9	protein_coding	22083	7	CTR9	667.767	-0.319994	0.293204	-1.09137	0.275111	0.518038	FALSE
ENSMUSG00000005610	Eif4g2	protein_coding	13690	7	EIF4G2	8841.4	-0.307791	0.327313	-0.940356	0.347035	0.592343	FALSE
ENSMUSG00000005611	Mrvi1	protein_coding	17540	7	MRVI1	72.2559	0.390296	0.815727	0.478464	0.63232	0.815994	FALSE
ENSMUSG00000005615	Pcyt1a	protein_coding	13026	16	PCYT1A	334.962	0.186354	0.348434	0.534832	0.592766	0.790434	FALSE
ENSMUSG00000005621	Zfp592	protein_coding	233410	7	ZNF592	1888.36	-0.360881	0.165763	-2.17709	0.0294742	0.119187	FALSE
ENSMUSG00000005625	Psmd4	protein_coding	19185	3	PSMD4	2589.31	0.298781	0.28865	1.0351	0.300623	0.547072	FALSE
ENSMUSG00000005628	Tmod4	protein_coding	50874	3	TMOD4	34.2194	-1.05219	0.870707	-1.20843	0.22688	0.461096	FALSE
ENSMUSG00000005640	Insrr	protein_coding	23920	3	INSRR	24.32	3.82321	1.50154	2.54619	0.0108905	0.0570802	FALSE
ENSMUSG00000005649	Cabp5	protein_coding	29865	7	CABP5	0						FALSE
ENSMUSG00000005656	Snx6	protein_coding	72183	12	SNX6	826.481	0.0269061	0.216882	0.124059	0.901269	0.955721	FALSE
ENSMUSG00000005667	Mthfd2	protein_coding	17768	6	MTHFD2	689.16	0.155267	0.278278	0.557958	0.576873	0.780133	FALSE
ENSMUSG00000005672	Kit	protein_coding	16590	5	KIT	129.721	-0.103686	0.762984	-0.135896	0.891904	0.952151	FALSE
ENSMUSG00000005674	Tomm40l	protein_coding	641376	1	TOMM40L	182.097	0.0785491	0.428166	0.183455	0.854441	0.935524	FALSE
ENSMUSG00000005677	Nr1i3	protein_coding	12355	1	NR1I3	4.1839	-2.9234	2.02156	-1.44611	0.148146	0.355392	FALSE
ENSMUSG00000005681	Apoa2	protein_coding	11807	1	APOA2	16.7464	0.364637	1.19587	0.304913	0.760432	0.889332	FALSE
ENSMUSG00000005682	Pan2	protein_coding	103135	10	PAN2	1400.72	-0.307263	0.229325	-1.33986	0.180291	0.402094	FALSE
ENSMUSG00000005683	Cs	protein_coding	12974	10	CS	2011.15	-0.149691	0.154487	-0.968956	0.332567	0.57779	FALSE
ENSMUSG00000005686	Ampd3	protein_coding	11717	7	AMPD3	114.028	-1.64358	1.00994	-1.6274	0.103652	0.281475	FALSE
ENSMUSG00000005687	Bcas2	protein_coding	68183	3	BCAS2	1221.33	-0.0199947	0.214382	-0.0932665	0.925692	0.966013	FALSE
ENSMUSG00000005696	Sh2d1a	protein_coding	20400	X	SH2D1A	558.723	-1.68605	0.383273	-4.39908	1.0871e-05	0.000191179	TRUE
ENSMUSG00000005698	Ctcf	protein_coding	13018	8	CTCF	2378.71	-0.0553931	0.315424	-0.175615	0.860597	0.938722	FALSE
ENSMUSG00000005699	Pard6a	protein_coding	56513	8	PARD6A	173.529	1.14161	0.422388	2.70274	0.00687705	0.0402994	TRUE
ENSMUSG00000005705	Agrp	protein_coding	11604	8	AGRP	8.42755	0.773337	1.66309	0.464999	0.641932	0.821981	FALSE
ENSMUSG00000005716	Pvalb	protein_coding	19293	15	PVALB	0.78293	2.86659	3.75756	0.762885	0.445532		FALSE
ENSMUSG00000005718	Tfap4	protein_coding	83383	16	TFAP4	161.381	-1.47872	0.373063	-3.96372	7.37907e-05	0.000982399	TRUE
ENSMUSG00000005732	Ranbp1	protein_coding	19385	16	RANBP1	990.186	0.396723	0.25694	1.54403	0.122581	0.314217	FALSE
ENSMUSG00000005763	Cd247	protein_coding	12503	1	CD247	2014.84	-0.636919	0.259801	-2.45157	0.0142235	0.06973	FALSE
ENSMUSG00000005774	Rfx5	protein_coding	53970	3	RFX5	304.881	-0.720318	0.327679	-2.19824	0.0279317	0.114532	FALSE
ENSMUSG00000005779	Psmb4	protein_coding	19172	3	PSMB4	2590.64	0.36419	0.307507	1.18433	0.236281	0.472877	FALSE
ENSMUSG00000005800	Mmp8	protein_coding	17394	9	MMP8	196.746	-0.936776	2.55725	-0.366322	0.714125	0.863753	FALSE
ENSMUSG00000005802	Slc30a4	protein_coding	22785	2	SLC30A4	98.957	-1.25775	0.620974	-2.02545	0.0428213	0.155067	FALSE
ENSMUSG00000005803	Sqor	protein_coding	59010	2	SQOR	75.2924	-0.383068	0.924237	-0.41447	0.67853	0.84286	FALSE
ENSMUSG00000005804	Bloc1s6	protein_coding	18457	2	BLOC1S6	383.312	0.0661208	0.319335	0.207057	0.835965	0.926478	FALSE
ENSMUSG00000005813	Metap1	protein_coding	75624	3	METAP1	504.189	0.263758	0.35785	0.737063	0.461084	0.691605	FALSE
ENSMUSG00000005823	Gpr108	protein_coding	78308	17	GPR108	1544.05	-0.00407601	0.230538	-0.0176804	0.985894	0.993956	FALSE
ENSMUSG00000005824	Tnfsf14	protein_coding	50930	17	TNFSF14	1241.34	0.300299	0.27215	1.10343	0.26984	0.512783	FALSE
ENSMUSG00000005836	Gata6	protein_coding	14465	18	GATA6	0						FALSE
ENSMUSG00000005846	Rsl1d1	protein_coding	66409	16	RSL1D1	1664.9	-0.631952	0.270945	-2.3324	0.0196798	0.0890207	FALSE
ENSMUSG00000005864	Cnga2	protein_coding	12789	X	CNGA2	0						FALSE
ENSMUSG00000005871	Apc	protein_coding	11789	18	APC	1014.93	-0.765435	0.345672	-2.21434	0.0268055	0.111058	FALSE
ENSMUSG00000005873	Reep5	protein_coding	13476	18	REEP5	1499.92	0.549165	0.348725	1.57478	0.115307	0.302275	FALSE
ENSMUSG00000005881	Ergic3	protein_coding	66366	2	ERGIC3	1264.6	0.55503	0.270731	2.05012	0.040353	0.148636	FALSE
ENSMUSG00000005882	Uqcc1	protein_coding	56046	2	UQCC1	354.261	-0.615909	0.313378	-1.96539	0.0493694	0.171962	FALSE
ENSMUSG00000005883	Spo11	protein_coding	26972	2	SPO11	65.5742	-2.41874	0.626537	-3.86049	0.000113158	0.00141681	TRUE
ENSMUSG00000005886	Ncoa2	protein_coding	17978	1	NCOA2	1555.24	-0.348478	0.31089	-1.12091	0.262328	0.504073	FALSE
ENSMUSG00000005891	Prl4a1	protein_coding	19110	13	PRL	0						FALSE
ENSMUSG00000005892	Trh	protein_coding	22044	6	TRH	0						FALSE
ENSMUSG00000005893	Nr2c2	protein_coding	22026	6	NR2C2	514.922	-0.899677	0.449142	-2.0031	0.0451663	0.161646	FALSE
ENSMUSG00000005897	Nr2c1	protein_coding	22025	10	NR2C1	148.649	-0.435617	0.284089	-1.53338	0.125182	0.318161	FALSE
ENSMUSG00000005899	Smpd4	protein_coding	77626	16	SMPD4	583.657	-0.262288	0.206689	-1.26899	0.204443	0.43339	FALSE
ENSMUSG00000005907	Pex1	protein_coding	71382	5	PEX1	192.724	-0.549389	0.423964	-1.29584	0.195031	0.422827	FALSE
ENSMUSG00000005917	Otx1	protein_coding	18423	11	OTX1	1.10628	4.32208	3.71358	1.16386	0.244482		FALSE
ENSMUSG00000005936	Kctd20	protein_coding	66989	17	KCTD20	879.37	-0.540425	0.261047	-2.07022	0.0384316	0.143768	FALSE
ENSMUSG00000005947	Itgae	protein_coding	16407	11	ITGAE	2033.84	1.0942	0.350792	3.11922	0.00181328	0.0140994	TRUE
ENSMUSG00000005949	Ctns	protein_coding	83429	11	CTNS	209.386	-0.416147	0.448511	-0.92784	0.35349	0.59828	FALSE
ENSMUSG00000005950	P2rx5	protein_coding	94045	11	P2RX5-TAX1BP3	17.9359	1.08098	1.8201	0.593912	0.552571	0.762125	FALSE
ENSMUSG00000005951	Shpk	protein_coding	74637	11	AC027796.3	164.587	-1.09923	0.416753	-2.63761	0.00834929	0.0465976	TRUE
ENSMUSG00000005952	Trpv1	protein_coding	193034	11	TRPV1	0.509149	-2.64698	3.72368	-0.710852	0.477176		FALSE
ENSMUSG00000005958	Ephb3	protein_coding	13845	16	EPHB3	2.00557	-0.691586	3.18493	-0.217143	0.828097		FALSE
ENSMUSG00000005968	Tuft1	protein_coding	22156	3	TUFT1	167.389	0.825159	0.307523	2.68324	0.00729119	0.042237	FALSE
ENSMUSG00000005973	Rcn1	protein_coding	19672	2	RCN1	359.863	-1.17623	0.309988	-3.79444	0.000147975	0.00177388	TRUE
ENSMUSG00000005980	Dnase1	protein_coding	13419	16	DNASE1	105.279	-1.00812	0.787134	-1.28074	0.200284	0.428148	FALSE
ENSMUSG00000005981	Trap1	protein_coding	68015	16	TRAP1	1509.25	-0.273804	0.17185	-1.59327	0.111099	0.295066	FALSE
ENSMUSG00000005982	Naa60	protein_coding	74763	16	NAA60	817.468	-0.221153	0.289326	-0.764374	0.444645	0.678146	FALSE
ENSMUSG00000005983	1700037C18Rik	protein_coding	73261	16	C16orf90	67.1914	-0.353603	0.559913	-0.631531	0.527693	0.743517	FALSE
ENSMUSG00000005986	Ankrd13d	protein_coding	68423	19	ANKRD13D	183.317	-0.535244	0.354127	-1.51145	0.130675	0.326804	FALSE
ENSMUSG00000005994	Tyrp1	protein_coding	22178	4	TYRP1	0						FALSE
ENSMUSG00000006005	Tpr	protein_coding	108989	1	TPR	4072.87	-0.246829	0.268894	-0.917941	0.35865	0.60307	FALSE
ENSMUSG00000006007	Pdc	protein_coding	20028	1	PDC	0						FALSE
ENSMUSG00000006010	Odr4	protein_coding	226499	1	ODR4	469.225	-0.518015	0.202505	-2.55804	0.0105263	0.0556478	FALSE
ENSMUSG00000006014	Prg4	protein_coding	96875	1	PRG4	34.3606	-0.0286386	0.650854	-0.0440016	0.964903	0.983889	FALSE
ENSMUSG00000006019	Dhx34	protein_coding	71723	7	DHX34	712.111	-0.0837054	0.308003	-0.271769	0.7858	0.901548	FALSE
ENSMUSG00000006021	Kptn	protein_coding	70394	7	KPTN	394.029	0.340316	0.276295	1.23171	0.218057	0.450925	FALSE
ENSMUSG00000006024	Napa	protein_coding	108124	7	NAPA	2712.77	0.496266	0.181792	2.72985	0.00633631	0.0377733	FALSE
ENSMUSG00000006050	Sra1	protein_coding	24068	18	SRA1	1445.23	0.609445	0.165604	3.68014	0.000233106	0.00260899	FALSE
ENSMUSG00000006056	Calcoco2	protein_coding	76815	11	CALCOCO2	0						FALSE
ENSMUSG00000006057	Atp5g1	protein_coding	11951	11		63.5401	0.810034	0.804334	1.00709	0.313893	0.559276	FALSE
ENSMUSG00000006058	Snf8	protein_coding	27681	11	SNF8	726.254	0.547122	0.296853	1.84307	0.0653181	0.207923	FALSE
ENSMUSG00000006095	Tbcb	protein_coding	66411	7	TBCB	769.43	0.85556	0.406712	2.1036	0.035413	0.135638	FALSE
ENSMUSG00000006127	Inpp5k	protein_coding	19062	11	INPP5K	1217.87	-0.336056	0.184126	-1.82514	0.06798	0.2132	FALSE
ENSMUSG00000006134	Crkl	protein_coding	12929	16	CRKL	879.973	-0.517122	0.354512	-1.45869	0.144652	0.349593	FALSE
ENSMUSG00000006143	Upk3bl	protein_coding	69665	5	AC093668.2	0						FALSE
ENSMUSG00000006154	Eps8l1	protein_coding	67425	7	EPS8L1	488.456	0.49871	0.382962	1.30225	0.192832	0.419999	FALSE
ENSMUSG00000006169	Clint1	protein_coding	216705	11	CLINT1	4001.31	0.32471	0.323462	1.00386	0.315447	0.560776	FALSE
ENSMUSG00000006179	Prss16	protein_coding	54373	13	PRSS16	17.4086	-0.750098	1.65671	-0.452763	0.650719	0.826765	FALSE
ENSMUSG00000006191	Cdkal1	protein_coding	68916	13	CDKAL1	249.879	0.908352	0.420774	2.15876	0.0308687	0.122784	FALSE
ENSMUSG00000006200	Rhox6	protein_coding	19202	X		0						FALSE
ENSMUSG00000006204	5430419D17Rik	protein_coding	71395	7		0						FALSE
ENSMUSG00000006205	Htra1	protein_coding	56213	7	HTRA1	38.7885	2.01253	1.75927	1.14396	0.252642	0.492793	FALSE
ENSMUSG00000006215	Zbtb17	protein_coding	22642	4	ZBTB17	1032.67	0.14377	0.189452	0.758871	0.44793	0.680904	FALSE
ENSMUSG00000006216	Clcnkb	protein_coding	56365	4	CLCNKA	0						FALSE
ENSMUSG00000006218	Fam131c	protein_coding	277743	4	FAM131C	0.103756	0	3.81693	0	1		FALSE
ENSMUSG00000006219	Fblim1	protein_coding	74202	4	FBLIM1	33.4031	3.67149	1.73662	2.11416	0.0345018	0.132763	FALSE
ENSMUSG00000006221	Hspb7	protein_coding	29818	4	HSPB7	0.544338	3.47811	3.74074	0.92979	0.35248		FALSE
ENSMUSG00000006235	Epor	protein_coding	13857	9	EPOR	27.8737	-2.8449	1.49132	-1.90763	0.0564386	0.188292	FALSE
ENSMUSG00000006241	Ccdc159	protein_coding	67119	9	CCDC159	3.98447	-0.646924	2.78801	-0.232037	0.816509	0.916553	FALSE
ENSMUSG00000006262	Mob1b	protein_coding	68473	5	MOB1B	388.689	-0.234843	0.319454	-0.735138	0.462255	0.692959	FALSE
ENSMUSG00000006269	Atp6v1b1	protein_coding	110935	6	ATP6V1B1	2.8469	-0.224621	2.53551	-0.0885903	0.929408		FALSE
ENSMUSG00000006270	Vax1	protein_coding	22326	19	VAX1	0						FALSE
ENSMUSG00000006273	Atp6v1b2	protein_coding	11966	8	ATP6V1B2	981.638	0.470359	0.288918	1.628	0.103525	0.28129	FALSE
ENSMUSG00000006276	Eps15l1	protein_coding	13859	8	EPS15L1	1201.11	-0.302827	0.165444	-1.8304	0.0671907	0.211562	FALSE
ENSMUSG00000006281	Tep1	protein_coding	21745	14	TEP1	979.143	0.753678	0.300332	2.50948	0.0120908	0.061585	FALSE
ENSMUSG00000006288	Ttc5	protein_coding	219022	14	TTC5	535.573	-0.45236	0.175304	-2.58043	0.0098678	0.0529547	FALSE
ENSMUSG00000006289	Osgep	protein_coding	66246	14	OSGEP	398.971	0.261809	0.335042	0.781422	0.434554	0.670301	FALSE
ENSMUSG00000006299	Aamp	protein_coding	227290	1	AAMP	1989.59	0.0836174	0.146106	0.572306	0.567115	0.772621	FALSE
ENSMUSG00000006301	Tmbim1	protein_coding	69660	1	TMBIM1	368.752	1.20432	0.365241	3.29732	0.000976118	0.00859223	TRUE
ENSMUSG00000006304	Arpc2	protein_coding	76709	1	ARPC2	6677.93	0.567196	0.175293	3.23571	0.0012134	0.0101563	FALSE
ENSMUSG00000006307	Kmt2b	protein_coding	75410	7	KMT2B	3315.39	-0.355651	0.251349	-1.41497	0.157077	0.368489	FALSE
ENSMUSG00000006310	Zbtb32	protein_coding	58206	7	ZBTB32	88.6932	1.12536	0.45406	2.47844	0.0131957	0.0658235	FALSE
ENSMUSG00000006311	Etv2	protein_coding	14008	7	ETV2	0						FALSE
ENSMUSG00000006313	Upk1a	protein_coding	109637	7	UPK1A	26.8041	0.57277	1.24669	0.459432			FALSE
ENSMUSG00000006315	Tmem147	protein_coding	69804	7	TMEM147	626.574	0.0143519	0.343132	0.0418261	0.966637	0.984383	FALSE
ENSMUSG00000006333	Rps9	protein_coding	76846	7	RPS9	13072	0.301608	0.360553	0.836514	0.402866	0.642154	FALSE
ENSMUSG00000006335	Tfpt	protein_coding	69714	7	TFPT	306.142	-0.181814	0.313079	-0.580729	0.561423	0.769049	FALSE
ENSMUSG00000006342	Susd2	protein_coding	71733	10	SUSD2	677.828	0.439528	0.268107	1.63938	0.101134	0.276797	FALSE
ENSMUSG00000006344	Ggt5	protein_coding	23887	10	GGT5	359.443	-0.0552769	0.231578	-0.238696	0.811341	0.91412	FALSE
ENSMUSG00000006345	Ggt1	protein_coding	14598	10	GGT1	302.297	-0.26297	0.327846	-0.802115	0.422486	0.660455	FALSE
ENSMUSG00000006356	Crip2	protein_coding	68337	12	CRIP2	104.604	1.80612	0.765569	2.35919	0.0183147	0.0843812	FALSE
ENSMUSG00000006360	Crip1	protein_coding	12925	12	AL928654.3	2694.32	0.251471	0.397403	0.632786	0.526873	0.742708	FALSE
ENSMUSG00000006362	Cbfa2t3	protein_coding	12398	8	CBFA2T3	145.064	-1.21663	0.518749	-2.34531	0.0190113	0.0868407	FALSE
ENSMUSG00000006369	Fbln1	protein_coding	14114	15	FBLN1	14.8784	0.980019	1.8621	0.526296	0.598682	0.79431	FALSE
ENSMUSG00000006373	Pgrmc1	protein_coding	53328	X	PGRMC1	592.94	-0.0983541	0.25187	-0.390495	0.69617	0.853612	FALSE
ENSMUSG00000006378	Gcat	protein_coding	26912	15	GCAT	135.005	0.708457	0.496215	1.42772	0.153371	0.36282	FALSE
ENSMUSG00000006386	Tek	protein_coding	21687	4	TEK	28.25	8.4404	1.49769	5.63561	1.74441e-08	6.53897e-07	TRUE
ENSMUSG00000006389	Mpl	protein_coding	17480	4	MPL	0.326603	2.86657	3.75756	0.76288	0.445535		FALSE
ENSMUSG00000006390	Elovl1	protein_coding	54325	4	ELOVL1	875.413	0.112363	0.361221	0.311064	0.755752	0.886847	FALSE
ENSMUSG00000006392	Med8	protein_coding	80509	4	MED8	748.882	-0.179224	0.286062	-0.626523	0.530972	0.746069	FALSE
ENSMUSG00000006395	Hyi	polymorphic_pseudogene		4	HYI	659.428	0.145378	0.400172	0.363287	0.71639	0.864553	FALSE
ENSMUSG00000006398	Cdc20	protein_coding	107995	4	CDC20	244.029	-0.620117	0.328535	-1.88752	0.05909	0.194444	FALSE
ENSMUSG00000006403	Adamts4	protein_coding	240913	1	ADAMTS4	5.88361	6.80635	2.59765	2.6202			FALSE
ENSMUSG00000006411	Nectin4	protein_coding	71740	1	NECTIN4	27.9558	0.656408	1.94694	0.337149	0.736005	0.876122	FALSE
ENSMUSG00000006412	Pfdn2	protein_coding	18637	1	PFDN2	496.862	0.0334117	0.279235	0.119655	0.904757	0.956973	FALSE
ENSMUSG00000006418	Rnf114	protein_coding	81018	2	RNF114	2706.54	0.545429	0.162203	3.36264	0.000772002	0.00710973	FALSE
ENSMUSG00000006423	C330007P06Rik	protein_coding	77644	X	CXorf56	173.058	-0.307139	0.478991	-0.64122	0.52138	0.738618	FALSE
ENSMUSG00000006435	Neurl1a	protein_coding	18011	19	NEURL1	39.2572	3.11387	0.816345	3.8144	0.000136514	0.00165692	TRUE
ENSMUSG00000006442	Srm	protein_coding	20810	4	SRM	564.258	-1.10548	0.328294	-3.36734	0.000758972	0.00700926	TRUE
ENSMUSG00000006445	Epha2	protein_coding	13836	4	EPHA2	14.2302	5.48124	1.9039	2.87896	0.00398993	0.0266711	TRUE
ENSMUSG00000006456	Rbm14	protein_coding	56275	19	RBM14	525.328	0.752418	0.199832	3.76524	0.000166386	0.00195628	FALSE
ENSMUSG00000006457	Actn3	protein_coding	11474	19	ACTN3	0						FALSE
ENSMUSG00000006462	A530013C23Rik	lncRNA		2		7.88909	7.30791	1.77647	4.11373	3.8932e-05	0.00056554	TRUE
ENSMUSG00000006463	Zdhhc24	protein_coding	70605	19	ZDHHC24	141.033	-0.405742	0.400033	-1.01427	0.310453	0.556401	FALSE
ENSMUSG00000006464	Bbs1	protein_coding	52028	19	BBS1	24.5651	-2.96226	1.80985	-1.63675	0.101684	0.277565	FALSE
ENSMUSG00000006469	Slc34a3	protein_coding	142681	2	SLC34A3	11.7522	7.89808	1.58738	4.97556	6.50605e-07	1.57932e-05	TRUE
ENSMUSG00000006471	Ndor1	protein_coding	78797	2	NDOR1	1627.94	-0.366348	0.17544	-2.08817	0.0367826	0.13943	FALSE
ENSMUSG00000006476	Nsmf	protein_coding	56876	2	NSMF	448.027	0.322941	0.258926	1.24724	0.212311	0.443762	FALSE
ENSMUSG00000006488	Prl7a1	protein_coding	19113	13	PRL	0						FALSE
ENSMUSG00000006490	Prl8a9	protein_coding	67310	13	PRL	0						FALSE
ENSMUSG00000006494	Pdk1	protein_coding	228026	2	PDK1	1320.58	-1.23673	0.32507	-3.80451	0.000142085	0.00171696	TRUE
ENSMUSG00000006498	Ptbp1	protein_coding	19205	10		4312.51	0.381732	0.340038	1.12262	0.2616	0.503083	FALSE
ENSMUSG00000006517	Mvd	protein_coding	192156	8	MVD	556.736	0.388396	0.352817	1.10084	0.270966	0.513862	FALSE
ENSMUSG00000006519	Cyba	protein_coding	13057	8	CYBA	5114.06	0.867566	0.458834	1.89081	0.05865	0.193367	FALSE
ENSMUSG00000006522	Itih3	protein_coding	16426	14	ITIH3	5.19604	6.66327	2.80561	2.37498	0.0175499	0.0816193	FALSE
ENSMUSG00000006526	Stimate	protein_coding	69179	14	STIMATE	287.618	0.203364	0.396409	0.513015	0.607941	0.799512	FALSE
ENSMUSG00000006527	Sfmbt1	protein_coding	54650	14	SFMBT1	220.049	-0.415761	0.30832	-1.34847	0.177506	0.398149	FALSE
ENSMUSG00000006529	Itih1	protein_coding	16424	14	ITIH1	0						FALSE
ENSMUSG00000006538	Ihh	protein_coding	16147	1	IHH	2.14864	-3.16108	2.97769	-1.06159	0.288422		FALSE
ENSMUSG00000006542	Prkag3	protein_coding	241113	1	PRKAG3	0						FALSE
ENSMUSG00000006546	Cryba2	protein_coding	12958	1	CRYBA2	0						FALSE
ENSMUSG00000006567	Atp7b	protein_coding	11979	8	ATP7B	13.5115	-0.593646	1.68286	-0.35276	0.724268	0.868355	FALSE
ENSMUSG00000006570	Defb2	protein_coding	13215	8		0						FALSE
ENSMUSG00000006574	Slc4a1	protein_coding	20533	11	SLC4A1	19.7134	-6.59683	3.68111	-1.79208			FALSE
ENSMUSG00000006575	Rundc3a	protein_coding	51799	11	RUNDC3A	126.573	-0.39665	0.617754	-0.642084	0.520819	0.738385	FALSE
ENSMUSG00000006576	Slc4a3	protein_coding	20536	1	SLC4A3	41.402	1.32302	1.31302	1.00762	0.313638	0.559124	FALSE
ENSMUSG00000006585	Cdt1	protein_coding	67177	8	CDT1	860.874	0.160818	0.348937	0.460881	0.644884	0.823827	FALSE
ENSMUSG00000006586	Runx1t1	protein_coding	12395	4	RUNX1T1	2.75289	4.90739	3.3924	1.44658	0.148014		FALSE
ENSMUSG00000006587	Snai3	protein_coding	30927	8	SNAI3	544.845	0.314887	0.297885	1.05708	0.290477	0.535335	FALSE
ENSMUSG00000006589	Aprt	protein_coding	11821	8	APRT	1156.91	1.00284	0.324561	3.08983	0.00200273	0.0152708	TRUE
ENSMUSG00000006599	Gtf2h1	protein_coding	14884	7	GTF2H1	773.951	-0.587156	0.289531	-2.02795	0.042565	0.154341	FALSE
ENSMUSG00000006611	Hfe	protein_coding	15216	13	HFE	74.2177	0.158226	1.05978	0.149301	0.881316	0.948122	FALSE
ENSMUSG00000006638	Abhd1	polymorphic_pseudogene	57742	5	ABHD1	5.32565	-2.07661	1.92306	-1.07985	0.28021	0.523643	FALSE
ENSMUSG00000006641	Slc5a6	protein_coding	330064	5	SLC5A6	171.732	-0.151979	0.434496	-0.349782	0.726502	0.869778	FALSE
ENSMUSG00000006642	Tcf23	protein_coding	69852	5	TCF23	0.435471	3.20746	3.74764	0.855862	0.392074		FALSE
ENSMUSG00000006649	Nphs1	protein_coding	54631	7	NPHS1	0.108868	1.38169	3.81462	0.362208	0.717197		FALSE
ENSMUSG00000006651	Aplp1	protein_coding	11803	7	APLP1	271.572	1.43194	0.411852	3.47682	0.0005074	0.00501806	TRUE
ENSMUSG00000006673	Qrich1	protein_coding	69232	9	QRICH1	1047.29	-0.686036	0.212318	-3.23117	0.00123285	0.0103035	FALSE
ENSMUSG00000006675	P4htm	protein_coding	74443	9	P4HTM	92.4823	0.271725	0.659547	0.411987	0.680349	0.843851	FALSE
ENSMUSG00000006676	Usp19	protein_coding	71472	9	USP19	3119.13	-0.175655	0.316172	-0.555568	0.578506	0.780931	FALSE
ENSMUSG00000006678	Pola1	protein_coding	18968	X	POLA1	305.639	-0.058448	0.472197	-0.123779	0.90149	0.955721	FALSE
ENSMUSG00000006699	Cdc42	protein_coding	12540	4	CDC42	4571.26	0.328516	0.149359	2.1995	0.0278422	0.114322	FALSE
ENSMUSG00000006705	Pknox1	protein_coding	18771	17	PKNOX1	656.062	-0.228555	0.224733	-1.01701	0.309149	0.554846	FALSE
ENSMUSG00000006711	D130043K22Rik	protein_coding	210108	13	KIAA0319	1.24942	4.61047	3.70727	1.24363	0.213636		FALSE
ENSMUSG00000006715	Gmnn	protein_coding	57441	13	GMNN	237.145	0.165113	0.455936	0.36214	0.717247	0.864782	FALSE
ENSMUSG00000006717	Acot13	protein_coding	66834	13	ACOT13	284.473	-0.0103046	0.394086	-0.0261482	0.979139	0.991009	FALSE
ENSMUSG00000006720	Zfp184	protein_coding	193452	13		2.03372	-3.87001	3.40261	-1.13736	0.255386		FALSE
ENSMUSG00000006724	Cyp27b1	protein_coding	13115	10	CYP27B1	8.64651	-1.42822	1.82229	-0.78375	0.433187	0.66925	FALSE
ENSMUSG00000006728	Cdk4	protein_coding	12567	10	CDK4	1422.44	-0.633442	0.285507	-2.21865	0.0265103	0.110231	FALSE
ENSMUSG00000006731	B4galnt1	protein_coding	14421	10	B4GALNT1	5657.69	-0.87595	0.202879	-4.31759	1.5774e-05	0.000263566	FALSE
ENSMUSG00000006732	Mettl1	protein_coding	17299	10	METTL1	326.71	-1.12312	0.381635	-2.94292	0.00325137	0.0225077	TRUE
ENSMUSG00000006736	Tspan31	protein_coding	67125	10	TSPAN31	277.101	0.828069	0.322373	2.56867	0.010209	0.0544053	FALSE
ENSMUSG00000006740	Kif5b	protein_coding	16573	18	KIF5B	1426.97	-0.384221	0.335776	-1.14428	0.252509	0.49265	FALSE
ENSMUSG00000006763	Saal1	protein_coding	78935	7	SAAL1	230.932	-0.333928	0.241375	-1.38344	0.16653	0.382029	FALSE
ENSMUSG00000006764	Tph2	protein_coding	216343	10	TPH2	0.327533	-2.14442	3.74194	-0.573077	0.566593		FALSE
ENSMUSG00000006777	Krt23	protein_coding	94179	11	KRT23	0						FALSE
ENSMUSG00000006782	Cnp	protein_coding	12799	11	CNP	2191.67	-0.245006	0.307409	-0.797005	0.425448	0.662748	FALSE
ENSMUSG00000006784	Ttc25	protein_coding	74407	11	TTC25	1.75502	4.73558	3.70489	1.2782	0.20118		FALSE
ENSMUSG00000006800	Sulf2	protein_coding	72043	2	SULF2	191.276	0.306024	0.524651	0.58329	0.559698	0.767704	FALSE
ENSMUSG00000006818	Sod2	protein_coding	20656	17	SOD2	800.999	1.15613	0.415523	2.78235	0.00539661	0.0334626	TRUE
ENSMUSG00000006850	Tmco6	protein_coding	71983	18	TMCO6	555.243	-0.19047	0.254878	-0.747298	0.454883	0.687096	FALSE
ENSMUSG00000006906	Stambp	protein_coding	70527	6	STAMBP	283.441	-0.949995	0.308572	-3.07868	0.0020792	0.0157377	FALSE
ENSMUSG00000006920	Ezh1	protein_coding	14055	11	EZH1	1292.58	-0.0120249	0.14766	-0.0814362	0.935095	0.97013	FALSE
ENSMUSG00000006930	Hap1	protein_coding	15114	11	HAP1	69.4906	-0.123292	0.969265	-0.127202	0.898781	0.954806	FALSE
ENSMUSG00000006931	P3h4	protein_coding	66180	11	P3H4	141.679	0.353684	0.385728	0.916927	0.359181	0.603355	FALSE
ENSMUSG00000006932	Ctnnb1	protein_coding	12387	9	CTNNB1	2281.71	0.128856	0.280469	0.459428	0.645926	0.824478	FALSE
ENSMUSG00000006941	Eif1b	protein_coding	68969	9	EIF1B	497.385	0.322948	0.338069	0.955272	0.33944	0.58482	FALSE
ENSMUSG00000006948	Klk4	protein_coding	56640	7	KLK4	0						FALSE
ENSMUSG00000006958	Chrd	protein_coding	12667	16	CHRD	8.78102	7.36869	2.17809	3.38309	0.000716742	0.00668272	TRUE
ENSMUSG00000006998	Psmd2	protein_coding	21762	16	PSMD2	1511.93	0.136409	0.20017	0.681467	0.495576	0.719829	FALSE
ENSMUSG00000007021	Syngr3	protein_coding	20974	17	SYNGR3	14.9258	1.33736	0.874846	1.52868	0.126343	0.320236	FALSE
ENSMUSG00000007029	Vars	protein_coding	22321	17	VARS	7716.87	-0.460839	0.240254	-1.91813	0.0550943	0.185416	FALSE
ENSMUSG00000007030	Vwa7	protein_coding	27762	17	VWA7	349.91	1.0905	0.413947	2.63441	0.00842843	0.0469284	TRUE
ENSMUSG00000007033	Hspa1l	protein_coding	15482	17	HSPA1L	2.79239	2.43922	2.53093	0.963765	0.335164		FALSE
ENSMUSG00000007034	Slc44a4	protein_coding	70129	17	SLC44A4	2.58571	5.62964	3.07664	1.8298	0.0672794		FALSE
ENSMUSG00000007035	Msh5	protein_coding	17687	17	MSH5-SAPCD1	84.1769	0.489322	0.585352	0.835945	0.403186	0.642354	FALSE
ENSMUSG00000007036	Abhd16a	protein_coding	193742	17	ABHD16A	1531.15	0.55835	0.165166	3.38054	0.000723425	0.00673743	FALSE
ENSMUSG00000007038	Neu1	protein_coding	18010	17	NEU1	1594.35	0.146786	0.202621	0.724439	0.468796	0.698609	FALSE
ENSMUSG00000007039	Ddah2	protein_coding	51793	17	DDAH2	52.096	1.20286	0.777771	1.54655	0.121971	0.312994	FALSE
ENSMUSG00000007041	Clic1	protein_coding	114584	17	CLIC1	6010.23	0.687914	0.334868	2.05428	0.0399482	0.147671	FALSE
ENSMUSG00000007050	Lsm2	protein_coding	27756	17	LSM2	303.339	0.248013	0.297516	0.833613	0.404499	0.643654	FALSE
ENSMUSG00000007080	Pole	protein_coding	18973	5	POLE	264.036	-0.480378	0.330404	-1.45391	0.145971	0.351859	FALSE
ENSMUSG00000007097	Atp1a2	protein_coding	98660	1	ATP1A2	113.455	6.98413	1.07323	6.5076	7.6359e-11	4.49214e-09	TRUE
ENSMUSG00000007107	Atp1a4	protein_coding	27222	1	ATP1A4	0						FALSE
ENSMUSG00000007122	Casq1	protein_coding	12372	1	CASQ1	0.462428	2.39367	3.77556	0.63399	0.526087		FALSE
ENSMUSG00000007207	Stx1a	protein_coding	20907	5	STX1A	808.027	-0.160349	0.188123	-0.852362	0.394013	0.634131	FALSE
ENSMUSG00000007209	Ceacam9	protein_coding	26368	7	CEACAM21	0						FALSE
ENSMUSG00000007216	Zfp775	protein_coding	243372	6		142.315	0.193264	0.46522	0.415426	0.67783	0.842278	FALSE
ENSMUSG00000007279	Scube2	protein_coding	56788	7	SCUBE2	1.80559	1.95603	3.79338	0.515643	0.606104		FALSE
ENSMUSG00000007338	Mrpl49	protein_coding	18120	19	MRPL49	457.971	-0.2198	0.329993	-0.666074	0.505364	0.726761	FALSE
ENSMUSG00000007379	Dennd2c	protein_coding	329727	3	DENND2C	10.8375	-0.89924	1.79309	-0.501504	0.616017	0.804564	FALSE
ENSMUSG00000007411	Mark3	protein_coding	17169	12	MARK3	1149.02	-0.281413	0.156552	-1.79758	0.0722443	0.22248	FALSE
ENSMUSG00000007415	Gatad1	protein_coding	67210	5	GATAD1	575.504	0.314968	0.20011	1.57398	0.115493	0.302591	FALSE
ENSMUSG00000007440	Pcdha11	protein_coding	12943	18	PCDHA4	0						FALSE
ENSMUSG00000007457	2310003L06Rik	protein_coding		5		0						FALSE
ENSMUSG00000007458	M6pr	protein_coding	17113	6	M6PR	2182.91	0.6669	0.257838	2.58651	0.00969542	0.0522068	FALSE
ENSMUSG00000007476	Lrrc8a	protein_coding	241296	2	LRRC8A	266.784	0.00186133	0.43815	0.00424816	0.99661	0.999015	FALSE
ENSMUSG00000007480	Mc5r	protein_coding	17203	18	MC5R	0.478649	3.35699	3.74395	0.896643	0.369909		FALSE
ENSMUSG00000007564	Ppp2r1a	protein_coding	51792	17	PPP2R1A	2282.5	0.0904387	0.179248	0.504546	0.613878	0.803167	FALSE
ENSMUSG00000007570	Fance	protein_coding	72775	17	FANCE	379.424	-0.158816	0.334517	-0.474761	0.634957	0.817898	FALSE
ENSMUSG00000007589	Tinf2	protein_coding	28113	14	AL096870.1	1024.54	1.53267	0.453196	3.38192	0.000719811	0.00670755	TRUE
ENSMUSG00000007591	Tssk4	protein_coding	71099	14	TSSK4	40.854	-1.15192	0.930463	-1.23801	0.215713	0.447983	FALSE
ENSMUSG00000007594	Hapln4	protein_coding	330790	8	HAPLN4	2.14729	2.84883	2.72681	1.04475	0.296139		FALSE
ENSMUSG00000007603	Dus3l	protein_coding	224907	17	DUS3L	1473.36	-0.430623	0.173343	-2.48422	0.0129834	0.0650392	FALSE
ENSMUSG00000007610	Gtpbp3	protein_coding	70359	8	GTPBP3	474.41	-0.559977	0.196606	-2.84822	0.0043965	0.0286023	FALSE
ENSMUSG00000007613	Tgfbr1	protein_coding	21812	4	TGFBR1	443.654	0.482224	0.553307	0.87153	0.383465	0.624599	FALSE
ENSMUSG00000007617	Homer1	protein_coding	26556	13	HOMER1	285.071	2.29434	0.489491	4.68719	2.76985e-06	5.796e-05	TRUE
ENSMUSG00000007646	Rad51c	protein_coding	114714	11	RAD51C	52.8456	0.179666	0.602297	0.298302	0.765473	0.8922	FALSE
ENSMUSG00000007653	Gabrb2	protein_coding	14401	11	GABRB2	2.93197	5.57722	2.9336	1.90115	0.057282		FALSE
ENSMUSG00000007655	Cav1	protein_coding	12389	6	CAV1	25.6706	9.01895	1.51666	5.94658	2.7381e-09	1.19745e-07	TRUE
ENSMUSG00000007656	Arpp19	protein_coding	59046	9	ARPP19	1075.12	0.469188	0.38105	1.2313	0.218209	0.451184	FALSE
ENSMUSG00000007659	Bcl2l1	protein_coding	12048	2	BCL2L1	729.722	1.48559	0.238905	6.21832	5.02492e-10	2.50958e-08	TRUE
ENSMUSG00000007670	Khsrp	protein_coding	16549	17	KHSRP	1630.34	-0.532484	0.248374	-2.14388	0.0320427	0.125939	FALSE
ENSMUSG00000007682	Dio2	protein_coding	13371	12	DIO2	5.94412	-2.69624	2.92475	-0.92187			FALSE
ENSMUSG00000007721	Ccdc124	protein_coding	234388	8	CCDC124	987.55	0.48948	0.425907	1.14926	0.250447	0.490132	FALSE
ENSMUSG00000007739	Cct4	protein_coding	12464	11	CCT4	2779.16	-0.0539058	0.172004	-0.313398	0.753978	0.885731	FALSE
ENSMUSG00000007777	0610009B22Rik	protein_coding	66050	11		51.7917	0.203915	1.10757	0.18411	0.853927	0.935259	FALSE
ENSMUSG00000007783	Cpt1c	protein_coding	78070	7	CPT1C	19.5517	7.03168	1.5951	4.4083	1.04184e-05	0.000184792	TRUE
ENSMUSG00000007805	Twist2	protein_coding	13345	1	TWIST2	0						FALSE
ENSMUSG00000007812	Zfp655	protein_coding	72611	5	ZNF655	521.681	0.109188	0.357394	0.305511	0.759977	0.888988	FALSE
ENSMUSG00000007815	Rhoa	protein_coding	11848	9	RHOA	1854.83	0.359502	0.175333	2.0504	0.0403258	0.148602	FALSE
ENSMUSG00000007817	Zmiz1	protein_coding	328365	14	ZMIZ1	1709.64	0.0209949	0.332121	0.0632146	0.949596	0.977697	FALSE
ENSMUSG00000007827	Ankrd26	protein_coding	232339	6		263.619	-1.72732	0.367956	-4.69436	2.67436e-06	5.65344e-05	TRUE
ENSMUSG00000007833	Aldh16a1	protein_coding	69748	7	ALDH16A1	776.026	0.0573153	0.308157	0.185994	0.852449	0.934774	FALSE
ENSMUSG00000007836	Hnrnpa0	protein_coding	77134	13	HNRNPA0	3740.58	0.241974	0.239004	1.01243	0.311333	0.557118	FALSE
ENSMUSG00000007837	Prrg2	protein_coding	65116	7	PRRG2	69.1744	1.3744	0.667605	2.0587	0.0395226	0.146524	FALSE
ENSMUSG00000007850	Hnrnph1	protein_coding	59013	11	HNRNPH1	6158.16	-0.305745	0.402936	-0.758792	0.447977	0.680904	FALSE
ENSMUSG00000007867	Ift43	protein_coding	76411	12	IFT43	20.3887	0.692171	1.53806	0.45003	0.652689	0.828186	FALSE
ENSMUSG00000007872	Id3	protein_coding	15903	4	ID3	219.244	0.748577	0.550335	1.36022	0.173761	0.392731	FALSE
ENSMUSG00000007877	Tcap	protein_coding	21393	11	TCAP	4.79923	-1.42825	2.86709	-0.498153	0.618376	0.805853	FALSE
ENSMUSG00000007880	Arid1a	protein_coding	93760	4	ARID1A	4699.64	-0.694732	0.252228	-2.75438	0.0058804	0.035686	FALSE
ENSMUSG00000007888	Crlf1	protein_coding	12931	8	CRLF1	9.46846	-4.42117	2.00213	-2.20823	0.0272282	0.112259	FALSE
ENSMUSG00000007891	Ctsd	protein_coding	13033	7	CTSD	13905.1	2.54727	0.508584	5.00855	5.48422e-07	1.36741e-05	TRUE
ENSMUSG00000007892	Rplp1	protein_coding	56040	9	RPLP1	8283.51	-0.181019	0.405392	-0.446527	0.655217	0.829601	FALSE
ENSMUSG00000007907	Cabs1	protein_coding	70977	5	CABS1	0						FALSE
ENSMUSG00000007908	Hmgcll1	protein_coding	208982	9	HMGCLL1	5.61312	5.5285	3.08474	1.79221	0.0730997	0.224202	FALSE
ENSMUSG00000007944	Ttc9b	protein_coding	73032	7	TTC9B	1.86164	-1.44768	3.17276	-0.456282	0.648187		FALSE
ENSMUSG00000007946	Phox2a	protein_coding	11859	7	PHOX2A	0.33495	2.93687	3.75533	0.782054	0.434183		FALSE
ENSMUSG00000007950	Abhd8	protein_coding	64296	8	ABHD8	1884.97	-0.732098	0.383047	-1.91125	0.0559729	0.187246	FALSE
ENSMUSG00000007987	Ift22	protein_coding	67286	5	IFT22	98.8492	1.5487	0.84086	1.8418	0.0655046	0.208246	FALSE
ENSMUSG00000007989	Fzd3	protein_coding	14365	14	FZD3	3.15557	2.94527	3.38657	0.869691	0.38447		FALSE
ENSMUSG00000008028	1700008O03Rik	protein_coding	69349	7	C19orf81	0.874355	3.6638	3.73342	0.981352	0.326419		FALSE
ENSMUSG00000008035	Mid1ip1	protein_coding	68041	X	MID1IP1	153.414	0.711504	0.805453	0.883359	0.377042	0.61913	FALSE
ENSMUSG00000008036	Ap2s1	protein_coding	232910	7	AP2S1	1589.95	0.70636	0.386629	1.82697	0.0677037	0.212495	FALSE
ENSMUSG00000008090	Fgfrl1	protein_coding	116701	5	FGFRL1	27.0271	-0.327678	1.06457	-0.307803	0.758232	0.888015	FALSE
ENSMUSG00000008129	4930432K21Rik	protein_coding	74666	8	C19orf57	39.0481	-1.23474	0.754373	-1.63678	0.101677	0.277565	FALSE
ENSMUSG00000008136	Fhl2	protein_coding	14200	1	FHL2	316.465	3.40311	0.52107	6.53099	6.53347e-11	3.91322e-09	TRUE
ENSMUSG00000008140	Emc10	protein_coding	69683	7	EMC10	1870.94	0.279022	0.29002	0.96208	0.336009	0.581387	FALSE
ENSMUSG00000008153	Clstn3	protein_coding	232370	6	CLSTN3	86.7687	1.11479	0.622391	1.79115	0.0732699	0.22455	FALSE
ENSMUSG00000008167	Fbxw9	protein_coding	68628	8	FBXW9	112.549	0.572513	0.425685	1.34492	0.178651	0.399685	FALSE
ENSMUSG00000008193	Spib	protein_coding	272382	7	SPIB	32.4521	-0.66231	1.72317	-0.384355	0.700716	0.855819	FALSE
ENSMUSG00000008200	Fnbp4	protein_coding	55935	2	FNBP4	3116.92	-0.231204	0.266646	-0.867082	0.385897	0.627247	FALSE
ENSMUSG00000008206	Cers4	protein_coding	67260	8	CERS4	1316.94	0.994666	0.323758	3.07225	0.00212452	0.0160221	FALSE
ENSMUSG00000008226	Scrn3	protein_coding	74616	2	SCRN3	71.5907	-1.08913	0.476201	-2.28712	0.0221889	0.0974506	FALSE
ENSMUSG00000008301	Phax	protein_coding	56698	18	PHAX	451.996	0.361607	0.230068	1.57174	0.116011	0.303419	FALSE
ENSMUSG00000008305	Tle1	protein_coding	21885	4	TLE1	196.804	0.792268	0.387945	2.04222	0.0411298	0.150759	FALSE
ENSMUSG00000008307	1700109H08Rik	protein_coding	77036	5		17.7938	0.106266	0.918232	0.115729	0.907867	0.957817	FALSE
ENSMUSG00000008318	Relt	protein_coding	320100	7	RELT	476.899	-0.522206	0.324816	-1.6077	0.107901	0.289283	FALSE
ENSMUSG00000008333	Snrpb2	protein_coding	20639	2	SNRPB2	666.833	0.156162	0.313828	0.497602	0.618764	0.806174	FALSE
ENSMUSG00000008348	Ubc	protein_coding	22190	5	UBC	9091.41	1.768	0.324643	5.44596	5.15253e-08	1.68779e-06	TRUE
ENSMUSG00000008373	Prpf31	protein_coding	68988	7	PRPF31	786.148	-0.0733155	0.293458	-0.249833	0.802717	0.90875	FALSE
ENSMUSG00000008384	Sertad1	protein_coding	55942	7	SERTAD1	694.502	0.638594	0.241738	2.64168	0.00824969	0.0462293	FALSE
ENSMUSG00000008393	Carhsp1	protein_coding	52502	16	CARHSP1	370.271	-0.0877364	0.350206	-0.250528	0.802179	0.908667	FALSE
ENSMUSG00000008398	Elk3	protein_coding	13713	10	ELK3	1453.16	0.669822	0.168799	3.96816	7.2429e-05	0.00096697	FALSE
ENSMUSG00000008429	Herpud2	protein_coding	80517	9	HERPUD2	741.252	-0.162583	0.235972	-0.688995	0.490826	0.716495	FALSE
ENSMUSG00000008435	Rdh13	protein_coding	108841	7	RDH13	178.993	0.0333427	0.329364	0.101233	0.919365	0.962167	FALSE
ENSMUSG00000008438	Adam21	protein_coding	56622	12	ADAM21	0						FALSE
ENSMUSG00000008450	Nutf2	protein_coding	68051	8	NUTF2	30.5418	0.404063	1.23957	0.325969	0.744448	0.881552	FALSE
ENSMUSG00000008461	Fut1	protein_coding	14343	7	FUT1	72.6442	-9.03715	1.2803	-7.05863	1.68147e-12	1.40386e-10	TRUE
ENSMUSG00000008475	Arpc5	protein_coding	67771	1	ARPC5	2732.57	0.320558	0.1764	1.81723	0.0691826	0.215974	FALSE
ENSMUSG00000008482	Rnf151	protein_coding	67504	17	RNF151	0.285475	0	3.81693	0	1		FALSE
ENSMUSG00000008489	Elavl2	protein_coding	15569	4	ELAVL2	9.54186	7.31634	1.97342	3.70744	0.000209369	0.00238202	TRUE
ENSMUSG00000008496	Pou2f2	protein_coding	18987	7	POU2F2	690.637	-1.33204	0.38317	-3.47637	0.000508258	0.00501912	TRUE
ENSMUSG00000008540	Mgst1	protein_coding	56615	6	MGST1	115.947	1.08875	2.6602	0.409274	0.682338	0.845214	FALSE
ENSMUSG00000008575	Nfib	protein_coding	18028	4	NFIB	14.9704	6.40081	1.55487	4.11661	3.84478e-05	0.000560477	TRUE
ENSMUSG00000008590	Htr3b	protein_coding	57014	9	HTR3B	0						FALSE
ENSMUSG00000008601	Rab25	protein_coding	53868	3	RAB25	5.90048	-0.50918	1.87634	-0.271369	0.786107	0.901814	FALSE
ENSMUSG00000008604	Ubqln4	protein_coding	94232	3	UBQLN4	937.076	-0.293737	0.15922	-1.84485	0.0650597	0.207226	FALSE
ENSMUSG00000008658	Rbfox1	protein_coding	268859	16	RBFOX1	14.8216	7.62794	2.23001	3.42058	0.000624873	0.00596751	TRUE
ENSMUSG00000008668	Rps18	protein_coding	20084	17		1811.04	-0.000901268	0.396781	-0.00227145	0.998188	0.999821	FALSE
ENSMUSG00000008682	Rpl10	protein_coding	110954	X		787.459	-0.108527	0.22069	-0.49176	0.622889	0.808713	FALSE
ENSMUSG00000008683	Rps15a	protein_coding	267019	7	RPS15A	3318.74	0.210364	0.378919	0.555169	0.578779	0.780977	FALSE
ENSMUSG00000008690	Ncaph2	protein_coding	52683	15	NCAPH2	2086.53	0.139531	0.214517	0.650443	0.515406	0.733739	FALSE
ENSMUSG00000008730	Hipk1	protein_coding	15257	3	HIPK1	3329.41	-0.324166	0.252834	-1.28213	0.199798	0.427684	FALSE
ENSMUSG00000008734	Gprc5b	protein_coding	64297	7	GPRC5B	29.5768	-0.319681	1.22834	-0.260254	0.794668	0.905136	FALSE
ENSMUSG00000008763	Man1a2	protein_coding	17156	3	MAN1A2	715.865	0.0956918	0.251662	0.380239	0.703768	0.857053	FALSE
ENSMUSG00000008789	Ceacam5	protein_coding	73250	7		0						FALSE
ENSMUSG00000008813	Tppp2	protein_coding	219038	14	TPPP2	0						FALSE
ENSMUSG00000008822	Acyp1	protein_coding	66204	12	ACYP1	224.397	0.275531	0.305654	0.901446	0.367351	0.610381	FALSE
ENSMUSG00000008843	Cldn13	protein_coding	57255	5	CLDN4	16.2355	-4.7452	2.57843	-1.84035			FALSE
ENSMUSG00000008845	Cd163	protein_coding	93671	6	CD163	15.2738	0.335496	1.73275	0.193621	0.846473	0.931251	FALSE
ENSMUSG00000008855	Hdac5	protein_coding	15184	11	HDAC5	1767.59	0.249818	0.176574	1.4148	0.157126	0.368489	FALSE
ENSMUSG00000008859	Rala	protein_coding	56044	13	RALA	497.812	0.238815	0.265535	0.899374	0.368453	0.611522	FALSE
ENSMUSG00000008874	Clec3a	protein_coding	403395	8	CLEC3A	0						FALSE
ENSMUSG00000008892	Vdac3	protein_coding	22335	8	VDAC3	142.373	0.84781	0.445867	1.90149	0.0572382	0.190077	FALSE
ENSMUSG00000008932	Slc1a7	protein_coding	242607	4	SLC1A7	0.655065	-3.12145	3.71115	-0.841101	0.400291		FALSE
ENSMUSG00000008958	Vps72	protein_coding	21427	3	VPS72	847.784	0.268964	0.274019	0.981553	0.32632	0.570896	FALSE
ENSMUSG00000008976	Gabpa	protein_coding	14390	16	GABPA	689.068	-0.394316	0.426035	-0.925548	0.354681	0.599512	FALSE
ENSMUSG00000008999	Bmp7	protein_coding	12162	2	BMP7	139.729	-1.22221	0.672496	-1.81743	0.069152	0.215944	FALSE
ENSMUSG00000009013	Dynll1	protein_coding	56455	5	DYNLL1	1036.9	0.191397	0.306472	0.624519	0.532287	0.746647	FALSE
ENSMUSG00000009030	Pdcl	protein_coding	67466	2	PDCL	302.548	-0.556995	0.573045	-0.971992	0.331054	0.575948	FALSE
ENSMUSG00000009035	Tmem184b	protein_coding	223693	15	TMEM184B	811.649	0.0398917	0.344729	0.115719	0.907875	0.957817	FALSE
ENSMUSG00000009047	Gm5965	protein_coding		16		0						FALSE
ENSMUSG00000009070	Rsph14	protein_coding	71236	10	RSPH14	0						FALSE
ENSMUSG00000009073	Nf2	protein_coding	18016	11	NF2	1044.32	-0.477441	0.276911	-1.72417	0.0846779	0.247404	FALSE
ENSMUSG00000009075	Cabp7	protein_coding	192650	11	CABP7	5.88565	2.8406	1.87243	1.51707	0.129249	0.324637	FALSE
ENSMUSG00000009076	Zmat5	protein_coding	67178	11	ZMAT5	253.62	0.105924	0.478087	0.221558	0.824658	0.920798	FALSE
ENSMUSG00000009079	Ewsr1	protein_coding	14030	11	EWSR1	3139.64	-0.247658	0.24695	-1.00287	0.315926	0.561084	FALSE
ENSMUSG00000009090	Ap1b1	protein_coding	11764	11	AP1B1	1893.26	-0.222411	0.211844	-1.04988	0.293773	0.539247	FALSE
ENSMUSG00000009092	Derl3	protein_coding	70377	10	DERL3	1055.61	-6.53948	0.67892	-9.63218	5.84762e-22	1.8239e-19	TRUE
ENSMUSG00000009093	Gstt4	protein_coding	75886	10	GSTT4	0						FALSE
ENSMUSG00000009097	Tbx1	protein_coding	21380	16	TBX1	24.6905	8.22631	1.74784	4.70656	2.51931e-06	5.38071e-05	TRUE
ENSMUSG00000009108	Gnat2	protein_coding	14686	3	GNAT2	5.69183	-0.0945199	2.13755	-0.0442189	0.96473	0.983834	FALSE
ENSMUSG00000009112	Bcl2l13	protein_coding	94044	6	BCL2L13	645.794	0.0647097	0.343227	0.188533	0.850459	0.933278	FALSE
ENSMUSG00000009114	2610028H24Rik	protein_coding	76964	10	C21orf58	0.488136	-1.07954	3.71429	-0.290645	0.771323		FALSE
ENSMUSG00000009115	Spatc1l	protein_coding	76573	10	SPATC1L	2.54575	-5.03663	3.68698	-1.36606	0.171921		FALSE
ENSMUSG00000009145	Dqx1	protein_coding	93838	6	DQX1	191.489	-0.0411106	0.3138	-0.131009	0.895768	0.95341	FALSE
ENSMUSG00000009185	Ccl8	protein_coding	20307	11	CCL8	54.5917	9.39289	1.25182	7.50337	6.21959e-14	6.64291e-12	TRUE
ENSMUSG00000009207	Lnpk	protein_coding	69605	2	LNPK	205.684	0.264805	0.57532	0.460274	0.64532	0.824021	FALSE
ENSMUSG00000009210	Prr29	protein_coding	75573	11	PRR29	315.423	2.07661	0.485653	4.2759	1.90363e-05	0.000309733	TRUE
ENSMUSG00000009214	Mymk	protein_coding	66139	2	MYMK	2.06849	5.39662	3.69515	1.46046	0.144163		FALSE
ENSMUSG00000009216	Fam163b	protein_coding	109349	2	FAM163B	7.40825	6.2206	2.56684	2.42345	0.0153738	0.074097	FALSE
ENSMUSG00000009246	Trpm5	protein_coding	56843	7	TRPM5	1.64103	-1.01066	3.61951	-0.279225	0.780072		FALSE
ENSMUSG00000009248	Ascl2	protein_coding	17173	7	ASCL2	2.15713	-0.567885	3.35538	-0.169246	0.865603		FALSE
ENSMUSG00000009281	Rarres2	protein_coding	71660	6	RARRES2	4.5852	4.39479	2.7784	1.58177	0.113702	0.299599	FALSE
ENSMUSG00000009291	Pttg1ip	protein_coding	108705	10	PTTG1IP	1063.85	0.480589	0.174495	2.75416	0.00588421	0.035686	FALSE
ENSMUSG00000009292	Trpm2	protein_coding	28240	10	TRPM2	433.559	0.362233	1.11294	0.325473	0.744823	0.88168	FALSE
ENSMUSG00000009293	Ube2g2	protein_coding	22213	10	UBE2G2	878.161	0.0929899	0.259414	0.358461	0.719998	0.865978	FALSE
ENSMUSG00000009350	Mpo	protein_coding	17523	11	MPO	205.267	-1.86832	1.70054	-1.09866	0.271917	0.514901	FALSE
ENSMUSG00000009356	Lpo	protein_coding	76113	11	LPO	0						FALSE
ENSMUSG00000009376	Met	protein_coding	17295	6	MET	23.1636	1.33023	1.85675	0.716431	0.473725	0.702156	FALSE
ENSMUSG00000009378	Slc16a12	protein_coding	240638	19	SLC16A12	1.87579	5.26151	3.6968	1.42326	0.15466		FALSE
ENSMUSG00000009394	Syn2	protein_coding	20965	6	SYN2	20.8062	7.3869	1.70213	4.33979	1.42616e-05	0.00024305	TRUE
ENSMUSG00000009406	Elk1	protein_coding	13712	X	ELK1	179.979	-0.352935	0.519196	-0.679772	0.496649	0.720501	FALSE
ENSMUSG00000009418	Nav1	protein_coding	215690	1	NAV1	141.475	-0.12982	0.807709	-0.160726	0.872309	0.943788	FALSE
ENSMUSG00000009470	Tnpo1	protein_coding	238799	13	TNPO1	1176.62	-0.0212974	0.275314	-0.0773567	0.93834	0.971545	FALSE
ENSMUSG00000009471	Myod1	protein_coding	17927	7	MYOD1	1.07111	3.7398	3.73067	1.00245	0.316128		FALSE
ENSMUSG00000009487	Otog	protein_coding	18419	7	OTOG	1.40928	4.79359	3.70385	1.29422	0.195589		FALSE
ENSMUSG00000009535	Rnmt	protein_coding	67897	18	RNMT	451.799	-0.341267	0.293718	-1.16189	0.245282	0.484252	FALSE
ENSMUSG00000009545	Kcnq1	protein_coding	16535	7	KCNQ1	3.13912	5.25561	3.68954	1.42446			FALSE
ENSMUSG00000009549	Srp14	protein_coding	20813	2	SRP14	1219.91	0.650778	0.204922	3.17573	0.0014946	0.0120288	FALSE
ENSMUSG00000009551	6330409D20Rik	protein_coding	70730	2		13.9794	-0.980071	1.39542	-0.70235	0.482461	0.70994	FALSE
ENSMUSG00000009555	Cdk9	protein_coding	107951	2	CDK9	1523.96	0.076621	0.210269	0.364395	0.715563	0.864083	FALSE
ENSMUSG00000009563	Tor2a	protein_coding	30933	2	TOR2A	879.449	0.158803	0.3043	0.521864	0.601765	0.796332	FALSE
ENSMUSG00000009566	Fpgs	protein_coding	14287	2	FPGS	365.985	-0.407877	0.338447	-1.20514	0.228147	0.462712	FALSE
ENSMUSG00000009569	Mrtfb	protein_coding	239719	16	MRTFB	367.414	0.0239904	0.331413	0.0723884	0.942293	0.9739	FALSE
ENSMUSG00000009575	Cbx5	protein_coding	12419	15	CBX5	926.166	-0.0435624	0.192718	-0.226042	0.821169	0.918453	FALSE
ENSMUSG00000009580	Odam	protein_coding	69592	5	ODAM	0						FALSE
ENSMUSG00000009585	Apobec3	protein_coding	80287	15	APOBEC3H	4370.1	0.049227	0.170623	0.288514	0.772954	0.89624	FALSE
ENSMUSG00000009588	St6galnac1	protein_coding	20445	11	ST6GALNAC1	39.4844	-0.515794	0.839546	-0.614373	0.538969	0.751091	FALSE
ENSMUSG00000009596	Taf7l	protein_coding	74469	X	TAF7L	0.653206	3.73978	3.73067	1.00244	0.31613		FALSE
ENSMUSG00000009614	Sardh	protein_coding	192166	2	SARDH	7.75212	3.8682	1.92252	2.01205	0.0442149	0.159172	FALSE
ENSMUSG00000009621	Vav2	protein_coding	22325	2	VAV2	307.669	0.405593	0.293919	1.37995	0.167603	0.383598	FALSE
ENSMUSG00000009628	Tex15	protein_coding	104271	8	TEX15	7.3671	-4.76659	2.33646	-2.04009	0.0413414	0.151298	FALSE
ENSMUSG00000009630	Ppp2cb	protein_coding	19053	8	PPP2CB	865.916	0.0209365	0.242268	0.0864188	0.931134	0.968298	FALSE
ENSMUSG00000009633	G0s2	protein_coding	14373	1	G0S2	55.7454	1.14574	1.22363	0.936349	0.349094	0.594016	FALSE
ENSMUSG00000009640	Dmap1	protein_coding	66233	4	DMAP1	522.936	-0.376395	0.423082	-0.889652	0.373653	0.616562	FALSE
ENSMUSG00000009646	Pla2g12b	protein_coding	69836	10	PLA2G12B	0						FALSE
ENSMUSG00000009647	Mcu	protein_coding	215999	10	MCU	292.908	0.132555	0.346317	0.382755	0.701901	0.856358	FALSE
ENSMUSG00000009654	Oit3	protein_coding	18302	10	OIT3	2.52625	2.02195	3.5969	0.562135	0.574024		FALSE
ENSMUSG00000009670	Tex11	protein_coding	83558	X	TEX11	0						FALSE
ENSMUSG00000009681	Bcr	protein_coding	110279	10	BCR	535.011	0.683077	0.261312	2.61403	0.00894814	0.0491912	FALSE
ENSMUSG00000009687	Fxyd5	protein_coding	18301	7		10595.2	1.30351	0.346875	3.75786	0.000171376	0.0020078	TRUE
ENSMUSG00000009731	Kcnd1	protein_coding	16506	X	KCND1	39.0563	1.90801	0.750489	2.54236	0.0110108	0.0575101	FALSE
ENSMUSG00000009733	Tfcp2	protein_coding	21422	15	TFCP2	125.287	-0.744269	0.431027	-1.72673	0.0842153	0.246484	FALSE
ENSMUSG00000009734	Pou6f2	protein_coding	218030	13	POU6F2	21.1413	0.486017	1.23666	0.393008	0.694314	0.852368	FALSE
ENSMUSG00000009739	Pou6f1	protein_coding	19009	15	AC139768.1	419.213	-2.21961	0.253998	-8.7387	2.35799e-18	5.12894e-16	TRUE
ENSMUSG00000009741	Ubp1	protein_coding	22221	9	UBP1	1730.37	-0.0461138	0.33769	-0.136557	0.891381	0.951962	FALSE
ENSMUSG00000009772	Nuak2	protein_coding	74137	1	NUAK2	121.136	1.77605	1.08486	1.63711	0.101607	0.277539	FALSE
ENSMUSG00000009828	Ick	protein_coding	56542	9	ICK	127.413	-0.312459	0.562757	-0.555229	0.578738	0.780977	FALSE
ENSMUSG00000009863	Sdhb	protein_coding	67680	4	SDHB	1452.83	0.571392	0.319992	1.78565	0.0741566	0.226261	FALSE
ENSMUSG00000009876	Cox4i2	protein_coding	84682	2	COX4I2	3.7079	2.82187	3.53413	0.798464	0.424601	0.661928	FALSE
ENSMUSG00000009894	Snap47	protein_coding	67826	11	SNAP47	375.223	0.16728	0.35611	0.469742	0.638539	0.820344	FALSE
ENSMUSG00000009900	Wnt3a	protein_coding	22416	11	WNT3A	0.0407821	0	3.81693	0	1		FALSE
ENSMUSG00000009905	Kdsr	protein_coding	70750	1	KDSR	478.453	0.14603	0.298376	0.489417	0.624546	0.810009	FALSE
ENSMUSG00000009907	Vps4b	protein_coding	20479	1	VPS4B	1059.26	0.112535	0.194676	0.578065	0.56322	0.770015	FALSE
ENSMUSG00000009927	Rps25	protein_coding	75617	9		2230.06	0.228371	0.35909	0.635972	0.524795	0.741539	FALSE
ENSMUSG00000009941	Nxf2	protein_coding	83454	X	NXF2	0.653206	3.73978	3.73067	1.00244	0.31613		FALSE
ENSMUSG00000009995	Taz	protein_coding	66826	X	TAZ	1251.98	-0.0802515	0.144414	-0.555705	0.578413	0.780931	FALSE
ENSMUSG00000010021	Kif19a	protein_coding	286942	11	KIF19	33.8232	-1.43736	1.30327	-1.10289	0.270075	0.512989	FALSE
ENSMUSG00000010025	Aldh3a2	protein_coding	11671	11	ALDH3A2	657.381	-0.837978	0.316086	-2.6511	0.00802296	0.0454204	FALSE
ENSMUSG00000010044	Zmynd10	protein_coding	114602	9	ZMYND10	23.3895	0.563069	1.08982	0.516661	0.605393	0.798601	FALSE
ENSMUSG00000010045	Tmem115	protein_coding	56395	9	TMEM115	397.704	-0.0806978	0.303724	-0.265695	0.790474	0.903563	FALSE
ENSMUSG00000010047	Hyal2	protein_coding	15587	9	HYAL2	61.871	0.574563	0.75541	0.760598	0.446897	0.680075	FALSE
ENSMUSG00000010048	Ifrd2	protein_coding	15983	9	IFRD2	486.678	-1.22032	0.35299	-3.4571	0.000546031	0.00534108	TRUE
ENSMUSG00000010051	Hyal1	protein_coding	15586	9	HYAL1	10.985	2.13333	1.67859	1.2709	0.203764	0.432565	FALSE
ENSMUSG00000010054	Tusc2	protein_coding	80385	9	TUSC2	241.213	-0.386894	0.385082	-1.00471	0.315039	0.560412	FALSE
ENSMUSG00000010057	Nprl2	protein_coding	56032	9	NPRL2	572.603	-0.0648418	0.394904	-0.164196	0.869577	0.942559	FALSE
ENSMUSG00000010064	Slc38a3	protein_coding	76257	9	SLC38A3	53.8894	10.085	1.89003	5.33589	9.50779e-08	2.93782e-06	TRUE
ENSMUSG00000010066	Cacna2d2	protein_coding	56808	9	CACNA2D2	21.2487	-0.0281623	1.24	-0.0227116	0.98188	0.992104	FALSE
ENSMUSG00000010067	Rassf1	protein_coding	56289	9	RASSF1	812.811	0.433586	0.272405	1.5917	0.111453	0.29564	FALSE
ENSMUSG00000010080	Epn3	protein_coding	71889	11	EPN3	15.8262	8.10957	2.71789	2.98378			FALSE
ENSMUSG00000010086	Rnf112	protein_coding	22671	11	RNF112	13.861	7.76966	1.73896	4.46798	7.89605e-06	0.00014617	TRUE
ENSMUSG00000010095	Slc3a2	protein_coding	17254	19	SLC3A2	5862.73	0.580267	0.214546	2.70463	0.00683807	0.0401279	FALSE
ENSMUSG00000010097	Nxf1	protein_coding	53319	19	NXF1	5077.96	0.0100119	0.276929	0.0361533	0.97116	0.986375	FALSE
ENSMUSG00000010110	Stx5a	protein_coding	56389	19	STX5	1970.83	-0.112588	0.233013	-0.483185	0.628964	0.813413	FALSE
ENSMUSG00000010122	Slc47a1	protein_coding	67473	11	SLC47A1	0.231692	-0.279243	3.77663	-0.0739398	0.941058		FALSE
ENSMUSG00000010136	Pifo	protein_coding	100503311	3	PIFO	2.81883	3.60125	3.58262	1.0052	0.3148		FALSE
ENSMUSG00000010142	Tnfrsf13b	protein_coding	57916	11	TNFRSF13B	525.63	-2.00769	0.475763	-4.21994	2.44365e-05	0.000383263	TRUE
ENSMUSG00000010154	Spire2	protein_coding	234857	8	SPIRE2	2.92785	2.00191	2.83892	0.705164	0.480708		FALSE
ENSMUSG00000010175	Prox1	protein_coding	19130	1	PROX1	9.34611	-1.51297	2.19505	-0.689263	0.490658	0.716495	FALSE
ENSMUSG00000010205	Raver1	protein_coding	71766	9	RAVER1	1903.79	-0.360948	0.236461	-1.52646	0.126895	0.321044	FALSE
ENSMUSG00000010277	2610507B11Rik	protein_coding	72503	11	KIAA0100	3214.41	-0.0228102	0.258324	-0.0883006	0.929638	0.967955	FALSE
ENSMUSG00000010290	AI597479	protein_coding	98404	1	C2orf49	233.039	-0.498542	0.482311	-1.03365	0.301298	0.547758	FALSE
ENSMUSG00000010307	Tmem86a	protein_coding	67893	7	TMEM86A	130.448	3.45268	1.07427	3.21398	0.00130911	0.01081	TRUE
ENSMUSG00000010311	Optc	protein_coding	269120	1	OPTC	3.22461	-5.38125	3.6851	-1.46027	0.144216		FALSE
ENSMUSG00000010342	Tex14	protein_coding	83560	11	TEX14	7.01692	0.307925	2.02101	0.152362	0.878901	0.946595	FALSE
ENSMUSG00000010358	Ifi35	protein_coding	70110	11	IFI35	1286.85	0.730078	0.376134	1.941	0.0522579	0.179339	FALSE
ENSMUSG00000010362	Rdm1	protein_coding	66599	11	RDM1	366.25	-0.0877984	0.448314	-0.195841	0.844734	0.930219	FALSE
ENSMUSG00000010376	Nedd8	protein_coding	18002	14	NEDD8	1574.24	0.501105	0.451749	1.10926	0.26732	0.509813	FALSE
ENSMUSG00000010392	Gosr1	protein_coding	53334	11	GOSR1	622.857	-0.0457758	0.199267	-0.22972	0.818309	0.917276	FALSE
ENSMUSG00000010406	Mrpl52	protein_coding	68836	14	MRPL52	1000.48	0.510296	0.485992	1.05001	0.293714	0.539247	FALSE
ENSMUSG00000010435	Spaca7	protein_coding	78634	8	SPACA7	0						FALSE
ENSMUSG00000010453	Kansl3	protein_coding	226976	1	KANSL3	1646.3	0.513523	0.168118	3.05455	0.00225399	0.0168144	FALSE
ENSMUSG00000010461	Eya4	protein_coding	14051	10	EYA4	0.367385	2.86657	3.75756	0.762881	0.445534		FALSE
ENSMUSG00000010476	Ebf3	protein_coding	13593	7	EBF3	2.40795	5.23658	3.69712	1.41639	0.156661		FALSE
ENSMUSG00000010492	Uckl1os	lncRNA	100271841	2		30.9187	-0.139535	0.979945	-0.142391	0.886771	0.950135	FALSE
ENSMUSG00000010505	Myt1	protein_coding	17932	2	MYT1	7.23291	3.71849	2.21127	1.68161	0.0926444	0.26131	FALSE
ENSMUSG00000010517	Faf1	protein_coding	14084	4	FAF1	689.153	0.262923	0.248433	1.05833	0.289907	0.534693	FALSE
ENSMUSG00000010529	Gm266	protein_coding	212539	12		0.103756	0	3.81693	0	1		FALSE
ENSMUSG00000010538	Tsacc	protein_coding	76927	3	TSACC	20.3704	-1.52922	1.03767	-1.4737	0.140562	0.342797	FALSE
ENSMUSG00000010554	Mettl16	protein_coding	67493	11	METTL16	436.925	-0.5024	0.213743	-2.35048	0.018749	0.0858799	FALSE
ENSMUSG00000010592	Dazl	protein_coding	13164	17	DAZL	1.64654	0	3.81693	0	1		FALSE
ENSMUSG00000010601	Apol7a	protein_coding	75761	15		0.0500796	-0.0825411	3.81693	-0.021625	0.982747		FALSE
ENSMUSG00000010607	Pigyl	protein_coding	66268	9	PIGY	136.171	-0.139118	0.551473	-0.252265	0.800836	0.908442	FALSE
ENSMUSG00000010608	Rbm25	protein_coding	67039	12	RBM25	3072.28	-0.0306527	0.212175	-0.144469	0.88513	0.949956	FALSE
ENSMUSG00000010609	Psen2	protein_coding	19165	1	PSEN2	1120.72	0.181907	0.210274	0.865095	0.386987	0.627775	FALSE
ENSMUSG00000010651	Acaa1b	protein_coding	235674	9	ACAA1	0.435471	3.20746	3.74764	0.855862	0.392074		FALSE
ENSMUSG00000010660	Plcd1	protein_coding	18799	9	PLCD1	81.9987	0.452991	0.82317	0.550301	0.582113	0.782859	FALSE
ENSMUSG00000010663	Fads1	protein_coding	76267	19	FADS1	269.674	0.375653	0.549528	0.683592	0.494233	0.718888	FALSE
ENSMUSG00000010721	Lmbr1	protein_coding	56873	5	LMBR1	32.6521	0.54103	1.40679	0.384585	0.700545	0.855809	FALSE
ENSMUSG00000010751	Tnfrsf22	protein_coding	79202	7	TNFRSF10D	81.8887	-0.945503	0.402251	-2.35053	0.0187468	0.0858799	FALSE
ENSMUSG00000010755	Cars	protein_coding	27267	7	CARS	757.381	0.000356546	0.27572	0.00129315	0.998968	1	FALSE
ENSMUSG00000010760	Phlda2	protein_coding	22113	7	PHLDA2	1.47281	-1.6384	3.63667	-0.450522			FALSE
ENSMUSG00000010796	Asz1	protein_coding	74068	6	ASZ1	0						FALSE
ENSMUSG00000010797	Wnt2	protein_coding	22413	6	WNT2	0						FALSE
ENSMUSG00000010803	Gabra1	protein_coding	14394	11	GABRA1	2.56433	0	2.87263	0	1		FALSE
ENSMUSG00000010825	Grid2ip	protein_coding	170935	5	GRID2IP	0						FALSE
ENSMUSG00000010830	Kdelr3	protein_coding	105785	15	KDELR3	16.8204	-1.60313	1.25161	-1.28086	0.200243	0.428148	FALSE
ENSMUSG00000010841	Cfap97d1	protein_coding	75437	11	CFAP97D1	0.640153	-1.00225	3.68964	-0.271639	0.785899		FALSE
ENSMUSG00000010911	Apip	protein_coding	56369	2	APIP	115.491	0.70242	0.399332	1.75899	0.0785798	0.235241	FALSE
ENSMUSG00000010914	Pdhx	protein_coding	27402	2	PDHX	240.15	-0.163851	0.428541	-0.382346	0.702205	0.85646	FALSE
ENSMUSG00000010936	Vac14	protein_coding	234729	8	VAC14	956.031	0.0153369	0.208398	0.0735944	0.941333	0.973385	FALSE
ENSMUSG00000011008	Mcoln2	protein_coding	68279	3	MCOLN2	174.08	-1.96034	0.457867	-4.28147	1.85662e-05	0.000303273	TRUE
ENSMUSG00000011034	Slc5a1	protein_coding	20537	5	SLC5A1	0.311269	0	3.81693	0	1		FALSE
ENSMUSG00000011052						0.385964	-1.7101	3.75313	-0.455647	0.648644		FALSE
ENSMUSG00000011096	Akt1s1	protein_coding	67605	7	AKT1S1	464.32	-0.571621	0.336857	-1.69693	0.0897108	0.256764	FALSE
ENSMUSG00000011114	Tbrg1	protein_coding	21376	9	TBRG1	1889.53	-0.110937	0.25036	-0.443111	0.657686	0.830901	FALSE
ENSMUSG00000011118	Panx3	protein_coding	208098	9	PANX3	0						FALSE
ENSMUSG00000011148	Adssl1	protein_coding	11565	12	ADSSL1	251.764	0.0336494	0.604664	0.0556497	0.955621	0.979743	FALSE
ENSMUSG00000011154	Cfap161	protein_coding	75556	7	CFAP161	0.544338	3.47811	3.74074	0.92979	0.35248		FALSE
ENSMUSG00000011158	Brf1	protein_coding	72308	12	BRF1	2182.88	-0.174781	0.180301	-0.969381	0.332355	0.577482	FALSE
ENSMUSG00000011171	Vipr2	protein_coding	22355	12	VIPR2	34.3211	3.11622	1.60124	1.94613	0.0516391	0.17777	FALSE
ENSMUSG00000011179	Odc1	protein_coding	18263	12	ODC1	6904.02	2.24459	0.382642	5.86604	4.46322e-09	1.887e-07	TRUE
ENSMUSG00000011254	Thg1l	protein_coding	66628	11	THG1L	179.828	-0.533973	0.475589	-1.12276	0.261539	0.503025	FALSE
ENSMUSG00000011256	Adam19	protein_coding	11492	11		2559.64	1.13284	0.32457	3.49027	0.000482533	0.00480527	TRUE
ENSMUSG00000011257	Pabpc4	protein_coding	230721	4	PABPC4	302.88	-0.896206	0.285804	-3.13573	0.00171426	0.013488	FALSE
ENSMUSG00000011263	Exoc3l2	protein_coding	74463	7	EXOC3L2	1.6906	4.33514	3.69962	1.17178	0.241285		FALSE
ENSMUSG00000011267	Zfp296	protein_coding	63872	7	ZNF296	68.0142	-2.08266	0.652197	-3.1933	0.00140655	0.0114754	TRUE
ENSMUSG00000011305	Plin5	protein_coding	66968	17	PLIN5	5.91337	-1.41143	3.34957	-0.421375			FALSE
ENSMUSG00000011306	Sugp1	protein_coding	70616	8	AC004475.1	919.492	-0.0936333	0.193041	-0.485042	0.627646	0.812563	FALSE
ENSMUSG00000011349	Dmrtc2	protein_coding	71241	7	DMRTC2	0						FALSE
ENSMUSG00000011350	Gm5893	lncRNA	545936	7		0						FALSE
ENSMUSG00000011382	Dhdh	protein_coding	71755	7	DHDH	39.0143	-0.441942	1.22502	-0.360762	0.718277	0.865251	FALSE
ENSMUSG00000011427	Zfp790	protein_coding	233056	7		210.205	-1.72567	0.607727	-2.83955	0.00451776	0.0292331	TRUE
ENSMUSG00000011463	Cpb1	protein_coding	76703	3	CPB1	1.54098	-4.13572	3.69462	-1.11939	0.262974		FALSE
ENSMUSG00000011486	Slc25a41	protein_coding	103775	17	SLC25A41	1.40938	-2.30913	3.73531	-0.618188	0.536451		FALSE
ENSMUSG00000011589	Fsd1	protein_coding	240121	17	FSD1	1.10989	3.81313	3.33773	1.14243	0.253274		FALSE
ENSMUSG00000011632	Pinlyp	protein_coding	641361	7	PINLYP	0						FALSE
ENSMUSG00000011658	Fuz	protein_coding	70300	7	FUZ	748.683	-0.767325	0.393309	-1.95095	0.0510631	0.176226	FALSE
ENSMUSG00000011751	Sptbn4	protein_coding	80297	7	SPTBN4	54.4314	1.82125	1.55035	1.17473	0.240101	0.478034	FALSE
ENSMUSG00000011752	Pgam1	protein_coding	18648	19	PGAM1	39.7303	2.34556	0.771174	3.04155	0.00235365	0.0173853	TRUE
ENSMUSG00000011831	Evi5	protein_coding	14020	5	EVI5	103.3	-0.855309	0.644528	-1.32703	0.184498	0.408019	FALSE
ENSMUSG00000011832	Evi5l	protein_coding	213027	8	EVI5L	214.273	0.100681	0.268237	0.375345	0.707404	0.85866	FALSE
ENSMUSG00000011837	Snapc2	protein_coding	102209	8	SNAPC2	241.33	-0.209947	0.482192	-0.435401	0.663271	0.834365	FALSE
ENSMUSG00000011877	Git1	protein_coding	216963	11	GIT1	1129.21	0.105214	0.216314	0.486396	0.626686	0.811638	FALSE
ENSMUSG00000011884	Gltp	protein_coding	56356	5	GLTP	1244.63	0.0724204	0.268958	0.269262	0.787728	0.902504	FALSE
ENSMUSG00000011958	Bnip2	protein_coding	12175	9	BNIP2	1043.49	0.206028	0.187034	1.10155	0.270658	0.513691	FALSE
ENSMUSG00000011960	Ccnt1	protein_coding	12455	15	CCNT1	1037.09	0.688671	0.341335	2.01758	0.0436351	0.15753	FALSE
ENSMUSG00000012017	Scarf2	protein_coding	224024	16	SCARF2	24.2071	3.75608	1.77224	2.1194	0.0340569	0.131664	FALSE
ENSMUSG00000012042	4930579F01Rik	protein_coding	67741	3	C4orf17	0						FALSE
ENSMUSG00000012076	Brms1l	protein_coding	52592	12	BRMS1L	174.831	-0.199858	0.421008	-0.474713	0.634992	0.817898	FALSE
ENSMUSG00000012114	Med15	protein_coding	94112	16	MED15	1673.88	0.0233306	0.225451	0.103484	0.917579	0.961736	FALSE
ENSMUSG00000012117	Dhdds	protein_coding	67422	4	DHDDS	503.693	-0.685353	0.259793	-2.63807	0.00833791	0.046555	FALSE
ENSMUSG00000012123	Crybg2	protein_coding	230806	4	CRYBG2	230.945	-3.1693	0.609975	-5.19578	2.03865e-07	5.8005e-06	TRUE
ENSMUSG00000012126	Ubxn11	protein_coding	67586	4	UBXN11	747.99	0.698479	0.296572	2.35518	0.018514	0.0850387	FALSE
ENSMUSG00000012187	Mogat1	protein_coding	68393	1	MOGAT1	2.5057	-2.87339	3.37796	-0.85063	0.394975		FALSE
ENSMUSG00000012211	Tex22	protein_coding	75671	12	TEX22	1.45652	-3.50788	3.7035	-0.94718	0.343547		FALSE
ENSMUSG00000012282	Wnt8a	protein_coding	20890	18	WNT8A	0						FALSE
ENSMUSG00000012296	Tjap1	protein_coding	74094	17	TJAP1	709.361	0.623979	0.284114	2.19622	0.0280759	0.114996	FALSE
ENSMUSG00000012350	Ehf	protein_coding	13661	2	EHF	6.02795	-4.58245	3.65441	-1.25395	0.20986	0.440533	FALSE
ENSMUSG00000012396	Nanog	protein_coding	71950	6	NANOG	0.139301	0	3.81693	0	1		FALSE
ENSMUSG00000012405	Rpl15	protein_coding	66480	14	RPL15	398.211	0.0301251	0.197262	0.152716	0.878622	0.946406	FALSE
ENSMUSG00000012422	Tmem167	protein_coding	66074	13	TMEM167A	706.99	-0.286113	0.376209	-0.760518	0.446945	0.680086	FALSE
ENSMUSG00000012428	Steap4	protein_coding	117167	5	STEAP4	22.384	-0.485883	3.53957	-0.137272	0.890816	0.951727	FALSE
ENSMUSG00000012429	Mplkip	protein_coding	66308	13	MPLKIP	229.432	0.0657665	0.404453	0.162606	0.870829	0.943112	FALSE
ENSMUSG00000012443	Kif11	protein_coding	16551	19	KIF11	359.086	-0.182696	0.477877	-0.382309	0.702232	0.85646	FALSE
ENSMUSG00000012483	Rpa3	protein_coding	68240	6	RPA3	170.108	-0.347999	0.408721	-0.851435	0.394528	0.63443	FALSE
ENSMUSG00000012519	Mlkl	protein_coding	74568	8	MLKL	93.7201	1.2626	0.779876	1.61898	0.105452	0.284563	FALSE
ENSMUSG00000012520	Phox2b	protein_coding	18935	5	PHOX2B	0						FALSE
ENSMUSG00000012535	Tnpo3	protein_coding	320938	6	TNPO3	1037.38	-0.382245	0.291971	-1.30919	0.190471	0.416492	FALSE
ENSMUSG00000012609	Ttll5	protein_coding	320244	12		229.386	0.388323	0.353062	1.09987	0.271388	0.514368	FALSE
ENSMUSG00000012640	Zfp715	protein_coding	69930	7		531.551	-0.390395	0.406302	-0.960849	0.336628	0.582012	FALSE
ENSMUSG00000012705	Retn	protein_coding	57264	8	RETN	0.345495	-2.19766	3.73975	-0.587647	0.556769		FALSE
ENSMUSG00000012777	Acp4	protein_coding	100503991	7	ACP4	4.3453	-2.74636	3.00381	-0.914292	0.360564	0.60445	FALSE
ENSMUSG00000012819	Cdh23	protein_coding	22295	10	CDH23	87.5871	-0.463745	0.56086	-0.826846	0.408325	0.647049	FALSE
ENSMUSG00000012848	Rps5	protein_coding	20103	7	RPS5	16913.6	0.27066	0.384253	0.704379	0.481197	0.708782	FALSE
ENSMUSG00000012889	Podnl1	protein_coding	244550	8	PODNL1	5734.93	0.351097	0.260282	1.34891	0.177366	0.397943	FALSE
ENSMUSG00000013033	Adgrl1	protein_coding	330814	8	ADGRL1	1653.19	-0.727078	0.291305	-2.49594	0.0125625	0.0634301	FALSE
ENSMUSG00000013076	Amotl1	protein_coding	75723	9	AMOTL1	24.0508	7.49234	1.89108	3.96194	7.43417e-05	0.000988521	TRUE
ENSMUSG00000013083	2200002J24Rik	protein_coding	69147	7		0.0818831	-0.583085	3.8025	-0.153343	0.878128		FALSE
ENSMUSG00000013089	Etv5	protein_coding	104156	16	ETV5	46.9411	0.102968	0.848663	0.12133	0.90343	0.956488	FALSE
ENSMUSG00000013091	Tmem190	protein_coding	78052	7	TMEM190	1.93282	2.1444	3.66714	0.58476	0.558709		FALSE
ENSMUSG00000013150	Gfod2	protein_coding	70575	8	GFOD2	93.9503	0.433635	0.447769	0.968434	0.332828	0.578121	FALSE
ENSMUSG00000013155	Enkd1	protein_coding	102124	8	ENKD1	170.835	0.891352	0.538011	1.65675	0.0975694	0.270307	FALSE
ENSMUSG00000013158	4933405L10Rik	protein_coding	71046	8	C16orf86	3.96922	2.8895	3.59305	0.80419	0.421287	0.659233	FALSE
ENSMUSG00000013160	Atp6v0d1	protein_coding	11972	8	ATP6V0D1	1229.32	0.899363	0.302115	2.97689	0.00291191	0.0205537	FALSE
ENSMUSG00000013236	Ptprs	protein_coding	19280	17	PTPRS	1201.84	0.930731	0.236342	3.93807	8.2139e-05	0.00107001	FALSE
ENSMUSG00000013275	Slc41a1	protein_coding	98396	1	SLC41A1	992.264	0.973872	0.312955	3.11186	0.00185913	0.0143681	FALSE
ENSMUSG00000013338	Fer1l4	protein_coding	74562	2		0						FALSE
ENSMUSG00000013353	4931406B18Rik	protein_coding	74054	7		0.441768	1.31456	3.72433	0.352967	0.724113		FALSE
ENSMUSG00000013367	Iglon5	protein_coding	210094	7	IGLON5	18.4043	1.35894	2.07197	0.655867	0.51191	0.731534	FALSE
ENSMUSG00000013415	Igf2bp1	protein_coding	140486	11	IGF2BP1	0						FALSE
ENSMUSG00000013418	B4galnt2	protein_coding	14422	11	B4GALNT2	7.11175	-3.31506	2.23734	-1.4817	0.13842	0.339852	FALSE
ENSMUSG00000013419	Zfp651	protein_coding	270210	9	ZBTB47	50.6725	-0.982614	0.962752	-1.02063	0.307429	0.553607	FALSE
ENSMUSG00000013465	Nelfb	protein_coding	58202	2	NELFB	1534.55	-0.0565441	0.184875	-0.30585	0.759719	0.888875	FALSE
ENSMUSG00000013483	Card14	protein_coding	170720	11	CARD14	10.5117	-5.14431	1.82543	-2.81814	0.00483033	0.0307708	TRUE
ENSMUSG00000013495	Tmem175	protein_coding	72392	5	TMEM175	268.541	-0.239627	0.335119	-0.71505	0.474578	0.702917	FALSE
ENSMUSG00000013523	Bcas1	protein_coding	76960	2	BCAS1	12.6065	0.0652949	1.41134	0.0462644	0.9631	0.983142	FALSE
ENSMUSG00000013539	Tango2	protein_coding	27883	16	TANGO2	441.487	-0.185368	0.243393	-0.761601	0.446298	0.679477	FALSE
ENSMUSG00000013562	4833413E03Rik	lncRNA		17		1.79993	1.82426	3.65848	0.498638	0.618034		FALSE
ENSMUSG00000013584	Aldh1a2	protein_coding	19378	9	ALDH1A2	2.41086	-4.93405	3.68764	-1.338	0.180897		FALSE
ENSMUSG00000013593	Ndufs2	protein_coding	226646	1	NDUFS2	1906.91	0.169084	0.217431	0.777643	0.43678	0.671791	FALSE
ENSMUSG00000013611	Snx31	protein_coding	66696	15	SNX31	0						FALSE
ENSMUSG00000013622	Atraid	protein_coding	381629	5	ATRAID	540.809	-0.085721	0.328174	-0.261206	0.793934	0.904952	FALSE
ENSMUSG00000013629	Cad	protein_coding	69719	5	CAD	1348.53	-0.755543	0.216692	-3.48671	0.000488992	0.00485139	FALSE
ENSMUSG00000013643	Lypd8	protein_coding	70163	11	LYPD8	0						FALSE
ENSMUSG00000013646	Sh3bp5l	protein_coding	79566	11	SH3BP5L	394.123	0.187186	0.284153	0.658751	0.510056	0.729938	FALSE
ENSMUSG00000013653	1810065E05Rik	protein_coding	69864	11		0						FALSE
ENSMUSG00000013662	Atad1	protein_coding	67979	19	ATAD1	661.836	-0.489832	0.332688	-1.47235	0.140927	0.343304	FALSE
ENSMUSG00000013663	Pten	protein_coding	19211	19	PTEN	1478.39	-0.241935	0.316316	-0.764852	0.44436	0.677901	FALSE
ENSMUSG00000013668	4933402N03Rik	protein_coding	233918	7	C10orf120	0						FALSE
ENSMUSG00000013698	Pea15a	protein_coding	18611	1	PEA15	950.626	0.758086	0.263424	2.87782	0.00400437	0.0267243	FALSE
ENSMUSG00000013701	Timm23	protein_coding	53600	14	TIMM23	33.7511	-0.557173	0.604531	-0.921662	0.356705	0.601458	FALSE
ENSMUSG00000013707	Tnfaip8l2	protein_coding	69769	3	TNFAIP8L2	921.598	-0.433925	0.400125	-1.08447	0.278155	0.521343	FALSE
ENSMUSG00000013736	Trnt1	protein_coding	70047	6	TRNT1	351.077	-0.219451	0.422925	-0.518889	0.603838	0.797663	FALSE
ENSMUSG00000013766	Ly6g6e	protein_coding	70274	17	LY6G6E	4.33191	6.45015	3.68636	1.74973	0.0801641	0.238387	FALSE
ENSMUSG00000013787	Ehmt2	protein_coding	110147	17	EHMT2	4427.88	0.257856	0.146646	1.75836	0.0786862	0.235517	FALSE
ENSMUSG00000013822	Elof1	protein_coding	66126	9	ELOF1	517.275	0.393362	0.389699	1.0094	0.312782	0.558742	FALSE
ENSMUSG00000013833	Med16	protein_coding	216154	10	MED16	491.109	-0.323531	0.254119	-1.27315	0.202966	0.431596	FALSE
ENSMUSG00000013846	St3gal1	protein_coding	20442	15	ST3GAL1	1189.47	-0.716538	0.209455	-3.42097	0.000623992	0.00596551	FALSE
ENSMUSG00000013858	Tmem259	protein_coding	216157	10	TMEM259	4644.4	0.0221727	0.24566	0.0902575	0.928083	0.96721	FALSE
ENSMUSG00000013878	Rnf170	protein_coding	77733	8	RNF170	94.3422	-0.530253	0.612125	-0.866249	0.386354	0.627511	FALSE
ENSMUSG00000013921	Clip3	protein_coding	76686	7	CLIP3	58.8131	2.14786	1.08487	1.97983	0.0477229	0.168067	FALSE
ENSMUSG00000013928	Thap8	protein_coding		7		0.771171	3.16058	3.74888	0.843075	0.399186		FALSE
ENSMUSG00000013936	Myl2	protein_coding	17906	5	MYL2	3.54795	3.52489	3.34013	1.05532	0.291281	0.536329	FALSE
ENSMUSG00000013973	Dedd	protein_coding	21945	1	DEDD	114.258	-0.0968014	0.439262	-0.220373	0.825581	0.921393	FALSE
ENSMUSG00000013974	Mcemp1	protein_coding	69189	8	MCEMP1	191.179	1.11451	2.57781	0.432348	0.665489	0.835225	FALSE
ENSMUSG00000013997	Nit1	protein_coding	27045	1	NIT1	464.187	-0.719495	0.221575	-3.24718	0.00116554	0.00984541	FALSE
ENSMUSG00000014030	Pax5	protein_coding	18507	4	PAX5	8.88358	7.2442	2.44626	2.96133	0.0030631	0.0214378	TRUE
ENSMUSG00000014039	Prdm15	protein_coding	114604	16	PRDM15	489.311	-0.0482514	0.335134	-0.143977	0.885519	0.950025	FALSE
ENSMUSG00000014074	Rnf168	protein_coding	70238	16	RNF168	317.746	-0.263002	0.245853	-1.06975	0.28473	0.528185	FALSE
ENSMUSG00000014075	Tctex1d2	protein_coding	66061	16	TCTEX1D2	42.1444	1.41453	1.12103	1.26181	0.207016	0.436993	FALSE
ENSMUSG00000014077	Chp1	protein_coding	56398	2	CHP1	913.553	0.989442	0.373309	2.65046	0.00803814	0.0454559	FALSE
ENSMUSG00000014104	Sval2	protein_coding	84543	6		0						FALSE
ENSMUSG00000014158	Trpv4	protein_coding	63873	5	TRPV4	102.35	4.57015	1.34512	3.39758	0.000679857	0.0064216	TRUE
ENSMUSG00000014164	Klhl3	protein_coding	100503085	13	KLHL3	50.4853	-0.773818	1.04971	-0.737171	0.461018	0.691569	FALSE
ENSMUSG00000014177	Tvp23b	protein_coding	67510	11	TVP23B	251.729	-0.478376	0.289299	-1.65357	0.0982146	0.271256	FALSE
ENSMUSG00000014195	Dnajc7	protein_coding	56354	11	DNAJC7	2992.26	-0.363301	0.21696	-1.67451	0.0940306	0.264043	FALSE
ENSMUSG00000014198	Zfp385c	protein_coding	278304	11	ZNF385C	13.1861	-1.46761	2.48099	-0.591541	0.554158	0.763366	FALSE
ENSMUSG00000014226	Cacybp	protein_coding	12301	1	CACYBP	875.805	0.235383	0.300785	0.78256	0.433886	0.669708	FALSE
ENSMUSG00000014232	Cluap1	protein_coding	76779	16	CLUAP1	249.569	-0.734666	0.386453	-1.90105	0.0572955	0.190189	FALSE
ENSMUSG00000014243	Zswim7	protein_coding	69747	11	ZSWIM7	88.6246	1.21986	0.755262	1.61515	0.106278	0.286089	FALSE
ENSMUSG00000014245	Pigl	protein_coding	327942	11	PIGL	266.363	0.80247	0.347604	2.30857	0.0209673	0.093401	FALSE
ENSMUSG00000014294	Ndufa2	protein_coding	17991	18	NDUFA2	1301.17	0.680913	0.452049	1.50628	0.131994	0.329358	FALSE
ENSMUSG00000014301	Pam16	protein_coding	66449	16	PAM16	20.8209	1.36869	1.069	1.28035	0.200421	0.428278	FALSE
ENSMUSG00000014303	Glis2	protein_coding	83396	16	GLIS2	92.8781	0.643836	0.43181	1.49102	0.135957	0.335765	FALSE
ENSMUSG00000014313	Cox6c	protein_coding	12864	15	COX6C	1359.48	0.740361	0.307033	2.41134	0.015894	0.0759814	FALSE
ENSMUSG00000014329	Bicc1	protein_coding	83675	10	BICC1	2.21591	5.30191	3.2914	1.61084	0.107216		FALSE
ENSMUSG00000014349	Ube2z	protein_coding	268470	11	UBE2Z	1289.4	0.262985	0.157131	1.67366	0.0941966	0.26415	FALSE
ENSMUSG00000014351	Gip	protein_coding	14607	11	GIP	0						FALSE
ENSMUSG00000014353	Tmem87b	protein_coding	72477	2	TMEM87B	562.764	0.162872	0.33422	0.487319	0.626032	0.810934	FALSE
ENSMUSG00000014355	Anapc1	protein_coding	17222	2	ANAPC1	1594.15	-0.101298	0.286048	-0.35413	0.723241	0.867627	FALSE
ENSMUSG00000014361	Mertk	protein_coding	17289	2	MERTK	154.241	4.11245	1.65348	2.48715	0.0128773	0.0646837	FALSE
ENSMUSG00000014402	Tsg101	protein_coding	22088	7	TSG101	487.902	0.444829	0.326015	1.36444	0.172429	0.391165	FALSE
ENSMUSG00000014418	Hps5	protein_coding	246694	7	HPS5	877.463	-0.322274	0.341593	-0.943446	0.345453	0.590251	FALSE
ENSMUSG00000014426	Map3k4	protein_coding	26407	17	MAP3K4	720.524	0.067507	0.227906	0.296205	0.767073	0.893025	FALSE
ENSMUSG00000014444	Piezo1	protein_coding	234839	8	PIEZO1	1778.84	-0.202501	0.410349	-0.493484	0.621671	0.808118	FALSE
ENSMUSG00000014453	Blk	protein_coding	12143	14	BLK	4857.84	0.331089	0.277605	1.19266	0.233001	0.46858	FALSE
ENSMUSG00000014470	Rnf166	protein_coding	68718	8	RNF166	2683	0.393768	0.220824	1.78318	0.0745572	0.226981	FALSE
ENSMUSG00000014496	Ankrd28	protein_coding	105522	14	ANKRD28	413.214	-0.816958	0.308927	-2.64451	0.00818102	0.0460001	FALSE
ENSMUSG00000014498	Ankrd52	protein_coding	237615	10	ANKRD52	1222.85	-0.242932	0.383114	-0.634097	0.526017	0.742071	FALSE
ENSMUSG00000014503	Pkd2l2	protein_coding	53871	18	PKD2L2	102.475	-0.588997	0.475327	-1.23914	0.215294	0.447451	FALSE
ENSMUSG00000014504	Srp19	protein_coding	66384	18	SRP19	572.455	-0.478246	0.297795	-1.60596	0.108284	0.290072	FALSE
ENSMUSG00000014529	Tmbim7	protein_coding	75010	5		2.28717	-1.23328	3.45221	-0.357244	0.720909		FALSE
ENSMUSG00000014542	Clec4f	protein_coding	51811	6	CLEC4F	0						FALSE
ENSMUSG00000014543	Klra17	protein_coding	170733	6		6.34939	-0.41456	3.55373	-0.116655			FALSE
ENSMUSG00000014547	Wdfy2	protein_coding	268752	14	WDFY2	207.287	0.442818	0.436665	1.01409	0.31054	0.556481	FALSE
ENSMUSG00000014550	Rbsn	protein_coding	78287	6	RBSN	486.87	-0.39884	0.365028	-1.09263	0.274557	0.517419	FALSE
ENSMUSG00000014551	Mrps25	protein_coding	64658	6	MRPS25	264.1	0.663692	0.349068	1.90133	0.0572592	0.190109	FALSE
ENSMUSG00000014554	Dguok	protein_coding	27369	6	DGUOK	504.823	-0.147846	0.278334	-0.531184	0.595291	0.792327	FALSE
ENSMUSG00000014592	Camta1	protein_coding	100072	4	CAMTA1	162.278	0.433493	0.229542	1.88851	0.0589573	0.194148	FALSE
ENSMUSG00000014599	Csf1	protein_coding	12977	3	CSF1	241.986	2.46057	0.67398	3.65081	0.000261418	0.00288293	TRUE
ENSMUSG00000014601	Strip1	protein_coding	229707	3	STRIP1	1002.12	0.0241739	0.229056	0.105537	0.915949	0.960698	FALSE
ENSMUSG00000014602	Kif1a	protein_coding	16560	1	KIF1A	83.2577	8.70734	1.27604	6.8237	8.87244e-12	6.46124e-10	TRUE
ENSMUSG00000014603	Alx3	protein_coding	11694	3	ALX3	0						FALSE
ENSMUSG00000014606	Slc25a11	protein_coding	67863	11	SLC25A11	915.756	0.484176	0.206114	2.34907	0.0188206	0.0860883	FALSE
ENSMUSG00000014609	Chrne	protein_coding	11448	11	CHRNE	75.2924	2.83523	0.721101	3.93181	8.43076e-05	0.00109567	TRUE
ENSMUSG00000014633	Cmc2	protein_coding	66531	8	CMC2	394.618	1.1918	0.47191	2.52548	0.0115539	0.0596121	FALSE
ENSMUSG00000014668	Chfr	protein_coding	231600	5	CHFR	842.16	-0.181335	0.332622	-0.545168	0.585638	0.785045	FALSE
ENSMUSG00000014686	Ceacam16	protein_coding	330483	7	CEACAM16	50.07	2.41618	0.794723	3.04028	0.00236355	0.0174479	TRUE
ENSMUSG00000014704	Hoxa2	protein_coding	15399	6	HOXA2	0						FALSE
ENSMUSG00000014725	Adam28	protein_coding	13522	14	ADAM28	0						FALSE
ENSMUSG00000014747	Ankrd53	protein_coding	75305	6	ANKRD53	5.38582	0.73246	2.32425	0.315139	0.752656	0.885318	FALSE
ENSMUSG00000014748	Tex261	protein_coding	21766	6	TEX261	975.917	-0.0749503	0.237041	-0.316192	0.751857	0.884812	FALSE
ENSMUSG00000014763	Fam120b	protein_coding	67544	17	FAM120B	730.171	-0.636409	0.260064	-2.44712	0.0144002	0.0704521	FALSE
ENSMUSG00000014767	Tbp	protein_coding	21374	17	TBP	475.585	-0.800893	0.226201	-3.54062	0.000399185	0.00410892	FALSE
ENSMUSG00000014769	Psmb1	protein_coding	19170	17	PSMB1	2522.87	0.456018	0.316757	1.43965	0.149968	0.357685	FALSE
ENSMUSG00000014771	Pdcd2	protein_coding	18567	17	PDCD2	0						FALSE
ENSMUSG00000014773	Dll1	protein_coding	13388	17	DLL1	7.05208	2.2872	2.39984	0.953065	0.340557	0.586127	FALSE
ENSMUSG00000014776	Nol3	protein_coding	78688	8	AC074143.1	3.49694	0.644063	2.44562	0.263354	0.792278	0.904488	FALSE
ENSMUSG00000014778	Fhod1	protein_coding	234686	8	FHOD1	1275.6	0.656932	0.179185	3.66622	0.000246164	0.00273845	FALSE
ENSMUSG00000014782	Plekhg4	protein_coding	102075	8	PLEKHG4	11.373	-0.406933	2.31906	-0.175473	0.860708	0.938722	FALSE
ENSMUSG00000014786	Slc9a5	protein_coding	277973	8	SLC9A5	116.031	1.67995	0.303184	5.54102	3.00716e-08	1.04876e-06	TRUE
ENSMUSG00000014791	Elmo3	protein_coding	234683	8	ELMO3	215.052	-0.256899	0.494695	-0.519308	0.603546	0.797663	FALSE
ENSMUSG00000014813	Stc1	protein_coding	20855	14	STC1	0.3329	0.841652	3.74249	0.224891	0.822064		FALSE
ENSMUSG00000014837	4931428F04Rik	protein_coding	74356	8	KIAA0895L	42.2041	-0.455909	0.845548	-0.539187	0.589758	0.788076	FALSE
ENSMUSG00000014846	Tppp3	protein_coding	67971	8	TPPP3	175.995	-0.368582	0.549159	-0.671175	0.502109	0.724417	FALSE
ENSMUSG00000014850	Msh3	protein_coding	17686	13	MSH3	471.752	-0.0250872	0.268971	-0.0932708	0.925688	0.966013	FALSE
ENSMUSG00000014852	Adamts13	protein_coding	279028	2	ADAMTS13	0.574286	-1.06568	3.74796	-0.284335	0.776153		FALSE
ENSMUSG00000014856	Tmem208	protein_coding	66320	8	TMEM208	801.031	-0.0497802	0.386394	-0.128833	0.89749	0.954014	FALSE
ENSMUSG00000014859	E2f4	protein_coding	104394	8	E2F4	1549.08	0.0243213	0.16964	0.143371	0.885997	0.950025	FALSE
ENSMUSG00000014867	Surf4	protein_coding	20932	2	SURF4	2875.99	0.330278	0.191066	1.72861	0.0838791	0.245765	FALSE
ENSMUSG00000014873	Surf2	protein_coding	20931	2	SURF2	679.677	-0.861314	0.217477	-3.96048	7.47994e-05	0.000991501	FALSE
ENSMUSG00000014905	Dnajb9	protein_coding	27362	12	DNAJB9	854.817	-0.530475	0.339142	-1.56417	0.117778	0.306275	FALSE
ENSMUSG00000014907	Naf1	protein_coding	234344	8	NAF1	112.879	-0.289073	0.395925	-0.730121	0.465316	0.695107	FALSE
ENSMUSG00000014932	Yes1	protein_coding	22612	5	YES1	34.7892	1.6959	1.37154	1.23649	0.216277	0.448817	FALSE
ENSMUSG00000014956	Ppp1cb	protein_coding	19046	5	PPP1CB	1608.05	0.0210632	0.353096	0.0596528	0.952432	0.978454	FALSE
ENSMUSG00000014959	Gorasp2	protein_coding	70231	2	GORASP2	1026.51	-0.318236	0.241907	-1.31553	0.188331	0.413453	FALSE
ENSMUSG00000014980	Tsen15	protein_coding	66637	1	TSEN15	86.6344	-0.0431519	0.525538	-0.0821099	0.934559	0.97013	FALSE
ENSMUSG00000015001	Oc90	protein_coding	18256	15	OC90	0.122346	0	3.81693	0	1		FALSE
ENSMUSG00000015002	Efr3a	protein_coding	76740	15	EFR3A	1152.17	-0.434401	0.21065	-2.06219	0.0391898	0.145583	FALSE
ENSMUSG00000015013	Trappc2l	protein_coding	59005	8	TRAPPC2L	476.749	0.881822	0.42957	2.0528	0.0400917	0.14796	FALSE
ENSMUSG00000015016	Acsf3	protein_coding	257633	8	ACSF3	180.139	-0.0304134	0.460199	-0.0660874	0.947308	0.976428	FALSE
ENSMUSG00000015023	Ddx19a	protein_coding	13680	8	DDX19A	438.456	-0.127821	0.228377	-0.559696	0.575687	0.779468	FALSE
ENSMUSG00000015027	Galns	protein_coding	50917	8	GALNS	614.328	-0.0255251	0.255001	-0.100098	0.920267	0.962434	FALSE
ENSMUSG00000015053	Gata2	protein_coding	14461	6	GATA2	38.4285	1.2997	1.71667	0.757106	0.448986	0.68156	FALSE
ENSMUSG00000015083	C8g	protein_coding	69379	2	C8G	55.7698	-0.319829	0.872242	-0.366674	0.713862	0.863753	FALSE
ENSMUSG00000015085	Entpd2	protein_coding	12496	2	ENTPD2	1.24105	-3.85756	3.6981	-1.04312	0.296893		FALSE
ENSMUSG00000015087	Rabl6	protein_coding	227624	2	RABL6	1599.55	-0.500215	0.197995	-2.5264	0.0115239	0.0594943	FALSE
ENSMUSG00000015090	Ptgds	protein_coding	19215	2	PTGDS	111.366	9.13024	1.29088	7.0729	1.51725e-12	1.28624e-10	TRUE
ENSMUSG00000015092	Edf1	protein_coding	59022	2	EDF1	1981.7	0.673489	0.419819	1.60424	0.108662	0.290944	FALSE
ENSMUSG00000015093	Clic3	protein_coding	69454	2	CLIC3	65.4575	-1.3509	0.571906	-2.36209	0.018172	0.0838585	FALSE
ENSMUSG00000015094	Npdc1	protein_coding	18146	2	NPDC1	58.1268	1.99885	1.07935	1.85191	0.064039	0.204827	FALSE
ENSMUSG00000015095	Fbxw5	protein_coding	30839	2	FBXW5	1221.54	0.0936344	0.187136	0.500355	0.616825	0.805015	FALSE
ENSMUSG00000015112	Slc25a13	protein_coding	50799	6	SLC25A13	64.5535	0.134448	0.557917	0.240983	0.809568	0.913202	FALSE
ENSMUSG00000015120	Ube2i	protein_coding	22196	17	UBE2I	1355.05	-0.0617363	0.419939	-0.147013	0.883122	0.948928	FALSE
ENSMUSG00000015126	Tsr3	protein_coding	68327	17	TSR3	346.828	-0.186495	0.322354	-0.578541	0.562899	0.769981	FALSE
ENSMUSG00000015127	Unkl	protein_coding	74154	17	UNKL	235.648	-0.435984	0.572229	-0.761906	0.446116	0.679325	FALSE
ENSMUSG00000015133	Lrrk1	protein_coding	233328	7	LRRK1	363.194	0.0249955	0.42974	0.0581642	0.953618	0.979035	FALSE
ENSMUSG00000015134	Aldh1a3	protein_coding	56847	7	ALDH1A3	0.907486	3.47812	3.74074	0.929795	0.352477		FALSE
ENSMUSG00000015143	Actn1	protein_coding	109711	12	ACTN1	966.849	-1.90037	0.306108	-6.20817	5.36053e-10	2.65314e-08	TRUE
ENSMUSG00000015149	Sirt2	protein_coding	64383	7	SIRT2	1659.62	0.491505	0.221376	2.22022	0.0264036	0.11004	FALSE
ENSMUSG00000015165	Hnrnpl	protein_coding	15388	7	HNRNPL	5906.56	0.0440612	0.142416	0.309385	0.757029	0.887361	FALSE
ENSMUSG00000015176	Nolc1	protein_coding	70769	19	NOLC1	1395.16	-0.309344	0.149661	-2.06697	0.0387373	0.144585	FALSE
ENSMUSG00000015189	Casd1	protein_coding	213819	6	CASD1	385.694	-0.632176	0.315233	-2.00542	0.0449178	0.160953	FALSE
ENSMUSG00000015202	Cnksr3	protein_coding	215748	10	CNKSR3	79.0235	-0.137201	0.880815	-0.155766	0.876218	0.945321	FALSE
ENSMUSG00000015214	Mtmr1	protein_coding	53332	X	MTMR1	832.645	-0.527081	0.303458	-1.73692	0.0824021	0.242632	FALSE
ENSMUSG00000015217	Hmgb3	protein_coding	15354	X	HMGB3	27.2386	-1.55643	1.02441	-1.51934	0.128677	0.323719	FALSE
ENSMUSG00000015222	Map2	protein_coding	17756	1	MAP2	17.8333	1.57788	1.47372	1.07068	0.284311	0.527847	FALSE
ENSMUSG00000015224	Cyp2j9	protein_coding	74519	4	CYP2J2	0.476253	3.20747	3.74764	0.855863	0.392073		FALSE
ENSMUSG00000015242	Nipsnap3a	protein_coding	73398	4		0						FALSE
ENSMUSG00000015243	Abca1	protein_coding	11303	4	ABCA1	567.648	0.643006	0.63325	1.01541	0.309912	0.555717	FALSE
ENSMUSG00000015247	Nipsnap3b	protein_coding	66536	4	NIPSNAP3A	353.793	-0.0391534	0.223525	-0.175163	0.860951	0.938722	FALSE
ENSMUSG00000015289	Lage3	protein_coding	66192	X	LAGE3	162.487	-0.538055	0.483841	-1.11205	0.266117	0.508638	FALSE
ENSMUSG00000015290	Ubl4a	protein_coding	27643	X	UBL4A	563.462	-0.364515	0.382853	-0.9521	0.341046	0.586424	FALSE
ENSMUSG00000015291	Gdi1	protein_coding	14567	X	GDI1	3387	-0.36294	0.229003	-1.58487	0.112995	0.298287	FALSE
ENSMUSG00000015305	Sash1	protein_coding	70097	10	SASH1	74.15	3.42278	1.90315	1.79848	0.0721003	0.222356	FALSE
ENSMUSG00000015312	Gadd45b	protein_coding	17873	10	GADD45B	7836.94	2.93721	0.283706	10.353	4.05476e-25	1.52339e-22	TRUE
ENSMUSG00000015314	Slamf6	protein_coding	30925	1	SLAMF6	1211.85	-2.6277	0.30581	-8.59258	8.50363e-18	1.71431e-15	TRUE
ENSMUSG00000015316	Slamf1	protein_coding	27218	1	SLAMF1	394.164	1.54818	0.401064	3.86018	0.000113303	0.00141681	TRUE
ENSMUSG00000015335	Zdhhc12	protein_coding	66220	2	ZDHHC12	265.584	-0.281173	0.425928	-0.660142	0.509162	0.729183	FALSE
ENSMUSG00000015337	Endog	protein_coding	13804	2	ENDOG	106.693	-0.645303	0.50633	-1.27447	0.202497	0.430764	FALSE
ENSMUSG00000015340	Cybb	protein_coding	13058	X	CYBB	888.57	0.279742	0.987551	0.283268	0.776971	0.898077	FALSE
ENSMUSG00000015341	Golga7	protein_coding	57437	8	GOLGA7	442.543	0.173159	0.242526	0.713981	0.475239	0.703328	FALSE
ENSMUSG00000015342	Xk	protein_coding	22439	X	XK	43.2702	-2.63472	0.811995	-3.24475	0.00117555	0.00990972	TRUE
ENSMUSG00000015354	Pcolce2	protein_coding	76477	9	PCOLCE2	6.88817	4.55099	3.13115	1.45346			FALSE
ENSMUSG00000015355	Cd48	protein_coding	12506	1	CD48	1599.33	-0.643277	0.27808	-2.31328	0.0207074	0.0925922	FALSE
ENSMUSG00000015357	Clpx	protein_coding	270166	9	CLPX	499.803	-0.79856	0.197135	-4.05082	5.10375e-05	0.000716823	FALSE
ENSMUSG00000015363	Trabd	protein_coding	67976	15	TRABD	1958.15	-0.428319	0.250052	-1.71292	0.0867264	0.25073	FALSE
ENSMUSG00000015365	Mov10l1	protein_coding	83456	15	MOV10L1	0						FALSE
ENSMUSG00000015377	Dennd6b	protein_coding	69440	15	DENND6B	737.09	-0.175098	0.37489	-0.467067	0.640452	0.820903	FALSE
ENSMUSG00000015396	Cd83	protein_coding	12522	13	CD83	828.246	2.26284	0.237008	9.54755	1.32806e-21	3.92037e-19	TRUE
ENSMUSG00000015401	Cltrn	protein_coding	57394	X	CLTRN	4.09418	2.23815	3.10159	0.721616	0.470531	0.700058	FALSE
ENSMUSG00000015405	Ace2	protein_coding	70008	X	ACE2	0.979809	4.32207	3.71358	1.16386	0.244483		FALSE
ENSMUSG00000015437	Gzmb	protein_coding	14939	14	GZMB	3733.08	1.43609	0.438146	3.27765	0.00104676	0.00905964	TRUE
ENSMUSG00000015441	Gzmf	protein_coding	14943	14	GZMB	0.957299	4.31203	3.71383	1.16108	0.245611		FALSE
ENSMUSG00000015443	Gzmn	protein_coding	245839	14	GZMB	0						FALSE
ENSMUSG00000015451	C4a	lncRNA	625018	17		32.6364	-1.24252	0.827314	-1.50187	0.133131	0.330987	FALSE
ENSMUSG00000015452	Ager	protein_coding	11596	17	AGER	78.0848	-1.36784	0.802032	-1.70547	0.088107	0.253966	FALSE
ENSMUSG00000015461	Atf6b	protein_coding	12915	17	ATF6B	1325.24	-0.0769925	0.295019	-0.260974	0.794112	0.905031	FALSE
ENSMUSG00000015467	Egfl8	protein_coding	81701	17	EGFL8	115.467	0.866142	0.690592	1.2542	0.209769	0.440533	FALSE
ENSMUSG00000015468	Notch4	protein_coding	18132	17		73.3568	-0.205809	0.798193	-0.257844	0.796527	0.906197	FALSE
ENSMUSG00000015474	Ppt2	protein_coding	54397	17	PPT2	550.454	0.958952	0.353102	2.71579	0.00661177	0.0390773	FALSE
ENSMUSG00000015476	Prrt1	protein_coding	260297	17	PRRT1	1969.41	0.70439	0.301047	2.3398	0.0192941	0.0877926	FALSE
ENSMUSG00000015478	Rnf5	protein_coding	54197	17	RNF5	215.908	0.222188	0.346694	0.640876	0.521603	0.738618	FALSE
ENSMUSG00000015484	Fam163a	protein_coding	329274	1	FAM163A	0.196417	0	3.81693	0	1		FALSE
ENSMUSG00000015488	Cacfd1	protein_coding	381356	2	CACFD1	545.39	0.103034	0.166832	0.617595	0.536842	0.749704	FALSE
ENSMUSG00000015501	Hivep2	protein_coding	15273	10	HIVEP2	1604.03	0.157047	0.265532	0.591445	0.554223	0.763366	FALSE
ENSMUSG00000015519	2310057J18Rik	protein_coding	67719	10	C6orf58	0						FALSE
ENSMUSG00000015522	Arnt	protein_coding	11863	3	ARNT	706.969	0.293959	0.383883	0.765752	0.443824	0.677887	FALSE
ENSMUSG00000015533	Itga2	protein_coding	16398	13	ITGA2	45.2866	-0.623074	0.98524	-0.632408	0.52712	0.74293	FALSE
ENSMUSG00000015536	Mocs2	protein_coding	17434	13	MOCS2	336.903	0.0338624	0.38252	0.0885247	0.92946	0.967955	FALSE
ENSMUSG00000015542	Nat9	protein_coding	66176	11	NAT9	186.423	1.08339	0.425582	2.54567	0.0109068	0.0571038	FALSE
ENSMUSG00000015568	Lpl	protein_coding	16956	8	LPL	49.259	3.90601	1.19804	3.26035	0.00111276	0.00950646	TRUE
ENSMUSG00000015575	Atp6v0e	protein_coding	11974	17	ATP6V0E1	1196.31	0.76089	0.26674	2.85255	0.00433701	0.0282487	FALSE
ENSMUSG00000015579	Nkx2-5	protein_coding	18091	17	NKX2-5	0.119662	1.86841	3.79636	0.492158	0.622607		FALSE
ENSMUSG00000015597	Zfp318	protein_coding	57908	17	ZNF318	243.086	-0.823653	0.50729	-1.62363	0.104454	0.282848	FALSE
ENSMUSG00000015599	Ttbk1	protein_coding	106763	17	TTBK1	66.2056	1.37705	1.14883	1.19865	0.230665	0.46562	FALSE
ENSMUSG00000015605	Srf	protein_coding	20807	17	SRF	1354.62	-0.340377	0.203826	-1.66994	0.0949313	0.265669	FALSE
ENSMUSG00000015619	Gata3	protein_coding	14462	2	GATA3	1340.6	0.0542672	0.260861	0.208031	0.835204	0.926478	FALSE
ENSMUSG00000015627	Gata5	protein_coding	14464	2	GATA5	0						FALSE
ENSMUSG00000015647	Lama5	protein_coding	16776	2	LAMA5	58.9032	2.22327	1.13589	1.95729	0.0503128	0.174425	FALSE
ENSMUSG00000015652	Steap1	protein_coding	70358	5	STEAP1	3.00674	5.91819	3.57846	1.65384	0.0981605		FALSE
ENSMUSG00000015653	Steap2	protein_coding	74051	5	STEAP2	5.44129	4.74634	3.46194	1.37101			FALSE
ENSMUSG00000015656	Hspa8	protein_coding	15481	9		7308.51	1.54359	0.272513	5.66428	1.47642e-08	5.64968e-07	TRUE
ENSMUSG00000015659	Serac1	protein_coding	321007	17	SERAC1	93.6301	1.54314	0.777986	1.9835	0.0473112	0.166973	FALSE
ENSMUSG00000015665	Awat1	protein_coding	245533	X	AWAT1	0						FALSE
ENSMUSG00000015668	Pdzd11	protein_coding	72621	X	PDZD11	250.836	-0.497438	0.489506	-1.0162	0.309532	0.555217	FALSE
ENSMUSG00000015671	Psma2	protein_coding	19166	13	PSMA2	1558.58	0.230886	0.292527	0.789281	0.429948	0.666619	FALSE
ENSMUSG00000015672	Mrpl32	protein_coding	75398	13	MRPL32	426.52	-0.267845	0.349837	-0.76563	0.443897	0.677887	FALSE
ENSMUSG00000015697	Setdb1	protein_coding	84505	3	SETDB1	818.33	-0.48914	0.321536	-1.52126	0.128194	0.323117	FALSE
ENSMUSG00000015702	Anxa9	protein_coding	71790	3	ANXA9	31.3787	-0.136704	1.03031	-0.132682	0.894445	0.952905	FALSE
ENSMUSG00000015709	Arnt2	protein_coding	11864	7	ARNT2	428.439	1.03987	0.436024	2.3849	0.0170839	0.0800492	FALSE
ENSMUSG00000015711	Prune1	protein_coding	229589	3	PRUNE1	154.761	-0.513908	0.329894	-1.5578	0.119281	0.309017	FALSE
ENSMUSG00000015714	Cers2	protein_coding	76893	3	CERS2	2261.58	-0.0643632	0.305942	-0.210377	0.833373	0.925476	FALSE
ENSMUSG00000015721	Nlrp5	protein_coding	23968	7	NLRP5	0						FALSE
ENSMUSG00000015733	Capza2	protein_coding	12343	6	CAPZA2	2218.97	0.674885	0.185556	3.6371	0.000275728	0.00301232	FALSE
ENSMUSG00000015745	Plekho1	protein_coding	67220	3	PLEKHO1	830.508	0.901405	0.522935	1.72374	0.0847544	0.247514	FALSE
ENSMUSG00000015747	Vps45	protein_coding	22365	3	VPS45	283.913	0.387447	0.436023	0.888593	0.374222	0.616775	FALSE
ENSMUSG00000015748	Prpf3	protein_coding	70767	3	PRPF3	711.513	-0.428876	0.293064	-1.46342	0.143352	0.347727	FALSE
ENSMUSG00000015749	Anp32e	protein_coding	66471	3	ANP32E	1386.47	-0.0612254	0.23225	-0.263619	0.792074	0.904488	FALSE
ENSMUSG00000015750	Aph1a	protein_coding	226548	3	APH1A	49.7252	-0.883595	0.736785	-1.19926	0.230428	0.465502	FALSE
ENSMUSG00000015755	Tab2	protein_coding	68652	10	TAB2	2714.86	0.601766	0.352894	1.70523	0.0881511	0.254023	FALSE
ENSMUSG00000015757	Ppil4	protein_coding	67418	10	PPIL4	926.585	-0.0560296	0.401118	-0.139684	0.88891	0.950736	FALSE
ENSMUSG00000015759	Cnih1	protein_coding	12793	14	CNIH1	424.534	0.356796	0.284624	1.25357	0.209998	0.440706	FALSE
ENSMUSG00000015766	Eps8	protein_coding	13860	6	EPS8	80.2807	1.29664	0.778051	1.66652	0.0956098	0.267043	FALSE
ENSMUSG00000015776	Med22	protein_coding	20933	2	MED22	609.617	0.564976	0.165425	3.41531	0.000637097	0.00606324	FALSE
ENSMUSG00000015787	Abo	protein_coding	80908	2	ABO	0						FALSE
ENSMUSG00000015790	Surf1	protein_coding	20930	2	SURF1	658.365	0.157804	0.386138	0.408673	0.68278	0.845226	FALSE
ENSMUSG00000015804	Med28	protein_coding	66999	5	MED28	847.06	0.229536	0.368435	0.623004	0.533282	0.747316	FALSE
ENSMUSG00000015806	Qdpr	protein_coding	110391	5	QDPR	508.026	0.220568	0.318569	0.692373	0.488703	0.71525	FALSE
ENSMUSG00000015812	Gnrh1	protein_coding	14714	14	GNRH1	26.1352	-1.30585	0.90562	-1.44194	0.149319	0.356806	FALSE
ENSMUSG00000015829	Tnr	protein_coding	21960	1	TNR	24.0701	23.2428	2.17448	10.6889			FALSE
ENSMUSG00000015837	Sqstm1	protein_coding	18412	11	SQSTM1	4948.73	0.867849	0.178654	4.8577	1.18756e-06	2.7078e-05	FALSE
ENSMUSG00000015839	Nfe2l2	protein_coding	18024	2	NFE2L2	906.534	1.29585	0.433646	2.98826	0.0028057	0.0199918	TRUE
ENSMUSG00000015843	Rxrg	protein_coding	20183	1	RXRG	2.87733	5.79171	3.69109	1.5691	0.116624		FALSE
ENSMUSG00000015846	Rxra	protein_coding	20181	2	RXRA	572.07	0.239116	0.332545	0.719048	0.472111	0.700876	FALSE
ENSMUSG00000015850	Adamtsl4	protein_coding	229595	3	ADAMTSL4	237.077	0.216609	0.468206	0.462636	0.643626	0.822982	FALSE
ENSMUSG00000015852	Fcrls	protein_coding	80891	3		62.4732	8.78429	1.34916	6.51094	7.46818e-11	4.40916e-09	TRUE
ENSMUSG00000015854	Cd5l	protein_coding	11801	3	CD5L	3.10647	-3.95527	3.3759	-1.17162	0.24135		FALSE
ENSMUSG00000015869	Prpsap1	protein_coding	67763	11	PRPSAP1	1066.21	-0.00802174	0.282012	-0.0284447	0.977308	0.990064	FALSE
ENSMUSG00000015879	Fam184b	protein_coding	58227	5	FAM184B	12.1496	-0.206726	1.64798	-0.125442	0.900174	0.955376	FALSE
ENSMUSG00000015880	Ncapg	protein_coding	54392	5	NCAPG	147.877	0.773293	0.787296	0.982215	0.325994	0.570539	FALSE
ENSMUSG00000015882	Lcorl	protein_coding	209707	5	LCORL	175.165	-0.829437	0.337167	-2.46002	0.0138929	0.0685153	FALSE
ENSMUSG00000015889	Lta4h	protein_coding	16993	10	LTA4H	1504.3	-0.339752	0.219614	-1.54704	0.121853	0.312802	FALSE
ENSMUSG00000015890	Amdhd1	protein_coding	71761	10	AMDHD1	10.4151	-6.75908	1.92807	-3.50561	0.000455561	0.00457248	TRUE
ENSMUSG00000015932	Dstn	protein_coding	56431	2	DSTN	320.99	0.00420538	0.651898	0.00645099	0.994853	0.998228	FALSE
ENSMUSG00000015937	H2afy	protein_coding	26914	13	H2AFY	3269.59	0.128654	0.122851	1.04723	0.294992	0.540635	FALSE
ENSMUSG00000015942	Gtf2ird2	protein_coding	114674	5	GTF2IRD2	405.068	-0.433945	0.318834	-1.36104	0.173503	0.392631	FALSE
ENSMUSG00000015943	Bola1	protein_coding	69168	3	BOLA1	142.066	0.210584	0.545125	0.386305	0.699271	0.8551	FALSE
ENSMUSG00000015944	Castor2	protein_coding	80909	5	CASTOR2	219.25	0.822513	0.474371	1.7339	0.0829353	0.243647	FALSE
ENSMUSG00000015947	Fcgr1	protein_coding	14129	3	FCGR1A	291.991	6.38917	0.778614	8.20583	2.29007e-16	3.71149e-14	TRUE
ENSMUSG00000015950	Ncf1	protein_coding	17969	5	NCF1	965.457	1.62672	0.786832	2.06743	0.0386939	0.144521	FALSE
ENSMUSG00000015957	Wnt11	protein_coding	22411	7	WNT11	6.4122	2.94529	2.05352	1.43426	0.151497	0.359932	FALSE
ENSMUSG00000015961	Adss	protein_coding	11566	1	ADSS	1228.32	0.194709	0.190622	1.02144	0.307044	0.553275	FALSE
ENSMUSG00000015962	1700016C15Rik	protein_coding	69428	1	C1orf100	0						FALSE
ENSMUSG00000015966	Il17rb	protein_coding	50905	14	IL17RB	2150.48	-0.90348	0.320079	-2.82268	0.00476243	0.0304321	FALSE
ENSMUSG00000015968	Cacna1d	protein_coding	12289	14	CACNA1D	88.6365	0.0738949	1.02238	0.0722776	0.942381	0.9739	FALSE
ENSMUSG00000015970	Chdh	protein_coding	218865	14	CHDH	766.536	-1.0432	0.371641	-2.80701	0.00500045	0.0314904	TRUE
ENSMUSG00000015971	Actr8	protein_coding	56249	14	ACTR8	626.203	-0.650148	0.21762	-2.98754	0.00281234	0.0200133	FALSE
ENSMUSG00000015980	Lrrc27	protein_coding	76612	7	LRRC27	21.0134	-0.210919	1.37614	-0.153268	0.878187	0.946372	FALSE
ENSMUSG00000015981	Stk32c	protein_coding	57740	7	STK32C	44.5324	1.34864	0.989685	1.36269	0.172979	0.391822	FALSE
ENSMUSG00000015994	Fnta	protein_coding	14272	8	FNTA	565.014	-0.309208	0.327552	-0.943997	0.345171	0.590014	FALSE
ENSMUSG00000016018	Mtrex	protein_coding	72198	13	MTREX	791.892	-0.415978	0.266963	-1.55818	0.11919	0.308926	FALSE
ENSMUSG00000016024	Lbp	protein_coding	16803	2	LBP	102.252	1.08371	0.872557	1.24199	0.214239	0.446269	FALSE
ENSMUSG00000016028	Celsr1	protein_coding	12614	15	CELSR1	531.464	-0.958403	0.336542	-2.8478	0.00440228	0.0286174	FALSE
ENSMUSG00000016087	Fli1	protein_coding	14247	9	FLI1	1368.63	-0.0757033	0.277404	-0.272899	0.784931	0.901277	FALSE
ENSMUSG00000016128	Stard13	protein_coding	243362	5	STARD13	11.6946	7.85159	2.08904	3.75846	0.000170961	0.00200579	TRUE
ENSMUSG00000016150	Tenm1	protein_coding	23963	X	TENM1	4.34091	-3.27496	2.55101	-1.28379	0.199216	0.427353	FALSE
ENSMUSG00000016179	Camk1g	protein_coding	215303	1	CAMK1G	2.44854	-4.71044	3.68923	-1.27681	0.201669		FALSE
ENSMUSG00000016181	Diexf	protein_coding	215193	1	UTP25	422.111	-0.895186	0.161315	-5.54931	2.86802e-08	1.00661e-06	FALSE
ENSMUSG00000016194	Hsd11b1	protein_coding	15483	1	HSD11B1	692.772	-1.27077	0.375508	-3.38415	0.000713989	0.00666335	TRUE
ENSMUSG00000016200	Syt14	protein_coding	329324	1	SYT14	1.65859	2.75997	3.12412	0.88344	0.376998		FALSE
ENSMUSG00000016206	H2-M3	protein_coding	14991	17		802.555	0.641037	0.212808	3.01228	0.00259292	0.0187669	FALSE
ENSMUSG00000016239	Lonrf3	protein_coding	74365	X	LONRF3	62.7024	3.53213	1.14336	3.08925	0.00200661	0.0152863	TRUE
ENSMUSG00000016252	Atp5e	protein_coding	67126	2	ATP5F1E	2352.09	0.517725	0.412692	1.25451	0.209657	0.440533	FALSE
ENSMUSG00000016253	Nelfcd	protein_coding	57314	2	NELFCD	747.603	-0.129581	0.146028	-0.887372	0.374879	0.617612	FALSE
ENSMUSG00000016255	Tubb1	protein_coding	545486	2	TUBB1	0.859773	-3.5079	3.7035	-0.947187	0.343543		FALSE
ENSMUSG00000016256	Ctsz	protein_coding	64138	2	CTSZ	3243.31	2.43565	0.594367	4.09788	4.16943e-05	0.000599868	TRUE
ENSMUSG00000016257	Prelid3b	protein_coding	66390	2	PRELID3B	592.672	0.0742961	0.228426	0.325253	0.74499	0.881689	FALSE
ENSMUSG00000016262	Sertad4	protein_coding	214791	1	SERTAD4	0.294188	1.3817	3.81462	0.362212	0.717193		FALSE
ENSMUSG00000016283	H2-M2	protein_coding	14990	17		9.67258	0.465428	2.21247	0.210366	0.833382	0.925476	FALSE
ENSMUSG00000016308	Ube2a	protein_coding	22209	X	UBE2A	481.859	0.542197	0.285977	1.89595	0.0579671	0.191955	FALSE
ENSMUSG00000016319	Slc25a5	protein_coding	11740	X	SLC25A5	1455.06	0.198762	0.234027	0.849314	0.395707	0.635275	FALSE
ENSMUSG00000016327	Atp1b4	protein_coding	67821	X	ATP1B4	0.870942	4.15287	3.71789	1.11699	0.263996		FALSE
ENSMUSG00000016344	Ppdpf	protein_coding	66496	2	PPDPF	547.717	0.386212	0.428207	0.901927	0.367096	0.610241	FALSE
ENSMUSG00000016346	Kcnq2	protein_coding	16536	2	KCNQ2	32.9005	23.7163	2.1695	10.9317			FALSE
ENSMUSG00000016349	Eef1a2	protein_coding	13628	2	EEF1A2	27.8381	6.8307	1.53829	4.44045	8.97711e-06	0.000163067	TRUE
ENSMUSG00000016356	Col20a1	protein_coding	73368	2	COL20A1	93.1608	-2.17216	0.744595	-2.91724	0.00353141	0.0240733	TRUE
ENSMUSG00000016382	Pls3	protein_coding	102866	X	PLS3	37.2114	4.40931	0.829243	5.31727	1.05335e-07	3.20092e-06	TRUE
ENSMUSG00000016386	Mpped2	protein_coding	77015	2	MPPED2	12.4494	0.122046	1.68247	0.0725397	0.942172	0.973867	FALSE
ENSMUSG00000016409	Nkap	protein_coding	67050	X	NKAP	262.814	-0.237679	0.581353	-0.408839	0.682658	0.845226	FALSE
ENSMUSG00000016427	Ndufa1	protein_coding	54405	X	NDUFA1	694.115	0.222488	0.402971	0.552119	0.580867	0.782119	FALSE
ENSMUSG00000016458	Wt1	protein_coding	22431	2	WT1	0.0983646	-0.0825361	3.81693	-0.0216237	0.982748		FALSE
ENSMUSG00000016477	E2f3	protein_coding	13557	13	E2F3	217.535	0.174549	0.343744	0.507788	0.611602	0.801359	FALSE
ENSMUSG00000016481	Cr1l	protein_coding	12946	1	CR1	821.621	-0.0298404	0.241503	-0.123561	0.901663	0.95578	FALSE
ENSMUSG00000016487	Ppfibp1	protein_coding	67533	6	PPFIBP1	212.32	0.563133	0.76104	0.739952	0.459329	0.690488	FALSE
ENSMUSG00000016493	Cd46	protein_coding	17221	1	CD46	35.3606	0.661352	1.28042	0.516511	0.605497	0.798601	FALSE
ENSMUSG00000016494	Cd34	protein_coding	12490	1	CD34	103.188	5.6467	0.915728	6.16635	6.98827e-10	3.38778e-08	TRUE
ENSMUSG00000016495	Plgrkt	protein_coding	67759	19	PLGRKT	1855.47	-0.0141164	0.192707	-0.0732532	0.941605	0.973463	FALSE
ENSMUSG00000016496	Cd274	protein_coding	60533	19	CD274	1316.78	1.4456	0.406581	3.55551	0.000377249	0.00391974	TRUE
ENSMUSG00000016498	Pdcd1lg2	protein_coding	58205	19	PDCD1LG2	121.028	0.932951	0.654568	1.42529	0.154072	0.36396	FALSE
ENSMUSG00000016503	Gtf3a	protein_coding	66596	5	GTF3A	290.616	0.428616	0.298777	1.43457	0.15141	0.359827	FALSE
ENSMUSG00000016510	Mtif3	protein_coding	76366	5	MTIF3	213.445	-0.612021	0.435584	-1.40506	0.160004	0.372587	FALSE
ENSMUSG00000016520	Lnx2	protein_coding	140887	5	LNX2	636.619	0.0867123	0.255438	0.339464	0.73426	0.874682	FALSE
ENSMUSG00000016524	Il19	protein_coding	329244	1	IL19	0.530168	0	3.81693	0	1		FALSE
ENSMUSG00000016526	Dyrk3	protein_coding	226419	1	DYRK3	209.65	0.726887	0.888503	0.818102	0.413299	0.651807	FALSE
ENSMUSG00000016528	Mapkapk2	protein_coding	17164	1	MAPKAPK2	2916.73	1.87047	0.18291	10.2262	1.51419e-24	5.44155e-22	TRUE
ENSMUSG00000016529	Il10	protein_coding	16153	1	IL10	55.9952	0.102884	0.745374	0.13803	0.890217	0.951272	FALSE
ENSMUSG00000016534	Lamp2	protein_coding	16784	X	LAMP2	793.197	0.832242	0.459795	1.81003	0.0702916	0.218296	FALSE
ENSMUSG00000016541	Atxn10	protein_coding	54138	15	ATXN10	934.47	0.407315	0.155137	2.62552	0.0086516	0.0478327	FALSE
ENSMUSG00000016552	Foxred2	protein_coding	239554	15	FOXRED2	102.159	-1.64695	0.732086	-2.24967	0.0244696	0.104605	FALSE
ENSMUSG00000016554	Eif3d	protein_coding	55944	15	EIF3D	1597.41	0.109185	0.299817	0.364172	0.715729	0.864134	FALSE
ENSMUSG00000016559	H3f3b	protein_coding	15081	11	H3F3B	9584.39	0.550562	0.207209	2.65704	0.007883	0.0447923	FALSE
ENSMUSG00000016619	Nup50	protein_coding	18141	15	NUP50	1242.01	0.0782161	0.190688	0.410178	0.681675	0.844875	FALSE
ENSMUSG00000016624	Phf21b	protein_coding	271305	15	PHF21B	150.028	-0.0686722	0.316417	-0.217031	0.828184	0.923492	FALSE
ENSMUSG00000016626	Nlrp14	protein_coding	76858	7	NLRP14	0						FALSE
ENSMUSG00000016637	Ift27	protein_coding	67042	15	IFT27	220.434	-0.319898	0.340762	-0.938772	0.347848	0.592934	FALSE
ENSMUSG00000016664	Pacsin2	protein_coding	23970	15	PACSIN2	834.629	0.228619	0.290636	0.786615	0.431507	0.667916	FALSE
ENSMUSG00000016756	Cmah	protein_coding	12763	13		1154.61	-2.98806	0.261258	-11.4372	2.72511e-30	1.60889e-27	TRUE
ENSMUSG00000016757	Ttll12	protein_coding	223723	15	TTLL12	495.471	0.118753	0.207341	0.572744	0.566818	0.772363	FALSE
ENSMUSG00000016758	Bik	protein_coding	12124	15	BIK	266.122	1.34783	0.450188	2.99393	0.00275409	0.0197176	TRUE
ENSMUSG00000016763	Scube1	protein_coding	64706	15	SCUBE1	8.5115	0.479091	1.58165	0.302905	0.761962	0.89024	FALSE
ENSMUSG00000016831	Tox4	protein_coding	268741	14	TOX4	993.246	0.262914	0.290729	0.904327	0.365822	0.609086	FALSE
ENSMUSG00000016833	Mrps18c	protein_coding	68735	5	MRPS18C	325.664	0.23882	0.351186	0.680038	0.496481	0.720383	FALSE
ENSMUSG00000016918	Sulf1	protein_coding	240725	1	SULF1	22.7377	8.09871	1.93729	4.18043	2.90953e-05	0.000445347	TRUE
ENSMUSG00000016921	Srsf6	protein_coding	67996	2	SRSF6	5587.15	-0.608999	0.202464	-3.00793	0.00263033	0.018982	FALSE
ENSMUSG00000016933	Plcg1	protein_coding	18803	2	PLCG1	4156.4	-0.133249	0.258102	-0.516265	0.60567	0.798686	FALSE
ENSMUSG00000016940	Kctd2	protein_coding	70382	11	KCTD2	1005.95	-0.121985	0.203932	-0.598165	0.54973	0.760485	FALSE
ENSMUSG00000016942	Tmprss6	protein_coding	71753	15	TMPRSS6	5.05397	2.82553	2.75121	1.02701	0.304415	0.550699	FALSE
ENSMUSG00000016946	Kctd5	protein_coding	69259	17	KCTD5	300.526	-0.33986	0.467654	-0.726734	0.467389	0.697077	FALSE
ENSMUSG00000016982	Pom121l2	protein_coding	195236	13	POM121L2	0						FALSE
ENSMUSG00000016984	Etaa1	protein_coding	68145	11	ETAA1	333.829	-0.762271	0.413098	-1.84526	0.0650003	0.207156	FALSE
ENSMUSG00000016995	Matn4	protein_coding	17183	2	MATN4	0.802856	3.9611	3.7234	1.06384	0.287401		FALSE
ENSMUSG00000016998	Svs4	protein_coding	20941	2		0						FALSE
ENSMUSG00000017000	Svs6	protein_coding	20945	2		0						FALSE
ENSMUSG00000017002	Slpi	protein_coding	20568	2	SLPI	442.125	-0.946489	0.839973	-1.12681	0.259823	0.500594	FALSE
ENSMUSG00000017003	Svs3a	protein_coding	64335	2	SEMG1	0						FALSE
ENSMUSG00000017004	Svs5	protein_coding	20944	2		0						FALSE
ENSMUSG00000017007	Rbpjl	protein_coding	19668	2	RBPJL	9.59359	2.18287	2.48998	0.87666	0.380671	0.622133	FALSE
ENSMUSG00000017009	Sdc4	protein_coding	20971	2	SDC4	344.652	1.52333	0.6527	2.33389	0.0196014	0.0888505	FALSE
ENSMUSG00000017049	Ccdc70	protein_coding	67929	8	CCDC70	0						FALSE
ENSMUSG00000017057	Il13ra1	protein_coding	16164	X	IL13RA1	84.0167	0.306258	1.0967	0.279255	0.780049	0.898981	FALSE
ENSMUSG00000017064	Prl5a1	protein_coding	28078	13	PRL	0						FALSE
ENSMUSG00000017119	Nbr1	protein_coding	17966	11	NBR1	1452.76	-0.503413	0.211021	-2.38561	0.017051	0.0799178	FALSE
ENSMUSG00000017132	Cyth1	protein_coding	19157	11	CYTH1	2794.39	0.490943	0.284462	1.72586	0.0843724	0.246817	FALSE
ENSMUSG00000017144	Rnd3	protein_coding	74194	2	RND3	55.6094	1.11802	1.31118	0.852686	0.393834	0.633992	FALSE
ENSMUSG00000017146	Brca1	protein_coding	12189	11	BRCA1	136.456	-0.0309032	0.485509	-0.0636511	0.949248	0.977513	FALSE
ENSMUSG00000017165	Gast	protein_coding	14459	11	GAST	0						FALSE
ENSMUSG00000017167	Cntnap1	protein_coding	53321	11	CNTNAP1	163.156	-1.60337	0.720832	-2.22433	0.0261261	0.109312	FALSE
ENSMUSG00000017176	Nt5c3b	protein_coding	68106	11	NT5C3B	1153.79	0.0382629	0.317392	0.120554	0.904044	0.956805	FALSE
ENSMUSG00000017188	Coa3	protein_coding	52469	11	COA3	380.606	0.00970546	0.467929	0.0207413	0.983452	0.992591	FALSE
ENSMUSG00000017195	Zpbp2	protein_coding	69376	11	ZPBP2	50.6482	1.16262	1.29745	0.896081	0.37021	0.613574	FALSE
ENSMUSG00000017204	Gsdma	protein_coding	57911	11	GSDMA	0.217735	2.39365	3.77556	0.633986	0.52609		FALSE
ENSMUSG00000017210	Med24	protein_coding	23989	11	MED24	1049.73	-0.211971	0.15467	-1.37047	0.170541	0.388589	FALSE
ENSMUSG00000017211	Gsdma2	protein_coding	76758	11	GSDMA	0						FALSE
ENSMUSG00000017221	Psmd3	protein_coding	22123	11	PSMD3	1857.09	-0.0391627	0.223993	-0.174839	0.861207	0.93878	FALSE
ENSMUSG00000017264	Exosc10	protein_coding	50912	4	EXOSC10	1465.1	-0.179877	0.209779	-0.857461	0.39119	0.631814	FALSE
ENSMUSG00000017286	Glod4	protein_coding	67201	11	GLOD4	331.318	0.17877	0.25606	0.698158	0.485079	0.7121	FALSE
ENSMUSG00000017288	Vps53	protein_coding	68299	11	VPS53	533.404	-0.0685172	0.255595	-0.26807	0.788646	0.902701	FALSE
ENSMUSG00000017291	Taok1	protein_coding	216965	11	TAOK1	1278.87	-0.0711479	0.235272	-0.302407	0.762342	0.890485	FALSE
ENSMUSG00000017299	Dnttip1	protein_coding	76233	2	DNTTIP1	443.457	0.115701	0.325548	0.355403	0.722288	0.866986	FALSE
ENSMUSG00000017300	Tnnc2	protein_coding	21925	2	TNNC2	0.435471	3.20746	3.74764	0.855862	0.392074		FALSE
ENSMUSG00000017307	Acot8	protein_coding	170789	2	ACOT8	375.472	0.626491	0.338923	1.84848	0.0645335	0.206066	FALSE
ENSMUSG00000017309	Cd300lg	protein_coding	52685	11	CD300LG	6.44141	1.80797	3.43867	0.525774			FALSE
ENSMUSG00000017310	Spint4	protein_coding	78239	2	SPINT4	0						FALSE
ENSMUSG00000017311	Pyy	protein_coding	217212	11	PYY	0						FALSE
ENSMUSG00000017314	Mpp2	protein_coding	50997	11	MPP2	86.4664	1.56055	0.603631	2.58528	0.00973011	0.0523595	FALSE
ENSMUSG00000017316	Ppy	protein_coding	19064	11	PPY	0						FALSE
ENSMUSG00000017344	Vtn	protein_coding	22370	11	VTN	97.3241	10.2172	1.28054	7.97878	1.4779e-15	2.10614e-13	TRUE
ENSMUSG00000017376	Nlk	protein_coding	18099	11	NLK	615.319	-0.180691	0.253139	-0.7138	0.475351	0.703368	FALSE
ENSMUSG00000017386	Traf4	protein_coding	22032	11	TRAF4	1724.64	2.59624	0.398617	6.51312	7.36039e-11	4.3611e-09	TRUE
ENSMUSG00000017390	Aldoc	protein_coding	11676	11	ALDOC	91.1112	2.31675	0.682057	3.3967	0.000682029	0.00642581	TRUE
ENSMUSG00000017400	Stac2	protein_coding	217154	11	STAC2	138.391	-2.45157	0.828937	-2.95749	0.00310156	0.0216612	TRUE
ENSMUSG00000017404	Rpl19	protein_coding	19921	11	RPL19	89.5232	0.406402	0.394792	1.02941	0.303288	0.549742	FALSE
ENSMUSG00000017405	Nek8	protein_coding	140859	11	AC010761.1	338.332	1.57123	0.416101	3.77608	0.000159317	0.00188523	TRUE
ENSMUSG00000017412	Cacnb4	protein_coding	12298	2	CACNB4	16.7968	0.2028	1.51412	0.133939	0.893451	0.952637	FALSE
ENSMUSG00000017417	Plxdc1	protein_coding	72324	11	PLXDC1	703.844	0.442355	0.182934	2.41812	0.0156011	0.0749715	FALSE
ENSMUSG00000017418	Arl5b	protein_coding	75869	2	ARL5B	766.722	2.12735	0.57646	3.69037	0.00022393	0.0025251	TRUE
ENSMUSG00000017421	Zfp207	protein_coding	22680	11	ZNF207	2202.72	0.0376388	0.155158	0.242583	0.808328	0.912545	FALSE
ENSMUSG00000017428	Psmd11	protein_coding	69077	11	PSMD11	738.811	0.251538	0.204718	1.22871	0.219182	0.452112	FALSE
ENSMUSG00000017446	C1qtnf1	protein_coding	56745	11	C1QTNF1	16.4535	-5.38342	1.59848	-3.36784	0.000757608	0.00700056	TRUE
ENSMUSG00000017453	Pipox	protein_coding	19193	11	PIPOX	8.93177	-0.780296	1.88373	-0.414229	0.678707	0.842889	FALSE
ENSMUSG00000017466	Timp2	protein_coding	21858	11	TIMP2	878.9	0.875345	0.398615	2.19597	0.0280942	0.115042	FALSE
ENSMUSG00000017478	Zc3h18	protein_coding	76014	8	ZC3H18	1312.97	-0.313661	0.214359	-1.46325	0.143398	0.347773	FALSE
ENSMUSG00000017485	Top2b	protein_coding	21974	14	TOP2B	3693.28	0.0676336	0.269319	0.251128	0.801715	0.908667	FALSE
ENSMUSG00000017491	Rarb	protein_coding	218772	14	RARB	21.5267	3.16703	1.22611	2.583	0.00979458	0.0526208	FALSE
ENSMUSG00000017493	Igfbp4	protein_coding	16010	11	IGFBP4	792.887	-1.70845	0.372444	-4.58714	4.49367e-06	8.91776e-05	TRUE
ENSMUSG00000017499	Cdc6	protein_coding	23834	11	CDC6	90.9152	-1.7965	0.701966	-2.55924	0.0104902	0.0555103	FALSE
ENSMUSG00000017548	Suz12	protein_coding	52615	11	SUZ12	1179.92	-0.360303	0.229411	-1.57056	0.116285	0.30388	FALSE
ENSMUSG00000017550	Atad5	protein_coding	237877	11	ATAD5	183.325	-0.137239	0.59418	-0.230973	0.817336	0.916834	FALSE
ENSMUSG00000017561	Crlf3	protein_coding	54394	11	CRLF3	2149.56	-0.402337	0.20641	-1.94921	0.0512701	0.176867	FALSE
ENSMUSG00000017588	Krt27	protein_coding	16675	11	KRT27	2.58036	-4.39412	3.39231	-1.29532	0.195211		FALSE
ENSMUSG00000017607	Tns4	protein_coding	217169	11	TNS4	140.882	0.403483	0.37317	1.08123	0.279595	0.523085	FALSE
ENSMUSG00000017615	Tnfaip1	protein_coding	21927	11	TNFAIP1	381.691	-0.106036	0.307527	-0.344802	0.730243	0.8724	FALSE
ENSMUSG00000017631	Abr	protein_coding	109934	11	ABR	2256.82	0.772082	0.291036	2.65288	0.00798087	0.0452131	FALSE
ENSMUSG00000017639	Rab11fip4	protein_coding	268451	11	RAB11FIP4	1091.43	-1.12234	0.176711	-6.3513	2.13496e-10	1.13483e-08	TRUE
ENSMUSG00000017652	Cd40	protein_coding	21939	2	CD40	106.395	3.6908	0.83481	4.42113	9.81869e-06	0.000176235	TRUE
ENSMUSG00000017664	Slc35c2	protein_coding	228875	2	SLC35C2	1311.31	0.251737	0.235806	1.06756	0.285719	0.529213	FALSE
ENSMUSG00000017667	Zfp334	protein_coding	228876	2	ZNF334	9.12121	7.47804	2.39022	3.1286	0.00175643	0.0137479	TRUE
ENSMUSG00000017670	Elmo2	protein_coding	140579	2	ELMO2	1156.44	-0.119824	0.328898	-0.364319	0.71562	0.864083	FALSE
ENSMUSG00000017677	Wsb1	protein_coding	78889	11	WSB1	1633.16	0.582356	0.378274	1.53951	0.123681	0.315918	FALSE
ENSMUSG00000017679	Ttpal	protein_coding	76080	2	TTPAL	723.058	-0.263863	0.285451	-0.924371	0.355293	0.600006	FALSE
ENSMUSG00000017686	Rhot1	protein_coding	59040	11	RHOT1	694.132	0.349376	0.265458	1.31613	0.188132	0.41318	FALSE
ENSMUSG00000017688	Hnf4g	protein_coding	30942	3	HNF4G	0						FALSE
ENSMUSG00000017692	Rhbdl3	protein_coding	246104	11	RHBDL3	45.6415	-2.3797	1.09353	-2.17616	0.0295436	0.119264	FALSE
ENSMUSG00000017697	Ada	protein_coding	11486	2	ADA	147.722	-1.42658	0.447416	-3.18849	0.00143019	0.0116293	TRUE
ENSMUSG00000017707	Serinc3	protein_coding	26943	2	SERINC3	9360.54	-0.174935	0.15798	-1.10732	0.268154	0.510933	FALSE
ENSMUSG00000017713	Tha1	protein_coding	71776	11		320.991	-1.24978	0.534245	-2.33935	0.0193176	0.0878752	FALSE
ENSMUSG00000017715	Pgs1	protein_coding	74451	11	PGS1	974.965	0.451451	0.282532	1.59788	0.11007	0.2931	FALSE
ENSMUSG00000017716	Birc5	protein_coding	11799	11	BIRC5	272.802	-0.333064	0.392082	-0.849475	0.395617	0.635193	FALSE
ENSMUSG00000017718	Afmid	protein_coding	71562	11	AFMID	173.787	-0.873385	0.329961	-2.64693	0.00812255	0.0458429	FALSE
ENSMUSG00000017720	Trp53tg5	protein_coding	73603	2	TP53TG5	4.21921	-4.47119	2.34722	-1.90489	0.0567944	0.18925	FALSE
ENSMUSG00000017721	Pigt	protein_coding	78928	2	PIGT	1234.64	-0.26796	0.349493	-0.76671	0.443254	0.6774	FALSE
ENSMUSG00000017723	Wfdc2	protein_coding	67701	2	WFDC2	5.97185	6.60513	3.05181	2.16433	0.030439	0.121631	FALSE
ENSMUSG00000017724	Etv4	protein_coding	18612	11	ETV4	20.0027	2.36329	1.45047	1.62933	0.103243	0.280617	FALSE
ENSMUSG00000017733	Eppin	protein_coding	75526	2	EPPIN	0						FALSE
ENSMUSG00000017734	Dbndd2	protein_coding	52840	2	DBNDD2	41.5272	1.01422	0.930573	1.08988	0.275764	0.51886	FALSE
ENSMUSG00000017737	Mmp9	protein_coding	17395	2	MMP9	434.207	-2.11321	1.34799	-1.56767			FALSE
ENSMUSG00000017740	Slc12a5	protein_coding	57138	2	SLC12A5	30.3217	1.96651	1.20858	1.62712	0.103712	0.281475	FALSE
ENSMUSG00000017747	Ghdc	protein_coding	80860	11	GHDC	139.878	0.648031	0.426454	1.51958	0.128617	0.323667	FALSE
ENSMUSG00000017754	Pltp	protein_coding	18830	2	PLTP	221.813	3.30088	0.758288	4.35307	1.34246e-05	0.000229971	TRUE
ENSMUSG00000017756	Slc12a7	protein_coding	20499	13	SLC12A7	2907.75	-0.737238	0.227603	-3.23914	0.00119889	0.0100399	FALSE
ENSMUSG00000017760	Ctsa	protein_coding	19025	2	CTSA	4226.66	0.916517	0.353866	2.59001	0.00959725	0.0518471	FALSE
ENSMUSG00000017764	Zswim1	protein_coding	71971	2	ZSWIM1	134.406	-1.16071	0.484619	-2.39509	0.0166164	0.0785038	FALSE
ENSMUSG00000017765	Slc12a4	protein_coding	20498	8	SLC12A4	466.336	0.278896	0.35254	0.791106	0.428882	0.665782	FALSE
ENSMUSG00000017767	Spata25	protein_coding	75642	2	SPATA25	4.91473	6.62842	3.6854	1.79856	0.0720883	0.222356	FALSE
ENSMUSG00000017774	Myo1c	protein_coding	17913	11	MYO1C	826.798	0.373198	0.317839	1.17417	0.240326	0.478423	FALSE
ENSMUSG00000017776	Crk	protein_coding	12928	11	CRK	890.503	0.219411	0.172685	1.27059	0.203876	0.432565	FALSE
ENSMUSG00000017778	Cox7c	protein_coding	12867	13	COX7C	323.484	0.0760921	0.342172	0.22238	0.824018	0.920457	FALSE
ENSMUSG00000017781	Pitpna	protein_coding	18738	11	PITPNA	3285.95	0.559101	0.205389	2.72216	0.00648567	0.0384695	FALSE
ENSMUSG00000017801	Mlx	protein_coding	21428	11	MLX	528.018	-0.50905	0.24174	-2.10577	0.0352242	0.135165	FALSE
ENSMUSG00000017802	Retreg3	protein_coding	67998	11	RETREG3	1610.06	-0.707372	0.222116	-3.1847	0.00144903	0.0117382	FALSE
ENSMUSG00000017817	Jph2	protein_coding	59091	2	JPH2	3.14771	6.00624	3.2547	1.84541	0.0649784		FALSE
ENSMUSG00000017830	Dhx58	protein_coding	80861	11	DHX58	443.3	1.68802	0.242869	6.95033	3.64421e-12	2.81545e-10	TRUE
ENSMUSG00000017831	Rab5a	protein_coding	271457	17	RAB5A	417.492	0.122065	0.463982	0.263082	0.792487	0.904488	FALSE
ENSMUSG00000017832	Hspb9	protein_coding	75482	11	HSPB9	3.31506	-0.796885	2.12236	-0.375471	0.70731		FALSE
ENSMUSG00000017837	Nkiras2	protein_coding	71966	11	NKIRAS2	332.907	0.221313	0.214131	1.03354	0.301353	0.547796	FALSE
ENSMUSG00000017843	Ppp2r5c	protein_coding	26931	12	PPP2R5C	2142.97	-0.163252	0.18134	-0.900254	0.367985	0.61082	FALSE
ENSMUSG00000017858	Ift52	protein_coding	245866	2	IFT52	411.24	-0.0601698	0.364302	-0.165165	0.868814	0.942293	FALSE
ENSMUSG00000017861	Mybl2	protein_coding	17865	2	MYBL2	97.412	-0.339228	0.36411	-0.931662	0.351511	0.596289	FALSE
ENSMUSG00000017868	Sgk2	protein_coding	27219	2	SGK2	0.461438	1.38171	3.81462	0.362214	0.717192		FALSE
ENSMUSG00000017897	Eya2	protein_coding	14049	2	EYA2	910.013	0.425602	0.268135	1.58727	0.112452	0.29748	FALSE
ENSMUSG00000017922	Prl3c1	protein_coding	27372	13	PRL	0						FALSE
ENSMUSG00000017929	B4galt5	protein_coding	56336	2	B4GALT5	454.053	0.18564	0.432629	0.429097	0.667853	0.836828	FALSE
ENSMUSG00000017943	Gdap1l1	protein_coding	228858	2	GDAP1L1	12.26	7.79063	2.48829	3.13092			FALSE
ENSMUSG00000017950	Hnf4a	protein_coding	15378	2	HNF4A	0						FALSE
ENSMUSG00000017969	Ptgis	protein_coding	19223	2	PTGIS	14.4144	3.77817	1.817	2.07935	0.0375853	0.141534	FALSE
ENSMUSG00000017978	Cadps2	protein_coding	320405	6	CADPS2	14.777	-0.669157	1.94683	-0.343717	0.731059	0.87251	FALSE
ENSMUSG00000017999	Ddx27	protein_coding	228889	2	DDX27	1513.5	-0.197122	0.174291	-1.131	0.258057	0.498886	FALSE
ENSMUSG00000018001	Cyth3	protein_coding	19159	5	CYTH3	378.513	-0.513622	0.245416	-2.09286	0.0363615	0.138182	FALSE
ENSMUSG00000018008	Cyth4	protein_coding	72318	15	CYTH4	5521.55	0.36747	0.166266	2.21013	0.0270963	0.111926	FALSE
ENSMUSG00000018012	Rac3	protein_coding	170758	11	RAC3	27.5913	1.92429	0.805494	2.38896	0.0168961	0.0794398	FALSE
ENSMUSG00000018040	Rrp7a	protein_coding	74778	15	RRP7A	603.449	-0.300365	0.243833	-1.23185	0.218006	0.450915	FALSE
ENSMUSG00000018042	Cyb5r3	protein_coding	109754	15	CYB5R3	662.536	-0.233637	0.376463	-0.620612	0.534855	0.748432	FALSE
ENSMUSG00000018068	Ints2	protein_coding	70422	11	INTS2	250.122	-0.844638	0.478873	-1.7638	0.077765	0.233521	FALSE
ENSMUSG00000018076	Med13l	protein_coding	76199	5	MED13L	1284.16	0.756681	0.480338	1.57531	0.115185	0.302107	FALSE
ENSMUSG00000018102	Hist1h2bc	protein_coding	68024	13		167.801	1.79459	0.463272	3.87374	0.000107179	0.00135457	TRUE
ENSMUSG00000018126	Baiap2l2	protein_coding	207495	15	BAIAP2L2	16.8655	0.192942	1.25033	0.154313	0.877363	0.945974	FALSE
ENSMUSG00000018143	Mafk	protein_coding	17135	5	MAFK	1266.62	0.198347	0.445255	0.445469	0.655981	0.830199	FALSE
ENSMUSG00000018160	Med1	protein_coding	19014	11	MED1	1273.5	-0.480462	0.306042	-1.56992	0.116434	0.304166	FALSE
ENSMUSG00000018166	Erbb3	protein_coding	13867	10	ERBB3	48.0634	-2.66764	0.870481	-3.06455	0.00217995	0.0163481	TRUE
ENSMUSG00000018167	Stard3	protein_coding	59045	11	STARD3	972.402	0.126767	0.222857	0.568827	0.569474	0.774737	FALSE
ENSMUSG00000018168	Ikzf3	protein_coding	22780	11	IKZF3	4151.65	0.903444	0.334057	2.70446	0.00684151	0.0401338	FALSE
ENSMUSG00000018169	Mfng	protein_coding	17305	15	MFNG	1767.14	-0.137213	0.21797	-0.629506	0.529018	0.744652	FALSE
ENSMUSG00000018171	Vmp1	protein_coding	75909	11	VMP1	1139.19	0.461266	0.293915	1.56939	0.116558	0.304206	FALSE
ENSMUSG00000018189	Uchl5	protein_coding	56207	1	UCHL5	409.599	0.080863	0.187046	0.432315	0.665512	0.835225	FALSE
ENSMUSG00000018196	Glrx2	protein_coding	69367	1		302.93	-0.27406	0.348694	-0.785962	0.43189	0.667931	FALSE
ENSMUSG00000018199	Ro60	protein_coding	20822	1	RO60	76.1292	-0.409658	0.725653	-0.564537	0.572389	0.777179	FALSE
ENSMUSG00000018209	Stk4	protein_coding	58231	2	STK4	3368.46	-0.34919	0.265789	-1.31379	0.188918	0.414082	FALSE
ENSMUSG00000018211	Wfdc15b	protein_coding	192201	2		0						FALSE
ENSMUSG00000018217	Pmp22	protein_coding	18858	11	PMP22	61.5214	9.55921	1.36624	6.99673	2.62009e-12	2.07238e-10	TRUE
ENSMUSG00000018238	Gdf9	protein_coding	14566	11	GDF9	5.9387	-1.50828	2.45928	-0.613301	0.539677	0.751439	FALSE
ENSMUSG00000018239	Zcchc10	protein_coding	67966	11	ZCCHC10	215.549	-0.0755221	0.364726	-0.207065	0.835959	0.926478	FALSE
ENSMUSG00000018259	Prl8a2	protein_coding	13529	13	PRL	0						FALSE
ENSMUSG00000018263	Tbx5	protein_coding	21388	5	TBX5	0						FALSE
ENSMUSG00000018286	Psmb6	protein_coding	19175	11	PSMB6	1523	0.158353	0.366873	0.431629	0.666011	0.835586	FALSE
ENSMUSG00000018287	Spag7	protein_coding	216873	11	SPAG7	634.012	0.00317917	0.32239	0.00986125	0.992132	0.997118	FALSE
ENSMUSG00000018293	Pfn1	protein_coding	18643	11	PFN1	15466.7	0.129892	0.221816	0.585585	0.558154	0.766604	FALSE
ENSMUSG00000018322	Tomm34	protein_coding	67145	2	TOMM34	1533.26	0.115649	0.156245	0.740178	0.459192	0.690488	FALSE
ENSMUSG00000018326	Ywhab	protein_coding	54401	2	YWHAB	2353.23	-0.0665374	0.128447	-0.518015	0.604448	0.798157	FALSE
ENSMUSG00000018334	Ksr1	protein_coding	16706	11	KSR1	473.709	-0.651025	0.255668	-2.54637	0.010885	0.0570697	FALSE
ENSMUSG00000018339	Gpx3	protein_coding	14778	11	GPX3	109.064	0.479664	0.831654	0.576758	0.564103	0.770676	FALSE
ENSMUSG00000018340	Anxa6	protein_coding	11749	11	ANXA6	9674.95	-0.0546348	0.196391	-0.278194	0.780863	0.899336	FALSE
ENSMUSG00000018341	Il12rb2	protein_coding	16162	6	IL12RB2	169.662	-0.475082	0.454191	-1.046	0.295563	0.54132	FALSE
ENSMUSG00000018347	Zkscan6	protein_coding	52712	11	ZNF18	431.527	-0.1384	0.294954	-0.469226	0.638908	0.820344	FALSE
ENSMUSG00000018362	Kpna2	protein_coding	16647	11	KPNA2	52.8006	0.0875242	0.461049	0.189837	0.849437	0.932716	FALSE
ENSMUSG00000018363	Smurf2	protein_coding	66313	11	SMURF2	693.04	-0.296316	0.390687	-0.758449	0.448182	0.68097	FALSE
ENSMUSG00000018372	Cep95	protein_coding	320162	11	CEP95	515.403	-0.0835507	0.285446	-0.292703	0.76975	0.894663	FALSE
ENSMUSG00000018377	Vezf1	protein_coding	22344	11	VEZF1	1004.08	-0.209595	0.267856	-0.78249	0.433927	0.669708	FALSE
ENSMUSG00000018378	Cuedc1	protein_coding	70393	11	CUEDC1	175.592	-0.321997	0.627294	-0.513311	0.607734	0.799476	FALSE
ENSMUSG00000018379	Srsf1	protein_coding	110809	11	SRSF1	2509.2	-0.0226313	0.197688	-0.11448	0.908857	0.958122	FALSE
ENSMUSG00000018381	Abi3	protein_coding	66610	11	ABI3	290.079	1.56782	0.259049	6.05223	1.42853e-09	6.65213e-08	TRUE
ENSMUSG00000018387	Shroom1	protein_coding	71774	11	SHROOM1	20.4839	1.71284	1.25305	1.36694	0.171644	0.390295	FALSE
ENSMUSG00000018395	Kif3a	protein_coding	16568	11	KIF3A	108.561	1.00602	0.593903	1.69391	0.0902823	0.257756	FALSE
ENSMUSG00000018398	Sept8	protein_coding	20362	11	SEPT8	1541.06	0.254833	0.217703	1.17055	0.241778	0.480101	FALSE
ENSMUSG00000018401	Mtmr4	protein_coding	170749	11	MTMR4	592.809	-1.20248	0.369579	-3.25366	0.0011393	0.00968138	TRUE
ENSMUSG00000018405	Mrm1	protein_coding	217038	11	MRM1	361.996	-0.281707	0.328029	-0.858785	0.390459	0.631018	FALSE
ENSMUSG00000018411	Mapt	protein_coding	17762	11	MAPT	37.1673	3.44037	1.26034	2.72971	0.00633904	0.037776	TRUE
ENSMUSG00000018412	Kansl1	protein_coding	76719	11	KANSL1	1880.91	0.0751114	0.333033	0.225538	0.821561	0.918754	FALSE
ENSMUSG00000018415	Gid4	protein_coding	66771	11	GID4	459.118	-0.74278	0.225211	-3.29815	0.00097324	0.00857603	FALSE
ENSMUSG00000018417	Myo1b	protein_coding	17912	1	MYO1B	19.489	8.58435	1.58057	5.43116	5.59888e-08	1.81126e-06	TRUE
ENSMUSG00000018425	Dhx40	protein_coding	67487	11	DHX40	895.043	0.563343	0.251501	2.23993	0.0250957	0.106757	FALSE
ENSMUSG00000018427	Ypel2	protein_coding	77864	11	YPEL2	93.3883	0.206097	0.869746	0.236963	0.812686	0.914891	FALSE
ENSMUSG00000018428	Akap1	protein_coding	11640	11	AKAP1	71.5205	-0.687821	0.664062	-1.03578	0.300306	0.546728	FALSE
ENSMUSG00000018433	Nol11	protein_coding	68979	11	NOL11	318.401	-0.861285	0.343512	-2.50729	0.0121662	0.0618922	FALSE
ENSMUSG00000018442	Derl2	protein_coding	116891	11	DERL2	626.833	0.32593	0.24872	1.31043	0.19005	0.415846	FALSE
ENSMUSG00000018446	C1qbp	protein_coding	12261	11	C1QBP	717.982	-0.41244	0.337192	-1.22316	0.221269	0.454724	FALSE
ENSMUSG00000018449	Rpain	protein_coding	69723	11	RPAIN	362.445	-0.247138	0.25429	-0.971875	0.331113	0.575989	FALSE
ENSMUSG00000018451	6330403K07Rik	protein_coding	103712	11	AC055839.2	42.049	-1.14936	0.934184	-1.23033	0.218572	0.451398	FALSE
ENSMUSG00000018459	Slc13a3	protein_coding	114644	2	SLC13A3	4.52729	3.1875	3.03939	1.04873	0.294303	0.539802	FALSE
ENSMUSG00000018470	Kcnab3	protein_coding	16499	11	KCNAB3	32.6835	-1.59911	1.3761	-1.16206	0.245211	0.484252	FALSE
ENSMUSG00000018474	Chd3	protein_coding	216848	11	CHD3	7744.08	-0.514788	0.229478	-2.2433	0.0248777	0.106048	FALSE
ENSMUSG00000018476	Kdm6b	protein_coding	216850	11	KDM6B	5874.44	1.33307	0.539468	2.47109	0.0134703	0.0668903	FALSE
ENSMUSG00000018479	1700125H20Rik	protein_coding	73634	11	C17orf64	0						FALSE
ENSMUSG00000018481	Appbp2	protein_coding	66884	11	APPBP2	581.944	0.252818	0.425805	0.593741	0.552686	0.762136	FALSE
ENSMUSG00000018486	Wnt9b	protein_coding	22412	11	WNT9B	3.08154	5.97695	3.68954	1.61997			FALSE
ENSMUSG00000018500	Adora2b	protein_coding	11541	11	ADORA2B	26.1266	3.47873	1.27589	2.72651	0.00640084	0.0380886	TRUE
ENSMUSG00000018501	Ncor1	protein_coding	20185	11	NCOR1	5766.47	0.276729	0.32814	0.843325	0.399046	0.638899	FALSE
ENSMUSG00000018507	Trpv2	protein_coding	22368	11	TRPV2	2552.94	0.589041	0.198481	2.96774	0.00299998	0.0210853	FALSE
ENSMUSG00000018509	Cenpv	protein_coding	73139	11	CENPV	88.8061	-0.718407	0.55789	-1.28772	0.197842	0.425593	FALSE
ENSMUSG00000018537	Pcgf2	protein_coding	22658	11	PCGF2	440.759	0.974347	0.257325	3.78644	0.00015282	0.0018227	FALSE
ENSMUSG00000018541	Cwc25	protein_coding	67480	11	CWC25	810.117	1.76456	0.437724	4.03121	5.54902e-05	0.000768909	TRUE
ENSMUSG00000018543	1700001P01Rik	protein_coding	72215	11	C17orf98	0.544338	3.47811	3.74074	0.92979	0.35248		FALSE
ENSMUSG00000018547	Pip4k2b	protein_coding	108083	11	PIP4K2B	1593.35	0.108151	0.22591	0.478737	0.632126	0.81587	FALSE
ENSMUSG00000018548	Trim37	protein_coding	68729	11	TRIM37	363.799	-0.637139	0.495633	-1.2855	0.198616	0.426683	FALSE
ENSMUSG00000018554	Ybx2	protein_coding	53422	11	YBX2	0.538481	3.50263	3.73972	0.9366	0.348964		FALSE
ENSMUSG00000018559	Ctdnep1	protein_coding	67181	11	CTDNEP1	935.1	0.181359	0.298601	0.607362	0.543611	0.755343	FALSE
ENSMUSG00000018565	Elp5	protein_coding	54351	11	ELP5	494.274	0.625533	0.383163	1.63255	0.102563	0.27929	FALSE
ENSMUSG00000018566	Slc2a4	protein_coding	20528	11	SLC2A4	1.08868	4.47347	3.71012	1.20575	0.227914		FALSE
ENSMUSG00000018567	Gabarap	protein_coding	56486	11	GABARAP	2337.1	0.843741	0.355937	2.37048	0.0177651	0.0823541	FALSE
ENSMUSG00000018569	Cldn7	protein_coding	53624	11	CLDN7	11.4615	-3.76984	1.98628	-1.89794	0.0577039	0.191316	FALSE
ENSMUSG00000018570	2810408A11Rik	protein_coding	70419	11		35.2447	-0.845265	0.921484	-0.917286	0.358993	0.603223	FALSE
ENSMUSG00000018572	Phf23	protein_coding	78246	11	PHF23	1045.06	-0.231454	0.300208	-0.770979	0.440719	0.675337	FALSE
ENSMUSG00000018574	Acadvl	protein_coding	11370	11	ACADVL	529.131	-0.210759	0.247965	-0.849955	0.39535	0.63512	FALSE
ENSMUSG00000018581	Dnah11	protein_coding	13411	12	DNAH11	20.0921	0.0319157	1.06668	0.0299205	0.97613	0.989357	FALSE
ENSMUSG00000018583	G3bp1	protein_coding	27041	11	G3BP1	1982.15	0.0825283	0.167514	0.492664	0.62225	0.80849	FALSE
ENSMUSG00000018585	Atox1	protein_coding	11927	11	ATOX1	1187.58	1.34666	0.511938	2.63052	0.00852556	0.0473575	TRUE
ENSMUSG00000018589	Glra2	protein_coding	237213	X	GLRA2	0.219128	0	3.81693	0	1		FALSE
ENSMUSG00000018593	Sparc	protein_coding	20692	11	SPARC	462.354	9.77819	0.747688	13.0779	4.40456e-39	4.85412e-36	TRUE
ENSMUSG00000018595	Glra4	protein_coding	14657	X	GLRA4	2.73497	-3.36548	3.70609	-0.908094	0.363829		FALSE
ENSMUSG00000018599	Mief2	protein_coding	237781	11	MIEF2	315.539	-0.6798	0.390635	-1.74024	0.0818163	0.241692	FALSE
ENSMUSG00000018604	Tbx3	protein_coding	21386	5	TBX3	5.2767	6.7511	3.15129	2.14233			FALSE
ENSMUSG00000018620	Mmp20	protein_coding	30800	9	MMP20	0						FALSE
ENSMUSG00000018623	Mmp7	protein_coding	17393	9	MMP7	0						FALSE
ENSMUSG00000018634	Crhr1	protein_coding	12921	11	CRHR1	2.96879	5.89094	3.69024	1.59636	0.110409		FALSE
ENSMUSG00000018648	Dusp14	protein_coding	56405	11	DUSP14	122.166	0.761594	0.595136	1.2797	0.200652	0.42861	FALSE
ENSMUSG00000018651	Tada2a	protein_coding	217031	11	TADA2A	158.064	0.297333	0.256014	1.16139	0.245483	0.484316	FALSE
ENSMUSG00000018654	Ikzf1	protein_coding	22778	11	IKZF1	4571.58	-0.977878	0.236554	-4.13384	3.56749e-05	0.00052646	FALSE
ENSMUSG00000018656	Tcaf3	protein_coding	403088	6		0						FALSE
ENSMUSG00000018659	Pnpo	protein_coding	103711	11	PNPO	387.131	0.0928973	0.355831	0.261071	0.794037	0.905008	FALSE
ENSMUSG00000018661	Cog1	protein_coding	16834	11	COG1	732.106	-0.189045	0.240708	-0.785371	0.432236	0.668221	FALSE
ENSMUSG00000018666	Cbx1	protein_coding	12412	11	CBX1	715.856	-0.0949434	0.254523	-0.373025	0.70913	0.859997	FALSE
ENSMUSG00000018669	Cdk5rap3	protein_coding	80280	11	CDK5RAP3	1525.4	-0.648463	0.290875	-2.22935	0.0257904	0.108606	FALSE
ENSMUSG00000018672	Copz2	protein_coding	56358	11	COPZ2	39.6124	-1.37917	1.21284	-1.13715	0.255477	0.49604	FALSE
ENSMUSG00000018677	Slc25a39	protein_coding	68066	11	SLC25A39	793.776	0.383803	0.404988	0.947691	0.343287	0.588497	FALSE
ENSMUSG00000018678	Sp2	protein_coding	78912	11	SP2	718.486	-0.599736	0.254891	-2.35291	0.0186272	0.0854876	FALSE
ENSMUSG00000018697	Aatf	protein_coding	56321	11	AATF	478.407	-0.182644	0.257927	-0.708121	0.47887	0.706581	FALSE
ENSMUSG00000018698	Lhx1	protein_coding	16869	11	LHX1	0.0598312	1.34664	3.81542	0.352947	0.724128		FALSE
ENSMUSG00000018707	Dync1h1	protein_coding	13424	12	DYNC1H1	5988.56	-0.0560486	0.213805	-0.262148	0.793207	0.904685	FALSE
ENSMUSG00000018727	Cpsf4l	protein_coding	52670	11	CPSF4L	16.4013	-1.71272	1.20593	-1.42025	0.155535	0.366104	FALSE
ENSMUSG00000018733	Pex12	protein_coding	103737	11	PEX12	107.408	-0.918106	0.629151	-1.45928	0.144489	0.349419	FALSE
ENSMUSG00000018736	Ndel1	protein_coding	83431	11	NDEL1	761.592	1.44822	0.321476	4.50491	6.64007e-06	0.000125735	TRUE
ENSMUSG00000018740	Slc25a35	protein_coding	71998	11	SLC25A35	46.2374	0.118539	0.744436	0.159233	0.873485	0.944505	FALSE
ENSMUSG00000018750	Zbtb4	protein_coding	75580	11	ZBTB4	719.357	-0.176654	0.235524	-0.750044	0.453228	0.685419	FALSE
ENSMUSG00000018752	Tnfsfm13	protein_coding	619441	11	TNFSF12-TNFSF13	2.17735	5.47045	3.6943	1.48078	0.138665		FALSE
ENSMUSG00000018761	Mpdu1	protein_coding	24070	11	MPDU1	923.676	-0.136289	0.299929	-0.454403	0.649539	0.826218	FALSE
ENSMUSG00000018765	Fxr2	protein_coding	23879	11	FXR2	1431.68	0.00312762	0.1986	0.0157483	0.987435	0.994777	FALSE
ENSMUSG00000018770	Atp5g3	protein_coding	228033	2	ATP5MC3	2308.53	0.2239	0.262821	0.851908	0.394265	0.634326	FALSE
ENSMUSG00000018774	Cd68	protein_coding	12514	11		814.688	3.66745	0.734165	4.99541	5.87106e-07	1.44983e-05	TRUE
ENSMUSG00000018776	Slc35g3	protein_coding	56293	11	SLC35G5	2.50315	-2.14438	3.74194	-0.573067	0.5666		FALSE
ENSMUSG00000018796	Acsl1	protein_coding	14081	8	ACSL1	257.131	0.563361	0.677213	0.831882	0.405476	0.64414	FALSE
[truncated: 41,630 more rows]

## Sheet: EAE spleen vs Healthy spleen
ensembl_gene_id	external_gene_name	gene_biotype	entrezgene_id	chromosome_name	hsapiens_homolog_associated_gene_name	baseMean	log2FoldChange	lfcSE	stat	pvalue	padj	is_candidate
ENSMUSG00000000001	Gnai3	protein_coding	14679	3	GNAI3	1339.7	-0.156683	0.368658	-0.425009	0.67083	0.862569	FALSE
ENSMUSG00000000003	Pbsn	protein_coding	54192	X		0						FALSE
ENSMUSG00000000028	Cdc45	protein_coding	12544	16	CDC45	172.809	-0.00442669	0.474203	-0.00933501	0.992552	1	FALSE
ENSMUSG00000000031	H19	lncRNA	14955	7		1.68699	0	3.81698	0	1		FALSE
ENSMUSG00000000037	Scml2	protein_coding	107815	X	SCML2	3.09421	0.335606	3.56627	0.0941057	0.925025		FALSE
ENSMUSG00000000049	Apoh	protein_coding	11818	11	APOH	0						FALSE
ENSMUSG00000000056	Narf	protein_coding	67608	11	NARF	401.152	-0.169654	0.350678	-0.483788	0.628537	0.840084	FALSE
ENSMUSG00000000058	Cav2	protein_coding	12390	6	CAV2	18.0748	-4.66058	1.53627	-3.03369	0.00241581	0.0395352	TRUE
ENSMUSG00000000078	Klf6	protein_coding	23849	13	KLF6	7114.89	-0.152061	0.563985	-0.269619	0.787453	0.918625	FALSE
ENSMUSG00000000085	Scmh1	protein_coding	29871	4	SCMH1	182.769	-0.152576	0.288762	-0.52838	0.597236	0.822348	FALSE
ENSMUSG00000000088	Cox5a	protein_coding	12858	9		702.336	0.673521	0.341722	1.97096	0.0487281	0.240912	FALSE
ENSMUSG00000000093	Tbx2	protein_coding	21385	11	TBX2	25.4372	2.04141	1.50844	1.35333	0.175951	0.468979	FALSE
ENSMUSG00000000094	Tbx4	protein_coding	21387	11	TBX4	0						FALSE
ENSMUSG00000000103	Zfy2	protein_coding	22768	Y	ZNF549	0						FALSE
ENSMUSG00000000120	Ngfr	protein_coding	18053	11	NGFR	9.07741	-2.0272	2.41998	-0.837691	0.402204	0.693015	FALSE
ENSMUSG00000000125	Wnt3	protein_coding	22415	11	WNT3	2.10212	-0.994123	3.58454	-0.277336	0.781522		FALSE
ENSMUSG00000000126	Wnt9a	protein_coding	216795	11	WNT9A	0.487349	-1.00514	3.81092	-0.263752	0.791971		FALSE
ENSMUSG00000000127	Fer	protein_coding	14158	17	FER	13.2152	0.622522	1.26581	0.491798	0.622862	0.837296	FALSE
ENSMUSG00000000131	Xpo6	protein_coding	74204	7	XPO6	2197.32	-0.021425	0.227713	-0.0940879	0.925039	0.977962	FALSE
ENSMUSG00000000134	Tfe3	protein_coding	209446	X	TFE3	752.789	0.688194	0.28517	2.41327	0.0158099	0.128677	FALSE
ENSMUSG00000000142	Axin2	protein_coding	12006	11	AXIN2	722.649	-0.684996	0.262531	-2.6092	0.00907531	0.0928445	FALSE
ENSMUSG00000000148	Brat1	protein_coding	231841	5	BRAT1	446.605	0.174021	0.310565	0.560337	0.575249	0.811794	FALSE
ENSMUSG00000000149	Gna12	protein_coding	14673	5	GNA12	285.479	0.727263	0.519241	1.40063	0.161325	0.449883	FALSE
ENSMUSG00000000154	Slc22a18	protein_coding	18400	7	SLC22A18	6.2925	3.82962	2.88822	1.32595	0.184857	0.480076	FALSE
ENSMUSG00000000157	Itgb2l	protein_coding	16415	16	ITGB2	110.95	25.5146	3.67836	6.93642			FALSE
ENSMUSG00000000159	Igsf5	protein_coding	72058	16		39.5834	4.95881	1.21321	4.08733	4.36368e-05	0.00195141	TRUE
ENSMUSG00000000167	Pih1d2	protein_coding	72614	9	PIH1D2	4.23354	-1.65304	2.9214	-0.56584	0.571503	0.809838	FALSE
ENSMUSG00000000168	Dlat	protein_coding	235339	9	DLAT	387.421	-0.337362	0.399289	-0.844907	0.398163	0.690413	FALSE
ENSMUSG00000000171	Sdhd	protein_coding	66925	9	SDHD	914.103	0.382177	0.266935	1.43172	0.152223	0.436912	FALSE
ENSMUSG00000000182	Fgf23	protein_coding	64654	6	FGF23	0						FALSE
ENSMUSG00000000183	Fgf6	protein_coding	14177	6	FGF6	0						FALSE
ENSMUSG00000000184	Ccnd2	protein_coding	12444	6	CCND2	3075.13	-0.910345	0.234183	-3.88732	0.000101359	0.00377041	FALSE
ENSMUSG00000000194	Gpr107	protein_coding	277463	2	GPR107	885.801	0.22318	0.224296	0.995026	0.319724	0.62328	FALSE
ENSMUSG00000000197	Nalcn	protein_coding	338370	14	NALCN	1.57264	-4.6564	2.93811	-1.58483	0.113006		FALSE
ENSMUSG00000000202	Btbd17	protein_coding	72014	11	BTBD17	19.2951	0.328407	2.12592	0.154478			FALSE
ENSMUSG00000000204	Slfn4	protein_coding	20558	11	SLFN12L	376.936	6.05149	2.04252	2.96276			FALSE
ENSMUSG00000000214	Th	protein_coding	21823	7	TH	0.0407821	-0.910025	3.8129	-0.23867	0.811361		FALSE
ENSMUSG00000000215	Ins2	protein_coding	16334	7	INS	0.762074	0	3.81698	0	1		FALSE
ENSMUSG00000000216	Scnn1g	protein_coding	20278	7	SCNN1G	0.108868	0	3.81698	0	1		FALSE
ENSMUSG00000000223	Drp2	protein_coding	13497	X	DRP2	13.7575	-6.20679	2.27929	-2.72312	0.00646687	0.0753875	FALSE
ENSMUSG00000000244	Tspan32	protein_coding	27027	7	TSPAN32	1107.82	-0.451208	0.346065	-1.30382	0.192293	0.487978	FALSE
ENSMUSG00000000247	Lhx2	protein_coding	16870	2	LHX2	7.32859	-3.59315	1.73107	-2.07569	0.0379228	0.210758	FALSE
ENSMUSG00000000248	Clec2g	protein_coding	70809	6	CLEC2D	4.14553	2.62082	2.40371	1.09032	0.27557		FALSE
ENSMUSG00000000253	Gmpr	protein_coding	66355	13	GMPR	16.1811	1.47938	1.47861	1.00052	0.31706	0.621874	FALSE
ENSMUSG00000000263	Glra1	protein_coding	14654	11	GLRA1	0						FALSE
ENSMUSG00000000266	Mid2	protein_coding	23947	X	MID2	4.50762	3.46776	2.11803	1.63726	0.101576	0.354676	FALSE
ENSMUSG00000000275	Trim25	protein_coding	217069	11	TRIM25	1476.72	0.162756	0.253589	0.641809	0.520997	0.778137	FALSE
ENSMUSG00000000276	Dgke	protein_coding	56077	11	DGKE	651.754	0.323302	0.296598	1.09003	0.275698	0.583241	FALSE
ENSMUSG00000000278	Scpep1	protein_coding	74617	11	SCPEP1	733.44	-0.34885	0.331404	-1.05264	0.292504	0.599418	FALSE
ENSMUSG00000000282	Mnt	protein_coding	17428	11	MNT	721.139	0.366136	0.292376	1.25228	0.210468	0.510707	FALSE
ENSMUSG00000000290	Itgb2	protein_coding	16414	10	ITGB2	5490.5	-0.247022	0.301525	-0.819243	0.412648	0.700761	FALSE
ENSMUSG00000000295	Hddc2	protein_coding	69692	10	HDDC2	267.057	0.0656742	0.428684	0.1532	0.878241	0.959773	FALSE
ENSMUSG00000000296	Tpd52l1	protein_coding	21987	10	TPD52L1	7.51396	-2.2716	2.33566	-0.972575	0.330765	0.633131	FALSE
ENSMUSG00000000301	Pemt	protein_coding	18618	11	PEMT	16.9863	-1.23335	1.3893	-0.88775	0.374675	0.671105	FALSE
ENSMUSG00000000303	Cdh1	protein_coding	12550	8	CDH1	19.1413	0.158721	1.40367	0.113076	0.90997	0.971687	FALSE
ENSMUSG00000000305	Cdh4	protein_coding	12561	2	CDH4	0.0815642	-1.39873	3.79695	-0.368382	0.712589		FALSE
ENSMUSG00000000308	Ckmt1	protein_coding	12716	2	CKMT1B	11.8493	-2.36173	1.73641	-1.36012	0.173791	0.466078	FALSE
ENSMUSG00000000317	Bcl6b	protein_coding	12029	11	BCL6B	19.2857	3.1981	1.69945	1.88184	0.0598575	0.267903	FALSE
ENSMUSG00000000318	Clec10a	protein_coding	17312	11	CLEC10A	22.6731	6.84891	3.68153	1.86034	0.062837	0.275117	FALSE
ENSMUSG00000000320	Alox12	protein_coding	11684	11	ALOX12	2.33711	-0.898735	2.52235	-0.356309	0.721609		FALSE
ENSMUSG00000000325	Arvcf	protein_coding	11877	16	ARVCF	143.969	1.2227	0.496313	2.46358	0.0137558	0.118425	FALSE
ENSMUSG00000000326	Comt	protein_coding	12846	16	COMT	943.217	0.485883	0.208598	2.32929	0.0198439	0.14625	FALSE
ENSMUSG00000000339	Rtca	protein_coding	66368	3	RTCA	223.581	-0.0848604	0.41401	-0.204972	0.837594	0.941782	FALSE
ENSMUSG00000000340	Dbt	protein_coding	13171	3	DBT	194.263	-0.881746	0.427916	-2.06056	0.0393452	0.215595	FALSE
ENSMUSG00000000346	Dazap2	protein_coding	23994	15	DAZAP2	2880.89	0.0164161	0.2465	0.0665966	0.946903	0.986296	FALSE
ENSMUSG00000000355	Mcts1	protein_coding	68995	X	MCTS1	537.203	-0.480085	0.145643	-3.2963	0.000979662	0.0206808	FALSE
ENSMUSG00000000359	Rem1	protein_coding	19700	2	REM1	7.27548	0.855017	2.98784	0.286165	0.774751	0.912883	FALSE
ENSMUSG00000000365	Rnf17	protein_coding	30054	14	RNF17	11.4407	-0.772751	1.66116	-0.465189	0.641796	0.84742	FALSE
ENSMUSG00000000374	Trappc10	protein_coding	216131	10	TRAPPC10	1044.91	-0.0304912	0.315631	-0.0966041	0.923041	0.977055	FALSE
ENSMUSG00000000378	Ccm2	protein_coding	216527	11	CCM2	2006.38	0.351884	0.2234	1.57513	0.115227	0.379121	FALSE
ENSMUSG00000000381	Wap	protein_coding	22373	11		0						FALSE
ENSMUSG00000000384	Tbrg4	protein_coding	21379	11	TBRG4	1358.7	0.318903	0.184531	1.72818	0.0839558	0.322037	FALSE
ENSMUSG00000000385	Tmprss2	protein_coding	50528	16	TMPRSS2	5.76101	0.13871	2.51919	0.0550614	0.95609	0.989252	FALSE
ENSMUSG00000000386	Mx1	polymorphic_pseudogene		16	MX1	519.181	-0.0532632	0.307597	-0.173159	0.862526	0.952714	FALSE
ENSMUSG00000000392	Fap	protein_coding	14089	2	FAP	10.205	-3.11935	1.78287	-1.74963	0.0801827	0.314538	FALSE
ENSMUSG00000000394	Gcg	protein_coding	14526	2	GCG	5.70907	26.5187	3.68207	7.20212			FALSE
ENSMUSG00000000399	Ndufa9	protein_coding	66108	6	NDUFA9	854.276	0.65657	0.375908	1.74662	0.0807028	0.31582	FALSE
ENSMUSG00000000402	Egfl6	protein_coding	54156	X	EGFL6	0.8394	-3.07762	3.73769	-0.8234	0.41028		FALSE
ENSMUSG00000000409	Lck	protein_coding	16818	4	LCK	10077	-0.0667418	0.247565	-0.269594	0.787473	0.918625	FALSE
ENSMUSG00000000411	Tssk3	protein_coding	58864	4	TSSK3	3.63767	-2.56011	3.30128	-0.77549	0.43805		FALSE
ENSMUSG00000000416	Cttnbp2	protein_coding	30785	6	CTTNBP2	13.2779	-6.59645	1.86047	-3.54559	0.000391741	0.0106118	TRUE
ENSMUSG00000000420	Galnt1	protein_coding	14423	18	GALNT1	1578.74	-0.767644	0.308616	-2.48738	0.0128689	0.113761	FALSE
ENSMUSG00000000435	Myf5	protein_coding	17877	10	MYF5	0						FALSE
ENSMUSG00000000439	Mkrn2	protein_coding	67027	6	MKRN2	287.509	-0.317972	0.3087	-1.03004	0.302992	0.609088	FALSE
ENSMUSG00000000440	Pparg	protein_coding	19016	6	PPARG	11.6772	0.858426	1.42535	0.602255	0.547004	0.794532	FALSE
ENSMUSG00000000441	Raf1	protein_coding	110157	6	RAF1	3008.43	-0.142591	0.261491	-0.545299	0.585548	0.815326	FALSE
ENSMUSG00000000486	Sept1	protein_coding	54204	7	SEPT1	9820.92	0.0304669	0.287948	0.105807	0.915735	0.974448	FALSE
ENSMUSG00000000489	Pdgfb	protein_coding	18591	15	PDGFB	378.561	0.0332177	0.335453	0.0990236	0.92112	0.976643	FALSE
ENSMUSG00000000530	Acvrl1	protein_coding	11482	15	ACVRL1	298.415	1.0733	0.735937	1.45841	0.144728	0.426716	FALSE
ENSMUSG00000000531	Grasp	protein_coding	56149	15	GRASP	720.636	0.477227	0.335356	1.42305	0.154722	0.441278	FALSE
ENSMUSG00000000532	Acvr1b	protein_coding	11479	15	ACVR1B	413.258	0.0453811	0.625963	0.072498	0.942206	0.984843	FALSE
ENSMUSG00000000538	Tom1l2	protein_coding	216810	11	TOM1L2	414.795	-0.100051	0.289544	-0.345548	0.729682	0.891763	FALSE
ENSMUSG00000000544	Gpa33	protein_coding	59290	1	GPA33	0						FALSE
ENSMUSG00000000552	Zfp385a	protein_coding	29813	15	ZNF385A	212.071	2.4325	0.708012	3.43568	0.00059106	0.0142875	TRUE
ENSMUSG00000000555	Itga5	protein_coding	16402	15	ITGA5	1201.07	0.0417756	0.305085	0.136931	0.891085	0.965674	FALSE
ENSMUSG00000000560	Gabra2	protein_coding	14395	5	GABRA2	12.1093	-3.97375	2.58922	-1.53473			FALSE
ENSMUSG00000000561	Wdr77	protein_coding	70465	3	WDR77	500.755	-0.317029	0.354378	-0.894607	0.370997	0.667915	FALSE
ENSMUSG00000000562	Adora3	protein_coding	11542	3	ADORA3	18.7179	1.80809	1.62184	1.11484	0.264919	0.570865	FALSE
ENSMUSG00000000563	Atp5f1	protein_coding	11950	3	ATP5PB	1243.75	0.0308338	0.217182	0.141972	0.887102	0.9637	FALSE
ENSMUSG00000000567	Sox9	protein_coding	20682	11	SOX9	5.0861	-3.05884	2.52715	-1.21039			FALSE
ENSMUSG00000000568	Hnrnpd	protein_coding	11991	5	HNRNPD	2256.31	0.0183122	0.159911	0.114515	0.908829	0.971632	FALSE
ENSMUSG00000000579	Dynlt1c	protein_coding	100040563	17	DYNLT1	2.51023	-0.805024	2.94922	-0.272961	0.784883		FALSE
ENSMUSG00000000581	C1d	protein_coding	57316	11	C1D	317.134	-0.0938522	0.261528	-0.35886	0.7197	0.886784	FALSE
ENSMUSG00000000594	Gm2a	protein_coding	14667	11	GM2A	3013	0.902193	0.40093	2.25025	0.0244329	0.165341	FALSE
ENSMUSG00000000600	Krit1	protein_coding	79264	5	KRIT1	922.193	-0.486979	0.210329	-2.31533	0.0205951	0.149217	FALSE
ENSMUSG00000000605	Clcn4	protein_coding	12727	7	CLCN4	1296.89	0.150072	0.17401	0.862435	0.388448	0.682189	FALSE
ENSMUSG00000000606	Vmn2r88	protein_coding	669149	14		0						FALSE
ENSMUSG00000000617	Grm6	protein_coding	108072	11	GRM6	16.8294	-0.263255	1.34419	-0.195848	0.84473	0.944721	FALSE
ENSMUSG00000000627	Sema4f	protein_coding	20355	6	SEMA4F	823.214	0.173031	0.286248	0.60448	0.545525	0.793997	FALSE
ENSMUSG00000000628	Hk2	protein_coding	15277	6	HK2	933.489	0.575827	0.438796	1.31229	0.189423	0.485316	FALSE
ENSMUSG00000000631	Myo18a	protein_coding	360013	11	MYO18A	1458.03	-0.0209461	0.222991	-0.0939327	0.925163	0.977962	FALSE
ENSMUSG00000000632	Sez6	protein_coding	20370	11	SEZ6	7.44051	-4.07985	1.7901	-2.27911	0.0226604	0.158544	FALSE
ENSMUSG00000000673	Haao	protein_coding	107766	17	HAAO	224.608	1.23499	0.432268	2.85699	0.00427683	0.0587062	FALSE
ENSMUSG00000000682	Cd52	protein_coding	23833	4	CD52	8906.7	0.608717	0.415325	1.46564	0.142746	0.424025	FALSE
ENSMUSG00000000686	Abhd15	protein_coding	67477	11	ABHD15	160.847	-0.650734	0.343503	-1.8944	0.0581717	0.264075	FALSE
ENSMUSG00000000690	Hoxb6	protein_coding	15414	11	HOXB6	4.71233	6.14129	2.758	2.22672	0.0259661	0.171211	FALSE
ENSMUSG00000000693	Loxl3	protein_coding	16950	6	LOXL3	27.4452	0.63944	1.69047	0.378261	0.705236	0.880397	FALSE
ENSMUSG00000000701	Tcl1b5	protein_coding	27382	12	TCL1B	0						FALSE
ENSMUSG00000000706	Btn1a1	protein_coding	12231	13	BTN1A1	0.326603	0	3.81698	0	1		FALSE
ENSMUSG00000000708	Kat2b	protein_coding	18519	17	KAT2B	501.702	-0.434026	0.364786	-1.18981	0.23412	0.536741	FALSE
ENSMUSG00000000711	Rab5b	protein_coding	19344	10	AC034102.1	238.703	-0.276166	0.433568	-0.636961	0.52415	0.779735	FALSE
ENSMUSG00000000724	Cryba1	protein_coding	12957	11	CRYBA1	0.920897	-4.22378	3.7054	-1.1399	0.254328		FALSE
ENSMUSG00000000730	Dnmt3l	protein_coding	54427	10	DNMT3L	0.633407	3.47676	3.71257	0.936483	0.349025		FALSE
ENSMUSG00000000731	Aire	protein_coding	11634	10	AIRE	34.3481	2.22428	0.935471	2.37772	0.0174203	0.135663	FALSE
ENSMUSG00000000732	Icosl	protein_coding	50723	10	FP565260.3	431.189	0.3787	0.43005	0.880594	0.378538	0.674348	FALSE
ENSMUSG00000000738	Spg7	protein_coding	234847	8	SPG7	1196.03	0.183255	0.178085	1.02903	0.303466	0.609469	FALSE
ENSMUSG00000000739	Sult5a1	protein_coding	57429	8	SULT1A2	3.79251	-2.89763	2.8764	-1.00738	0.313752		FALSE
ENSMUSG00000000740	Rpl13	protein_coding	270106	8	RPL13	556.762	1.12303	0.452004	2.48456	0.0129712	0.114236	FALSE
ENSMUSG00000000743	Chmp1a	protein_coding	234852	8	CHMP1A	1189.06	0.2878	0.232929	1.23557	0.216619	0.517718	FALSE
ENSMUSG00000000751	Rpa1	protein_coding	68275	11	RPA1	1689.06	-0.0543773	0.178792	-0.304137	0.761023	0.90693	FALSE
ENSMUSG00000000753	Serpinf1	protein_coding	20317	11	SERPINF1	49.319	3.98116	1.06823	3.72687	0.000193873	0.00625078	TRUE
ENSMUSG00000000759	Tubgcp3	protein_coding	259279	8	TUBGCP3	1289.84	-0.583033	0.331993	-1.75616	0.0790613	0.312221	FALSE
ENSMUSG00000000766	Oprm1	protein_coding	18390	10	OPRM1	11.5818	0.972834	1.64635	0.590903	0.554585	0.799414	FALSE
ENSMUSG00000000776	Polr3d	protein_coding	67065	14	POLR3D	362.607	0.356111	0.472552	0.753592	0.451094	0.729719	FALSE
ENSMUSG00000000782	Tcf7	protein_coding	21414	11	TCF7	6574.94	-0.367258	0.321828	-1.14116	0.253803	0.561337	FALSE
ENSMUSG00000000787	Ddx3x	protein_coding	13205	X	DDX3X	6074.34	-0.0764687	0.430473	-0.177639	0.859007	0.951534	FALSE
ENSMUSG00000000791	Il12rb1	protein_coding	16161	8	IL12RB1	3099.85	-0.121718	0.121774	-0.99954	0.317533	0.622228	FALSE
ENSMUSG00000000792	Slc5a5	protein_coding	114479	8	SLC5A5	3.88246	-4.12085	2.64055	-1.5606	0.118618		FALSE
ENSMUSG00000000794	Kcnn3	protein_coding	140493	3	KCNN3	6.13303	-2.23642	2.98294	-0.749737	0.453413	0.730973	FALSE
ENSMUSG00000000804	Usp32	protein_coding	237898	11	USP32	516.346	-0.0948456	0.295215	-0.321276	0.748001	0.90014	FALSE
ENSMUSG00000000805	Car4	protein_coding	12351	11	CA4	3.46245	-2.1778	3.77519	-0.576871			FALSE
ENSMUSG00000000811	Txnrd3	protein_coding	232223	6	TXNRD3	33.3419	0.106737	1.10292	0.0967764	0.922904	0.977039	FALSE
ENSMUSG00000000817	Fasl	protein_coding	14103	1	FASLG	303.916	-0.692744	0.504161	-1.37405	0.169425	0.460739	FALSE
ENSMUSG00000000823	Zfp512b	protein_coding	269401	2	ZNF512B	1041.88	-0.740709	0.340321	-2.1765	0.0295178	0.182842	FALSE
ENSMUSG00000000826	Dnajc5	protein_coding	13002	2	DNAJC5	2680.53	-0.213143	0.18651	-1.1428	0.253122	0.560645	FALSE
ENSMUSG00000000827	Tpd52l2	protein_coding	66314	2	TPD52L2	666.186	0.479852	0.218261	2.19852	0.0279118	0.178032	FALSE
ENSMUSG00000000838	Fmr1	protein_coding	14265	X	FMR1	615.715	-0.483124	0.323649	-1.49274	0.135505	0.411758	FALSE
ENSMUSG00000000861	Bcl11a	protein_coding	14025	11	BCL11A	58.4065	1.5201	0.946856	1.60541	0.108403	0.366452	FALSE
ENSMUSG00000000869	Il4	protein_coding	16189	11	IL4	46.8991	-0.82164	0.731862	-1.12267	0.261578	0.568996	FALSE
ENSMUSG00000000876	Pxmp4	protein_coding	59038	2	PXMP4	179.586	-0.0029566	0.275463	-0.0107332	0.991436	1	FALSE
ENSMUSG00000000881	Dlg3	protein_coding	53310	X	DLG3	163.023	0.181868	0.522449	0.348106	0.72776	0.891062	FALSE
ENSMUSG00000000884	Gnb1l	protein_coding	13972	16	GNB1L	139.906	0.403337	0.694871	0.580449	0.561612	0.804037	FALSE
ENSMUSG00000000889	Dbh	protein_coding	13166	2	DBH	0						FALSE
ENSMUSG00000000901	Mmp11	protein_coding	17385	10	MMP11	50.5501	2.44462	1.15179	2.12245	0.0337997	0.19787	FALSE
ENSMUSG00000000902	Smarcb1	protein_coding	20587	10	SMARCB1	1169.7	0.0498254	0.28575	0.174367	0.861577	0.952392	FALSE
ENSMUSG00000000903	Vpreb3	protein_coding	22364	10	VPREB3	20.0436	3.47612	1.24612	2.78955	0.00527806	0.0674644	FALSE
ENSMUSG00000000915	Hip1r	protein_coding	29816	5	HIP1R	2540.73	0.929925	0.249582	3.72594	0.000194591	0.00625264	FALSE
ENSMUSG00000000916	Nsun5	protein_coding	100609	5	NSUN5	473.843	-0.202622	0.228897	-0.885213	0.376042	0.672327	FALSE
ENSMUSG00000000934	Top1mt	protein_coding	72960	15	TOP1MT	119.777	-0.323272	0.671558	-0.481376	0.630249	0.840739	FALSE
ENSMUSG00000000938	Hoxa10	protein_coding	15395	6	HOXA10	0						FALSE
ENSMUSG00000000942	Hoxa4	protein_coding	15401	6	HOXA4	0.446838	-2.22814	3.77412	-0.590374	0.55494		FALSE
ENSMUSG00000000948	Gm38393	protein_coding		7	SNURF	1.38747	2.80956	3.66272	0.767068	0.443041		FALSE
ENSMUSG00000000957	Mmp14	protein_coding	17387	14	MMP14	416.03	0.627996	0.763965	0.822022	0.411064	0.699432	FALSE
ENSMUSG00000000958	Slc7a7	protein_coding	20540	14	SLC7A7	117.248	1.52304	0.771686	1.97365	0.0484216	0.240006	FALSE
ENSMUSG00000000959	Oxa1l	protein_coding	69089	14	OXA1L	841.79	0.230891	0.249649	0.924861	0.355038	0.655848	FALSE
ENSMUSG00000000976	Heatr6	protein_coding	217026	11	HEATR6	645.632	-0.0523716	0.278583	-0.187993	0.850882	0.948348	FALSE
ENSMUSG00000000982	Ccl3	protein_coding	20302	11	CCL3	407.188	2.45005	0.819847	2.98842	0.00280422	0.0438728	TRUE
ENSMUSG00000000983	Wfdc18	protein_coding	14038	11		0						FALSE
ENSMUSG00000001014	Icam4	protein_coding	78369	9	ICAM4	0						FALSE
ENSMUSG00000001016	Ilf2	protein_coding	67781	3	ILF2	740.886	-0.0362591	0.19622	-0.184788	0.853395	0.949255	FALSE
ENSMUSG00000001017	Chtop	protein_coding	66511	3	CHTOP	1872.4	-0.383408	0.179102	-2.14072	0.0322964	0.19236	FALSE
ENSMUSG00000001018	Snapin	protein_coding	20615	3	SNAPIN	453.227	-0.511596	0.315671	-1.62066	0.10509	0.359986	FALSE
ENSMUSG00000001020	S100a4	protein_coding	20198	3	S100A4	6787.36	0.518518	0.453077	1.14444	0.252443	0.559906	FALSE
ENSMUSG00000001021	S100a3	protein_coding	20197	3	S100A3	20.1215	1.93962	1.84633	1.05053	0.293474	0.600487	FALSE
ENSMUSG00000001023	S100a5	protein_coding	20199	3	S100A5	0.777805	0	3.81698	0	1		FALSE
ENSMUSG00000001025	S100a6	protein_coding	20200	3	S100A6	5566.55	0.561636	0.326412	1.72063	0.0853174	0.325018	FALSE
ENSMUSG00000001027	Scn4a	protein_coding	110880	11	SCN4A	5.33168	-0.985353	2.79129	-0.35301	0.724081	0.888489	FALSE
ENSMUSG00000001029	Icam2	protein_coding	15896	11	ICAM2	790.034	0.541411	0.357754	1.51336	0.130188	0.4043	FALSE
ENSMUSG00000001034	Mapk7	protein_coding	23939	11	MAPK7	497.342	-0.120013	0.448271	-0.267724	0.788912	0.919141	FALSE
ENSMUSG00000001036	Epn2	protein_coding	13855	11	EPN2	42.9877	0.802946	1.37912	0.582214	0.560422	0.803813	FALSE
ENSMUSG00000001039	B9d1	protein_coding	27078	11	B9D1	23.8048	1.93661	1.99048	0.972935	0.330585	0.633131	FALSE
ENSMUSG00000001052	Sec24b	protein_coding	99683	3	SEC24B	1333.66	-0.377122	0.22943	-1.64373	0.100232	0.353123	FALSE
ENSMUSG00000001053	N4bp3	protein_coding	212706	11	N4BP3	174.403	0.842432	0.41758	2.01741	0.0436524	0.227524	FALSE
ENSMUSG00000001054	Rmnd5b	protein_coding	66089	11	RMND5B	1047.35	0.387204	0.193471	2.00136	0.0453539	0.231647	FALSE
ENSMUSG00000001056	Nhp2	protein_coding	52530	11	NHP2	601.977	0.984063	0.42312	2.32573	0.020033	0.146679	FALSE
ENSMUSG00000001062	Vps9d1	protein_coding	72325	8	VPS9D1	652.192	0.370796	0.258031	1.43702	0.150713	0.434904	FALSE
ENSMUSG00000001065	Zfp276	protein_coding	57247	8	ZNF276	583.923	-0.213417	0.241712	-0.88294	0.377269	0.673768	FALSE
ENSMUSG00000001076	C1ql4	protein_coding	239659	15	C1QL4	0						FALSE
ENSMUSG00000001082	Mfsd10	protein_coding	68294	5	MFSD10	842.855	0.609433	0.284541	2.14181	0.0322085	0.192291	FALSE
ENSMUSG00000001089	Luzp1	protein_coding	269593	4	LUZP1	237.188	-0.883877	0.473892	-1.86514	0.0621612	0.273574	FALSE
ENSMUSG00000001095	Slc13a2	protein_coding	20500	11	SLC13A2	0						FALSE
ENSMUSG00000001098	Kctd10	protein_coding	330171	5	KCTD10	594.085	-0.260803	0.398981	-0.653673	0.513322	0.773201	FALSE
ENSMUSG00000001100	Poldip2	protein_coding	67811	11	POLDIP2	413.272	0.186605	0.307916	0.606028	0.544496	0.793217	FALSE
ENSMUSG00000001103	Sebox	protein_coding	18292	11	SEBOX	0.235335	-1.00513	3.81092	-0.263751	0.791972		FALSE
ENSMUSG00000001105	Ift20	protein_coding	55978	11	IFT20	669.343	0.6601	0.316734	2.08408	0.0371526	0.208356	FALSE
ENSMUSG00000001119	Col6a1	protein_coding	12833	10	COL6A1	4.0281	0	3.81698	0			FALSE
ENSMUSG00000001120	Pcbp3	protein_coding	59093	10	PCBP3	78.857	0.312618	0.621363	0.503116	0.614883	0.833111	FALSE
ENSMUSG00000001123	Lgals9	protein_coding	16859	11	LGALS14	1482.74	0.0708334	0.264864	0.267434	0.789135	0.919335	FALSE
ENSMUSG00000001127	Araf	protein_coding	11836	X	ARAF	2695.97	-0.149935	0.126731	-1.1831	0.23677	0.540022	FALSE
ENSMUSG00000001128	Cfp	protein_coding	18636	X	CFP	447.089	0.993226	0.736748	1.34812	0.177619	0.471475	FALSE
ENSMUSG00000001131	Timp1	protein_coding	21857	X	TIMP1	16.5803	-0.671948	1.46911	-0.457386	0.647394	0.851085	FALSE
ENSMUSG00000001134	Uxt	protein_coding	22294	X	UXT	89.5997	1.92494	0.905706	2.12535	0.0335577	0.19717	FALSE
ENSMUSG00000001138	Cnnm3	protein_coding	94218	1	CNNM3	385.348	0.221658	0.217373	1.01971	0.307864	0.611951	FALSE
ENSMUSG00000001143	Lman2l	protein_coding	214895	1	LMAN2L	304.052	0.432463	0.264417	1.63554	0.101937	0.355212	FALSE
ENSMUSG00000001150	Mcm3ap	protein_coding	54387	10	MCM3AP	1340.23	-0.187592	0.18254	-1.02767	0.304104	0.609837	FALSE
ENSMUSG00000001151	Pcnt	protein_coding	18541	10	PCNT	1269.18	-0.35041	0.299798	-1.16882	0.242477	0.547418	FALSE
ENSMUSG00000001155	Ftcd	protein_coding	14317	10	FTCD	0						FALSE
ENSMUSG00000001156	Mxd1	protein_coding	17119	6	MXD1	2476.03	2.25367	0.579796	3.887	0.000101489	0.00377041	TRUE
ENSMUSG00000001157	Gmcl1	protein_coding	23885	6	GMCL1	402.927	-0.161494	0.208225	-0.775574	0.438001	0.718744	FALSE
ENSMUSG00000001158	Snrnp27	protein_coding	66618	6	SNRNP27	394.303	0.17019	0.411432	0.413654	0.679128	0.866454	FALSE
ENSMUSG00000001166	Oas1c	protein_coding	114643	5	AC004551.1	279.153	-0.348856	0.282113	-1.23658	0.216242	0.517237	FALSE
ENSMUSG00000001168	Oas1h	protein_coding	246729	5	AC004551.1	0						FALSE
ENSMUSG00000001173	Ocrl	protein_coding	320634	X	OCRL	257.523	-0.326441	0.332593	-0.981503	0.326345	0.629745	FALSE
ENSMUSG00000001175	Calm1	protein_coding	12313	12	CALM1	7836.23	0.197182	0.142939	1.37949	0.167745	0.458805	FALSE
ENSMUSG00000001211	Agpat3	protein_coding	28169	10	AGPAT3	1927.58	0.284123	0.18492	1.53646	0.124426	0.395016	FALSE
ENSMUSG00000001225	Slc26a3	protein_coding	13487	12	SLC26A3	0.203911	-2.22575	3.77417	-0.589731	0.555371		FALSE
ENSMUSG00000001227	Sema6b	protein_coding	20359	17	SEMA6B	71.6938	2.83765	1.20965	2.34585	0.0189838	0.143215	FALSE
ENSMUSG00000001228	Uhrf1	protein_coding	18140	17	UHRF1	311.459	-0.00240649	0.518654	-0.00463987	0.996298	1	FALSE
ENSMUSG00000001229	Dpp9	protein_coding	224897	17	DPP9	1028.55	0.188275	0.250846	0.75056	0.452918	0.73076	FALSE
ENSMUSG00000001240	Ramp2	protein_coding	54409	11	RAMP2	95.3562	-2.00604	1.53707	-1.3051	0.191858	0.487196	FALSE
ENSMUSG00000001247	Lsr	protein_coding	54135	7	LSR	47.053	1.61495	0.879616	1.83597	0.0663622	0.283461	FALSE
ENSMUSG00000001248	Gramd1a	protein_coding	52857	7	GRAMD1A	14622.5	-0.337124	0.191001	-1.76503	0.0775582	0.308988	FALSE
ENSMUSG00000001249	Hpn	protein_coding	15451	7	HPN	151.086	-0.804557	0.636822	-1.26339	0.206448	0.507004	FALSE
ENSMUSG00000001260	Gabrg1	protein_coding	14405	5	GABRG1	0.0407821	-0.910025	3.8129	-0.23867	0.811361		FALSE
ENSMUSG00000001270	Ckb	protein_coding	12709	12	CKB	2378.44	0.0145741	0.341225	0.0427111	0.965932	0.993016	FALSE
ENSMUSG00000001280	Sp1	protein_coding	20683	15	SP1	1494.43	-0.596984	0.311877	-1.91417	0.055599	0.258025	FALSE
ENSMUSG00000001281	Itgb7	protein_coding	16421	15	ITGB7	14979.4	0.274331	0.166768	1.64498	0.0999741	0.352725	FALSE
ENSMUSG00000001285	Myg1	protein_coding	60315	15	C12orf10	580.3	0.685721	0.409138	1.67601	0.0937354	0.341568	FALSE
ENSMUSG00000001288	Rarg	protein_coding	19411	15	RARG	2764.62	-0.154176	0.23769	-0.648643	0.516569	0.775553	FALSE
ENSMUSG00000001289	Pfdn5	protein_coding	56612	15	PFDN5	2259.19	0.873614	0.428253	2.03995	0.0413557	0.221159	FALSE
ENSMUSG00000001300	Efnb2	protein_coding	13642	8	EFNB2	14.8643	-0.119884	1.75091	-0.0684693	0.945412	0.985814	FALSE
ENSMUSG00000001305	Rrp15	protein_coding	67223	1	RRP15	307.82	-0.0985041	0.391649	-0.251511	0.801419	0.924628	FALSE
ENSMUSG00000001313	Rnd2	protein_coding	11858	11	RND2	10.7971	-1.23246	2.30636	-0.534376	0.593082	0.820136	FALSE
ENSMUSG00000001323	Srr	protein_coding	27364	11	SRR	92.2448	-0.558227	0.575014	-0.970806	0.331645	0.633727	FALSE
ENSMUSG00000001333	Sync	protein_coding	68828	4	SYNC	5.23789	-1.69299	2.48912	-0.680154	0.496407	0.761618	FALSE
ENSMUSG00000001334	Fndc5	protein_coding	384061	4	FNDC5	21.1736	2.14508	1.16638	1.83909	0.0659019	0.282795	FALSE
ENSMUSG00000001348	Acp5	protein_coding	11433	9	ACP5	2470.47	1.09456	0.29372	3.72653	0.000194136	0.00625078	TRUE
ENSMUSG00000001349	Cnn1	protein_coding	12797	9	CNN1	1.09492	-1.29174	3.77894	-0.341825	0.732482		FALSE
ENSMUSG00000001366	Fbxo9	protein_coding	71538	9	FBXO9	696.868	-0.268647	0.243011	-1.10549	0.268946	0.57569	FALSE
ENSMUSG00000001376	Vps50	protein_coding	73288	6	VPS50	297.949	0.220499	0.268471	0.821315	0.411467	0.699642	FALSE
ENSMUSG00000001380	Hars	protein_coding	15115	18	HARS	804.136	0.239266	0.20402	1.17276	0.240892	0.545312	FALSE
ENSMUSG00000001383	Zmat2	protein_coding	66492	18	ZMAT2	935.461	0.094899	0.276629	0.343055	0.731557	0.89248	FALSE
ENSMUSG00000001403	Ube2c	protein_coding	68612	2	UBE2C	182.109	0.453455	0.54033	0.839219	0.401346	0.692428	FALSE
ENSMUSG00000001415	Smg5	protein_coding	229512	3	SMG5	2328.63	0.135219	0.136421	0.991184	0.321596	0.62506	FALSE
ENSMUSG00000001416	Cct3	protein_coding	12462	3	CCT3	2214.84	0.0639378	0.16966	0.376857	0.70628	0.880971	FALSE
ENSMUSG00000001418	Glmp	protein_coding	56700	3	GLMP	1683.23	0.748663	0.355121	2.10819	0.0350147	0.202001	FALSE
ENSMUSG00000001419	Mef2d	protein_coding	17261	3	MEF2D	2287.74	0.100429	0.302246	0.332276	0.739681	0.896356	FALSE
ENSMUSG00000001420	Tmem79	protein_coding	71913	3	TMEM79	8.59806	-0.124195	1.08888	-0.114058	0.909192	0.971654	FALSE
ENSMUSG00000001424	Snd1	protein_coding	56463	6	SND1	2128.12	0.92196	0.212559	4.33744	1.44153e-05	0.000847955	FALSE
ENSMUSG00000001435	Col18a1	protein_coding	12822	10	COL18A1	30.1744	-0.658894	1.05773	-0.622933	0.533329	0.785765	FALSE
ENSMUSG00000001436	Slc19a1	protein_coding	20509	10	SLC19A1	274.793	-0.126238	0.336892	-0.374713	0.707874	0.881484	FALSE
ENSMUSG00000001440	Kpnb1	protein_coding	16211	11	KPNB1	2906.1	-0.208236	0.171712	-1.2127	0.225245	0.527296	FALSE
ENSMUSG00000001441	Npepps	protein_coding	19155	11	NPEPPS	654.616	0.0286374	0.363236	0.0788396	0.93716	0.983209	FALSE
ENSMUSG00000001444	Tbx21	protein_coding	57765	11	TBX21	816.37	0.0486544	0.289633	0.167986	0.866594	0.954381	FALSE
ENSMUSG00000001445	Mrpl10	protein_coding	107732	11	MRPL10	390.884	0.0640805	0.315606	0.203039	0.839104	0.942247	FALSE
ENSMUSG00000001467	Cyp51	protein_coding	13121	5	CYP51A1	295.869	0.422455	0.339876	1.24297	0.213879	0.514378	FALSE
ENSMUSG00000001472	Tcf25	protein_coding	66855	8	TCF25	5055.09	0.247142	0.168802	1.4641	0.143167	0.424388	FALSE
ENSMUSG00000001473	Tubb6	protein_coding	67951	18	TUBB6	223.69	1.34098	0.612443	2.18956	0.0285559	0.17961	FALSE
ENSMUSG00000001482	Def8	protein_coding	23854	8	DEF8	315.714	0.848643	0.402729	2.10723	0.0350975	0.202249	FALSE
ENSMUSG00000001493	Meox1	protein_coding	17285	11	MEOX1	1.82839	3.83271	3.70516	1.03442	0.300938		FALSE
ENSMUSG00000001494	Sost	protein_coding	74499	11	SOST	0.139301	-1.00513	3.81092	-0.26375	0.791972		FALSE
ENSMUSG00000001496	Nkx2-1	protein_coding	21869	12	NKX2-1	0						FALSE
ENSMUSG00000001497	Pax9	protein_coding	18511	12	PAX9	0.29134	2.41261	3.74542	0.64415	0.519478		FALSE
ENSMUSG00000001504	Irx2	protein_coding	16372	13	IRX2	0						FALSE
ENSMUSG00000001506	Col1a1	protein_coding	12842	11	COL1A1	14.616	1.45162	1.71757	0.845157	0.398023	0.690413	FALSE
ENSMUSG00000001507	Itga3	protein_coding	16400	11	ITGA3	429.958	0.23587	0.306393	0.769826	0.441403	0.721651	FALSE
ENSMUSG00000001508	Sgca	protein_coding	20391	11	SGCA	0.179494	0	3.81698	0	1		FALSE
ENSMUSG00000001510	Dlx3	protein_coding	13393	11	DLX3	0						FALSE
ENSMUSG00000001517	Foxm1	protein_coding	14235	6	FOXM1	343.433	0.487576	0.384903	1.26675	0.205245	0.505747	FALSE
ENSMUSG00000001518	Itfg2	protein_coding	101142	6	ITFG2	424.634	0.242441	0.242053	1.0016	0.316536	0.621452	FALSE
ENSMUSG00000001520	Nrip2	protein_coding	60345	6	NRIP2	36.0066	-0.150675	1.16999	-0.128783	0.897529	0.96749	FALSE
ENSMUSG00000001521	Tulp3	protein_coding	22158	6	TULP3	107.064	1.21403	0.687466	1.76595	0.0774039	0.308856	FALSE
ENSMUSG00000001524	Gtf2h4	protein_coding	14885	17	GTF2H4	386.576	0.362593	0.41467	0.874413	0.381893	0.676544	FALSE
ENSMUSG00000001525	Tubb5	protein_coding	22154	17	TUBB	6445.12	0.395812	0.252857	1.56536	0.117499	0.383075	FALSE
ENSMUSG00000001542	Ell2	protein_coding	192657	13	ELL2	1110.14	2.44583	0.452105	5.40986	6.30748e-08	8.39208e-06	TRUE
ENSMUSG00000001552	Jup	protein_coding	16480	11	JUP	247.833	-1.26747	0.392176	-3.23189	0.00122973	0.0244985	TRUE
ENSMUSG00000001555	Fkbp10	protein_coding	14230	11	FKBP10	17.3688	-1.92439	1.69689	-1.13407	0.256765	0.564477	FALSE
ENSMUSG00000001558	Klhl10	protein_coding	66720	11	KLHL10	12.1574	-1.78075	1.31483	-1.35436	0.175621	0.468254	FALSE
ENSMUSG00000001566	Mnx1	protein_coding	15285	5	MNX1	0						FALSE
ENSMUSG00000001569	Nom1	protein_coding	433864	5	NOM1	564.364	0.0660434	0.293589	0.224952	0.822017	0.934969	FALSE
ENSMUSG00000001576	Ergic1	protein_coding	67458	17	ERGIC1	755.925	0.865356	0.344421	2.5125	0.011988	0.109816	FALSE
ENSMUSG00000001583	Tnk1	protein_coding	83813	11	TNK1	2.78628	-5.75932	3.68761	-1.5618	0.118335		FALSE
ENSMUSG00000001588	Acap1	protein_coding	216859	11	ACAP1	11316.6	-0.100695	0.202082	-0.498291	0.618279	0.834996	FALSE
ENSMUSG00000001604	Tcea3	protein_coding	21401	4	TCEA3	11.6296	5.19233	2.77695	1.8698	0.0615122	0.272309	FALSE
ENSMUSG00000001622	Csn3	protein_coding	12994	5	CSN3	0						FALSE
ENSMUSG00000001627	Ifrd1	protein_coding	15982	12	IFRD1	3658.57	1.11367	0.508572	2.18979	0.0285392	0.17961	FALSE
ENSMUSG00000001630	Stk38l	protein_coding	232533	6	STK38L	110.371	0.454578	0.479278	0.948466	0.342892	0.6434	FALSE
ENSMUSG00000001632	Brpf1	protein_coding	78783	6	BRPF1	1295.53	-0.0724771	0.243518	-0.297625	0.765989	0.909549	FALSE
ENSMUSG00000001642	Akr1b3	protein_coding	11677	6	AKR1B1	304.982	0.202141	0.219911	0.919197	0.357993	0.658078	FALSE
ENSMUSG00000001655	Hoxc13	protein_coding	15422	15	HOXC13	0						FALSE
ENSMUSG00000001656	Hoxc11	protein_coding	109663	15	HOXC11	0						FALSE
ENSMUSG00000001657	Hoxc8	protein_coding	15426	15	HOXC8	0.885444	-1.39872	3.79695	-0.368381	0.712589		FALSE
ENSMUSG00000001661	Hoxc6	protein_coding	15425	15	HOXC6	0.0815642	-1.39873	3.79695	-0.368382	0.712589		FALSE
ENSMUSG00000001663	Gstt1	protein_coding	14871	10		58.5144	4.91964	1.0656	4.61678	3.89749e-06	0.000281371	TRUE
ENSMUSG00000001665	Gstt3	protein_coding	103140	10		35.9452	2.21268	1.30067	1.70118	0.0889094	0.332177	FALSE
ENSMUSG00000001666	Ddt	protein_coding	13202	10	DDT	181.885	1.11994	0.506439	2.21139	0.0270086	0.175186	FALSE
ENSMUSG00000001670	Tat	protein_coding	234724	8	TAT	0.544338	0	3.81698	0	1		FALSE
ENSMUSG00000001672	Marveld3	protein_coding	73608	8	MARVELD3	2.09918	-0.809308	2.97513	-0.272025	0.785603		FALSE
ENSMUSG00000001674	Ddx18	protein_coding	66942	1	DDX18	270.329	-0.605142	0.59641	-1.01464	0.310277	0.614384	FALSE
ENSMUSG00000001687	Ubl3	protein_coding	24109	5	UBL3	1965.59	0.398986	0.254519	1.56761	0.116972	0.381818	FALSE
ENSMUSG00000001700	Gramd3	protein_coding	107022	18	GRAMD2B	1877.4	0.525074	0.319916	1.64128	0.100738	0.353691	FALSE
ENSMUSG00000001707	Eef1e1	protein_coding	66143	13	EEF1E1	302.13	-0.127668	0.33538	-0.380667	0.703451	0.879609	FALSE
ENSMUSG00000001729	Akt1	protein_coding	11651	12	AKT1	2366.41	0.115489	0.170884	0.675836	0.499145	0.762983	FALSE
ENSMUSG00000001739	Cldn15	protein_coding	60363	5	CLDN15	7.92454	4.95893	2.48489	1.99563	0.0459741	0.233291	FALSE
ENSMUSG00000001741	Il16	protein_coding	16170	7	IL16	1944.45	0.23774	0.30947	0.768216	0.442359	0.722046	FALSE
ENSMUSG00000001750	Tcirg1	protein_coding	27060	19	TCIRG1	4333.4	0.759378	0.402256	1.88779	0.0590535	0.266292	FALSE
ENSMUSG00000001751	Naglu	protein_coding	27419	11	NAGLU	385.7	-0.0231854	0.495779	-0.0467655	0.9627	0.99167	FALSE
ENSMUSG00000001755	Coasy	protein_coding	71743	11	COASY	410.724	0.380734	0.304134	1.25186	0.210621	0.510707	FALSE
ENSMUSG00000001761	Smo	protein_coding	319757	6	SMO	18.378	-1.0882	1.65054	-0.659298	0.509704	0.770831	FALSE
ENSMUSG00000001763	Tspan33	protein_coding	232670	6	TSPAN33	85.4708	2.62999	1.11458	2.35963	0.0182932	0.139707	FALSE
ENSMUSG00000001767	Crnkl1	protein_coding	66877	2	CRNKL1	517.562	-0.393502	0.227524	-1.7295	0.0837197	0.321595	FALSE
ENSMUSG00000001768	Rin2	protein_coding	74030	2	RIN2	74.1042	0.428532	1.11045	0.385908	0.699565	0.877454	FALSE
ENSMUSG00000001773	Folh1	protein_coding	53320	7	FOLH1	0.0518782	-1.00513	3.81092	-0.26375	0.791972		FALSE
ENSMUSG00000001774	Chordc1	protein_coding	66917	9	CHORDC1	1021.97	-0.585797	0.272235	-2.1518	0.0314128	0.190096	FALSE
ENSMUSG00000001783	Rtcb	protein_coding	28088	10	RTCB	1579.88	0.408896	0.213446	1.91569	0.0554049	0.257951	FALSE
ENSMUSG00000001785	Pwp1	protein_coding	103136	10	PWP1	385.386	-0.300171	0.447453	-0.670843	0.50232	0.764847	FALSE
ENSMUSG00000001786	Fbxo7	protein_coding	69754	10	FBXO7	539.2	0.577888	0.346246	1.66901	0.0951153	0.343932	FALSE
ENSMUSG00000001794	Capns1	protein_coding	12336	7	CAPNS1	4161.46	0.702605	0.32029	2.19365	0.0282606	0.17898	FALSE
ENSMUSG00000001802	Lrp3	protein_coding	435965	7	LRP3	5.34934	0.10639	1.82015	0.0584513	0.953389	0.987878	FALSE
ENSMUSG00000001804	Dsg4	protein_coding	16769	18	DSG4	0						FALSE
ENSMUSG00000001815	Evx2	protein_coding	14029	2	EVX2	0.632339	-3.65545	3.71835	-0.983086	0.325565		FALSE
ENSMUSG00000001819	Hoxd13	protein_coding	15433	2	HOXD13	0						FALSE
ENSMUSG00000001823	Hoxd12	protein_coding	15432	2	HOXD12	0						FALSE
ENSMUSG00000001827	Folr1	protein_coding	14275	7	FOLR1	57.1057	-16.305	3.73334	-4.3674	1.25733e-05	0.000755442	TRUE
ENSMUSG00000001829	Clpb	protein_coding	20480	7	CLPB	339.681	0.115029	0.265384	0.433445	0.664692	0.859715	FALSE
ENSMUSG00000001833	Sept7	protein_coding	235072	9	SEPT7	2166.18	-0.528493	0.193071	-2.73731	0.00619447	0.0734892	FALSE
ENSMUSG00000001844	Zdhhc4	protein_coding	72881	5	ZDHHC4	603.913	0.44754	0.233955	1.91294	0.0557564	0.258383	FALSE
ENSMUSG00000001847	Rac1	protein_coding	19353	5	RAC1	2314.08	0.448983	0.213717	2.10083	0.0356561	0.203553	FALSE
ENSMUSG00000001855	Nup214	protein_coding	227720	2	NUP214	911.799	-0.0407153	0.211738	-0.192291	0.847515	0.946382	FALSE
ENSMUSG00000001864	Aif1l	protein_coding	108897	2	AIF1L	4.96073	2.23183	2.53081	0.881862	0.377852	0.674227	FALSE
ENSMUSG00000001865	Cpa3	protein_coding	12873	3	CPA3	15.5474	-0.196512	1.3412	-0.14652	0.883511	0.961837	FALSE
ENSMUSG00000001870	Ltbp1	protein_coding	268977	17	LTBP1	1.56214	2.04518	3.65488	0.559576	0.575769		FALSE
ENSMUSG00000001891	Ugp2	protein_coding	216558	11	UGP2	500.129	-0.195849	0.319708	-0.612588	0.540149	0.790748	FALSE
ENSMUSG00000001901	Kcnh6	protein_coding	192775	11	KCNH6	8.38249	0.707657	2.52048	0.280762	0.778893	0.914843	FALSE
ENSMUSG00000001909	Trmt1	protein_coding	212528	8	TRMT1	1540.9	0.416906	0.221292	1.88396	0.05957	0.26766	FALSE
ENSMUSG00000001910	Nacc1	protein_coding	66830	8	NACC1	1276.9	0.18038	0.18099	0.996632	0.318943	0.622949	FALSE
ENSMUSG00000001911	Nfix	protein_coding	18032	8	NFIX	149.352	-0.412393	0.705131	-0.584846	0.558651	0.802359	FALSE
ENSMUSG00000001918	Slc1a5	protein_coding	20514	7	SLC1A5	7364.47	-0.0654296	0.235347	-0.278013	0.781002	0.915424	FALSE
ENSMUSG00000001924	Uba1	protein_coding	22201	X	UBA1	4470.34	0.175369	0.150306	1.16675	0.243311	0.548129	FALSE
ENSMUSG00000001930	Vwf	protein_coding	22371	6	VWF	792.994	3.27158	1.26357	2.58916	0.00962106	0.0958006	FALSE
ENSMUSG00000001942	Siae	protein_coding	22619	9	SIAE	169.461	-0.646774	0.4911	-1.31699	0.187842	0.483849	FALSE
ENSMUSG00000001943	Vsig2	protein_coding	57276	9	VSIG2	15.084	-2.39853	1.72709	-1.38877	0.164903	0.454975	FALSE
ENSMUSG00000001946	Esam	protein_coding	69524	9	ESAM	80.4577	0.952636	1.27508	0.747121	0.454991	0.731808	FALSE
ENSMUSG00000001948	Spa17	protein_coding	20686	9	SPA17	10.2907	1.54528	1.56623	0.986618	0.32383	0.627055	FALSE
ENSMUSG00000001962	Fam50a	protein_coding	108160	X	FAM50A	899.828	0.412371	0.267553	1.54127	0.123252	0.393151	FALSE
ENSMUSG00000001964	Emd	protein_coding	13726	X	EMD	1458.53	0.485719	0.303521	1.60028	0.109537	0.368071	FALSE
ENSMUSG00000001983	Taco1	protein_coding	70207	11	TACO1	159.816	0.315167	0.45327	0.695319	0.486856	0.754804	FALSE
ENSMUSG00000001985	Grik3	protein_coding	14807	4	GRIK3	4.64291	2.78725	2.46256	1.13185	0.257698	0.564721	FALSE
ENSMUSG00000001986	Gria3	protein_coding	53623	X	GRIA3	23.9754	1.44601	1.30879	1.10484	0.269227	0.575872	FALSE
ENSMUSG00000001988	Npas1	protein_coding	18142	7	NPAS1	8.92567	-3.45628	1.38541	-2.49477	0.0126038	0.112486	FALSE
ENSMUSG00000001995	Sipa1l2	protein_coding	244668	8	SIPA1L2	247.885	0.50419	0.60447	0.834102	0.404224	0.694647	FALSE
ENSMUSG00000001998	Ap4e1	protein_coding	108011	2	AP4E1	301.288	-0.878807	0.488776	-1.79798	0.0721808	0.297093	FALSE
ENSMUSG00000001999	Blvra	protein_coding	109778	2	BLVRA	393.455	0.34376	0.39988	0.859658	0.389978	0.683161	FALSE
ENSMUSG00000002006	Pdzd4	protein_coding	245469	X	PDZD4	34.5941	-0.521396	0.956639	-0.545029	0.585733	0.815496	FALSE
ENSMUSG00000002007	Srpk3	protein_coding	56504	X	SRPK3	42.0002	1.47506	1.63694	0.901108	0.367531	0.665744	FALSE
ENSMUSG00000002010	Idh3g	protein_coding	15929	X	IDH3G	1702.67	0.198069	0.232982	0.850147	0.395243	0.688509	FALSE
ENSMUSG00000002012	Pnck	protein_coding	93843	X	PNCK	13.6071	0.559557	1.29651	0.431587	0.666042	0.860206	FALSE
ENSMUSG00000002014	Ssr4	protein_coding	20832	X	SSR4	2907.14	1.65037	0.402609	4.0992	4.14587e-05	0.00189093	TRUE
ENSMUSG00000002015	Bcap31	protein_coding	27061	X	BCAP31	1358.14	0.091901	0.308666	0.297736	0.765905	0.909515	FALSE
ENSMUSG00000002017	Fam98a	protein_coding	72722	17	FAM98A	599.503	-0.128179	0.212882	-0.602114	0.547099	0.794532	FALSE
ENSMUSG00000002020	Ltbp2	protein_coding	16997	12	LTBP2	12.4322	0.737982	2.41651	0.305391	0.760068	0.906194	FALSE
ENSMUSG00000002028	Kmt2a	protein_coding	214162	9	KMT2A	4230.73	-0.58272	0.284686	-2.04688	0.0406696	0.219123	FALSE
ENSMUSG00000002031	Ift46	protein_coding	76568	9	IFT46	327.382	0.0588194	0.340368	0.172811	0.8628	0.952832	FALSE
ENSMUSG00000002032	Tmem25	protein_coding	71687	9	TMEM25	1.81985	-0.914088	3.23588	-0.282485	0.777572		FALSE
ENSMUSG00000002033	Cd3g	protein_coding	12502	9	CD3G	7745.53	-0.0753332	0.34286	-0.21972	0.826089	0.936491	FALSE
ENSMUSG00000002043	Trappc6a	protein_coding	67091	7	TRAPPC6A	624.598	0.804785	0.460148	1.74897	0.0802958	0.314763	FALSE
ENSMUSG00000002052	Supt6	protein_coding	20926	11	SUPT6H	2707.83	0.0919067	0.150199	0.611898	0.540605	0.790984	FALSE
ENSMUSG00000002055	Spag5	protein_coding	54141	11	SPAG5	235.908	0.026796	0.561438	0.0477274	0.961933	0.991305	FALSE
ENSMUSG00000002057	Foxn1	protein_coding	15218	11	FOXN1	0.632339	-3.65545	3.71835	-0.983086	0.325565		FALSE
ENSMUSG00000002058	Unc119	protein_coding	22248	11	UNC119	1079.9	0.471387	0.34534	1.365	0.172254	0.464198	FALSE
ENSMUSG00000002059	Rab34	protein_coding	19376	11	RAB34	10.0735	-3.85911	2.70031	-1.42914	0.152965	0.438127	FALSE
ENSMUSG00000002064	Sdf2	protein_coding	20316	11	SDF2	1110.35	0.107824	0.288481	0.373765	0.708579	0.88163	FALSE
ENSMUSG00000002068	Ccne1	protein_coding	12447	7	CCNE1	211.891	1.09499	0.391569	2.79643	0.00516709	0.0663841	FALSE
ENSMUSG00000002076	Hsf2bp	protein_coding	74377	17	HSF2BP	7.39538	0.738244	3.17258	0.232695	0.815998	0.93261	FALSE
ENSMUSG00000002083	Bbc3	protein_coding	170770	7		524.025	1.74218	0.219128	7.95053	1.8571e-15	1.24573e-12	TRUE
ENSMUSG00000002100	Mybpc3	protein_coding	17868	2	MYBPC3	27.9431	1.00102	1.30043	0.769765	0.441439	0.721651	FALSE
ENSMUSG00000002102	Psmc3	protein_coding	19182	2	PSMC3	2231.01	0.402551	0.285985	1.4076	0.15925	0.44701	FALSE
ENSMUSG00000002103	Acp2	protein_coding	11432	2	ACP2	340.528	-0.345214	0.598102	-0.577183	0.563816	0.804647	FALSE
ENSMUSG00000002104	Rapsn	protein_coding	19400	2	RAPSN	61.2746	-0.0555702	0.901661	-0.061631	0.950857	0.987116	FALSE
ENSMUSG00000002105	Slc39a13	protein_coding	68427	2	SLC39A13	323.988	0.561707	0.374475	1.49999	0.133618	0.409347	FALSE
ENSMUSG00000002107	Celf2	protein_coding	14007	2	CELF2	2956.59	-0.24547	0.206305	-1.18984	0.234109	0.536741	FALSE
ENSMUSG00000002108	Nr1h3	protein_coding	22259	2	NR1H3	78.7273	0.381919	1.37672	0.277413	0.781463	0.915736	FALSE
ENSMUSG00000002109	Ddb2	protein_coding	107986	2	DDB2	819.854	-0.719103	0.319624	-2.24984	0.024459	0.165378	FALSE
ENSMUSG00000002111	Spi1	protein_coding	20375	2	SPI1	756.286	4.50031	1.10262	4.08146	4.47541e-05	0.00197938	TRUE
ENSMUSG00000002129	Sf3a1	protein_coding	67465	11	SF3A1	1339.2	-0.0309356	0.222705	-0.138908	0.889523	0.96475	FALSE
ENSMUSG00000002147	Stat6	protein_coding	20852	10	STAT6	3965.08	-0.151616	0.216176	-0.701355	0.483082	0.751503	FALSE
ENSMUSG00000002190	Clgn	protein_coding	12745	8	CLGN	17.8646	2.45484	1.47432	1.66506	0.0959003	0.345778	FALSE
ENSMUSG00000002204	Napsa	protein_coding	16541	7	NAPSA	340.42	3.4956	0.81116	4.30939	1.63707e-05	0.00092151	TRUE
ENSMUSG00000002205	Vrk3	protein_coding	101568	7	VRK3	1097.87	0.219014	0.219483	0.997861	0.318347	0.622654	FALSE
ENSMUSG00000002210	Smg9	protein_coding	71997	7	SMG9	1150.73	0.454576	0.330572	1.37512	0.169094	0.46043	FALSE
ENSMUSG00000002221	Paxip1	protein_coding	55982	5	PAXIP1	720.38	-0.423033	0.268012	-1.57841	0.114472	0.377979	FALSE
ENSMUSG00000002222	Rmnd5a	protein_coding	68477	6	RMND5A	1320.39	-0.701526	0.26159	-2.68178	0.00732326	0.0810289	FALSE
ENSMUSG00000002227	Mov10	protein_coding	17454	3	MOV10	665.578	0.0985953	0.309641	0.318419	0.750167	0.900996	FALSE
ENSMUSG00000002228	Ppm1j	protein_coding	71887	3	PPM1J	574.046	-0.0183005	0.350517	-0.0522101	0.958361	0.990166	FALSE
ENSMUSG00000002233	Rhoc	protein_coding	11853	3	RHOC	188.479	0.63986	0.512847	1.24766	0.212155	0.512139	FALSE
ENSMUSG00000002240	Prr27	protein_coding	73779	5	PRR27	0						FALSE
ENSMUSG00000002249	Tead3	protein_coding	21678	17	TEAD3	30.2656	3.07425	0.871449	3.52775	0.000419108	0.0112454	TRUE
ENSMUSG00000002250	Ppard	protein_coding	19015	17	PPARD	567.44	0.499935	0.335631	1.48954	0.136346	0.412756	FALSE
ENSMUSG00000002257	Def6	protein_coding	23853	17	DEF6	3136.15	0.268351	0.171642	1.56344	0.117949	0.383702	FALSE
ENSMUSG00000002265	Peg3	protein_coding	18616	7	PEG3	80.9642	-2.98603	2.43103	-1.2283	0.219335	0.520807	FALSE
ENSMUSG00000002266	Zim1	protein_coding	22776	7		0						FALSE
ENSMUSG00000002274	Metrn	protein_coding	70083	17	METRN	33.7437	0.76518	0.970101	0.788763	0.43025	0.713201	FALSE
ENSMUSG00000002279	Lmf1	protein_coding	76483	17	LMF1	398.631	0.570059	0.285937	1.99365	0.0461904	0.233843	FALSE
ENSMUSG00000002280	Narfl	protein_coding	67563	17	CIAO3	465.922	0.0859018	0.264948	0.324222	0.74577	0.898892	FALSE
ENSMUSG00000002289	Angptl4	protein_coding	57875	17	ANGPTL4	90.5314	0.494059	0.595591	0.829527	0.406806	0.696311	FALSE
ENSMUSG00000002297	Dbf4	protein_coding	27214	5	DBF4	447.476	0.186955	0.576488	0.324299	0.745711	0.898892	FALSE
ENSMUSG00000002307	Daxx	protein_coding	13163	17	DAXX	1002.83	-0.288928	0.18275	-1.581	0.113878	0.376993	FALSE
ENSMUSG00000002308	Cd320	protein_coding	54219	17	CD320	127.215	-0.0993988	0.457525	-0.217253	0.828011	0.937357	FALSE
ENSMUSG00000002319	Ipo4	protein_coding	75751	14	IPO4	901.816	0.439301	0.188939	2.3251	0.0200667	0.146709	FALSE
ENSMUSG00000002320	Tm9sf1	protein_coding	74140	14	TM9SF1	546.692	-0.251882	0.441761	-0.570178	0.568557	0.807771	FALSE
ENSMUSG00000002324	Rec8	protein_coding	56739	14	REC8	77.9274	0.247493	0.861617	0.287243	0.773927	0.912406	FALSE
ENSMUSG00000002325	Irf9	protein_coding	16391	14	IRF9	1420.57	-0.377959	0.157439	-2.40067	0.016365	0.13114	FALSE
ENSMUSG00000002326	Gmpr2	protein_coding	105446	14	GMPR2	561.672	-0.386067	0.218701	-1.76528	0.077517	0.308974	FALSE
ENSMUSG00000002329	Mdp1	protein_coding	67881	14		1319.88	0.0984178	0.266601	0.369158	0.71201	0.883441	FALSE
ENSMUSG00000002332	Dhrs1	protein_coding	52585	14	DHRS1	370.721	0.511732	0.327477	1.56265	0.118135	0.383903	FALSE
ENSMUSG00000002341	Ncan	protein_coding	13004	8	NCAN	3.37029	-4.05208	2.39038	-1.69516	0.0900455		FALSE
ENSMUSG00000002342	Tmem161a	protein_coding	234371	8	TMEM161A	737.507	0.17942	0.260341	0.689173	0.490714	0.757728	FALSE
ENSMUSG00000002343	Armc6	protein_coding	76813	8	ARMC6	130.715	-0.0163131	0.552644	-0.0295183	0.976451	0.997202	FALSE
ENSMUSG00000002345	Borcs8	protein_coding	72368	8	BORCS8	555.508	-0.054474	0.286666	-0.190026	0.849289	0.947381	FALSE
ENSMUSG00000002346	Slc25a42	protein_coding	73095	8	SLC25A42	184.017	-0.0244756	0.361858	-0.0676386	0.946073	0.985814	FALSE
ENSMUSG00000002365	Snx9	protein_coding	66616	17	SNX9	70.8962	0.917999	0.807607	1.13669	0.255668	0.563064	FALSE
ENSMUSG00000002372	Ranbp3	protein_coding	71810	17	RANBP3	2130.59	0.315432	0.158975	1.98417	0.0472372	0.23662	FALSE
ENSMUSG00000002379	Ndufa11	protein_coding	69875	17	NDUFA11	776.306	1.36594	0.500507	2.72912	0.00635044	0.0744074	FALSE
ENSMUSG00000002384	Bmp8b	protein_coding	12164	4		1.32011	-0.623218	3.70769	-0.168088	0.866514		FALSE
ENSMUSG00000002393	Nr2f6	protein_coding	13864	8	NR2F6	133.276	1.13854	0.549933	2.07032	0.0384227	0.212566	FALSE
ENSMUSG00000002395	Use1	protein_coding	67023	8	USE1	2549.02	0.67337	0.316423	2.12807	0.0333312	0.19634	FALSE
ENSMUSG00000002396	Ocel1	protein_coding	77090	8	OCEL1	466.295	0.555281	0.402907	1.37819	0.168145	0.459198	FALSE
ENSMUSG00000002409	Dyrk1b	protein_coding	13549	7	DYRK1B	264.997	0.820711	0.397575	2.06429	0.0389898	0.214304	FALSE
ENSMUSG00000002413	Braf	protein_coding	109880	6	BRAF	620.031	-0.531532	0.309252	-1.71877	0.0856572	0.325879	FALSE
ENSMUSG00000002416	Ndufb2	protein_coding	68198	6	NDUFB2	141.797	0.329064	0.544755	0.604058	0.545805	0.794118	FALSE
ENSMUSG00000002428	Hltf	protein_coding	20585	3	HLTF	884.037	-0.469819	0.302921	-1.55096	0.120911	0.38879	FALSE
ENSMUSG00000002455	Prpf6	protein_coding	68879	2	PRPF6	1242.22	-0.0638425	0.187552	-0.340399	0.733556	0.893645	FALSE
ENSMUSG00000002458	Rgs19	protein_coding	56470	2	RGS19	1365.8	-0.213511	0.185475	-1.15116	0.249666	0.556161	FALSE
ENSMUSG00000002459	Rgs20	protein_coding	58175	1	RGS20	1.4967	-1.15259	3.60738	-0.319509	0.749341		FALSE
ENSMUSG00000002475	Abhd3	protein_coding	106861	18	ABHD3	4.98359	-0.331368	1.84928	-0.179187	0.857791	0.950942	FALSE
ENSMUSG00000002477	Snrpd1	protein_coding	20641	18	SNRPD1	445.269	0.267959	0.286054	0.936744	0.34889	0.649047	FALSE
ENSMUSG00000002486	Tchp	protein_coding	77832	5		628.669	0.220406	0.188809	1.16735	0.24307	0.547982	FALSE
ENSMUSG00000002489	Tiam1	protein_coding	21844	16	TIAM1	534.219	-0.246001	0.194724	-1.26334	0.206469	0.507004	FALSE
ENSMUSG00000002496	Tsc2	protein_coding	22084	17	TSC2	1054.38	-0.13796	0.135365	-1.01917	0.308122	0.611951	FALSE
ENSMUSG00000002500	Rpl3l	protein_coding	66211	17	RPL3L	2.78403	1.93732	3.60106	0.537987	0.590586		FALSE
ENSMUSG00000002504	Slc9a3r2	protein_coding	65962	17	SLC9A3R2	80.5216	2.9856	1.3312	2.24279	0.0249102	0.167095	FALSE
ENSMUSG00000002524	Puf60	protein_coding	67959	15	PUF60	2685.07	0.475139	0.168176	2.82525	0.00472439	0.0625992	FALSE
ENSMUSG00000002546	Golga2	protein_coding	99412	2	GOLGA2	1367.53	0.0410241	0.181104	0.226523	0.820795	0.934444	FALSE
ENSMUSG00000002550	Uck1	protein_coding	22245	2	UCK1	472.212	0.136492	0.222537	0.613347	0.539647	0.790417	FALSE
ENSMUSG00000002565	Scin	protein_coding	20259	12	SCIN	21.7644	2.64193	1.4941	1.76824	0.0770207	0.307906	FALSE
ENSMUSG00000002578	Ikzf4	protein_coding	22781	10	IKZF4	98.9368	0.96272	0.571554	1.68439	0.0921061	0.338435	FALSE
ENSMUSG00000002580	Mien1	protein_coding	103742	11	MIEN1	427.822	1.16652	0.49572	2.35317	0.018614	0.141352	FALSE
ENSMUSG00000002588	Pon1	protein_coding	18979	6	PON1	0.313576	2.01327	3.75663	0.535926	0.59201		FALSE
ENSMUSG00000002602	Axl	protein_coding	26362	7	AXL	542.97	0.784349	0.592043	1.32482			FALSE
ENSMUSG00000002603	Tgfb1	protein_coding	21803	7	TGFB1	2994.72	0.872886	0.277626	3.1441	0.00166596	0.0305818	FALSE
ENSMUSG00000002608	Ccdc97	protein_coding	52132	7	CCDC97	1353.96	0.164843	0.191003	0.863036	0.388117	0.681874	FALSE
ENSMUSG00000002617	Zfp40	protein_coding	22700	17		139.059	-0.621669	0.644825	-0.96409	0.335001	0.636965	FALSE
ENSMUSG00000002625	Akap8l	protein_coding	54194	17	AKAP8L	2727.1	0.157065	0.302781	0.518741	0.603941	0.826949	FALSE
ENSMUSG00000002633	Shh	protein_coding	20423	5	SHH	0						FALSE
ENSMUSG00000002635	Pdcd2l	protein_coding	68079	7	PDCD2L	285.666	-0.062248	0.4906	-0.126881	0.899034	0.967807	FALSE
ENSMUSG00000002658	Gtf2f1	protein_coding	98053	17	GTF2F1	1598.9	0.509296	0.305008	1.66978	0.0949633	0.343932	FALSE
ENSMUSG00000002660	Clpp	protein_coding	53895	17	CLPP	406.617	0.834778	0.455078	1.83436	0.0666002	0.284278	FALSE
ENSMUSG00000002661	Alkbh7	protein_coding	66400	17	ALKBH7	168.499	-0.0377783	0.437645	-0.0863218	0.931211	0.981059	FALSE
ENSMUSG00000002664	Pspn	protein_coding	19197	17	PSPN	12.7964	0.13911	1.60378	0.0867391	0.930879	0.980838	FALSE
ENSMUSG00000002668	Dennd1c	protein_coding	70785	17	DENND1C	4266.96	-0.0962204	0.175385	-0.548624	0.583263	0.814676	FALSE
ENSMUSG00000002679	Med6	protein_coding	69792	12	MED6	277.551	-0.551139	0.341188	-1.61535	0.106234	0.362345	FALSE
ENSMUSG00000002688	Prkd1	protein_coding	18760	12	PRKD1	2.79866	-1.8415	2.79768	-0.658223	0.510395		FALSE
ENSMUSG00000002699	Lcp2	protein_coding	16822	11	LCP2	4167.09	-0.422883	0.221383	-1.91019	0.056109	0.259021	FALSE
ENSMUSG00000002718	Cse1l	protein_coding	110750	2	CSE1L	828.998	-0.356094	0.232038	-1.53464	0.124872	0.395654	FALSE
ENSMUSG00000002728	Naa20	protein_coding	67877	2	NAA20	331.235	-0.419004	0.285396	-1.46815	0.142063	0.42276	FALSE
ENSMUSG00000002731	Prkra	protein_coding	23992	2	PRKRA	114.993	0.265407	0.489127	0.542614	0.587395	0.816731	FALSE
ENSMUSG00000002732	Fkbp7	protein_coding	14231	2	FKBP7	30.9745	0.158917	0.621902	0.255535	0.79831	0.923475	FALSE
ENSMUSG00000002733	Plekha3	protein_coding	83435	2	PLEKHA3	481.596	-0.310371	0.352234	-0.88115	0.378237	0.67423	FALSE
ENSMUSG00000002741	Ykt6	protein_coding	56418	11	YKT6	1149.87	0.166794	0.189993	0.877896	0.38	0.675234	FALSE
ENSMUSG00000002748	Baz1b	protein_coding	22385	5	BAZ1B	2824.89	-0.0852222	0.219142	-0.388891	0.697357	0.876884	FALSE
ENSMUSG00000002763	Pex6	protein_coding	224824	17	PEX6	1085.8	0.269842	0.271251	0.994808	0.31983	0.623283	FALSE
ENSMUSG00000002767	Mrpl2	protein_coding	27398	17	MRPL2	525.36	0.646494	0.332288	1.94559	0.0517044	0.248885	FALSE
ENSMUSG00000002768	Mea1	protein_coding	17256	17	MEA1	702.961	0.738104	0.427273	1.72748	0.084082	0.322294	FALSE
ENSMUSG00000002769	Gnmt	protein_coding	14711	17	GNMT	13.7314	0.368623	1.74614	0.211107	0.832803	0.93937	FALSE
ENSMUSG00000002771	Grin2d	protein_coding	14814	7	GRIN2D	63.8893	0.893137	0.703756	1.2691	0.204405	0.505021	FALSE
ENSMUSG00000002778	Kdelr1	protein_coding	68137	7	KDELR1	744.21	0.918466	0.266174	3.45062	0.000559297	0.0137468	FALSE
ENSMUSG00000002781	Tmem143	protein_coding	70209	7	TMEM143	133.761	-0.12684	0.395328	-0.320848	0.748326	0.900328	FALSE
ENSMUSG00000002791	Pdxk-ps	transcribed_unprocessed_pseudogene	435518	17		5.87519	-2.22813	3.77412	-0.590372	0.554942	0.799678	FALSE
ENSMUSG00000002797	Ggct	protein_coding	110175	6	GGCT	192.116	0.30886	0.379972	0.81285	0.416304	0.703335	FALSE
ENSMUSG00000002799	Jag2	protein_coding	16450	12	JAG2	81.8899	-0.458757	0.38481	-1.19217	0.233196	0.536118	FALSE
ENSMUSG00000002803	Btbd6	protein_coding	399566	12	BTBD6	266.812	-0.5262	0.376944	-1.39596	0.162726	0.452145	FALSE
ENSMUSG00000002804	Nudt14	protein_coding	66174	12	NUDT14	293.589	0.875738	0.372931	2.34826	0.0188613	0.142625	FALSE
ENSMUSG00000002808	Epdr1	protein_coding	105298	13		17.8488	1.05104	1.05252	0.998588	0.317994	0.622478	FALSE
ENSMUSG00000002812	Flii	protein_coding	14248	11	FLII	2680.17	0.0844829	0.197746	0.42723	0.669212	0.861908	FALSE
ENSMUSG00000002814	Top3a	protein_coding	21975	11	TOP3A	438.505	-0.219243	0.392797	-0.558158	0.576736	0.812116	FALSE
ENSMUSG00000002820	Atg4d	protein_coding	235040	9	ATG4D	621.984	0.607617	0.169148	3.59222	0.000327868	0.0092806	FALSE
ENSMUSG00000002825	Qtrt1	protein_coding	60507	9	QTRT1	548.582	0.851526	0.284086	2.99742	0.00272273	0.0429946	FALSE
ENSMUSG00000002831	Plin4	protein_coding	57435	17	PLIN4	2.71393	-4.65718	3.3216	-1.40209	0.160888		FALSE
ENSMUSG00000002833	Hdgfl2	protein_coding	15193	17	HDGFL2	2015.1	0.0569678	0.259566	0.219473	0.826282	0.936491	FALSE
ENSMUSG00000002835	Chaf1a	protein_coding	27221	17	CHAF1A	191.154	0.823919	0.428797	1.92146	0.0546732	0.256165	FALSE
ENSMUSG00000002844	Adprh	protein_coding	11544	16	ADPRH	888.891	0.659755	0.283874	2.32411	0.0201195	0.146857	FALSE
ENSMUSG00000002845	Tmem39a	protein_coding	67846	16	TMEM39A	420.272	0.490616	0.358412	1.36886	0.171044	0.462499	FALSE
ENSMUSG00000002846	Timmdc1	protein_coding	76916	16	TIMMDC1	244.204	0.055043	0.325919	0.168886	0.865887	0.953841	FALSE
ENSMUSG00000002847	Pla1a	protein_coding	85031	16	PLA1A	3.84161	0.982903	2.85127	0.344724	0.730302		FALSE
ENSMUSG00000002870	Mcm2	protein_coding	17216	6	MCM2	1065.84	-0.0832331	0.222308	-0.374405	0.708103	0.881515	FALSE
ENSMUSG00000002871	Tpra1	protein_coding	24100	6	TPRA1	899.277	0.27369	0.256367	1.06757	0.285715	0.593565	FALSE
ENSMUSG00000002881	Nab1	protein_coding	17936	1	NAB1	917.083	-0.429275	0.355888	-1.20621	0.227737	0.529207	FALSE
ENSMUSG00000002885	Adgre5	protein_coding	26364	8	ADGRE5	5020.62	0.318485	0.185433	1.71752	0.0858834	0.325879	FALSE
ENSMUSG00000002897	Il17ra	protein_coding	16172	6	IL17RA	2740.92	-0.130581	0.195611	-0.667553	0.504419	0.766387	FALSE
ENSMUSG00000002900	Lamb1	protein_coding	16777	12	LAMB1	10.1192	-17.8475	3.22544	-5.53335			FALSE
ENSMUSG00000002908	Kcnn1	protein_coding	84036	8	KCNN1	0.699973	-1.95238	3.78043	-0.516443	0.605545		FALSE
ENSMUSG00000002910	Arrdc2	protein_coding	70807	8	ARRDC2	392.051	0.0242449	0.404794	0.0598944	0.95224	0.987574	FALSE
ENSMUSG00000002930	Ppp1r17	protein_coding	19051	6	PPP1R17	0						FALSE
ENSMUSG00000002944	Cd36	protein_coding	12491	5	CD36	56.3968	1.09923	1.16786	0.941239	0.346582	0.647064	FALSE
ENSMUSG00000002948	Map2k7	protein_coding	26400	8	MAP2K7	1564.71	-0.312438	0.190541	-1.63974	0.101058	0.354144	FALSE
ENSMUSG00000002949	Timm44	protein_coding	21856	8	TIMM44	1107.67	0.109505	0.178138	0.614717	0.538742	0.789945	FALSE
ENSMUSG00000002957	Ap2a2	protein_coding	11772	7	AP2A2	1245.58	0.480449	0.149386	3.21615	0.00129922	0.0254764	FALSE
ENSMUSG00000002963	Pnkp	protein_coding	59047	7	PNKP	1139.49	0.3247	0.20886	1.55463	0.120034	0.387141	FALSE
ENSMUSG00000002968	Med25	protein_coding	75613	7	MED25	962.568	0.476636	0.186036	2.56207	0.0104052	0.100417	FALSE
ENSMUSG00000002980	Bcam	protein_coding	57278	7	BCAM	99.1521	3.5526	1.25463	2.8316	0.00463156	0.0618784	FALSE
ENSMUSG00000002981	Clptm1	protein_coding	56457	7	CLPTM1	1899.2	0.694591	0.230017	3.01974	0.0025299	0.0406586	FALSE
ENSMUSG00000002983	Relb	protein_coding	19698	7	RELB	1813.77	0.510998	0.282418	1.80937	0.0703941	0.292646	FALSE
ENSMUSG00000002984	Tomm40	protein_coding	53333	7	TOMM40	621.1	0.38935	0.339331	1.14741	0.251214	0.558117	FALSE
ENSMUSG00000002985	Apoe	protein_coding	11816	7	APOE	22559.1	1.74609	0.896003	1.94875	0.0513254	0.248116	FALSE
ENSMUSG00000002992	Apoc2	protein_coding	11813	7	APOC2	323.233	6.0275	1.87115	3.22127	0.00127623	0.0251789	TRUE
ENSMUSG00000002996	Hbp1	protein_coding	73389	12	HBP1	1312.77	-0.186397	0.199884	-0.932527	0.351064	0.651071	FALSE
ENSMUSG00000002997	Prkar2b	protein_coding	19088	12	PRKAR2B	58.9795	1.43717	0.707759	2.03059	0.0422967	0.223276	FALSE
ENSMUSG00000003031	Cdkn1b	protein_coding	12576	6	CDKN1B	2829.7	-0.523298	0.248484	-2.10596	0.0352078	0.202474	FALSE
ENSMUSG00000003032	Klf4	protein_coding	16600	4	KLF4	1456.88	-0.212712	0.498729	-0.426507	0.669738	0.86219	FALSE
ENSMUSG00000003033	Ap1m1	protein_coding	11767	8	AP1M1	1253.05	0.284322	0.182828	1.55513	0.119915	0.387018	FALSE
ENSMUSG00000003037	Rab8a	protein_coding	17274	8	RAB8A	2044.31	0.34975	0.218658	1.59953	0.109703	0.368417	FALSE
ENSMUSG00000003038	Hmgn2	protein_coding	15331	4	HMGN2	383.093	-0.428126	0.316891	-1.35102	0.176689	0.469885	FALSE
ENSMUSG00000003039	Fam32a	protein_coding	67922	8	FAM32A	1019.32	0.228437	0.174634	1.30809	0.190842	0.486527	FALSE
ENSMUSG00000003051	Elf3	protein_coding	13710	1	ELF3	0.993766	1.43709	3.77901	0.380282	0.703736		FALSE
ENSMUSG00000003053	Cyp2c29	protein_coding	13095	19		0						FALSE
ENSMUSG00000003062	Stard3nl	protein_coding	76205	13	STARD3NL	301.007	-0.0656194	0.247803	-0.264805	0.79116	0.920295	FALSE
ENSMUSG00000003068	Stk11	protein_coding	20869	10	STK11	3181.5	0.561765	0.228671	2.45665	0.0140239	0.119529	FALSE
ENSMUSG00000003070	Efna2	protein_coding	13637	10	EFNA2	4.67702	1.09563	1.67033	0.655934	0.511866	0.772309	FALSE
ENSMUSG00000003072	Atp5d	protein_coding	66043	10	ATP5F1D	3295.61	1.32773	0.389959	3.40481	0.000662111	0.0155557	TRUE
ENSMUSG00000003099	Ppp5c	protein_coding	19060	7	PPP5C	2000.45	-0.145618	0.157945	-0.921954	0.356553	0.6573	FALSE
ENSMUSG00000003119	Cdk12	protein_coding	69131	11	CDK12	1100.05	-0.526928	0.214262	-2.45927	0.0139218	0.119178	FALSE
ENSMUSG00000003123	Lipe	protein_coding	16890	7	LIPE	223.274	0.798654	0.447748	1.78371	0.0744706	0.30283	FALSE
ENSMUSG00000003131	Pafah1b2	protein_coding	18475	9	PAFAH1B2	639.6	-0.234092	0.311812	-0.750747	0.452805	0.730724	FALSE
ENSMUSG00000003134	Tbc1d8	protein_coding	54610	1	TBC1D8	297.681	2.96755	0.756272	3.92392	8.71186e-05	0.00332351	TRUE
ENSMUSG00000003135	Cnot11	protein_coding	52846	1	CNOT11	545.102	0.267044	0.25573	1.04424	0.296373	0.602591	FALSE
ENSMUSG00000003153	Slc2a3	protein_coding	20527	6		1484.13	0.460181	0.271519	1.69484	0.0901057	0.335051	FALSE
ENSMUSG00000003154	Foxj2	protein_coding	60611	6	FOXJ2	773.696	-0.196357	0.306804	-0.640008	0.522167	0.778584	FALSE
ENSMUSG00000003161	Sri	protein_coding	109552	5	SRI	2227.66	-0.0181417	0.196168	-0.0924806	0.926316	0.978528	FALSE
ENSMUSG00000003166	Dgcr2	protein_coding	13356	16	DGCR2	682.691	0.236907	0.166642	1.42166	0.155126	0.441935	FALSE
ENSMUSG00000003178						54.9265	-0.216637	0.651594	-0.332472	0.739533	0.896356	FALSE
ENSMUSG00000003184	Irf3	protein_coding	54131	7	IRF3	2546.42	0.55526	0.324382	1.71175	0.086943	0.327684	FALSE
ENSMUSG00000003190	Bcl2l12	protein_coding	75736	7	BCL2L12	149.401	-0.228446	0.34902	-0.654536	0.512767	0.772737	FALSE
ENSMUSG00000003198	Zfp959	protein_coding	224893	17		178.763	-0.35466	0.360703	-0.983247	0.325486	0.628674	FALSE
ENSMUSG00000003199	Mpnd	protein_coding	68047	17	MPND	1517.86	0.656319	0.358694	1.82975	0.0672877	0.285822	FALSE
ENSMUSG00000003200	Sh3gl1	protein_coding	20405	17	SH3GL1	1805.14	-0.036396	0.197784	-0.184019	0.853999	0.949613	FALSE
ENSMUSG00000003206	Ebi3	protein_coding	50498	17	EBI3	60.0752	3.65359	1.02595	3.56118	0.000369185	0.010108	TRUE
ENSMUSG00000003208	Yju2	protein_coding	72886	17	YJU2	285.967	0.207076	0.326346	0.634528	0.525736	0.780704	FALSE
ENSMUSG00000003226	Ranbp2	protein_coding	19386	10	RANBP2	2321.78	-0.493216	0.333882	-1.47722	0.139617	0.418409	FALSE
ENSMUSG00000003227	Edar	protein_coding	13608	10	EDAR	0.552685	0	3.81698	0	1		FALSE
ENSMUSG00000003228	Grk5	protein_coding	14773	19	GRK5	58.9736	0.170909	0.489162	0.349392	0.726795	0.890598	FALSE
ENSMUSG00000003233	Dvl3	protein_coding	13544	16	DVL3	402.786	-0.28873	0.390419	-0.739539	0.45958	0.734681	FALSE
ENSMUSG00000003234	Abcf3	protein_coding	27406	16	ABCF3	1012.92	0.382782	0.278428	1.3748	0.169194	0.46043	FALSE
ENSMUSG00000003235	Eif2b5	protein_coding	224045	16	EIF2B5	846.461	0.187734	0.178731	1.05037	0.293549	0.600531	FALSE
ENSMUSG00000003269	Cyth2	protein_coding	19158	7	CYTH2	1284.56	0.469781	0.225981	2.07885	0.0376307	0.209758	FALSE
ENSMUSG00000003271	Sult2b1	protein_coding	54200	7	SULT2B1	46.7397	-0.593408	0.490395	-1.21006	0.226256	0.528203	FALSE
ENSMUSG00000003273	Car11	protein_coding	12348	7	CA11	49.6456	0.174696	1.05007	0.166367	0.867868	0.954946	FALSE
ENSMUSG00000003279	Dlgap1	protein_coding	224997	17	DLGAP1	20.633	-6.71377	1.60705	-4.17769	2.94489e-05	0.00143666	TRUE
ENSMUSG00000003282	Plag1	protein_coding	56711	4	PLAG1	9.40906	-2.18162	1.27889	-1.70588	0.0880312	0.329748	FALSE
ENSMUSG00000003283	Hck	protein_coding	15162	2	HCK	409.759	2.95938	0.879758	3.36386	0.000768601	0.0173301	TRUE
ENSMUSG00000003299	Mrpl4	protein_coding	66163	9	MRPL4	864.531	0.756864	0.292337	2.58902	0.00962509	0.0958006	FALSE
ENSMUSG00000003308	Keap1	protein_coding	50868	9	KEAP1	874.415	0.426192	0.325774	1.30825	0.19079	0.486527	FALSE
ENSMUSG00000003309	Ap1m2	protein_coding	11768	9	AP1M2	22.6829	0.844449	0.961237	0.878502	0.379671	0.675067	FALSE
ENSMUSG00000003316	Glg1	protein_coding	20340	8	GLG1	1424.42	-0.184597	0.237474	-0.777333	0.436962	0.717871	FALSE
ENSMUSG00000003341	Atp8b3	protein_coding	67331	10	ATP8B3	1.25077	-4.55553	3.69985	-1.23128			FALSE
ENSMUSG00000003344	Btbd2	protein_coding	208198	10	BTBD2	522.195	0.747491	0.378489	1.97494	0.0482753	0.239617	FALSE
ENSMUSG00000003345	Csnk1g2	protein_coding	103236	10	CSNK1G2	3844.85	0.176354	0.166088	1.06182	0.288319	0.596229	FALSE
ENSMUSG00000003346	Abhd17a	protein_coding	216169	10	ABHD17A	1485.67	0.793943	0.389536	2.03818	0.0415324	0.221273	FALSE
ENSMUSG00000003348	Mob3a	protein_coding	208228	10	MOB3A	442.941	-0.36846	0.309469	-1.19062	0.233803	0.536717	FALSE
ENSMUSG00000003352	Cacnb3	protein_coding	12297	15	CACNB3	274.881	1.56583	0.776742	2.0159	0.0438105	0.227738	FALSE
ENSMUSG00000003354	Ccdc65	protein_coding	105833	15	CCDC65	1.35558	1.65707	3.71087	0.446546	0.655203		FALSE
ENSMUSG00000003355	Fkbp11	protein_coding	66120	15	FKBP11	79.3737	3.34099	0.869521	3.84234	0.000121869	0.00440893	TRUE
ENSMUSG00000003360	Ddx23	protein_coding	74351	15	DDX23	2180.62	-0.217132	0.222794	-0.97459	0.329764	0.632384	FALSE
ENSMUSG00000003363	Pld3	protein_coding	18807	7	PLD3	3148.13	0.63627	0.26549	2.39658	0.0165487	0.131956	FALSE
ENSMUSG00000003378	Grik5	protein_coding	14809	7	GRIK5	358.594	0.597522	0.36653	1.63021	0.103057	0.356798	FALSE
ENSMUSG00000003379	Cd79a	protein_coding	12518	7	CD79A	507.498	4.5335	0.685336	6.615	3.71562e-11	1.1729e-08	TRUE
ENSMUSG00000003380	Rabac1	protein_coding	14470	7	RABAC1	2596.92	1.47807	0.412332	3.58466	0.000337524	0.00940609	TRUE
ENSMUSG00000003382	Etv3	protein_coding	27049	3	ETV3	1494.2	0.0619846	0.353216	0.175486	0.860697	0.952127	FALSE
ENSMUSG00000003402	Prkcsh	protein_coding	19089	9	PRKCSH	1994.96	0.464725	0.223963	2.07501	0.0379855	0.210945	FALSE
ENSMUSG00000003410	Elavl3	protein_coding	15571	9	ELAVL3	23.542	-2.94639	1.4681	-2.00695			FALSE
ENSMUSG00000003411	Rab3b	protein_coding	69908	4	RAB3B	4.92147	0.283651	2.16053	0.131288	0.895548	0.966736	FALSE
ENSMUSG00000003418	St8sia6	protein_coding	241230	2	ST8SIA6	198.874	0.404923	0.936518	0.432371	0.665472	0.860102	FALSE
ENSMUSG00000003420	Fcgrt	protein_coding	14132	7	FCGRT	234.011	1.95573	0.604407	3.23578	0.0012131	0.024321	TRUE
ENSMUSG00000003421	Nosip	protein_coding	66394	7	NOSIP	931.065	0.286662	0.311638	0.919855	0.357648	0.657899	FALSE
ENSMUSG00000003423	Pih1d1	protein_coding	68845	7	PIH1D1	625.978	0.655704	0.406309	1.61381	0.106569	0.36318	FALSE
ENSMUSG00000003429	Rps11	protein_coding	27207	7	RPS11	9597.49	0.247122	0.346619	0.71295	0.475877	0.745922	FALSE
ENSMUSG00000003435	Supt5	protein_coding	20924	7	SUPT5H	4697.19	0.206937	0.127677	1.62078	0.105064	0.359986	FALSE
ENSMUSG00000003436	Dll3	protein_coding	13389	7	DLL3	4.62318	-0.261216	3.5552	-0.0734744			FALSE
ENSMUSG00000003437	Paf1	protein_coding	54624	7	PAF1	1618.06	0.0356521	0.182204	0.195671	0.844868	0.944721	FALSE
ENSMUSG00000003438	Timm50	protein_coding	66525	7	TIMM50	675.085	0.693827	0.287902	2.40994	0.015955	0.12914	FALSE
ENSMUSG00000003444	Med29	protein_coding	67224	7	MED29	103.766	0.527081	0.576601	0.914117	0.360655	0.660321	FALSE
ENSMUSG00000003452	Bicd1	protein_coding	12121	6	BICD1	15.8912	0.39598	1.60594	0.246572	0.805239	0.927226	FALSE
ENSMUSG00000003458	Ncstn	protein_coding	59287	1	NCSTN	1377.73	0.139681	0.30052	0.464799	0.642076	0.84742	FALSE
ENSMUSG00000003464	Pex19	protein_coding	19298	1	PEX19	488.138	-0.354853	0.247889	-1.4315	0.152288	0.436913	FALSE
ENSMUSG00000003469	Phyhip	protein_coding	105653	14	PHYHIP	17.0621	-6.40511	1.85569	-3.45161	0.000557243	0.0137468	TRUE
ENSMUSG00000003476	Crhr2	protein_coding	12922	6	CRHR2	1.90472	0	3.81698	0	1		FALSE
ENSMUSG00000003477	Inmt	protein_coding	21743	6	INMT	2.06849	0	3.81698	0	1		FALSE
ENSMUSG00000003484	Cyp4f18	protein_coding	72054	8	CYP4F3	324.321	4.30509	1.25822	3.42156	0.000622623	0.0148939	TRUE
ENSMUSG00000003500	Impdh1	protein_coding	23917	6	IMPDH1	1678.4	0.38747	0.182955	2.11784	0.0341886	0.199407	FALSE
ENSMUSG00000003505	Psg18	protein_coding	26438	7		0						FALSE
ENSMUSG00000003518	Dusp3	protein_coding	72349	11		151.216	1.16101	0.562012	2.0658	0.038847	0.213811	FALSE
ENSMUSG00000003526	Prodh	protein_coding	19125	16	AC007325.2	32.4462	2.0655	1.68103	1.22871	0.219181	0.520594	FALSE
ENSMUSG00000003527	Ess2	protein_coding	27886	16	ESS2	625.917	0.532369	0.275853	1.9299	0.0536192	0.253812	FALSE
ENSMUSG00000003528	Slc25a1	protein_coding	13358	16	SLC25A1	480.922	0.806287	0.431081	1.87038	0.0614307	0.27207	FALSE
ENSMUSG00000003531	Dgcr6	protein_coding	13353	16	DGCR6	180.775	1.13888	0.697607	1.63256	0.102562	0.356261	FALSE
ENSMUSG00000003534	Ddr1	protein_coding	12305	17	DDR1	297.913	-1.58162	0.39625	-3.99147	6.56653e-05	0.00267853	TRUE
ENSMUSG00000003541	Ier3	protein_coding	15937	17	IER3	844.492	2.03882	1.04832	1.94485	0.0517933	0.248976	FALSE
ENSMUSG00000003545	Fosb	protein_coding	14282	7	FOSB	17546.9	2.01962	0.483142	4.18017	2.91294e-05	0.00142539	TRUE
ENSMUSG00000003546	Klc4	protein_coding	74764	17	KLC4	410.087	0.143898	0.332327	0.433	0.665014	0.859925	FALSE
ENSMUSG00000003549	Ercc1	protein_coding	13870	7	ERCC1	410.873	0.108412	0.283315	0.382654	0.701976	0.878917	FALSE
ENSMUSG00000003555	Cyp17a1	protein_coding	13074	19	CYP17A1	2.499	3.26003	3.4188	0.953559	0.340307		FALSE
ENSMUSG00000003559	As3mt	protein_coding	57344	19	AS3MT	75.7552	0.634487	0.633912	1.00091	0.316872	0.621774	FALSE
ENSMUSG00000003573	Homer3	protein_coding	26558	8	HOMER3	55.9459	0.193896	0.771401	0.251356	0.801539	0.924628	FALSE
ENSMUSG00000003575	Crtc1	protein_coding	382056	8	CRTC1	486.46	0.434394	0.342126	1.26969	0.204195	0.504734	FALSE
ENSMUSG00000003581	Rnf215	protein_coding	71673	11	RNF215	598.739	0.34294	0.209065	1.64035	0.100932	0.353976	FALSE
ENSMUSG00000003585	Sec14l2	protein_coding	67815	11	SEC14L2	37.9869	2.96227	1.07931	2.74458	0.00605882	0.0725061	FALSE
ENSMUSG00000003604	Aven	protein_coding	74268	2	AVEN	404.521	0.656227	0.343146	1.91239	0.0558268	0.258417	FALSE
ENSMUSG00000003617	Cp	protein_coding	12870	3	CP	155.227	0.443029	0.903917	0.490122	0.624048	0.83798	FALSE
ENSMUSG00000003623	Crot	protein_coding	74114	5	CROT	996.05	-1.07666	0.42286	-2.54614	0.010892	0.10333	FALSE
ENSMUSG00000003644	Rps6ka1	protein_coding	20111	4	RPS6KA1	3180.28	0.344482	0.222692	1.5469	0.121888	0.390341	FALSE
ENSMUSG00000003657	Calb2	protein_coding	12308	8	CALB2	4.11168	-3.94213	2.37404	-1.66052	0.0968101		FALSE
ENSMUSG00000003660	Snrnp200	protein_coding	320632	2	SNRNP200	2649.89	-0.030561	0.154588	-0.197693	0.843285	0.944354	FALSE
ENSMUSG00000003662	Ciao1	protein_coding	26371	2	CIAO1	659.429	0.328726	0.392894	0.836679	0.402773	0.693353	FALSE
ENSMUSG00000003665	Has1	protein_coding	15116	17	HAS1	0.326603	0	3.81698	0	1		FALSE
ENSMUSG00000003680	Taf6l	protein_coding	225895	19	TAF6L	667.871	0.00260821	0.219783	0.0118672	0.990532	1	FALSE
ENSMUSG00000003721	Insig2	protein_coding	72999	1	INSIG2	250.01	0.0432836	0.318566	0.13587	0.891924	0.965836	FALSE
ENSMUSG00000003731	Kpna6	protein_coding	16650	4	KPNA6	624.876	-0.247789	0.289363	-0.856323	0.391819	0.684896	FALSE
ENSMUSG00000003746	Man1a	protein_coding	17155	10	MAN1A1	1265.61	0.381617	0.171346	2.22717	0.0259357	0.171211	FALSE
ENSMUSG00000003752	Itpkc	protein_coding	233011	7	ITPKC	313.591	0.184166	0.268305	0.686406	0.492457	0.759287	FALSE
ENSMUSG00000003762	Coq8b	protein_coding	76889	7	COQ8B	348.37	0.598138	0.349366	1.71207	0.086884	0.327684	FALSE
ENSMUSG00000003778	Brd8	protein_coding	78656	18	BRD8	1418.83	-0.381708	0.356312	-1.07127	0.284046	0.592037	FALSE
ENSMUSG00000003779	Kif20a	protein_coding	19348	18	KIF20A	110.148	-0.0235794	0.849818	-0.0277464	0.977864	0.997885	FALSE
ENSMUSG00000003808	Farsa	protein_coding	66590	8	FARSA	1261.65	0.213637	0.311808	0.685156	0.493245	0.759663	FALSE
ENSMUSG00000003809	Gcdh	protein_coding	270076	8	GCDH	351.573	-0.0706743	0.314269	-0.224885	0.822069	0.934969	FALSE
ENSMUSG00000003810	Mast2	protein_coding	17776	4	MAST2	553.154	0.519665	0.271773	1.91213	0.05586	0.258417	FALSE
ENSMUSG00000003812	Dnase2a	protein_coding	13423	8	DNASE2	362.51	0.86902	0.510778	1.70136	0.0888746	0.332177	FALSE
ENSMUSG00000003813	Rad23a	protein_coding	19358	8	RAD23A	664.613	-0.0285978	0.224975	-0.127115	0.898849	0.967737	FALSE
ENSMUSG00000003814	Calr	protein_coding	12317	8	CALR	7222.84	0.630988	0.150085	4.2042	2.62004e-05	0.00133904	FALSE
ENSMUSG00000003824	Syce2	protein_coding	71846	8	SYCE2	73.9752	0.274702	0.632604	0.434241	0.664113	0.85945	FALSE
ENSMUSG00000003847	Nfat5	protein_coding	54446	8	NFAT5	1515.76	-0.819825	0.299959	-2.73312	0.00627367	0.0738842	FALSE
ENSMUSG00000003848	Nob1	protein_coding	67619	8	NOB1	956.528	0.0369116	0.299032	0.123437	0.901761	0.968799	FALSE
ENSMUSG00000003849	Nqo1	protein_coding	18104	8	NQO1	13.0468	-0.413233	1.58343	-0.260973	0.794113	0.921332	FALSE
ENSMUSG00000003863	Ppfia3	protein_coding	76787	7	PPFIA3	18.7517	-0.406818	1.58058	-0.257386	0.796881	0.922617	FALSE
ENSMUSG00000003865	Gys1	protein_coding	14936	7	GYS1	298.042	0.027266	0.369211	0.0738492	0.94113	0.984707	FALSE
ENSMUSG00000003868	Ruvbl2	protein_coding	20174	7	RUVBL2	687.882	0.413828	0.257277	1.60849	0.107728	0.365626	FALSE
ENSMUSG00000003872	Lin7b	protein_coding	22342	7	LIN7B	2.91609	0.334457	1.72954	0.193379	0.846662		FALSE
ENSMUSG00000003873	Bax	protein_coding	12028	7	BAX	1721.82	0.74233	0.347506	2.13617	0.0326659	0.193912	FALSE
ENSMUSG00000003882	Il7r	protein_coding	16197	15	IL7R	11485	-0.608628	0.337704	-1.80225	0.0715055	0.295198	FALSE
ENSMUSG00000003923	Tfam	protein_coding	21780	10	TFAM	756.039	-0.130827	0.192257	-0.680477	0.496202	0.761494	FALSE
ENSMUSG00000003929	Zfp81	protein_coding	224694	17		211.826	-1.01095	0.483864	-2.08932	0.0366789	0.207118	FALSE
ENSMUSG00000003934	Efnb3	protein_coding	13643	11	EFNB3	13.5548	-1.13321	1.03713	-1.09264	0.274552	0.581656	FALSE
ENSMUSG00000003948	Mmd	protein_coding	67468	11	MMD	949.152	-0.215629	0.225643	-0.955621	0.339264	0.640681	FALSE
ENSMUSG00000003949	Hlf	protein_coding	217082	11	HLF	194.179	-1.13569	0.665103	-1.70753	0.0877232	0.329557	FALSE
ENSMUSG00000003955	Fam162a	protein_coding	70186	16	FAM162A	425.015	0.199493	0.467093	0.427095	0.66931	0.861949	FALSE
ENSMUSG00000003970	Rpl8	protein_coding	26961	15	RPL8	19874.4	1.03812	0.356014	2.91597	0.00354586	0.0512044	FALSE
ENSMUSG00000003974	Grm3	protein_coding	108069	5	GRM3	0.730406	-2.57756	3.76158	-0.685234	0.493196		FALSE
ENSMUSG00000003992	Ssbp2	protein_coding	66970	13	SSBP2	113.563	-0.369334	0.505089	-0.731226	0.464641	0.738353	FALSE
ENSMUSG00000004018	Fancl	protein_coding	67030	11	FANCL	145.628	-0.193077	0.439123	-0.439687	0.660164	0.857199	FALSE
ENSMUSG00000004031	Brinp2	protein_coding	240843	1	BRINP2	10.9696	-3.50213	2.36354	-1.48173			FALSE
ENSMUSG00000004032	Gstm5	protein_coding	14866	3	GSTM3	35.2889	1.36242	1.14166	1.19337	0.232725	0.535694	FALSE
ENSMUSG00000004035	Gstm7	protein_coding	68312	3	GSTM2	2.38105	-0.246152	3.43018	-0.0717608	0.942792		FALSE
ENSMUSG00000004038	Gstm3	protein_coding	14864	3	GSTM1	0.0575825	0.497489	3.81698	0.130336	0.896301		FALSE
ENSMUSG00000004040	Stat3	protein_coding	20848	11	STAT3	4743.93	0.31466	0.277391	1.13435	0.256646	0.564334	FALSE
ENSMUSG00000004043	Stat5a	protein_coding	20850	11	STAT5A	1003.49	0.200738	0.319882	0.627537	0.530307	0.783675	FALSE
ENSMUSG00000004044	Cavin1	protein_coding	19285	11	CAVIN1	72.967	2.47076	1.26867	1.94752	0.0514719	0.24832	FALSE
ENSMUSG00000004054	Map3k11	protein_coding	26403	19	MAP3K11	1621.58	0.635621	0.297816	2.13428	0.0328201	0.194554	FALSE
ENSMUSG00000004056	Akt2	protein_coding	11652	7	AKT2	883.451	0.197843	0.155786	1.26997	0.204097	0.504614	FALSE
ENSMUSG00000004069	Dnaja3	protein_coding	83945	16	DNAJA3	509.891	-0.24059	0.353584	-0.680431	0.496232	0.761494	FALSE
ENSMUSG00000004070	Hmox2	protein_coding	15369	16	HMOX2	373.533	0.256856	0.351099	0.731576	0.464427	0.738159	FALSE
ENSMUSG00000004071	Cdip1	protein_coding	66626	16	CDIP1	600.3	-0.262059	0.268253	-0.976908	0.328615	0.63146	FALSE
ENSMUSG00000004085	Map3k20	protein_coding	65964	2	MAP3K20	51.7085	1.86329	0.968411	1.92407	0.0543463	0.255281	FALSE
ENSMUSG00000004096	Cwc15	protein_coding	66070	9	CWC15	1342.01	0.296394	0.269232	1.10089	0.270946	0.577441	FALSE
ENSMUSG00000004098	Col5a3	protein_coding	53867	9	COL5A3	3.16657	3.81551	3.48566	1.09463	0.273678		FALSE
ENSMUSG00000004099	Dnmt1	protein_coding	13433	9	DNMT1	2226.94	-0.0283669	0.198502	-0.142905	0.886365	0.963315	FALSE
ENSMUSG00000004100	Ppan	protein_coding	235036	9	PPAN	1576.06	0.557443	0.275714	2.02182	0.0431951	0.226366	FALSE
ENSMUSG00000004105	Angptl2	protein_coding	26360	2	ANGPTL2	109.633	-0.828023	0.687009	-1.20526	0.228104	0.529917	FALSE
ENSMUSG00000004110	Cacna1e	protein_coding	12290	1	CACNA1E	342.26	2.26646	0.876016	2.58724	0.00967486	0.0959086	FALSE
ENSMUSG00000004113	Cacna1b	protein_coding	12287	2	CACNA1B	54.6913	-0.320281	1.41829	-0.225822			FALSE
ENSMUSG00000004127	Trmt10a	protein_coding	108943	3	TRMT10A	107.551	-0.514326	0.483261	-1.06428	0.287201	0.595141	FALSE
ENSMUSG00000004151	Etv1	protein_coding	14009	12	ETV1	1.54465	-4.08426	3.0286	-1.34856	0.177478		FALSE
ENSMUSG00000004187	Kifc2	protein_coding	16581	15	KIFC2	494.737	0.240832	0.278371	0.865147	0.386958	0.681112	FALSE
ENSMUSG00000004207	Psap	protein_coding	19156	10	PSAP	17213.1	0.579296	0.445266	1.30101	0.193254	0.489139	FALSE
ENSMUSG00000004221	Ikbkg	protein_coding	16151	X	IKBKG	659.679	-0.187728	0.244452	-0.767955	0.442514	0.722152	FALSE
ENSMUSG00000004231	Pax2	protein_coding	18504	19	PAX2	0						FALSE
ENSMUSG00000004233	Wars2	protein_coding	70560	3	WARS2	200.58	-0.404256	0.382734	-1.05623	0.290861	0.59803	FALSE
ENSMUSG00000004263	Atn1	protein_coding	13498	6	ATN1	2042.18	0.366224	0.251261	1.45755	0.144966	0.427102	FALSE
ENSMUSG00000004264	Phb2	protein_coding	12034	6	PHB2	1628.63	0.0900647	0.226798	0.397115	0.691283	0.873819	FALSE
ENSMUSG00000004266	Ptpn6	protein_coding	15170	6	PTPN6	3995.76	-0.0659396	0.276623	-0.238373	0.811591	0.930417	FALSE
ENSMUSG00000004267	Eno2	protein_coding	13807	6	ENO2	88.1806	-0.573825	0.790344	-0.726045	0.467811	0.740166	FALSE
ENSMUSG00000004268	Emg1	protein_coding	14791	6	EMG1	1879.04	-0.333901	0.215688	-1.54807	0.121605	0.389827	FALSE
ENSMUSG00000004270	Lpcat3	protein_coding	14792	6	LPCAT3	745.894	-0.333437	0.251642	-1.32505	0.185156	0.480389	FALSE
ENSMUSG00000004285	Atp6v1f	protein_coding	66144	6	ATP6V1F	1119.11	0.719581	0.425619	1.69067	0.0908996	0.336121	FALSE
ENSMUSG00000004296	Il12b	protein_coding	16160	11	IL12B	23.5807	-1.51049	1.88142	-0.802845	0.422064	0.707234	FALSE
ENSMUSG00000004317	Clcn5	protein_coding	12728	X	CLCN5	148.298	-0.297882	0.308058	-0.966967	0.333561	0.635198	FALSE
ENSMUSG00000004319	Clcn3	protein_coding	12725	8	CLCN3	1054.32	-0.78542	0.393063	-1.99821	0.0456942	0.2325	FALSE
ENSMUSG00000004328	Hif3a	protein_coding	53417	7	HIF3A	26.7475	-0.279926	1.52205	-0.183914	0.854081	0.949613	FALSE
ENSMUSG00000004341	Gpx6	protein_coding	75512	13	GPX6	0						FALSE
ENSMUSG00000004344	Gpx5	protein_coding	14780	13		0						FALSE
ENSMUSG00000004347	Pde1c	protein_coding	18575	6	PDE1C	7.18449	-0.961969	2.75754	-0.348851	0.727202	0.890889	FALSE
ENSMUSG00000004356	Utp20	protein_coding	70683	10	UTP20	556.991	-0.578133	0.295989	-1.95323	0.0507929	0.247051	FALSE
ENSMUSG00000004359	Spic	protein_coding	20728	10	SPIC	20.847	3.19267	2.40315	1.32853	0.184001	0.478967	FALSE
ENSMUSG00000004360	9330159F19Rik	protein_coding	212448	10	KIAA0408	2.58179	-4.47745	2.05957	-2.17397	0.0297071		FALSE
ENSMUSG00000004364	Cul3	protein_coding	26554	1	CUL3	1806.63	-0.387452	0.154983	-2.49996	0.0124206	0.111808	FALSE
ENSMUSG00000004366	Sst	protein_coding	20604	16	SST	15.808	-5.71289	2.4661	-2.31657			FALSE
ENSMUSG00000004371	Il11	protein_coding	16156	7	IL11	0						FALSE
ENSMUSG00000004383	Large1	protein_coding	16795	8	LARGE1	108.205	0.782246	0.574236	1.36224	0.173122	0.465286	FALSE
ENSMUSG00000004393	Ddx56	protein_coding	52513	11	DDX56	697.406	0.248467	0.287772	0.863417	0.387908	0.681821	FALSE
ENSMUSG00000004394	Tmed4	protein_coding	103694	11	TMED4	483.66	-0.0359772	0.248211	-0.144946	0.884754	0.962578	FALSE
ENSMUSG00000004415	Col26a1	protein_coding	140709	5	COL26A1	4.31823	0	3.81698	0	1	1	FALSE
ENSMUSG00000004446	Bid	protein_coding	12122	6	BID	273.371	0.567331	0.511855	1.10838	0.267697	0.573729	FALSE
ENSMUSG00000004451	Ralb	protein_coding	64143	1	RALB	217.391	1.16331	0.532619	2.18413	0.0289526	0.180902	FALSE
ENSMUSG00000004455	Ppp1cc	protein_coding	19047	5	PPP1CC	809.383	0.024628	0.417217	0.0590291	0.952929	0.987878	FALSE
ENSMUSG00000004460	Dnajb11	protein_coding	67838	16	DNAJB11	1598.42	0.620081	0.177698	3.48952	0.000483891	0.0125445	FALSE
ENSMUSG00000004462	Tbccd1	protein_coding	70573	16	TBCCD1	231.045	0.118829	0.409315	0.290312	0.771578	0.911454	FALSE
ENSMUSG00000004473	Clec11a	protein_coding	20256	7	CLEC11A	5.42734	-2.56059	2.37116	-1.07989	0.280192	0.587636	FALSE
ENSMUSG00000004500	Zfp324	protein_coding	243834	7	ZNF324	91.9708	-0.392091	0.326766	-1.19992	0.230172	0.532635	FALSE
ENSMUSG00000004508	Gab2	protein_coding	14389	7	GAB2	120.115	3.7875	0.993849	3.81095	0.000138436	0.00484494	TRUE
ENSMUSG00000004530	Coro1c	protein_coding	23790	5	CORO1C	1182.22	0.0723008	0.190341	0.379849	0.704057	0.87988	FALSE
ENSMUSG00000004535	Tax1bp1	protein_coding	52440	6	TAX1BP1	3521.21	-0.604264	0.247753	-2.43898	0.0147289	0.1235	FALSE
ENSMUSG00000004540	Psg17	protein_coding	26437	7		0						FALSE
ENSMUSG00000004542	Psg19	protein_coding	26439	7		0						FALSE
ENSMUSG00000004552	Ctse	protein_coding	13034	1	CTSE	248.105	0.138832	0.418351	0.331856	0.739998	0.896356	FALSE
ENSMUSG00000004558	Ndrg2	protein_coding	29811	14	NDRG2	116.827	-1.40403	0.803847	-1.74663	0.080701	0.31582	FALSE
ENSMUSG00000004561	Mettl17	protein_coding	52535	14	METTL17	769.72	-0.0209025	0.251814	-0.0830076	0.933845	0.981894	FALSE
ENSMUSG00000004562	Arhgef40	protein_coding	268739	14	ARHGEF40	91.6247	0.111967	0.827997	0.135226	0.892433	0.966004	FALSE
ENSMUSG00000004565	Pnpla6	protein_coding	50767	8	PNPLA6	738.32	0.126536	0.230063	0.550007	0.582314	0.813888	FALSE
ENSMUSG00000004567	Mcoln1	protein_coding	94178	8	MCOLN1	855.703	-0.0298923	0.208382	-0.14345	0.885935	0.96301	FALSE
ENSMUSG00000004568	Arhgef18	protein_coding	102098	8	ARHGEF18	2808.92	0.126811	0.193533	0.655242	0.512312	0.772737	FALSE
ENSMUSG00000004591	Pkn2	protein_coding	109333	3	PKN2	811.621	-0.401862	0.245128	-1.6394	0.101131	0.354179	FALSE
ENSMUSG00000004609	Cd33	protein_coding	12489	7	CD33	144.736	5.60455	1.82221	3.0757	0.00210012	0.0361602	TRUE
ENSMUSG00000004610	Etfb	protein_coding	110826	7	ETFB	779.011	0.858978	0.469993	1.82764	0.0676037	0.286584	FALSE
ENSMUSG00000004612	Nkg7	protein_coding	72310	7	NKG7	1992.83	0.819661	0.405858	2.01958	0.0434275	0.226993	FALSE
ENSMUSG00000004613						0						FALSE
ENSMUSG00000004626	Stxbp2	protein_coding	20911	8	STXBP2	3060.7	0.352565	0.263835	1.33631	0.181449	0.475736	FALSE
ENSMUSG00000004630	Pcp2	protein_coding	18545	8	PCP2	7.51857	6.98131	3.30427	2.11281			FALSE
ENSMUSG00000004631	Sgce	protein_coding	20392	6	SGCE	7.46464	1.07271	2.42923	0.441585			FALSE
ENSMUSG00000004633	Chn2	protein_coding	69993	6	CHN2	362.887	-1.04927	0.469586	-2.23447	0.0254522	0.169537	FALSE
ENSMUSG00000004637	Wwox	protein_coding	80707	8	WWOX	191.245	-0.781906	0.753753	-1.03735	0.299573	0.605959	FALSE
ENSMUSG00000004642	Slbp	protein_coding	20492	5	SLBP	653.384	-0.372495	0.247026	-1.50792	0.131575	0.406101	FALSE
ENSMUSG00000004651	Tyr	protein_coding	22173	7	TYR	0						FALSE
ENSMUSG00000004654	Ghrhr	protein_coding	14602	6	GHRHR	0						FALSE
ENSMUSG00000004655	Aqp1	protein_coding	11826	6	AQP1	93.1299	1.12328	1.8472	0.6081			FALSE
ENSMUSG00000004661	Arid3b	protein_coding	56380	9	ARID3B	774.616	0.147461	0.213699	0.690041	0.490168	0.757313	FALSE
ENSMUSG00000004665	Cnn2	protein_coding	12798	10	CNN2	6736.92	0.248278	0.22018	1.12761	0.259484	0.566475	FALSE
ENSMUSG00000004667	Polr2e	protein_coding	66420	10	POLR2E	1366.17	0.688897	0.390527	1.76402	0.0777283	0.309433	FALSE
ENSMUSG00000004668	Abca13	protein_coding	268379	11	ABCA13	17.1991	22.8809	3.39317	6.74323			FALSE
ENSMUSG00000004677	Myo9b	protein_coding	17925	8	MYO9B	3666.08	-0.112754	0.253109	-0.445475	0.655977	0.855176	FALSE
ENSMUSG00000004698	Hdac9	protein_coding	79221	12	HDAC9	56.4685	2.08139	1.22622	1.69739	0.0896224	0.333911	FALSE
ENSMUSG00000004707	Ly9	protein_coding	17085	1	LY9	2052.03	-0.666991	0.204148	-3.26719	0.00108622	0.0224193	FALSE
ENSMUSG00000004709	Cd244a	protein_coding	18106	1	CD244	63.9041	2.49554	1.0227	2.44016	0.0146809	0.123328	FALSE
ENSMUSG00000004730	Adgre1	protein_coding	13733	17	ADGRE1	222.954	3.73815	1.01205	3.69364	0.000221064	0.00687047	TRUE
ENSMUSG00000004748	Mtfp1	protein_coding	67900	11	MTFP1	28.7997	0.80103	0.804148	0.996122	0.319191	0.622967	FALSE
ENSMUSG00000004768	Rab23	protein_coding	19335	1	RAB23	113.235	0.688691	0.675138	1.02007	0.307693	0.611951	FALSE
ENSMUSG00000004771	Rab11a	protein_coding	53869	9	RAB11A	668.156	0.230761	0.226697	1.01793	0.308711	0.612666	FALSE
ENSMUSG00000004788	Eif2b2	protein_coding	217715	12	EIF2B2	893.427	0.514757	0.332237	1.54937	0.121293	0.389177	FALSE
ENSMUSG00000004789	Dlst	protein_coding	78920	12	DLST	1868.67	0.017585	0.236797	0.074262	0.940802	0.984631	FALSE
ENSMUSG00000004791	Pgf	protein_coding	18654	12	PGF	4.93397	-0.911095	3.39642	-0.268251	0.788506	0.918852	FALSE
ENSMUSG00000004798	Ulk2	protein_coding	29869	11	ULK2	595.317	-0.248533	0.32808	-0.757538	0.448728	0.727133	FALSE
ENSMUSG00000004814	Ccl24	protein_coding	56221	5	CCL24	3.78511	0	3.81698	0	1		FALSE
ENSMUSG00000004815	Dgkq	protein_coding	110524	5	DGKQ	454.817	-0.30388	0.465151	-0.653292	0.513568	0.773376	FALSE
ENSMUSG00000004821	Tmed11	protein_coding	67366	5		0						FALSE
ENSMUSG00000004837	Grap	protein_coding	71520	11	GRAP	2306.52	0.422189	0.284427	1.48435	0.137716	0.41503	FALSE
ENSMUSG00000004842	Pou1f1	protein_coding	18736	16	POU1F1	5.94007	6.68372	3.68194	1.81527			FALSE
ENSMUSG00000004843	Chmp2b	protein_coding	68942	16	CHMP2B	361.135	-0.448507	0.271113	-1.65432	0.098063	0.349241	FALSE
ENSMUSG00000004846	Plod3	protein_coding	26433	5	PLOD3	672.278	0.651272	0.479063	1.35947	0.173997	0.466475	FALSE
ENSMUSG00000004849	Ap1s1	protein_coding	11769	5	AP1S1	715.843	0.12344	0.311478	0.396304	0.691881	0.873943	FALSE
ENSMUSG00000004864	Mapk13	protein_coding	26415	17	MAPK13	52.4927	9.38304	2.56024	3.6649	0.000247435	0.00758753	TRUE
ENSMUSG00000004865	Srpk1	protein_coding	20815	17	SRPK1	4136.56	-0.459479	0.17598	-2.61097	0.00902851	0.0924619	FALSE
ENSMUSG00000004872	Pax3	protein_coding	18505	1	PAX3	0.557202	-3.45851	3.72412	-0.928679	0.353055		FALSE
ENSMUSG00000004880	Lbr	protein_coding	98386	1	LBR	2200.07	-0.340525	0.39957	-0.852229	0.394087	0.687207	FALSE
ENSMUSG00000004885	Crabp2	protein_coding	12904	3	CRABP2	6.87653	-1.99945	2.34101	-0.854098	0.393051	0.686304	FALSE
ENSMUSG00000004891	Nes	protein_coding	18008	3	NES	14.4798	0	2.07601	0	1	1	FALSE
ENSMUSG00000004892	Bcan	protein_coding	12032	3	BCAN	35.4799	-4.99287	1.885	-2.64874	0.00807931	0.0863138	FALSE
ENSMUSG00000004894	Hapln2	protein_coding	73940	3	HAPLN2	1.12753	1.23199	3.75047	0.328489	0.742542		FALSE
ENSMUSG00000004895	Prcc	protein_coding	94315	3	PRCC	848.306	0.218049	0.236743	0.921039	0.35703	0.657345	FALSE
ENSMUSG00000004896	Rrnad1	protein_coding	229503	3	RRNAD1	678.976	-0.314126	0.268522	-1.16983	0.242069	0.546801	FALSE
ENSMUSG00000004897	Hdgf	protein_coding	15191	3	HDGF	1620.12	0.260613	0.193438	1.34727	0.177894	0.471702	FALSE
ENSMUSG00000004902	Slc25a18	protein_coding	71803	6	SLC25A18	10.9592	-1.06432	1.58851	-0.670008	0.502853	0.765091	FALSE
ENSMUSG00000004929	Thop1	protein_coding	50492	10	AC006538.1	202.196	0.720643	0.412724	1.74606	0.0808	0.315953	FALSE
ENSMUSG00000004931	Apba3	protein_coding	57267	10	AC005954.1	485.129	0.267342	0.291507	0.917104	0.359088	0.658874	FALSE
ENSMUSG00000004933	Matk	protein_coding	17179	10	MATK	1264.48	0.303303	0.342651	0.885165	0.376067	0.672327	FALSE
ENSMUSG00000004934	Pias4	protein_coding	59004	10	PIAS4	681.463	0.100219	0.200606	0.499581	0.61737	0.834523	FALSE
ENSMUSG00000004936	Map2k1	protein_coding	26395	9	MAP2K1	999.563	0.0922841	0.254326	0.362857	0.716712	0.885729	FALSE
ENSMUSG00000004937	Sgta	protein_coding	52551	10	SGTA	1076.93	0.369589	0.280131	1.31934	0.187055	0.482825	FALSE
ENSMUSG00000004939	Nmrk2	protein_coding	69564	10	NMRK2	3.42625	5.5768	3.6863	1.51284	0.130319		FALSE
ENSMUSG00000004945	Tmem242	protein_coding	70544	17	TMEM242	301.433	0.538431	0.340242	1.58249	0.113537	0.37633	FALSE
ENSMUSG00000004947	Dtx2	protein_coding	74198	5	DTX2	433.409	0.607924	0.260117	2.33712	0.0194331	0.145243	FALSE
ENSMUSG00000004948	Zp3	protein_coding	22788	5	ZP3	0.574503	3.34389	3.71582	0.899907	0.36817		FALSE
ENSMUSG00000004951	Hspb1	protein_coding	15507	5	HSPB1	224.202	4.02037	0.921336	4.36363	1.2792e-05	0.000765572	TRUE
ENSMUSG00000004952	Rasa4	protein_coding	54153	5	RASA4	2066.03	-0.123631	0.270731	-0.456656	0.647918	0.851636	FALSE
ENSMUSG00000004961	Syt5	protein_coding	53420	7	SYT5	2.50576	-4.6336	2.31328	-2.00304	0.0451725		FALSE
ENSMUSG00000004980	Hnrnpa2b1	protein_coding	53379	6	HNRNPA2B1	11322	-0.529934	0.230697	-2.2971	0.0216129	0.153687	FALSE
ENSMUSG00000004988	Fxyd4	protein_coding	108017	6	FXYD4	6.72649	-1.3301	1.95638	-0.679879	0.496581	0.761812	FALSE
ENSMUSG00000004994	Ccdc130	protein_coding	67736	8	CCDC130	362.17	0.15029	0.293059	0.512833	0.608068	0.82954	FALSE
ENSMUSG00000004996	Mri1	protein_coding	67873	8	MRI1	1071.89	0.368782	0.349661	1.05468	0.29157	0.598569	FALSE
ENSMUSG00000005034	Prkacb	protein_coding	18749	3	PRKACB	1604.64	-0.792388	0.227369	-3.48502	0.000492092	0.0126351	FALSE
ENSMUSG00000005043	Sgsh	protein_coding	27029	11	SGSH	273.319	0.141424	0.471916	0.299681	0.76442	0.908624	FALSE
ENSMUSG00000005045	Chd5	protein_coding	269610	4	CHD5	24.2427	0.164175	1.8036	0.091026	0.927472	0.979235	FALSE
ENSMUSG00000005054	Cstb	protein_coding	13014	10	CSTB	772.071	0.789823	0.472231	1.67253	0.0944192	0.342741	FALSE
ENSMUSG00000005057	Sh2b2	protein_coding	23921	5	SH2B2	111.387	1.99567	1.23327	1.6182	0.10562	0.361087	FALSE
ENSMUSG00000005069	Pex5	protein_coding	19305	6	PEX5	751.1	-0.06826	0.308176	-0.221497	0.824705	0.93605	FALSE
ENSMUSG00000005078	Jkamp	protein_coding	104771	12	JKAMP	250.484	-0.226396	0.408581	-0.554104	0.579508	0.812742	FALSE
ENSMUSG00000005087	Cd44	protein_coding	12505	2	CD44	4312.05	0.134083	0.241883	0.554332	0.579352	0.812624	FALSE
ENSMUSG00000005089	Slc1a2	protein_coding	20511	2	SLC1A2	30.0503	-7.38953	1.66512	-4.43784	9.08659e-06	0.000569202	TRUE
ENSMUSG00000005102	Eif2ak4	protein_coding	27103	2	EIF2AK4	358.928	0.0172692	0.265187	0.0651209	0.948078	0.986942	FALSE
ENSMUSG00000005103	Wdr1	protein_coding	22388	5	WDR1	3778.92	0.00351729	0.12966	0.027127	0.978358	0.99801	FALSE
ENSMUSG00000005107	Slc2a9	protein_coding	117591	5	SLC2A9	134.599	-1.42656	0.56111	-2.54238	0.0110099	0.103837	FALSE
ENSMUSG00000005124	Ccn4	protein_coding	22402	15	CCN4	10.1996	-0.72754	2.03318	-0.357834	0.720468	0.887097	FALSE
ENSMUSG00000005125	Ndrg1	protein_coding	17988	15	NDRG1	518.813	1.15437	0.440254	2.62206	0.00873998	0.0904855	FALSE
ENSMUSG00000005131	4930550C14Rik	protein_coding	75311	9	C11orf65	39.0939	-0.909364	1.10167	-0.825444	0.409119	0.698157	FALSE
ENSMUSG00000005142	Man2b1	protein_coding	17159	8	MAN2B1	3807.24	0.457707	0.330246	1.38595	0.165761	0.456246	FALSE
ENSMUSG00000005148	Klf5	protein_coding	12224	14	KLF5	4.17281	3.14542	2.92836	1.07412			FALSE
ENSMUSG00000005150	Wdr83	protein_coding	67836	8	WDR83	463.302	0.541805	0.376286	1.43988	0.149903	0.433109	FALSE
ENSMUSG00000005161	Prdx2	protein_coding	21672	8	PRDX2	1049.81	0.624846	0.448543	1.39306	0.163603	0.453329	FALSE
ENSMUSG00000005198	Polr2a	protein_coding	20020	11	POLR2A	4234.24	0.146811	0.201372	0.729052	0.46597	0.738715	FALSE
ENSMUSG00000005202	Shbg	protein_coding	20415	11	SHBG	0						FALSE
ENSMUSG00000005204	Senp3	protein_coding	80886	11	SENP3	1068.28	0.0416122	0.179306	0.232074	0.816481	0.932995	FALSE
ENSMUSG00000005220	Corin	protein_coding	53419	5	CORIN	8.7778	0.0376846	1.74212	0.0216315	0.982742	1	FALSE
ENSMUSG00000005225	Plekha8	protein_coding	231999	6	PLEKHA8	78.3345	0.111541	0.893739	0.124803	0.90068	0.968315	FALSE
ENSMUSG00000005232	G6pc2	protein_coding	14378	2	G6PC2	0						FALSE
ENSMUSG00000005233	Spc25	protein_coding	66442	2	SPC25	93.2553	-0.215784	0.773359	-0.279022	0.780228	0.915391	FALSE
ENSMUSG00000005237	Dnah2	protein_coding	327954	11	DNAH2	11.2045	1.63756	2.43658	0.672071	0.501538	0.764423	FALSE
ENSMUSG00000005251	Ripk4	protein_coding	72388	16	RIPK4	3.59636	0	3.81698	0	1		FALSE
ENSMUSG00000005262	Ufd1	protein_coding	22230	16	UFD1	875.886	-0.0671047	0.184973	-0.362781	0.716768	0.885729	FALSE
ENSMUSG00000005267	Zfp287	protein_coding	170740	11	ZNF287	253.543	0.12302	0.48505	0.253623	0.799787	0.924248	FALSE
ENSMUSG00000005268	Prlr	protein_coding	19116	15	PRLR	93.7846	4.43892	2.04568	2.1699	0.0300146	0.184995	FALSE
ENSMUSG00000005299	Letm1	protein_coding	56384	5	LETM1	1151.78	0.365386	0.15457	2.36389	0.0180842	0.138703	FALSE
ENSMUSG00000005312	Ubqln1	protein_coding	56085	13	UBQLN1	1280.07	-0.276395	0.207659	-1.331	0.183188	0.477904	FALSE
ENSMUSG00000005320	Fgfr4	protein_coding	14186	13	FGFR4	0						FALSE
ENSMUSG00000005338	Cadm3	protein_coding	94332	1	CADM3	26.7383	-0.635715	1.75955	-0.361294	0.717879	0.886203	FALSE
ENSMUSG00000005339	Fcer1a	protein_coding	14125	1	FCER1A	3.17002	3.27137	3.62683	0.901989			FALSE
ENSMUSG00000005354	Txn2	protein_coding	56551	15	TXN2	1203.4	0.277002	0.326521	0.848343	0.396247	0.689453	FALSE
ENSMUSG00000005355	Casp14	protein_coding	12365	10	CASP14	0						FALSE
ENSMUSG00000005357	Slc1a6	protein_coding	20513	10	SLC1A6	7.11462	-0.911325	3.3244	-0.274132	0.783983	0.916716	FALSE
ENSMUSG00000005360	Slc1a3	protein_coding	20512	15	SLC1A3	22.6234	1.26804	1.50008	0.845311	0.397937	0.690413	FALSE
ENSMUSG00000005362	Crbn	protein_coding	58799	6	CRBN	630.996	-0.266214	0.485997	-0.547769	0.58385	0.815072	FALSE
ENSMUSG00000005364	Il5ra	protein_coding	16192	6	IL5RA	6.1656	2.8371	2.58655	1.09686	0.272701	0.579414	FALSE
ENSMUSG00000005370	Msh6	protein_coding	17688	17	MSH6	535.724	0.248564	0.262123	0.948274	0.34299	0.643416	FALSE
ENSMUSG00000005371	Fbxo11	protein_coding	225055	17	FBXO11	1230.48	-0.563192	0.338759	-1.66251	0.0964097	0.346446	FALSE
ENSMUSG00000005373	Mlxipl	protein_coding	58805	5	MLXIPL	80.2293	0.902832	1.127	0.801096	0.423076	0.708359	FALSE
ENSMUSG00000005374	Tbl2	protein_coding	27368	5	TBL2	593.753	0.0136857	0.334803	0.0408769	0.967394	0.993498	FALSE
ENSMUSG00000005378	Bud23	protein_coding	66138	5	BUD23	759.015	0.0303083	0.28007	0.108217	0.913824	0.973736	FALSE
ENSMUSG00000005397	Nid1	protein_coding	18073	13	NID1	57.4213	0.669822	0.790141	0.847725	0.396591	0.689569	FALSE
ENSMUSG00000005410	Mcm5	protein_coding	17218	8	MCM5	960.19	0.569418	0.256765	2.21766	0.0265782	0.173654	FALSE
ENSMUSG00000005413	Hmox1	protein_coding	15368	8	HMOX1	517.058	2.64799	0.854216	3.0999	0.00193583	0.0342096	TRUE
ENSMUSG00000005417	Mprip	protein_coding	26936	11	MPRIP	1785.93	0.272224	0.195228	1.39439	0.163201	0.452916	FALSE
ENSMUSG00000005442	Cic	protein_coding	71722	7	CIC	3773.16	0.359633	0.218756	1.64399	0.100177	0.353123	FALSE
ENSMUSG00000005447	Pafah1b3	protein_coding	18476	7	PAFAH1B3	415.084	2.22475	0.499401	4.45484	8.39539e-06	0.000536339	TRUE
ENSMUSG00000005465	Il27ra	protein_coding	50931	8	IL27RA	5237.27	-0.270092	0.182008	-1.48396	0.13782	0.415187	FALSE
ENSMUSG00000005469	Prkaca	protein_coding	18747	8	PRKACA	459.579	0.0109253	0.235798	0.0463335	0.963044	0.99167	FALSE
ENSMUSG00000005470	Asf1b	protein_coding	66929	8	ASF1B	273.739	0.206367	0.396714	0.52019	0.602931	0.826256	FALSE
ENSMUSG00000005474	Myl10	protein_coding	59310	5	MYL10	48.3958	-0.0941222	0.437534	-0.21512	0.829674	0.938121	FALSE
ENSMUSG00000005481	Ddx39	protein_coding	68278	8	DDX39A	1865.08	0.42112	0.24165	1.74269	0.0813884	0.316703	FALSE
ENSMUSG00000005483	Dnajb1	protein_coding	81489	8	DNAJB1	9404.04	0.326273	0.354865	0.91943	0.357871	0.658078	FALSE
ENSMUSG00000005493	Msh4	protein_coding	55993	3	MSH4	0.285475	-2.60609	3.76	-0.693109	0.488241		FALSE
ENSMUSG00000005501	Usp40	protein_coding	227334	1	USP40	258.699	-0.957067	0.461608	-2.07333	0.0381413	0.211394	FALSE
ENSMUSG00000005503	Evx1	protein_coding	14028	6	EVX1	1.24071	2.83194	3.73137	0.758955	0.447879		FALSE
ENSMUSG00000005505	Kbtbd4	protein_coding	67136	2	KBTBD4	74.4938	-0.213904	1.07503	-0.198975	0.842282	0.943735	FALSE
ENSMUSG00000005506	Celf1	protein_coding	13046	2	CELF1	1779.27	-0.985067	0.243186	-4.05067	5.10714e-05	0.00219839	FALSE
ENSMUSG00000005510	Ndufs3	protein_coding	68349	2	NDUFS3	562.579	0.041445	0.210881	0.196532	0.844194	0.944387	FALSE
ENSMUSG00000005514	Por	protein_coding	18984	5	POR	1206.61	0.296592	0.280215	1.05844	0.289854	0.597313	FALSE
ENSMUSG00000005533	Igf1r	protein_coding	16001	7	IGF1R	715.383	-0.593893	0.313912	-1.89191	0.0585034	0.264563	FALSE
ENSMUSG00000005534	Insr	protein_coding	16337	8	INSR	363.388	-0.61731	0.35861	-1.7214	0.0851787	0.324643	FALSE
ENSMUSG00000005540	Fcer2a	protein_coding	14128	8	FCER2	1.04586	2.87223	3.72995	0.770047	0.441272		FALSE
ENSMUSG00000005547	Cyp2a5	protein_coding	13087	7	CYP2A13	0						FALSE
ENSMUSG00000005553	Atp4a	protein_coding	11944	7	ATP4A	1.62826	3.5814	3.12512	1.146	0.251794		FALSE
ENSMUSG00000005566	Trim28	protein_coding	21849	7	TRIM28	2998.45	0.300158	0.150054	2.00033	0.0454648	0.231986	FALSE
ENSMUSG00000005575	Ube2m	protein_coding	22192	7	UBE2M	1072.04	0.329889	0.322356	1.02337	0.306134	0.611073	FALSE
ENSMUSG00000005580	Adcy9	protein_coding	11515	16	ADCY9	23.7848	-1.51768	2.04931	-0.740584	0.458946	0.734377	FALSE
ENSMUSG00000005583	Mef2c	protein_coding	17260	13	MEF2C	158.773	2.31536	0.723453	3.20043	0.00137224	0.0266164	TRUE
ENSMUSG00000005609	Ctr9	protein_coding	22083	7	CTR9	667.767	-0.341536	0.291815	-1.17038	0.241847	0.546608	FALSE
ENSMUSG00000005610	Eif4g2	protein_coding	13690	7	EIF4G2	8841.4	-0.549663	0.327201	-1.67989	0.0929781	0.339963	FALSE
ENSMUSG00000005611	Mrvi1	protein_coding	17540	7	MRVI1	72.2559	-1.30299	0.810757	-1.60713	0.108026	0.36611	FALSE
ENSMUSG00000005615	Pcyt1a	protein_coding	13026	16	PCYT1A	334.962	0.836078	0.349602	2.39151	0.0167792	0.132937	FALSE
ENSMUSG00000005621	Zfp592	protein_coding	233410	7	ZNF592	1888.36	-0.141437	0.165008	-0.857154	0.39136	0.684426	FALSE
ENSMUSG00000005625	Psmd4	protein_coding	19185	3	PSMD4	2589.31	0.49979	0.288749	1.73088	0.0834727	0.321254	FALSE
ENSMUSG00000005628	Tmod4	protein_coding	50874	3	TMOD4	34.2194	0.203931	0.858347	0.237586	0.812202	0.930654	FALSE
ENSMUSG00000005640	Insrr	protein_coding	23920	3	INSRR	24.32	4.80481	1.81213	2.65148	0.00801409	0.0858409	FALSE
ENSMUSG00000005649	Cabp5	protein_coding	29865	7	CABP5	0						FALSE
ENSMUSG00000005656	Snx6	protein_coding	72183	12	SNX6	826.481	-0.198244	0.216068	-0.917506	0.358877	0.658699	FALSE
ENSMUSG00000005667	Mthfd2	protein_coding	17768	6	MTHFD2	689.16	0.824159	0.278932	2.95469	0.00312981	0.0473401	FALSE
ENSMUSG00000005672	Kit	protein_coding	16590	5	KIT	129.721	1.10848	0.764423	1.45009	0.147034	0.42937	FALSE
ENSMUSG00000005674	Tomm40l	protein_coding	641376	1	TOMM40L	182.097	-0.73093	0.425022	-1.71974	0.0854789	0.325461	FALSE
ENSMUSG00000005677	Nr1i3	protein_coding	12355	1	NR1I3	4.1839	3.16888	2.01363	1.57371	0.115553	0.379962	FALSE
ENSMUSG00000005681	Apoa2	protein_coding	11807	1	APOA2	16.7464	0.397269	1.19915	0.331293	0.740423	0.896363	FALSE
ENSMUSG00000005682	Pan2	protein_coding	103135	10	PAN2	1400.72	-0.0278432	0.22871	-0.12174	0.903105	0.969412	FALSE
ENSMUSG00000005683	Cs	protein_coding	12974	10	CS	2011.15	0.304086	0.154231	1.97163	0.0486516	0.240775	FALSE
ENSMUSG00000005686	Ampd3	protein_coding	11717	7	AMPD3	114.028	0.638133	1.00549	0.634649	0.525657	0.780704	FALSE
ENSMUSG00000005687	Bcas2	protein_coding	68183	3	BCAS2	1221.33	0.204235	0.21411	0.953876	0.340147	0.641445	FALSE
ENSMUSG00000005696	Sh2d1a	protein_coding	20400	X	SH2D1A	558.723	-0.443671	0.378939	-1.17082	0.24167	0.546284	FALSE
ENSMUSG00000005698	Ctcf	protein_coding	13018	8	CTCF	2378.71	-0.457613	0.31512	-1.45219	0.146449	0.428904	FALSE
ENSMUSG00000005699	Pard6a	protein_coding	56513	8	PARD6A	173.529	0.42144	0.425842	0.989662	0.322339	0.625805	FALSE
ENSMUSG00000005705	Agrp	protein_coding	11604	8	AGRP	8.42755	-0.79215	1.65613	-0.478313	0.632427	0.84142	FALSE
ENSMUSG00000005716	Pvalb	protein_coding	19293	15	PVALB	0.78293	-3.23183	3.73178	-0.866028	0.386475		FALSE
ENSMUSG00000005718	Tfap4	protein_coding	83383	16	TFAP4	161.381	-0.00170795	0.363062	-0.00470428	0.996247	1	FALSE
ENSMUSG00000005732	Ranbp1	protein_coding	19385	16	RANBP1	990.186	0.0663046	0.256916	0.258079	0.796346	0.922617	FALSE
ENSMUSG00000005763	Cd247	protein_coding	12503	1	CD247	2014.84	-0.098845	0.259198	-0.38135	0.702944	0.879609	FALSE
ENSMUSG00000005774	Rfx5	protein_coding	53970	3	RFX5	304.881	-0.437142	0.323473	-1.3514	0.176567	0.469739	FALSE
ENSMUSG00000005779	Psmb4	protein_coding	19172	3	PSMB4	2590.64	0.89968	0.307761	2.92331	0.00346333	0.0505038	FALSE
ENSMUSG00000005800	Mmp8	protein_coding	17394	9	MMP8	196.746	25.6664	2.75252	9.32468	1.11316e-20	1.62916e-17	TRUE
ENSMUSG00000005802	Slc30a4	protein_coding	22785	2	SLC30A4	98.957	0.492897	0.61491	0.801577	0.422798	0.708067	FALSE
ENSMUSG00000005803	Sqor	protein_coding	59010	2	SQOR	75.2924	3.18644	0.941902	3.38298	0.00071704	0.0165381	TRUE
ENSMUSG00000005804	Bloc1s6	protein_coding	18457	2	BLOC1S6	383.312	-0.34484	0.317967	-1.08452	0.278136	0.585707	FALSE
ENSMUSG00000005813	Metap1	protein_coding	75624	3	METAP1	504.189	-0.219664	0.357315	-0.614762	0.538712	0.789945	FALSE
ENSMUSG00000005823	Gpr108	protein_coding	78308	17	GPR108	1544.05	0.270316	0.230389	1.17331	0.240673	0.545258	FALSE
ENSMUSG00000005824	Tnfsf14	protein_coding	50930	17	TNFSF14	1241.34	0.0171355	0.272036	0.06299	0.949774	0.987006	FALSE
ENSMUSG00000005836	Gata6	protein_coding	14465	18	GATA6	0						FALSE
ENSMUSG00000005846	Rsl1d1	protein_coding	66409	16	RSL1D1	1664.9	-0.122186	0.270238	-0.452144	0.651165	0.853117	FALSE
ENSMUSG00000005864	Cnga2	protein_coding	12789	X	CNGA2	0						FALSE
ENSMUSG00000005871	Apc	protein_coding	11789	18	APC	1014.93	-0.615711	0.344241	-1.78861	0.0736784	0.30088	FALSE
ENSMUSG00000005873	Reep5	protein_coding	13476	18	REEP5	1499.92	1.06386	0.349314	3.04558	0.00232231	0.0385431	TRUE
ENSMUSG00000005881	Ergic3	protein_coding	66366	2	ERGIC3	1264.6	0.718708	0.271303	2.6491	0.00807075	0.0863138	FALSE
ENSMUSG00000005882	Uqcc1	protein_coding	56046	2	UQCC1	354.261	0.30674	0.311551	0.98456	0.32484	0.628133	FALSE
ENSMUSG00000005883	Spo11	protein_coding	26972	2	SPO11	65.5742	0.845069	0.605561	1.39551	0.162861	0.452363	FALSE
ENSMUSG00000005886	Ncoa2	protein_coding	17978	1	NCOA2	1555.24	-0.324344	0.310311	-1.04522	0.29592	0.602155	FALSE
ENSMUSG00000005891	Prl4a1	protein_coding	19110	13	PRL	0						FALSE
ENSMUSG00000005892	Trh	protein_coding	22044	6	TRH	0						FALSE
ENSMUSG00000005893	Nr2c2	protein_coding	22026	6	NR2C2	514.922	-0.95228	0.446224	-2.13408	0.0328359	0.194562	FALSE
ENSMUSG00000005897	Nr2c1	protein_coding	22025	10	NR2C1	148.649	-0.623252	0.275819	-2.25964	0.0238436	0.162637	FALSE
ENSMUSG00000005899	Smpd4	protein_coding	77626	16	SMPD4	583.657	-0.226188	0.204848	-1.10418	0.269516	0.575975	FALSE
ENSMUSG00000005907	Pex1	protein_coding	71382	5	PEX1	192.724	-0.595909	0.419019	-1.42215	0.154981	0.441679	FALSE
ENSMUSG00000005917	Otx1	protein_coding	18423	11	OTX1	1.10628	-1.00514	3.81092	-0.263752	0.791971		FALSE
ENSMUSG00000005936	Kctd20	protein_coding	66989	17	KCTD20	879.37	0.0679708	0.259997	0.261429	0.793762	0.921059	FALSE
ENSMUSG00000005947	Itgae	protein_coding	16407	11	ITGAE	2033.84	-1.77856	0.350476	-5.0747	3.88114e-07	4.05731e-05	TRUE
ENSMUSG00000005949	Ctns	protein_coding	83429	11	CTNS	209.386	0.217372	0.446713	0.486604	0.626539	0.838832	FALSE
ENSMUSG00000005950	P2rx5	protein_coding	94045	11	P2RX5-TAX1BP3	17.9359	1.95833	1.85039	1.05833	0.289903	0.597313	FALSE
ENSMUSG00000005951	Shpk	protein_coding	74637	11	AC027796.3	164.587	-0.434134	0.408422	-1.06295	0.287803	0.595863	FALSE
ENSMUSG00000005952	Trpv1	protein_coding	193034	11	TRPV1	0.509149	3.06195	3.72373	0.82228	0.410917		FALSE
ENSMUSG00000005958	Ephb3	protein_coding	13845	16	EPHB3	2.00557	1.80319	3.21764	0.560407	0.575202		FALSE
ENSMUSG00000005968	Tuft1	protein_coding	22156	3	TUFT1	167.389	-0.444064	0.30717	-1.44566	0.148272	0.431427	FALSE
ENSMUSG00000005973	Rcn1	protein_coding	19672	2	RCN1	359.863	0.24012	0.306315	0.783901	0.433098	0.715901	FALSE
ENSMUSG00000005980	Dnase1	protein_coding	13419	16	DNASE1	105.279	-0.862888	0.778815	-1.10795	0.267884	0.57395	FALSE
ENSMUSG00000005981	Trap1	protein_coding	68015	16	TRAP1	1509.25	-0.0732931	0.171092	-0.428385	0.668371	0.861496	FALSE
ENSMUSG00000005982	Naa60	protein_coding	74763	16	NAA60	817.468	-0.0293588	0.28859	-0.101732	0.918969	0.975439	FALSE
ENSMUSG00000005983	1700037C18Rik	protein_coding	73261	16	C16orf90	67.1914	1.05355	0.561549	1.87614	0.0606356	0.269911	FALSE
ENSMUSG00000005986	Ankrd13d	protein_coding	68423	19	ANKRD13D	183.317	-0.402836	0.348871	-1.15469	0.248219	0.554396	FALSE
ENSMUSG00000005994	Tyrp1	protein_coding	22178	4	TYRP1	0						FALSE
ENSMUSG00000006005	Tpr	protein_coding	108989	1	TPR	4072.87	-0.499242	0.268627	-1.8585	0.0630986	0.275964	FALSE
ENSMUSG00000006007	Pdc	protein_coding	20028	1	PDC	0						FALSE
ENSMUSG00000006010	Odr4	protein_coding	226499	1	ODR4	469.225	0.164766	0.200386	0.822242	0.410939	0.699432	FALSE
ENSMUSG00000006014	Prg4	protein_coding	96875	1	PRG4	34.3606	-1.08082	0.635259	-1.70138	0.0888718	0.332177	FALSE
ENSMUSG00000006019	Dhx34	protein_coding	71723	7	DHX34	712.111	0.298827	0.307703	0.971153	0.331472	0.633622	FALSE
ENSMUSG00000006021	Kptn	protein_coding	70394	7	KPTN	394.029	0.273701	0.276566	0.98964	0.32235	0.625805	FALSE
ENSMUSG00000006024	Napa	protein_coding	108124	7	NAPA	2712.77	0.565622	0.182072	3.10659	0.00189262	0.033687	FALSE
ENSMUSG00000006050	Sra1	protein_coding	24068	18	SRA1	1445.23	0.337621	0.166041	2.03336	0.0420166	0.222378	FALSE
ENSMUSG00000006056	Calcoco2	protein_coding	76815	11	CALCOCO2	0						FALSE
ENSMUSG00000006057	Atp5g1	protein_coding	11951	11		63.5401	-0.383869	0.804092	-0.477394	0.633081	0.841686	FALSE
ENSMUSG00000006058	Snf8	protein_coding	27681	11	SNF8	726.254	0.465676	0.297425	1.56569	0.117421	0.382896	FALSE
ENSMUSG00000006095	Tbcb	protein_coding	66411	7	TBCB	769.43	1.01359	0.407926	2.48474	0.0129646	0.114236	FALSE
ENSMUSG00000006127	Inpp5k	protein_coding	19062	11	INPP5K	1217.87	0.238157	0.183492	1.29791	0.194318	0.490505	FALSE
ENSMUSG00000006134	Crkl	protein_coding	12929	16	CRKL	879.973	-0.265537	0.353497	-0.751171	0.45255	0.730528	FALSE
ENSMUSG00000006143	Upk3bl	protein_coding	69665	5	AC093668.2	0						FALSE
ENSMUSG00000006154	Eps8l1	protein_coding	67425	7	EPS8L1	488.456	-0.536998	0.38238	-1.40436	0.160212	0.447788	FALSE
ENSMUSG00000006169	Clint1	protein_coding	216705	11	CLINT1	4001.31	-0.505915	0.323351	-1.5646	0.117677	0.383419	FALSE
ENSMUSG00000006179	Prss16	protein_coding	54373	13	PRSS16	17.4086	1.36807	1.65813	0.825065	0.409334	0.69838	FALSE
ENSMUSG00000006191	Cdkal1	protein_coding	68916	13	CDKAL1	249.879	-0.617879	0.420406	-1.46972	0.141637	0.422184	FALSE
ENSMUSG00000006200	Rhox6	protein_coding	19202	X		0						FALSE
ENSMUSG00000006204	5430419D17Rik	protein_coding	71395	7		0						FALSE
ENSMUSG00000006205	Htra1	protein_coding	56213	7	HTRA1	38.7885	3.2229	1.81957	1.77124	0.0765206	0.306749	FALSE
ENSMUSG00000006215	Zbtb17	protein_coding	22642	4	ZBTB17	1032.67	0.417282	0.189544	2.20151	0.0277001	0.177173	FALSE
ENSMUSG00000006216	Clcnkb	protein_coding	56365	4	CLCNKA	0						FALSE
ENSMUSG00000006218	Fam131c	protein_coding	277743	4	FAM131C	0.103756	-1.58351	3.79079	-0.417726	0.676147		FALSE
ENSMUSG00000006219	Fblim1	protein_coding	74202	4	FBLIM1	33.4031	-0.369188	1.7524	-0.210675	0.833141	0.939384	FALSE
ENSMUSG00000006221	Hspb7	protein_coding	29818	4	HSPB7	0.544338	0	3.81698	0	1		FALSE
ENSMUSG00000006235	Epor	protein_coding	13857	9	EPOR	27.8737	1.79856	1.47087	1.22279	0.22141	0.523049	FALSE
ENSMUSG00000006241	Ccdc159	protein_coding	67119	9	CCDC159	3.98447	4.01293	2.90544	1.38118	0.167225		FALSE
ENSMUSG00000006262	Mob1b	protein_coding	68473	5	MOB1B	388.689	-0.329881	0.317506	-1.03897	0.298817	0.604962	FALSE
ENSMUSG00000006269	Atp6v1b1	protein_coding	110935	6	ATP6V1B1	2.8469	0.583253	2.53163	0.230386	0.817792		FALSE
ENSMUSG00000006270	Vax1	protein_coding	22326	19	VAX1	0						FALSE
ENSMUSG00000006273	Atp6v1b2	protein_coding	11966	8	ATP6V1B2	981.638	0.183988	0.289047	0.636532	0.52443	0.780003	FALSE
ENSMUSG00000006276	Eps15l1	protein_coding	13859	8	EPS15L1	1201.11	-0.0853778	0.164412	-0.519292	0.603557	0.826717	FALSE
ENSMUSG00000006281	Tep1	protein_coding	21745	14	TEP1	979.143	-0.211798	0.300367	-0.705128	0.48073	0.749763	FALSE
ENSMUSG00000006288	Ttc5	protein_coding	219022	14	TTC5	535.573	-0.108812	0.17272	-0.62999	0.528701	0.78269	FALSE
ENSMUSG00000006289	Osgep	protein_coding	66246	14	OSGEP	398.971	0.204947	0.335007	0.611769	0.540691	0.791038	FALSE
ENSMUSG00000006299	Aamp	protein_coding	227290	1	AAMP	1989.59	0.256412	0.14599	1.75638	0.0790244	0.312221	FALSE
ENSMUSG00000006301	Tmbim1	protein_coding	69660	1	TMBIM1	368.752	1.24176	0.369651	3.35928	0.000781453	0.0174488	TRUE
ENSMUSG00000006304	Arpc2	protein_coding	76709	1	ARPC2	6677.93	0.043683	0.175314	0.24917	0.80323	0.925905	FALSE
ENSMUSG00000006307	Kmt2b	protein_coding	75410	7	KMT2B	3315.39	-0.116749	0.251068	-0.465012	0.641923	0.84742	FALSE
ENSMUSG00000006310	Zbtb32	protein_coding	58206	7	ZBTB32	88.6932	1.42499	0.469801	3.03318	0.00241991	0.0395514	TRUE
ENSMUSG00000006311	Etv2	protein_coding	14008	7	ETV2	0						FALSE
ENSMUSG00000006313	Upk1a	protein_coding	109637	7	UPK1A	26.8041	1.47595	1.26114	1.17033			FALSE
ENSMUSG00000006315	Tmem147	protein_coding	69804	7	TMEM147	626.574	0.782711	0.343499	2.27864	0.0226882	0.158601	FALSE
ENSMUSG00000006333	Rps9	protein_coding	76846	7	RPS9	13072	0.876394	0.360591	2.43044	0.0150807	0.125535	FALSE
ENSMUSG00000006335	Tfpt	protein_coding	69714	7	TFPT	306.142	0.236525	0.312023	0.758038	0.448428	0.726941	FALSE
ENSMUSG00000006342	Susd2	protein_coding	71733	10	SUSD2	677.828	1.20337	0.269886	4.45881	8.24142e-06	0.0005286	TRUE
ENSMUSG00000006344	Ggt5	protein_coding	23887	10	GGT5	359.443	0.64606	0.231919	2.78572	0.00534097	0.067811	FALSE
ENSMUSG00000006345	Ggt1	protein_coding	14598	10	GGT1	302.297	0.914121	0.328298	2.78442	0.00536235	0.0680288	FALSE
ENSMUSG00000006356	Crip2	protein_coding	68337	12	CRIP2	104.604	0.927303	0.774155	1.19783	0.230985	0.533355	FALSE
ENSMUSG00000006360	Crip1	protein_coding	12925	12	AL928654.3	2694.32	1.23981	0.397671	3.11767	0.00182285	0.032789	TRUE
ENSMUSG00000006362	Cbfa2t3	protein_coding	12398	8	CBFA2T3	145.064	2.87344	0.526349	5.45919	4.78323e-08	6.63838e-06	TRUE
ENSMUSG00000006369	Fbln1	protein_coding	14114	15	FBLN1	14.8784	-0.211279	1.8642	-0.113335	0.909765	0.971687	FALSE
ENSMUSG00000006373	Pgrmc1	protein_coding	53328	X	PGRMC1	592.94	-0.0154916	0.250951	-0.0617314	0.950777	0.987116	FALSE
ENSMUSG00000006378	Gcat	protein_coding	26912	15	GCAT	135.005	-0.120502	0.496535	-0.242686	0.808249	0.928433	FALSE
ENSMUSG00000006386	Tek	protein_coding	21687	4	TEK	28.25	0.497492	1.80956	0.274924	0.783374	0.916366	FALSE
ENSMUSG00000006389	Mpl	protein_coding	17480	4	MPL	0.326603	0	3.81698	0	1		FALSE
ENSMUSG00000006390	Elovl1	protein_coding	54325	4	ELOVL1	875.413	0.5874	0.361383	1.62542	0.104073	0.358235	FALSE
ENSMUSG00000006392	Med8	protein_coding	80509	4	MED8	748.882	0.292923	0.285638	1.0255	0.305126	0.610651	FALSE
ENSMUSG00000006395	Hyi	polymorphic_pseudogene		4	HYI	659.428	0.2628	0.400098	0.65684	0.511284	0.771865	FALSE
ENSMUSG00000006398	Cdc20	protein_coding	107995	4	CDC20	244.029	0.184303	0.325671	0.565917	0.57145	0.809838	FALSE
ENSMUSG00000006403	Adamts4	protein_coding	240913	1	ADAMTS4	5.88361	-3.11316	2.66915	-1.16635			FALSE
ENSMUSG00000006411	Nectin4	protein_coding	71740	1	NECTIN4	27.9558	1.36219	1.95537	0.696644	0.486025	0.754171	FALSE
ENSMUSG00000006412	Pfdn2	protein_coding	18637	1	PFDN2	496.862	-0.0133814	0.278478	-0.0480518	0.961675	0.991229	FALSE
ENSMUSG00000006418	Rnf114	protein_coding	81018	2	RNF114	2706.54	-0.211162	0.162127	-1.30245	0.192764	0.488574	FALSE
ENSMUSG00000006423	C330007P06Rik	protein_coding	77644	X	CXorf56	173.058	-0.787315	0.474516	-1.6592	0.0970762	0.34745	FALSE
ENSMUSG00000006435	Neurl1a	protein_coding	18011	19	NEURL1	39.2572	0.214996	0.845287	0.254347	0.799227	0.924137	FALSE
ENSMUSG00000006442	Srm	protein_coding	20810	4	SRM	564.258	1.04282	0.327369	3.18547	0.0014452	0.0275668	TRUE
ENSMUSG00000006445	Epha2	protein_coding	13836	4	EPHA2	14.2302	-0.124326	2.03215	-0.0611794	0.951216	0.987136	FALSE
ENSMUSG00000006456	Rbm14	protein_coding	56275	19	RBM14	525.328	0.246895	0.200922	1.22881	0.219144	0.520594	FALSE
ENSMUSG00000006457	Actn3	protein_coding	11474	19	ACTN3	0						FALSE
ENSMUSG00000006462	A530013C23Rik	lncRNA		2		7.88909	-1.45181	1.9962	-0.727288	0.46705	0.73955	FALSE
ENSMUSG00000006463	Zdhhc24	protein_coding	70605	19	ZDHHC24	141.033	1.10058	0.401099	2.74392	0.00607108	0.0725061	FALSE
ENSMUSG00000006464	Bbs1	protein_coding	52028	19	BBS1	24.5651	0.856632	1.77842	0.481682	0.630032	0.840739	FALSE
ENSMUSG00000006469	Slc34a3	protein_coding	142681	2	SLC34A3	11.7522	-0.924314	1.87173	-0.493829	0.621427	0.836642	FALSE
ENSMUSG00000006471	Ndor1	protein_coding	78797	2	NDOR1	1627.94	0.0593376	0.174767	0.339525	0.734215	0.894177	FALSE
ENSMUSG00000006476	Nsmf	protein_coding	56876	2	NSMF	448.027	0.726278	0.260122	2.79207	0.00523728	0.0670764	FALSE
ENSMUSG00000006488	Prl7a1	protein_coding	19113	13	PRL	0						FALSE
ENSMUSG00000006490	Prl8a9	protein_coding	67310	13	PRL	0						FALSE
ENSMUSG00000006494	Pdk1	protein_coding	228026	2	PDK1	1320.58	-0.594202	0.323395	-1.83739	0.0661526	0.283293	FALSE
ENSMUSG00000006498	Ptbp1	protein_coding	19205	10		4312.51	0.0398594	0.340026	0.117224	0.906682	0.970588	FALSE
ENSMUSG00000006517	Mvd	protein_coding	192156	8	MVD	556.736	0.394059	0.353165	1.11579	0.264511	0.570596	FALSE
ENSMUSG00000006519	Cyba	protein_coding	13057	8	CYBA	5114.06	1.17639	0.459027	2.56278	0.0103837	0.10034	FALSE
ENSMUSG00000006522	Itih3	protein_coding	16426	14	ITIH3	5.19604	-2.23533	2.9195	-0.765656	0.443881	0.723284	FALSE
ENSMUSG00000006526	Stimate	protein_coding	69179	14	STIMATE	287.618	0.524941	0.396917	1.32255	0.185986	0.48155	FALSE
ENSMUSG00000006527	Sfmbt1	protein_coding	54650	14	SFMBT1	220.049	-0.039997	0.305062	-0.131111	0.895688	0.966743	FALSE
ENSMUSG00000006529	Itih1	protein_coding	16424	14	ITIH1	0						FALSE
ENSMUSG00000006538	Ihh	protein_coding	16147	1	IHH	2.14864	0.303013	2.83582	0.106852	0.914906		FALSE
ENSMUSG00000006542	Prkag3	protein_coding	241113	1	PRKAG3	0						FALSE
ENSMUSG00000006546	Cryba2	protein_coding	12958	1	CRYBA2	0						FALSE
ENSMUSG00000006567	Atp7b	protein_coding	11979	8	ATP7B	13.5115	0.296455	1.67416	0.177076	0.859448	0.951534	FALSE
ENSMUSG00000006570	Defb2	protein_coding	13215	8		0						FALSE
ENSMUSG00000006574	Slc4a1	protein_coding	20533	11	SLC4A1	19.7134	-0.723088	3.53915	-0.204311			FALSE
ENSMUSG00000006575	Rundc3a	protein_coding	51799	11	RUNDC3A	126.573	0.17244	0.615512	0.280157	0.779357	0.915095	FALSE
ENSMUSG00000006576	Slc4a3	protein_coding	20536	1	SLC4A3	41.402	3.22546	1.36471	2.36347	0.0181047	0.138794	FALSE
ENSMUSG00000006585	Cdt1	protein_coding	67177	8	CDT1	860.874	0.402007	0.348993	1.15191	0.249359	0.555891	FALSE
ENSMUSG00000006586	Runx1t1	protein_coding	12395	4	RUNX1T1	2.75289	-4.695	3.388	-1.38578	0.165816		FALSE
ENSMUSG00000006587	Snai3	protein_coding	30927	8	SNAI3	544.845	0.288568	0.298048	0.968193	0.332948	0.634823	FALSE
ENSMUSG00000006589	Aprt	protein_coding	11821	8	APRT	1156.91	0.922119	0.325599	2.83207	0.00462481	0.0618662	FALSE
ENSMUSG00000006599	Gtf2h1	protein_coding	14884	7	GTF2H1	773.951	-0.0195107	0.288297	-0.0676756	0.946044	0.985814	FALSE
ENSMUSG00000006611	Hfe	protein_coding	15216	13	HFE	74.2177	3.74285	1.08994	3.434	0.000594748	0.0143336	TRUE
ENSMUSG00000006638	Abhd1	polymorphic_pseudogene	57742	5	ABHD1	5.32565	-1.28587	1.78011	-0.722354	0.470077	0.741574	FALSE
ENSMUSG00000006641	Slc5a6	protein_coding	330064	5	SLC5A6	171.732	-0.14077	0.432113	-0.325771	0.744597	0.898678	FALSE
ENSMUSG00000006642	Tcf23	protein_coding	69852	5	TCF23	0.435471	0	3.81698	0	1		FALSE
ENSMUSG00000006649	Nphs1	protein_coding	54631	7	NPHS1	0.108868	0	3.81698	0	1		FALSE
ENSMUSG00000006651	Aplp1	protein_coding	11803	7	APLP1	271.572	-0.178782	0.413295	-0.432578	0.665321	0.860058	FALSE
ENSMUSG00000006673	Qrich1	protein_coding	69232	9	QRICH1	1047.29	-0.26892	0.210661	-1.27656	0.201759	0.501175	FALSE
ENSMUSG00000006675	P4htm	protein_coding	74443	9	P4HTM	92.4823	0.671041	0.661393	1.01459	0.310302	0.614384	FALSE
ENSMUSG00000006676	Usp19	protein_coding	71472	9	USP19	3119.13	-0.250463	0.315954	-0.792719	0.427942	0.711588	FALSE
ENSMUSG00000006678	Pola1	protein_coding	18968	X	POLA1	305.639	-0.283868	0.470892	-0.60283	0.546622	0.794449	FALSE
ENSMUSG00000006699	Cdc42	protein_coding	12540	4	CDC42	4571.26	-0.00470044	0.149305	-0.0314822	0.974885	0.996327	FALSE
ENSMUSG00000006705	Pknox1	protein_coding	18771	17	PKNOX1	656.062	-0.00888398	0.223592	-0.0397329	0.968306	0.993991	FALSE
ENSMUSG00000006711	D130043K22Rik	protein_coding	210108	13	KIAA0319	1.24942	-1.00514	3.81092	-0.263752	0.791971		FALSE
ENSMUSG00000006715	Gmnn	protein_coding	57441	13	GMNN	237.145	0.392214	0.456087	0.859954	0.389814	0.683098	FALSE
ENSMUSG00000006717	Acot13	protein_coding	66834	13	ACOT13	284.473	0.173965	0.393418	0.442189	0.658352	0.856599	FALSE
ENSMUSG00000006720	Zfp184	protein_coding	193452	13		2.03372	3.667	3.37568	1.0863	0.277346		FALSE
ENSMUSG00000006724	Cyp27b1	protein_coding	13115	10	CYP27B1	8.64651	1.37438	1.81078	0.759003	0.447851	0.72659	FALSE
ENSMUSG00000006728	Cdk4	protein_coding	12567	10	CDK4	1422.44	0.212312	0.284922	0.745157	0.456177	0.732751	FALSE
ENSMUSG00000006731	B4galnt1	protein_coding	14421	10	B4GALNT1	5657.69	0.315842	0.202624	1.55876	0.119054	0.385721	FALSE
ENSMUSG00000006732	Mettl1	protein_coding	17299	10	METTL1	326.71	0.595732	0.379237	1.57087	0.116213	0.380696	FALSE
ENSMUSG00000006736	Tspan31	protein_coding	67125	10	TSPAN31	277.101	0.233627	0.323802	0.721512	0.470595	0.7421	FALSE
ENSMUSG00000006740	Kif5b	protein_coding	16573	18	KIF5B	1426.97	-0.64176	0.335005	-1.91567	0.0554069	0.257951	FALSE
ENSMUSG00000006763	Saal1	protein_coding	78935	7	SAAL1	230.932	0.400152	0.239677	1.66955	0.0950092	0.343932	FALSE
ENSMUSG00000006764	Tph2	protein_coding	216343	10	TPH2	0.327533	2.55938	3.74199	0.683962	0.493999		FALSE
ENSMUSG00000006777	Krt23	protein_coding	94179	11	KRT23	0						FALSE
ENSMUSG00000006782	Cnp	protein_coding	12799	11	CNP	2191.67	0.389095	0.307279	1.26626	0.20542	0.505976	FALSE
ENSMUSG00000006784	Ttc25	protein_coding	74407	11	TTC25	1.75502	-3.23506	3.73166	-0.866922	0.385985		FALSE
ENSMUSG00000006800	Sulf2	protein_coding	72043	2	SULF2	191.276	1.43996	0.528391	2.72518	0.00642661	0.0750812	FALSE
ENSMUSG00000006818	Sod2	protein_coding	20656	17	SOD2	800.999	0.231576	0.41614	0.556486	0.577879	0.812624	FALSE
ENSMUSG00000006850	Tmco6	protein_coding	71983	18	TMCO6	555.243	0.675105	0.25488	2.64872	0.00807969	0.0863138	FALSE
ENSMUSG00000006906	Stambp	protein_coding	70527	6	STAMBP	283.441	0.180831	0.304694	0.593482	0.552859	0.798336	FALSE
ENSMUSG00000006920	Ezh1	protein_coding	14055	11	EZH1	1292.58	-0.273683	0.146773	-1.86466	0.062229	0.273728	FALSE
ENSMUSG00000006930	Hap1	protein_coding	15114	11	HAP1	69.4906	2.33673	0.979422	2.38582	0.0170409	0.134021	FALSE
ENSMUSG00000006931	P3h4	protein_coding	66180	11	P3H4	141.679	-0.656729	0.3828	-1.71559	0.0862367	0.326742	FALSE
ENSMUSG00000006932	Ctnnb1	protein_coding	12387	9	CTNNB1	2281.71	-0.299782	0.28024	-1.06973	0.28474	0.592819	FALSE
ENSMUSG00000006941	Eif1b	protein_coding	68969	9	EIF1B	497.385	-0.00704138	0.337842	-0.0208422	0.983372	1	FALSE
ENSMUSG00000006948	Klk4	protein_coding	56640	7	KLK4	0						FALSE
ENSMUSG00000006958	Chrd	protein_coding	12667	16	CHRD	8.78102	-3.66823	2.2361	-1.64046	0.10091	0.353976	FALSE
ENSMUSG00000006998	Psmd2	protein_coding	21762	16	PSMD2	1511.93	-0.0194291	0.199895	-0.0971965	0.92257	0.977009	FALSE
ENSMUSG00000007021	Syngr3	protein_coding	20974	17	SYNGR3	14.9258	1.84254	0.945931	1.94786	0.0514315	0.24832	FALSE
ENSMUSG00000007029	Vars	protein_coding	22321	17	VARS	7716.87	1.00585	0.240262	4.18646	2.83339e-05	0.00140482	TRUE
ENSMUSG00000007030	Vwa7	protein_coding	27762	17	VWA7	349.91	-0.768601	0.413723	-1.85777	0.0632023	0.275968	FALSE
ENSMUSG00000007033	Hspa1l	protein_coding	15482	17	HSPA1L	2.79239	-4.16228	2.47034	-1.6849	0.0920081		FALSE
ENSMUSG00000007034	Slc44a4	protein_coding	70129	17	SLC44A4	2.58571	-2.02933	3.17852	-0.638451	0.52318		FALSE
ENSMUSG00000007035	Msh5	protein_coding	17687	17	MSH5-SAPCD1	84.1769	-0.390843	0.583754	-0.669535	0.503154	0.765261	FALSE
ENSMUSG00000007036	Abhd16a	protein_coding	193742	17	ABHD16A	1531.15	0.155381	0.165364	0.93963	0.347407	0.647852	FALSE
ENSMUSG00000007038	Neu1	protein_coding	18010	17	NEU1	1594.35	-0.067174	0.202337	-0.33199	0.739897	0.896356	FALSE
ENSMUSG00000007039	Ddah2	protein_coding	51793	17	DDAH2	52.096	0.402299	0.784261	0.512966	0.607975	0.82954	FALSE
ENSMUSG00000007041	Clic1	protein_coding	114584	17	CLIC1	6010.23	0.457574	0.334945	1.36612	0.171902	0.463715	FALSE
ENSMUSG00000007050	Lsm2	protein_coding	27756	17	LSM2	303.339	0.594488	0.298475	1.99175	0.0463981	0.234378	FALSE
ENSMUSG00000007080	Pole	protein_coding	18973	5	POLE	264.036	-0.0731048	0.327537	-0.223196	0.823383	0.935719	FALSE
ENSMUSG00000007097	Atp1a2	protein_coding	98660	1	ATP1A2	113.455	-1.99362	1.09656	-1.81807	0.0690529	0.289736	FALSE
ENSMUSG00000007107	Atp1a4	protein_coding	27222	1	ATP1A4	0						FALSE
ENSMUSG00000007122	Casq1	protein_coding	12372	1	CASQ1	0.462428	-2.41104	3.76945	-0.639626	0.522416		FALSE
ENSMUSG00000007207	Stx1a	protein_coding	20907	5	STX1A	808.027	-0.33532	0.186671	-1.79631	0.0724451	0.297627	FALSE
ENSMUSG00000007209	Ceacam9	protein_coding	26368	7	CEACAM21	0						FALSE
ENSMUSG00000007216	Zfp775	protein_coding	243372	6		142.315	0.201708	0.46492	0.433856	0.664393	0.859553	FALSE
ENSMUSG00000007279	Scube2	protein_coding	56788	7	SCUBE2	1.80559	-5.07141	3.69336	-1.37312	0.169716		FALSE
ENSMUSG00000007338	Mrpl49	protein_coding	18120	19	MRPL49	457.971	-0.222493	0.328562	-0.677171	0.498297	0.762485	FALSE
ENSMUSG00000007379	Dennd2c	protein_coding	329727	3	DENND2C	10.8375	-0.00510153	1.77413	-0.00287551	0.997706	1	FALSE
ENSMUSG00000007411	Mark3	protein_coding	17169	12	MARK3	1149.02	-0.0863815	0.155451	-0.555684	0.578427	0.812624	FALSE
ENSMUSG00000007415	Gatad1	protein_coding	67210	5	GATAD1	575.504	-0.198424	0.199443	-0.99489	0.31979	0.62328	FALSE
ENSMUSG00000007440	Pcdha11	protein_coding	12943	18	PCDHA4	0						FALSE
ENSMUSG00000007457	2310003L06Rik	protein_coding		5		0						FALSE
ENSMUSG00000007458	M6pr	protein_coding	17113	6	M6PR	2182.91	-0.17396	0.257838	-0.674687	0.499874	0.763228	FALSE
ENSMUSG00000007476	Lrrc8a	protein_coding	241296	2	LRRC8A	266.784	0.978168	0.439273	2.22679	0.0259613	0.171211	FALSE
ENSMUSG00000007480	Mc5r	protein_coding	17203	18	MC5R	0.478649	0	3.81698	0	1		FALSE
ENSMUSG00000007564	Ppp2r1a	protein_coding	51792	17	PPP2R1A	2282.5	0.281587	0.17918	1.57153	0.116059	0.380614	FALSE
ENSMUSG00000007570	Fance	protein_coding	72775	17	FANCE	379.424	0.342874	0.333943	1.02674	0.304541	0.610181	FALSE
ENSMUSG00000007589	Tinf2	protein_coding	28113	14	AL096870.1	1024.54	0.00451349	0.453701	0.00994817	0.992063	1	FALSE
ENSMUSG00000007591	Tssk4	protein_coding	71099	14	TSSK4	40.854	-0.318079	0.915624	-0.347391	0.728298	0.891151	FALSE
ENSMUSG00000007594	Hapln4	protein_coding	330790	8	HAPLN4	2.14729	-5.20829	2.63659	-1.97539	0.0482243		FALSE
ENSMUSG00000007603	Dus3l	protein_coding	224907	17	DUS3L	1473.36	0.401631	0.172835	2.32378	0.0201371	0.146857	FALSE
ENSMUSG00000007610	Gtpbp3	protein_coding	70359	8	GTPBP3	474.41	-0.109438	0.19365	-0.56513	0.571985	0.809925	FALSE
ENSMUSG00000007613	Tgfbr1	protein_coding	21812	4	TGFBR1	443.654	0.118414	0.553405	0.213973	0.830568	0.93869	FALSE
ENSMUSG00000007617	Homer1	protein_coding	26556	13	HOMER1	285.071	-0.353912	0.491842	-0.719564	0.471793	0.743147	FALSE
ENSMUSG00000007646	Rad51c	protein_coding	114714	11	RAD51C	52.8456	0.0170483	0.600391	0.0283953	0.977347	0.997722	FALSE
ENSMUSG00000007653	Gabrb2	protein_coding	14401	11	GABRB2	2.93197	-3.34783	2.97653	-1.12474	0.260699		FALSE
ENSMUSG00000007655	Cav1	protein_coding	12389	6	CAV1	25.6706	-1.97447	1.73339	-1.13908	0.254669	0.562109	FALSE
ENSMUSG00000007656	Arpp19	protein_coding	59046	9	ARPP19	1075.12	0.430609	0.381284	1.12937	0.258744	0.565728	FALSE
ENSMUSG00000007659	Bcl2l1	protein_coding	12048	2	BCL2L1	729.722	-0.116435	0.239986	-0.485175	0.627552	0.839535	FALSE
ENSMUSG00000007670	Khsrp	protein_coding	16549	17	KHSRP	1630.34	-0.207395	0.247616	-0.837565	0.402275	0.693015	FALSE
ENSMUSG00000007682	Dio2	protein_coding	13371	12	DIO2	5.94412	2.07087	2.88998	0.716569			FALSE
ENSMUSG00000007721	Ccdc124	protein_coding	234388	8	CCDC124	987.55	1.32084	0.426832	3.09451	0.00197141	0.034612	TRUE
ENSMUSG00000007739	Cct4	protein_coding	12464	11	CCT4	2779.16	-0.195261	0.171652	-1.13754	0.255313	0.562865	FALSE
ENSMUSG00000007777	0610009B22Rik	protein_coding	66050	11		51.7917	-0.823917	1.10346	-0.746664	0.455267	0.731808	FALSE
ENSMUSG00000007783	Cpt1c	protein_coding	78070	7	CPT1C	19.5517	-3.16035	1.63568	-1.93213	0.0533431	0.253044	FALSE
ENSMUSG00000007805	Twist2	protein_coding	13345	1	TWIST2	0						FALSE
ENSMUSG00000007812	Zfp655	protein_coding	72611	5	ZNF655	521.681	-0.496955	0.35637	-1.39449	0.163168	0.452916	FALSE
ENSMUSG00000007815	Rhoa	protein_coding	11848	9	RHOA	1854.83	-0.0465254	0.175215	-0.265534	0.790599	0.919979	FALSE
ENSMUSG00000007817	Zmiz1	protein_coding	328365	14	ZMIZ1	1709.64	-0.324362	0.331807	-0.977562	0.328291	0.631214	FALSE
ENSMUSG00000007827	Ankrd26	protein_coding	232339	6		263.619	-0.976378	0.355535	-2.74622	0.00602858	0.0725061	FALSE
ENSMUSG00000007833	Aldh16a1	protein_coding	69748	7	ALDH16A1	776.026	0.971153	0.308757	3.14536	0.00165882	0.0305204	FALSE
ENSMUSG00000007836	Hnrnpa0	protein_coding	77134	13	HNRNPA0	3740.58	0.327398	0.239024	1.36973	0.170772	0.462293	FALSE
ENSMUSG00000007837	Prrg2	protein_coding	65116	7	PRRG2	69.1744	0.279168	0.673455	0.414531	0.678485	0.866454	FALSE
ENSMUSG00000007850	Hnrnph1	protein_coding	59013	11	HNRNPH1	6158.16	-0.317501	0.402828	-0.78818	0.430591	0.713692	FALSE
ENSMUSG00000007867	Ift43	protein_coding	76411	12	IFT43	20.3887	4.05108	1.65106	2.45362	0.0141427	0.120023	FALSE
ENSMUSG00000007872	Id3	protein_coding	15903	4	ID3	219.244	0.288913	0.551367	0.523993	0.600283	0.824702	FALSE
ENSMUSG00000007877	Tcap	protein_coding	21393	11	TCAP	4.79923	0.0659764	2.82555	0.0233499	0.981371	0.999121	FALSE
ENSMUSG00000007880	Arid1a	protein_coding	93760	4	ARID1A	4699.64	-0.486118	0.251858	-1.93013	0.0535909	0.253797	FALSE
ENSMUSG00000007888	Crlf1	protein_coding	12931	8	CRLF1	9.46846	6.52099	2.11797	3.07888	0.00207777	0.0359218	TRUE
ENSMUSG00000007891	Ctsd	protein_coding	13033	7	CTSD	13905.1	0.482435	0.508699	0.948369	0.342941	0.6434	FALSE
ENSMUSG00000007892	Rplp1	protein_coding	56040	9	RPLP1	8283.51	1.21457	0.405439	2.99568	0.0027383	0.0430507	TRUE
ENSMUSG00000007907	Cabs1	protein_coding	70977	5	CABS1	0						FALSE
ENSMUSG00000007908	Hmgcll1	protein_coding	208982	9	HMGCLL1	5.61312	-0.600478	3.20158	-0.187557	0.851224	0.948348	FALSE
ENSMUSG00000007944	Ttc9b	protein_coding	73032	7	TTC9B	1.86164	-0.46488	3.08703	-0.150591	0.880298		FALSE
ENSMUSG00000007946	Phox2a	protein_coding	11859	7	PHOX2A	0.33495	0	3.81698	0	1		FALSE
ENSMUSG00000007950	Abhd8	protein_coding	64296	8	ABHD8	1884.97	0.519155	0.382779	1.35628	0.17501	0.46773	FALSE
ENSMUSG00000007987	Ift22	protein_coding	67286	5	IFT22	98.8492	0.736133	0.846793	0.869318	0.384673	0.678832	FALSE
ENSMUSG00000007989	Fzd3	protein_coding	14365	14	FZD3	3.15557	-1.67102	3.39986	-0.491498	0.623074		FALSE
ENSMUSG00000008028	1700008O03Rik	protein_coding	69349	7	C19orf81	0.874355	-2.46335	3.76741	-0.653856	0.513204		FALSE
ENSMUSG00000008035	Mid1ip1	protein_coding	68041	X	MID1IP1	153.414	0.333212	0.806481	0.413168	0.679484	0.866731	FALSE
ENSMUSG00000008036	Ap2s1	protein_coding	232910	7	AP2S1	1589.95	0.778541	0.387043	2.01151	0.0442716	0.229088	FALSE
ENSMUSG00000008090	Fgfrl1	protein_coding	116701	5	FGFRL1	27.0271	-0.296569	1.05567	-0.28093	0.778764	0.914843	FALSE
ENSMUSG00000008129	4930432K21Rik	protein_coding	74666	8	C19orf57	39.0481	0.370531	0.741059	0.500002	0.617074	0.834419	FALSE
ENSMUSG00000008136	Fhl2	protein_coding	14200	1	FHL2	316.465	-0.554401	0.525049	-1.0559	0.291013	0.598113	FALSE
ENSMUSG00000008140	Emc10	protein_coding	69683	7	EMC10	1870.94	0.706838	0.290248	2.43529	0.0148799	0.124251	FALSE
ENSMUSG00000008153	Clstn3	protein_coding	232370	6	CLSTN3	86.7687	-0.8195	0.621716	-1.31813	0.187462	0.48349	FALSE
ENSMUSG00000008167	Fbxw9	protein_coding	68628	8	FBXW9	112.549	0.426574	0.428148	0.996325	0.319092	0.622967	FALSE
ENSMUSG00000008193	Spib	protein_coding	272382	7	SPIB	32.4521	1.18196	1.72333	0.685858	0.492803	0.759561	FALSE
ENSMUSG00000008200	Fnbp4	protein_coding	55935	2	FNBP4	3116.92	-0.519083	0.266295	-1.94928	0.0512626	0.24798	FALSE
ENSMUSG00000008206	Cers4	protein_coding	67260	8	CERS4	1316.94	0.31714	0.324203	0.978212	0.32797	0.630898	FALSE
ENSMUSG00000008226	Scrn3	protein_coding	74616	2	SCRN3	71.5907	-0.889339	0.455697	-1.9516	0.0509854	0.247184	FALSE
ENSMUSG00000008301	Phax	protein_coding	56698	18	PHAX	451.996	0.0122931	0.229848	0.0534836	0.957347	0.989937	FALSE
ENSMUSG00000008305	Tle1	protein_coding	21885	4	TLE1	196.804	0.602715	0.390797	1.54227	0.123008	0.392452	FALSE
ENSMUSG00000008307	1700109H08Rik	protein_coding	77036	5		17.7938	-0.788021	0.90339	-0.872293	0.383049	0.677064	FALSE
ENSMUSG00000008318	Relt	protein_coding	320100	7	RELT	476.899	0.248707	0.323574	0.768624	0.442117	0.721758	FALSE
ENSMUSG00000008333	Snrpb2	protein_coding	20639	2	SNRPB2	666.833	-0.303154	0.313163	-0.968039	0.333025	0.634823	FALSE
ENSMUSG00000008348	Ubc	protein_coding	22190	5	UBC	9091.41	0.884853	0.324867	2.72374	0.0064548	0.0753013	FALSE
ENSMUSG00000008373	Prpf31	protein_coding	68988	7	PRPF31	786.148	0.377822	0.293264	1.28833	0.197631	0.495894	FALSE
ENSMUSG00000008384	Sertad1	protein_coding	55942	7	SERTAD1	694.502	0.539897	0.242719	2.22438	0.0261232	0.171586	FALSE
ENSMUSG00000008393	Carhsp1	protein_coding	52502	16	CARHSP1	370.271	1.12331	0.351373	3.19691	0.00138907	0.0267815	TRUE
ENSMUSG00000008398	Elk3	protein_coding	13713	10	ELK3	1453.16	-0.527205	0.168516	-3.12851	0.00175694	0.0318525	FALSE
ENSMUSG00000008429	Herpud2	protein_coding	80517	9	HERPUD2	741.252	0.0173497	0.235135	0.0737863	0.94118	0.984707	FALSE
ENSMUSG00000008435	Rdh13	protein_coding	108841	7	RDH13	178.993	-0.453889	0.32609	-1.39191	0.163949	0.453819	FALSE
ENSMUSG00000008438	Adam21	protein_coding	56622	12	ADAM21	0						FALSE
ENSMUSG00000008450	Nutf2	protein_coding	68051	8	NUTF2	30.5418	-1.00655	1.23369	-0.81589	0.414563	0.701645	FALSE
ENSMUSG00000008461	Fut1	protein_coding	14343	7	FUT1	72.6442	3.36115	0.800174	4.20053	2.66292e-05	0.00134813	TRUE
ENSMUSG00000008475	Arpc5	protein_coding	67771	1	ARPC5	2732.57	0.0186164	0.17633	0.105577	0.915918	0.974456	FALSE
ENSMUSG00000008482	Rnf151	protein_coding	67504	17	RNF151	0.285475	-2.60609	3.76	-0.693109	0.488241		FALSE
ENSMUSG00000008489	Elavl2	protein_coding	15569	4	ELAVL2	9.54186	-4.96605	1.99504	-2.4892	0.012803	0.113413	FALSE
ENSMUSG00000008496	Pou2f2	protein_coding	18987	7	POU2F2	690.637	1.54077	0.38279	4.02512	5.69473e-05	0.00238129	TRUE
ENSMUSG00000008540	Mgst1	protein_coding	56615	6	MGST1	115.947	5.85472	2.71305	2.15798	0.0309291	0.18811	FALSE
ENSMUSG00000008575	Nfib	protein_coding	18028	4	NFIB	14.9704	-3.29968	1.58607	-2.0804	0.0374885	0.209688	FALSE
ENSMUSG00000008590	Htr3b	protein_coding	57014	9	HTR3B	0						FALSE
ENSMUSG00000008601	Rab25	protein_coding	53868	3	RAB25	5.90048	-1.37125	1.82157	-0.752785	0.451579	0.729917	FALSE
ENSMUSG00000008604	Ubqln4	protein_coding	94232	3	UBQLN4	937.076	-0.077442	0.157896	-0.490461	0.623807	0.837922	FALSE
ENSMUSG00000008658	Rbfox1	protein_coding	268859	16	RBFOX1	14.8216	-6.65379	2.2324	-2.98056	0.00287723	0.0446678	TRUE
ENSMUSG00000008668	Rps18	protein_coding	20084	17		1811.04	1.08445	0.397008	2.73157	0.00630336	0.0740714	FALSE
ENSMUSG00000008682	Rpl10	protein_coding	110954	X		787.459	0.347097	0.220352	1.5752	0.115211	0.379121	FALSE
ENSMUSG00000008683	Rps15a	protein_coding	267019	7	RPS15A	3318.74	0.38008	0.378937	1.00302	0.315852	0.620702	FALSE
ENSMUSG00000008690	Ncaph2	protein_coding	52683	15	NCAPH2	2086.53	0.338057	0.21451	1.57595	0.115037	0.379121	FALSE
ENSMUSG00000008730	Hipk1	protein_coding	15257	3	HIPK1	3329.41	0.142921	0.252637	0.565718	0.571586	0.809838	FALSE
ENSMUSG00000008734	Gprc5b	protein_coding	64297	7	GPRC5B	29.5768	-0.320578	1.22097	-0.26256	0.792889	0.920734	FALSE
ENSMUSG00000008763	Man1a2	protein_coding	17156	3	MAN1A2	715.865	0.0508021	0.251236	0.202209	0.839753	0.942305	FALSE
ENSMUSG00000008789	Ceacam5	protein_coding	73250	7		0						FALSE
ENSMUSG00000008813	Tppp2	protein_coding	219038	14	TPPP2	0						FALSE
ENSMUSG00000008822	Acyp1	protein_coding	66204	12	ACYP1	224.397	-0.912179	0.302303	-3.01743	0.00254927	0.0408772	FALSE
ENSMUSG00000008843	Cldn13	protein_coding	57255	5	CLDN4	16.2355	1.72568	2.4885	0.69346			FALSE
ENSMUSG00000008845	Cd163	protein_coding	93671	6	CD163	15.2738	-1.54929	1.71896	-0.901291	0.367434	0.665744	FALSE
ENSMUSG00000008855	Hdac5	protein_coding	15184	11	HDAC5	1767.59	-0.453955	0.176102	-2.5778	0.00994322	0.0978459	FALSE
ENSMUSG00000008859	Rala	protein_coding	56044	13	RALA	497.812	-0.0879529	0.264983	-0.331919	0.73995	0.896356	FALSE
ENSMUSG00000008874	Clec3a	protein_coding	403395	8	CLEC3A	0						FALSE
ENSMUSG00000008892	Vdac3	protein_coding	22335	8	VDAC3	142.373	-0.420569	0.44569	-0.943636	0.345355	0.645796	FALSE
ENSMUSG00000008932	Slc1a7	protein_coding	242607	4	SLC1A7	0.655065	3.53642	3.7112	0.952904	0.340639		FALSE
ENSMUSG00000008958	Vps72	protein_coding	21427	3	VPS72	847.784	0.12463	0.273925	0.454977	0.649126	0.852249	FALSE
ENSMUSG00000008976	Gabpa	protein_coding	14390	16	GABPA	689.068	-0.931874	0.424503	-2.19521	0.0281486	0.178697	FALSE
ENSMUSG00000008999	Bmp7	protein_coding	12162	2	BMP7	139.729	-0.225519	0.666352	-0.338439	0.735033	0.894226	FALSE
ENSMUSG00000009013	Dynll1	protein_coding	56455	5	DYNLL1	1036.9	0.305499	0.306475	0.996813	0.318855	0.622943	FALSE
ENSMUSG00000009030	Pdcl	protein_coding	67466	2	PDCL	302.548	-0.503413	0.570799	-0.881945	0.377807	0.674227	FALSE
ENSMUSG00000009035	Tmem184b	protein_coding	223693	15	TMEM184B	811.649	1.12988	0.345402	3.2712	0.00107094	0.0221902	TRUE
ENSMUSG00000009047	Gm5965	protein_coding		16		0						FALSE
ENSMUSG00000009070	Rsph14	protein_coding	71236	10	RSPH14	0						FALSE
ENSMUSG00000009073	Nf2	protein_coding	18016	11	NF2	1044.32	0.0135043	0.276093	0.0489122	0.960989	0.990972	FALSE
ENSMUSG00000009075	Cabp7	protein_coding	192650	11	CABP7	5.88565	-2.5002	1.87035	-1.33675	0.181303	0.475736	FALSE
ENSMUSG00000009076	Zmat5	protein_coding	67178	11	ZMAT5	253.62	0.23893	0.47781	0.500053	0.617038	0.834419	FALSE
ENSMUSG00000009079	Ewsr1	protein_coding	14030	11	EWSR1	3139.64	-0.373492	0.246612	-1.51449	0.129901	0.403956	FALSE
ENSMUSG00000009090	Ap1b1	protein_coding	11764	11	AP1B1	1893.26	0.182911	0.211525	0.864724	0.38719	0.681209	FALSE
ENSMUSG00000009092	Derl3	protein_coding	70377	10	DERL3	1055.61	3.53254	0.66246	5.33246	9.68892e-08	1.2282e-05	TRUE
ENSMUSG00000009093	Gstt4	protein_coding	75886	10	GSTT4	0						FALSE
ENSMUSG00000009097	Tbx1	protein_coding	21380	16	TBX1	24.6905	0.497491	2.0211	0.246148	0.805567	0.927405	FALSE
ENSMUSG00000009108	Gnat2	protein_coding	14686	3	GNAT2	5.69183	-0.840594	2.11162	-0.398081	0.690571	0.873605	FALSE
ENSMUSG00000009112	Bcl2l13	protein_coding	94044	6	BCL2L13	645.794	-0.0614699	0.342732	-0.179353	0.857661	0.950896	FALSE
ENSMUSG00000009114	2610028H24Rik	protein_coding	76964	10	C21orf58	0.488136	2.72411	3.73537	0.729276	0.465833		FALSE
ENSMUSG00000009115	Spatc1l	protein_coding	76573	10	SPATC1L	2.54575	5.45161	3.68704	1.47859	0.13925		FALSE
ENSMUSG00000009145	Dqx1	protein_coding	93838	6	DQX1	191.489	0.154284	0.312435	0.493813	0.621438	0.836642	FALSE
ENSMUSG00000009185	Ccl8	protein_coding	20307	11	CCL8	54.5917	0.497492	1.61337	0.308356	0.757812	0.905112	FALSE
ENSMUSG00000009207	Lnpk	protein_coding	69605	2	LNPK	205.684	-0.562031	0.573913	-0.979295	0.327434	0.630548	FALSE
ENSMUSG00000009210	Prr29	protein_coding	75573	11	PRR29	315.423	0.226139	0.488708	0.462728	0.643559	0.848056	FALSE
ENSMUSG00000009214	Mymk	protein_coding	66139	2	MYMK	2.06849	0	3.81698	0	1		FALSE
ENSMUSG00000009216	Fam163b	protein_coding	109349	2	FAM163B	7.40825	-6.20625	2.563	-2.42148	0.0154575	0.127069	FALSE
ENSMUSG00000009246	Trpm5	protein_coding	56843	7	TRPM5	1.64103	4.26494	3.69825	1.15323	0.248815		FALSE
ENSMUSG00000009248	Ascl2	protein_coding	17173	7	ASCL2	2.15713	4.49786	3.46499	1.29809	0.194257		FALSE
ENSMUSG00000009281	Rarres2	protein_coding	71660	6	RARRES2	4.5852	1.87157	2.9498	0.634475	0.525771	0.780704	FALSE
ENSMUSG00000009291	Pttg1ip	protein_coding	108705	10	PTTG1IP	1063.85	0.370128	0.174947	2.11566	0.0343739	0.199881	FALSE
ENSMUSG00000009292	Trpm2	protein_coding	28240	10	TRPM2	433.559	3.32763	1.11704	2.97897	0.00289218	0.0448135	TRUE
ENSMUSG00000009293	Ube2g2	protein_coding	22213	10	UBE2G2	878.161	0.542819	0.259571	2.09122	0.0365086	0.206729	FALSE
ENSMUSG00000009350	Mpo	protein_coding	17523	11	MPO	205.267	9.34255	1.88433	4.95802	7.12151e-07	6.62713e-05	TRUE
ENSMUSG00000009356	Lpo	protein_coding	76113	11	LPO	0						FALSE
ENSMUSG00000009376	Met	protein_coding	17295	6	MET	23.1636	1.35346	1.87328	0.72251	0.469981	0.741568	FALSE
ENSMUSG00000009378	Slc16a12	protein_coding	240638	19	SLC16A12	1.87579	0	3.81698	0	1		FALSE
ENSMUSG00000009394	Syn2	protein_coding	20965	6	SYN2	20.8062	-7.97265	1.6973	-4.69725	2.63688e-06	0.000204092	TRUE
ENSMUSG00000009406	Elk1	protein_coding	13712	X	ELK1	179.979	-0.748287	0.515143	-1.45258	0.146341	0.428742	FALSE
ENSMUSG00000009418	Nav1	protein_coding	215690	1	NAV1	141.475	1.9496	0.811773	2.40166	0.016321	0.130853	FALSE
ENSMUSG00000009470	Tnpo1	protein_coding	238799	13	TNPO1	1176.62	-0.60816	0.274542	-2.21518	0.0267477	0.174619	FALSE
ENSMUSG00000009471	Myod1	protein_coding	17927	7	MYOD1	1.07111	-3.02971	3.73965	-0.810157	0.41785		FALSE
ENSMUSG00000009487	Otog	protein_coding	18419	7	OTOG	1.40928	0	3.81698	0	1		FALSE
ENSMUSG00000009535	Rnmt	protein_coding	67897	18	RNMT	451.799	-0.719959	0.290965	-2.47438	0.0133466	0.11627	FALSE
ENSMUSG00000009545	Kcnq1	protein_coding	16535	7	KCNQ1	3.13912	0.497489	3.81698	0.130336			FALSE
ENSMUSG00000009549	Srp14	protein_coding	20813	2	SRP14	1219.91	0.0726606	0.205127	0.354222	0.723172	0.888101	FALSE
ENSMUSG00000009551	6330409D20Rik	protein_coding	70730	2		13.9794	-1.69852	1.34329	-1.26445	0.206068	0.506815	FALSE
ENSMUSG00000009555	Cdk9	protein_coding	107951	2	CDK9	1523.96	0.509753	0.210342	2.42345	0.015374	0.126783	FALSE
ENSMUSG00000009563	Tor2a	protein_coding	30933	2	TOR2A	879.449	0.845594	0.304797	2.77428	0.00553232	0.0692572	FALSE
ENSMUSG00000009566	Fpgs	protein_coding	14287	2	FPGS	365.985	0.345057	0.337344	1.02286	0.306373	0.611073	FALSE
ENSMUSG00000009569	Mrtfb	protein_coding	239719	16	MRTFB	367.414	-0.637678	0.32944	-1.93564	0.0529114	0.252008	FALSE
ENSMUSG00000009575	Cbx5	protein_coding	12419	15	CBX5	926.166	-0.636026	0.191276	-3.32517	0.000883632	0.0191719	FALSE
ENSMUSG00000009580	Odam	protein_coding	69592	5	ODAM	0						FALSE
ENSMUSG00000009585	Apobec3	protein_coding	80287	15	APOBEC3H	4370.1	0.343725	0.170591	2.01491	0.0439145	0.228112	FALSE
ENSMUSG00000009588	St6galnac1	protein_coding	20445	11	ST6GALNAC1	39.4844	1.67203	0.846031	1.97632	0.0481187	0.239395	FALSE
ENSMUSG00000009596	Taf7l	protein_coding	74469	X	TAF7L	0.653206	0	3.81698	0	1		FALSE
ENSMUSG00000009614	Sardh	protein_coding	192166	2	SARDH	7.75212	-1.61711	1.94826	-0.830028	0.406523	0.696051	FALSE
ENSMUSG00000009621	Vav2	protein_coding	22325	2	VAV2	307.669	0.577476	0.295234	1.95599	0.0504659	0.246436	FALSE
ENSMUSG00000009628	Tex15	protein_coding	104271	8	TEX15	7.3671	4.08561	2.27425	1.79647	0.0724203	0.297627	FALSE
ENSMUSG00000009630	Ppp2cb	protein_coding	19053	8	PPP2CB	865.916	0.109097	0.241876	0.451044	0.651958	0.853323	FALSE
ENSMUSG00000009633	G0s2	protein_coding	14373	1	G0S2	55.7454	-0.00910586	1.22568	-0.00742921	0.994072	1	FALSE
ENSMUSG00000009640	Dmap1	protein_coding	66233	4	DMAP1	522.936	0.522395	0.42268	1.23591	0.216492	0.517568	FALSE
ENSMUSG00000009646	Pla2g12b	protein_coding	69836	10	PLA2G12B	0						FALSE
ENSMUSG00000009647	Mcu	protein_coding	215999	10	MCU	292.908	-0.0441294	0.345454	-0.127743	0.898352	0.967732	FALSE
ENSMUSG00000009654	Oit3	protein_coding	18302	10	OIT3	2.52625	3.12924	3.72171	0.840807	0.400456		FALSE
ENSMUSG00000009670	Tex11	protein_coding	83558	X	TEX11	0						FALSE
ENSMUSG00000009681	Bcr	protein_coding	110279	10	BCR	535.011	0.326311	0.262161	1.24469	0.213245	0.513398	FALSE
ENSMUSG00000009687	Fxyd5	protein_coding	18301	7		10595.2	0.443474	0.346959	1.27818	0.201188	0.500207	FALSE
ENSMUSG00000009731	Kcnd1	protein_coding	16506	X	KCND1	39.0563	0.469726	0.767433	0.612074	0.540488	0.790984	FALSE
ENSMUSG00000009733	Tfcp2	protein_coding	21422	15	TFCP2	125.287	-0.252565	0.424037	-0.595621	0.551429	0.797256	FALSE
ENSMUSG00000009734	Pou6f2	protein_coding	218030	13	POU6F2	21.1413	0.624385	1.24239	0.502569	0.615268	0.83342	FALSE
ENSMUSG00000009739	Pou6f1	protein_coding	19009	15	AC139768.1	419.213	0.154534	0.244558	0.631892	0.527457	0.782053	FALSE
ENSMUSG00000009741	Ubp1	protein_coding	22221	9	UBP1	1730.37	-0.212435	0.337396	-0.62963	0.528937	0.782819	FALSE
ENSMUSG00000009772	Nuak2	protein_coding	74137	1	NUAK2	121.136	1.46706	1.09274	1.34254	0.17942	0.473676	FALSE
ENSMUSG00000009828	Ick	protein_coding	56542	9	ICK	127.413	-0.729597	0.557703	-1.30822	0.190799	0.486527	FALSE
ENSMUSG00000009863	Sdhb	protein_coding	67680	4	SDHB	1452.83	0.526317	0.320305	1.64318	0.100346	0.353341	FALSE
ENSMUSG00000009876	Cox4i2	protein_coding	84682	2	COX4I2	3.7079	3.00763	3.66756	0.820063	0.41218		FALSE
ENSMUSG00000009894	Snap47	protein_coding	67826	11	SNAP47	375.223	0.0585317	0.355669	0.164568	0.869284	0.955368	FALSE
ENSMUSG00000009900	Wnt3a	protein_coding	22416	11	WNT3A	0.0407821	-0.910025	3.8129	-0.23867	0.811361		FALSE
ENSMUSG00000009905	Kdsr	protein_coding	70750	1	KDSR	478.453	-0.243806	0.297484	-0.819562	0.412466	0.7006	FALSE
ENSMUSG00000009907	Vps4b	protein_coding	20479	1	VPS4B	1059.26	-0.209483	0.194056	-1.0795	0.280365	0.58785	FALSE
ENSMUSG00000009927	Rps25	protein_coding	75617	9		2230.06	-0.0459564	0.359003	-0.128011	0.89814	0.967686	FALSE
ENSMUSG00000009941	Nxf2	protein_coding	83454	X	NXF2	0.653206	0	3.81698	0	1		FALSE
ENSMUSG00000009995	Taz	protein_coding	66826	X	TAZ	1251.98	-0.269784	0.143392	-1.88144	0.0599122	0.267999	FALSE
ENSMUSG00000010021	Kif19a	protein_coding	286942	11	KIF19	33.8232	4.83513	1.37086	3.52709	0.000420157	0.0112548	TRUE
ENSMUSG00000010025	Aldh3a2	protein_coding	11671	11	ALDH3A2	657.381	-0.100715	0.314252	-0.32049	0.748597	0.900382	FALSE
ENSMUSG00000010044	Zmynd10	protein_coding	114602	9	ZMYND10	23.3895	-0.109131	1.08959	-0.100158	0.920219	0.976251	FALSE
ENSMUSG00000010045	Tmem115	protein_coding	56395	9	TMEM115	397.704	0.89421	0.304434	2.93729	0.00331099	0.0491277	FALSE
ENSMUSG00000010047	Hyal2	protein_coding	15587	9	HYAL2	61.871	0.254726	0.757055	0.336469	0.736517	0.895224	FALSE
ENSMUSG00000010048	Ifrd2	protein_coding	15983	9	IFRD2	486.678	0.572937	0.350996	1.63232	0.102612	0.356261	FALSE
ENSMUSG00000010051	Hyal1	protein_coding	15586	9	HYAL1	10.985	-2.16828	1.67389	-1.29536	0.195197	0.491857	FALSE
ENSMUSG00000010054	Tusc2	protein_coding	80385	9	TUSC2	241.213	0.116604	0.38311	0.304362	0.760852	0.906793	FALSE
ENSMUSG00000010057	Nprl2	protein_coding	56032	9	NPRL2	572.603	0.0387191	0.394372	0.098179	0.92179	0.976759	FALSE
ENSMUSG00000010064	Slc38a3	protein_coding	76257	9	SLC38A3	53.8894	-3.00858	2.00193	-1.50285	0.132879	0.408326	FALSE
ENSMUSG00000010066	Cacna2d2	protein_coding	56808	9	CACNA2D2	21.2487	-1.23841	1.22488	-1.01104	0.311997	0.616515	FALSE
ENSMUSG00000010067	Rassf1	protein_coding	56289	9	RASSF1	812.811	0.097029	0.272446	0.356141	0.721735	0.887708	FALSE
ENSMUSG00000010080	Epn3	protein_coding	71889	11	EPN3	15.8262	-1.87038	2.84655	-0.657071			FALSE
ENSMUSG00000010086	Rnf112	protein_coding	22671	11	RNF112	13.861	-5.90483	1.74989	-3.37441	0.000739754	0.0169166	TRUE
ENSMUSG00000010095	Slc3a2	protein_coding	17254	19	SLC3A2	5862.73	1.21301	0.214843	5.64601	1.64212e-08	2.72541e-06	TRUE
ENSMUSG00000010097	Nxf1	protein_coding	53319	19	NXF1	5077.96	-0.450392	0.276779	-1.62726	0.103682	0.357807	FALSE
ENSMUSG00000010110	Stx5a	protein_coding	56389	19	STX5	1970.83	0.515882	0.232965	2.21442	0.0267998	0.174815	FALSE
ENSMUSG00000010122	Slc47a1	protein_coding	67473	11	SLC47A1	0.231692	1.43709	3.77901	0.380282	0.703736		FALSE
ENSMUSG00000010136	Pifo	protein_coding	100503311	3	PIFO	2.81883	-4.45546	3.5606	-1.25132	0.210817		FALSE
ENSMUSG00000010142	Tnfrsf13b	protein_coding	57916	11	TNFRSF13B	525.63	1.31265	0.473839	2.77025	0.00560127	0.0697948	FALSE
ENSMUSG00000010154	Spire2	protein_coding	234857	8	SPIRE2	2.92785	0.68776	2.91347	0.236062	0.813384		FALSE
ENSMUSG00000010175	Prox1	protein_coding	19130	1	PROX1	9.34611	3.4809	2.23933	1.55443	0.120081	0.387141	FALSE
ENSMUSG00000010205	Raver1	protein_coding	71766	9	RAVER1	1903.79	0.39242	0.236203	1.66137	0.0966401	0.346648	FALSE
ENSMUSG00000010277	2610507B11Rik	protein_coding	72503	11	KIAA0100	3214.41	-0.446148	0.258063	-1.72883	0.0838387	0.321898	FALSE
ENSMUSG00000010290	AI597479	protein_coding	98404	1	C2orf49	233.039	-0.385334	0.47932	-0.803916	0.421445	0.706902	FALSE
ENSMUSG00000010307	Tmem86a	protein_coding	67893	7	TMEM86A	130.448	0.915461	1.08858	0.840964	0.400368	0.691877	FALSE
ENSMUSG00000010311	Optc	protein_coding	269120	1	OPTC	3.22461	5.79623	3.68516	1.57286	0.115751		FALSE
ENSMUSG00000010342	Tex14	protein_coding	83560	11	TEX14	7.01692	0.601351	2.02819	0.296496	0.766851	0.90982	FALSE
ENSMUSG00000010358	Ifi35	protein_coding	70110	11	IFI35	1286.85	0.687086	0.376613	1.82438	0.0680945	0.287314	FALSE
ENSMUSG00000010362	Rdm1	protein_coding	66599	11	RDM1	366.25	0.45919	0.448137	1.02467	0.305521	0.610849	FALSE
ENSMUSG00000010376	Nedd8	protein_coding	18002	14	NEDD8	1574.24	0.664014	0.451983	1.46911	0.141803	0.422573	FALSE
ENSMUSG00000010392	Gosr1	protein_coding	53334	11	GOSR1	622.857	-0.510918	0.19744	-2.58772	0.00966138	0.0958339	FALSE
ENSMUSG00000010406	Mrpl52	protein_coding	68836	14	MRPL52	1000.48	1.58167	0.487048	3.24746	0.00116441	0.023519	TRUE
ENSMUSG00000010435	Spaca7	protein_coding	78634	8	SPACA7	0						FALSE
ENSMUSG00000010453	Kansl3	protein_coding	226976	1	KANSL3	1646.3	-0.319373	0.167897	-1.9022	0.0571448	0.261579	FALSE
ENSMUSG00000010461	Eya4	protein_coding	14051	10	EYA4	0.367385	-0.910023	3.8129	-0.238669	0.811362		FALSE
ENSMUSG00000010476	Ebf3	protein_coding	13593	7	EBF3	2.40795	-3.45849	3.72412	-0.928672	0.353059		FALSE
ENSMUSG00000010492	Uckl1os	lncRNA	100271841	2		30.9187	-1.34184	0.964617	-1.39106	0.164208	0.454068	FALSE
ENSMUSG00000010505	Myt1	protein_coding	17932	2	MYT1	7.23291	0.29084	2.30399	0.126233	0.899547	0.968	FALSE
ENSMUSG00000010517	Faf1	protein_coding	14084	4	FAF1	689.153	-0.0650498	0.248064	-0.26223	0.793144	0.92074	FALSE
ENSMUSG00000010529	Gm266	protein_coding	212539	12		0.103756	-1.58351	3.79079	-0.417726	0.676147		FALSE
ENSMUSG00000010538	Tsacc	protein_coding	76927	3	TSACC	20.3704	1.18364	1.02465	1.15517	0.248021	0.554173	FALSE
ENSMUSG00000010554	Mettl16	protein_coding	67493	11	METTL16	436.925	-0.042718	0.211121	-0.202339	0.839652	0.942305	FALSE
ENSMUSG00000010592	Dazl	protein_coding	13164	17	DAZL	1.64654	-5.05567	3.69353	-1.36879	0.171064		FALSE
ENSMUSG00000010601	Apol7a	protein_coding	75761	15		0.0500796	0.497489	3.81698	0.130336	0.896301		FALSE
ENSMUSG00000010607	Pigyl	protein_coding	66268	9	PIGY	136.171	0.448075	0.550898	0.813354	0.416015	0.702994	FALSE
ENSMUSG00000010608	Rbm25	protein_coding	67039	12	RBM25	3072.28	-0.290921	0.211892	-1.37297	0.169763	0.461145	FALSE
ENSMUSG00000010609	Psen2	protein_coding	19165	1	PSEN2	1120.72	0.212453	0.210183	1.0108	0.312114	0.616515	FALSE
ENSMUSG00000010651	Acaa1b	protein_coding	235674	9	ACAA1	0.435471	0	3.81698	0	1		FALSE
ENSMUSG00000010660	Plcd1	protein_coding	18799	9	PLCD1	81.9987	0.925519	0.826607	1.11966	0.262858	0.569736	FALSE
ENSMUSG00000010663	Fads1	protein_coding	76267	19	FADS1	269.674	0.0450003	0.549423	0.0819047	0.934722	0.982283	FALSE
ENSMUSG00000010721	Lmbr1	protein_coding	56873	5	LMBR1	32.6521	-1.41532	1.40072	-1.01042	0.312294	0.616515	FALSE
ENSMUSG00000010751	Tnfrsf22	protein_coding	79202	7	TNFRSF10D	81.8887	-0.553263	0.386498	-1.43148	0.152293	0.436913	FALSE
ENSMUSG00000010755	Cars	protein_coding	27267	7	CARS	757.381	0.65679	0.275922	2.38035	0.0172961	0.135039	FALSE
ENSMUSG00000010760	Phlda2	protein_coding	22113	7	PHLDA2	1.47281	3.59498	3.69382	0.973242			FALSE
ENSMUSG00000010796	Asz1	protein_coding	74068	6	ASZ1	0						FALSE
ENSMUSG00000010797	Wnt2	protein_coding	22413	6	WNT2	0						FALSE
ENSMUSG00000010803	Gabra1	protein_coding	14394	11	GABRA1	2.56433	-5.70325	2.69885	-2.11321	0.0345826		FALSE
ENSMUSG00000010825	Grid2ip	protein_coding	170935	5	GRID2IP	0						FALSE
ENSMUSG00000010830	Kdelr3	protein_coding	105785	15	KDELR3	16.8204	1.73857	1.24563	1.39574	0.162792	0.45225	FALSE
ENSMUSG00000010841	Cfap97d1	protein_coding	75437	11	CFAP97D1	0.640153	3.02218	3.72497	0.811329	0.417177		FALSE
ENSMUSG00000010911	Apip	protein_coding	56369	2	APIP	115.491	-0.303067	0.398994	-0.759577	0.447507	0.726252	FALSE
ENSMUSG00000010914	Pdhx	protein_coding	27402	2	PDHX	240.15	-0.00395561	0.427059	-0.00926244	0.99261	1	FALSE
ENSMUSG00000010936	Vac14	protein_coding	234729	8	VAC14	956.031	0.371708	0.20828	1.78466	0.074317	0.302379	FALSE
ENSMUSG00000011008	Mcoln2	protein_coding	68279	3	MCOLN2	174.08	1.06032	0.451283	2.34957	0.0187952	0.142325	FALSE
ENSMUSG00000011034	Slc5a1	protein_coding	20537	5	SLC5A1	0.311269	-2.71066	3.75444	-0.721987	0.470302		FALSE
ENSMUSG00000011052						0.385964	0.396549	3.716	0.106714	0.915016		FALSE
ENSMUSG00000011096	Akt1s1	protein_coding	67605	7	AKT1S1	464.32	0.57334	0.336036	1.70619	0.0879732	0.329748	FALSE
ENSMUSG00000011114	Tbrg1	protein_coding	21376	9	TBRG1	1889.53	0.447678	0.250279	1.78872	0.0736607	0.30088	FALSE
ENSMUSG00000011118	Panx3	protein_coding	208098	9	PANX3	0						FALSE
ENSMUSG00000011148	Adssl1	protein_coding	11565	12	ADSSL1	251.764	3.04934	0.613489	4.97049	6.67832e-07	6.25083e-05	TRUE
ENSMUSG00000011154	Cfap161	protein_coding	75556	7	CFAP161	0.544338	0	3.81698	0	1		FALSE
ENSMUSG00000011158	Brf1	protein_coding	72308	12	BRF1	2182.88	0.165453	0.179999	0.919186	0.357998	0.658078	FALSE
ENSMUSG00000011171	Vipr2	protein_coding	22355	12	VIPR2	34.3211	0.228934	1.61897	0.141407	0.887548	0.96382	FALSE
ENSMUSG00000011179	Odc1	protein_coding	18263	12	ODC1	6904.02	0.7705	0.382956	2.01198	0.0442218	0.229088	FALSE
ENSMUSG00000011254	Thg1l	protein_coding	66628	11	THG1L	179.828	-0.142993	0.472231	-0.302803	0.76204	0.907283	FALSE
ENSMUSG00000011256	Adam19	protein_coding	11492	11		2559.64	0.236931	0.324812	0.729439	0.465733	0.738681	FALSE
ENSMUSG00000011257	Pabpc4	protein_coding	230721	4	PABPC4	302.88	0.173658	0.282118	0.615548	0.538193	0.78968	FALSE
ENSMUSG00000011263	Exoc3l2	protein_coding	74463	7	EXOC3L2	1.6906	0.497489	3.81698	0.130336	0.896301		FALSE
ENSMUSG00000011267	Zfp296	protein_coding	63872	7	ZNF296	68.0142	3.47105	0.665717	5.214	1.84814e-07	2.18388e-05	TRUE
ENSMUSG00000011305	Plin5	protein_coding	66968	17	PLIN5	5.91337	0.231897	3.32325	0.0697802			FALSE
ENSMUSG00000011306	Sugp1	protein_coding	70616	8	AC004475.1	919.492	0.235682	0.192589	1.22375	0.221045	0.522633	FALSE
ENSMUSG00000011349	Dmrtc2	protein_coding	71241	7	DMRTC2	0						FALSE
ENSMUSG00000011350	Gm5893	lncRNA	545936	7		0						FALSE
ENSMUSG00000011382	Dhdh	protein_coding	71755	7	DHDH	39.0143	0.653207	1.22351	0.533879	0.593425	0.820189	FALSE
ENSMUSG00000011427	Zfp790	protein_coding	233056	7		210.205	-0.376228	0.600518	-0.626506	0.530983	0.784032	FALSE
ENSMUSG00000011463	Cpb1	protein_coding	76703	3	CPB1	1.54098	2.54882	3.65043	0.698225	0.485036		FALSE
ENSMUSG00000011486	Slc25a41	protein_coding	103775	17	SLC25A41	1.40938	-1.44251	3.61825	-0.398677	0.690132		FALSE
ENSMUSG00000011589	Fsd1	protein_coding	240121	17	FSD1	1.10989	-3.14925	3.34532	-0.94139	0.346505		FALSE
ENSMUSG00000011632	Pinlyp	protein_coding	641361	7	PINLYP	0						FALSE
ENSMUSG00000011658	Fuz	protein_coding	70300	7	FUZ	748.683	0.439027	0.392549	1.1184	0.263396	0.569948	FALSE
ENSMUSG00000011751	Sptbn4	protein_coding	80297	7	SPTBN4	54.4314	1.70279	1.56548	1.08771	0.276721	0.584561	FALSE
ENSMUSG00000011752	Pgam1	protein_coding	18648	19	PGAM1	39.7303	-0.674842	0.779053	-0.866233	0.386362	0.680679	FALSE
ENSMUSG00000011831	Evi5	protein_coding	14020	5	EVI5	103.3	0.16095	0.639787	0.251568	0.801375	0.924628	FALSE
ENSMUSG00000011832	Evi5l	protein_coding	213027	8	EVI5L	214.273	-0.373636	0.265509	-1.40725	0.159354	0.44701	FALSE
ENSMUSG00000011837	Snapc2	protein_coding	102209	8	SNAPC2	241.33	0.687527	0.482169	1.42591	0.153895	0.43983	FALSE
ENSMUSG00000011877	Git1	protein_coding	216963	11	GIT1	1129.21	0.177568	0.216121	0.821617	0.411295	0.699497	FALSE
ENSMUSG00000011884	Gltp	protein_coding	56356	5	GLTP	1244.63	-0.0548359	0.268639	-0.204125	0.838256	0.94213	FALSE
ENSMUSG00000011958	Bnip2	protein_coding	12175	9	BNIP2	1043.49	0.260225	0.187012	1.39149	0.164078	0.454068	FALSE
ENSMUSG00000011960	Ccnt1	protein_coding	12455	15	CCNT1	1037.09	-0.24708	0.341305	-0.723927	0.469111	0.74108	FALSE
ENSMUSG00000012017	Scarf2	protein_coding	224024	16	SCARF2	24.2071	2.53315	1.93234	1.31092	0.189884	0.485923	FALSE
ENSMUSG00000012042	4930579F01Rik	protein_coding	67741	3	C4orf17	0						FALSE
ENSMUSG00000012076	Brms1l	protein_coding	52592	12	BRMS1L	174.831	-0.357204	0.417782	-0.855002	0.39255	0.685802	FALSE
ENSMUSG00000012114	Med15	protein_coding	94112	16	MED15	1673.88	-0.0276967	0.225152	-0.123013	0.902096	0.96903	FALSE
ENSMUSG00000012117	Dhdds	protein_coding	67422	4	DHDDS	503.693	0.62148	0.258674	2.40256	0.0162806	0.130724	FALSE
ENSMUSG00000012123	Crybg2	protein_coding	230806	4	CRYBG2	230.945	-0.485148	0.590906	-0.821023	0.411633	0.699777	FALSE
ENSMUSG00000012126	Ubxn11	protein_coding	67586	4	UBXN11	747.99	-0.0205416	0.296754	-0.0692208	0.944814	0.985814	FALSE
ENSMUSG00000012187	Mogat1	protein_coding	68393	1	MOGAT1	2.5057	-1.79021	3.23509	-0.553374	0.580007		FALSE
ENSMUSG00000012211	Tex22	protein_coding	75671	12	TEX22	1.45652	0.515165	3.60249	0.143003	0.886288		FALSE
ENSMUSG00000012282	Wnt8a	protein_coding	20890	18	WNT8A	0						FALSE
ENSMUSG00000012296	Tjap1	protein_coding	74094	17	TJAP1	709.361	0.116984	0.284388	0.411353	0.680814	0.867259	FALSE
ENSMUSG00000012350	Ehf	protein_coding	13661	2	EHF	6.02795	-1.17657	3.51558	-0.334672	0.737873	0.895921	FALSE
ENSMUSG00000012396	Nanog	protein_coding	71950	6	NANOG	0.139301	-1.00513	3.81092	-0.26375	0.791972		FALSE
ENSMUSG00000012405	Rpl15	protein_coding	66480	14	RPL15	398.211	-0.264753	0.195332	-1.3554	0.17529	0.468127	FALSE
ENSMUSG00000012422	Tmem167	protein_coding	66074	13	TMEM167A	706.99	0.243567	0.375716	0.648274	0.516808	0.775584	FALSE
ENSMUSG00000012428	Steap4	protein_coding	117167	5	STEAP4	22.384	7.82882	3.67986	2.12748	0.0333804	0.196487	FALSE
ENSMUSG00000012429	Mplkip	protein_coding	66308	13	MPLKIP	229.432	0.147993	0.403783	0.366517	0.71398	0.884521	FALSE
ENSMUSG00000012443	Kif11	protein_coding	16551	19	KIF11	359.086	-0.497908	0.476308	-1.04535	0.295862	0.602155	FALSE
ENSMUSG00000012483	Rpa3	protein_coding	68240	6	RPA3	170.108	0.635785	0.408016	1.55823	0.119178	0.385857	FALSE
ENSMUSG00000012519	Mlkl	protein_coding	74568	8	MLKL	93.7201	2.06812	0.796024	2.59806	0.0093751	0.0944656	FALSE
ENSMUSG00000012520	Phox2b	protein_coding	18935	5	PHOX2B	0						FALSE
ENSMUSG00000012535	Tnpo3	protein_coding	320938	6	TNPO3	1037.38	-0.478807	0.290897	-1.64597	0.0997703	0.35236	FALSE
ENSMUSG00000012609	Ttll5	protein_coding	320244	12		229.386	0.181175	0.353301	0.512808	0.608086	0.82954	FALSE
ENSMUSG00000012640	Zfp715	protein_coding	69930	7		531.551	-0.399223	0.404875	-0.986042	0.324113	0.627301	FALSE
ENSMUSG00000012705	Retn	protein_coding	57264	8	RETN	0.345495	2.61262	3.73981	0.698597	0.484804		FALSE
ENSMUSG00000012777	Acp4	protein_coding	100503991	7	ACP4	4.3453	-2.89941	2.83387	-1.02313	0.306249	0.611073	FALSE
ENSMUSG00000012819	Cdh23	protein_coding	22295	10	CDH23	87.5871	1.06426	0.561544	1.89524	0.0580605	0.263855	FALSE
ENSMUSG00000012848	Rps5	protein_coding	20103	7	RPS5	16913.6	1.05577	0.384288	2.74734	0.00600812	0.0725061	FALSE
ENSMUSG00000012889	Podnl1	protein_coding	244550	8	PODNL1	5734.93	0.271585	0.260302	1.04334	0.296789	0.60298	FALSE
ENSMUSG00000013033	Adgrl1	protein_coding	330814	8	ADGRL1	1653.19	-0.746871	0.290211	-2.57355	0.0100662	0.0984543	FALSE
ENSMUSG00000013076	Amotl1	protein_coding	75723	9	AMOTL1	24.0508	-0.798679	2.06175	-0.387378	0.698476	0.877401	FALSE
ENSMUSG00000013083	2200002J24Rik	protein_coding	69147	7		0.0818831	0.998037	3.80255	0.262465	0.792963		FALSE
ENSMUSG00000013089	Etv5	protein_coding	104156	16	ETV5	46.9411	0.14302	0.847298	0.168795	0.865958	0.953841	FALSE
ENSMUSG00000013091	Tmem190	protein_coding	78052	7	TMEM190	1.93282	-4.2483	3.6025	-1.17926	0.238294		FALSE
ENSMUSG00000013150	Gfod2	protein_coding	70575	8	GFOD2	93.9503	-0.219976	0.446477	-0.492694	0.622229	0.837074	FALSE
ENSMUSG00000013155	Enkd1	protein_coding	102124	8	ENKD1	170.835	0.787155	0.541336	1.4541	0.145919	0.428174	FALSE
ENSMUSG00000013158	4933405L10Rik	protein_coding	71046	8	C16orf86	3.96922	3.02218	3.72497	0.811331	0.417176		FALSE
ENSMUSG00000013160	Atp6v0d1	protein_coding	11972	8	ATP6V0D1	1229.32	0.797006	0.302959	2.63074	0.00851981	0.0889496	FALSE
ENSMUSG00000013236	Ptprs	protein_coding	19280	17	PTPRS	1201.84	-0.0845491	0.236607	-0.35734	0.720837	0.887328	FALSE
ENSMUSG00000013275	Slc41a1	protein_coding	98396	1	SLC41A1	992.264	0.100133	0.313368	0.319537	0.749319	0.900649	FALSE
ENSMUSG00000013338	Fer1l4	protein_coding	74562	2		0						FALSE
ENSMUSG00000013353	4931406B18Rik	protein_coding	74054	7		0.441768	1.32816	3.78427	0.350968	0.725612		FALSE
ENSMUSG00000013367	Iglon5	protein_coding	210094	7	IGLON5	18.4043	3.5309	2.16477	1.63107	0.102875	0.356551	FALSE
ENSMUSG00000013415	Igf2bp1	protein_coding	140486	11	IGF2BP1	0						FALSE
ENSMUSG00000013418	B4galnt2	protein_coding	14422	11	B4GALNT2	7.11175	1.03307	2.14227	0.482229	0.629643	0.840725	FALSE
ENSMUSG00000013419	Zfp651	protein_coding	270210	9	ZBTB47	50.6725	2.68339	0.974032	2.75493	0.00587046	0.0717678	FALSE
ENSMUSG00000013465	Nelfb	protein_coding	58202	2	NELFB	1534.55	0.00523545	0.184439	0.0283859	0.977354	0.997722	FALSE
ENSMUSG00000013483	Card14	protein_coding	170720	11	CARD14	10.5117	-0.407409	1.52929	-0.266404	0.789928	0.919793	FALSE
ENSMUSG00000013495	Tmem175	protein_coding	72392	5	TMEM175	268.541	0.0743487	0.333441	0.222974	0.823556	0.935719	FALSE
ENSMUSG00000013523	Bcas1	protein_coding	76960	2	BCAS1	12.6065	1.15458	1.4226	0.811597	0.417023	0.703929	FALSE
ENSMUSG00000013539	Tango2	protein_coding	27883	16	TANGO2	441.487	0.312609	0.242612	1.28851	0.197567	0.495811	FALSE
ENSMUSG00000013562	4833413E03Rik	lncRNA		17		1.79993	-1.76612	3.64771	-0.484173	0.628263		FALSE
ENSMUSG00000013584	Aldh1a2	protein_coding	19378	9	ALDH1A2	2.41086	4.66287	3.68346	1.26589	0.205552		FALSE
ENSMUSG00000013593	Ndufs2	protein_coding	226646	1	NDUFS2	1906.91	0.310708	0.217424	1.42904	0.152993	0.438127	FALSE
ENSMUSG00000013611	Snx31	protein_coding	66696	15	SNX31	0						FALSE
ENSMUSG00000013622	Atraid	protein_coding	381629	5	ATRAID	540.809	0.897037	0.328655	2.72942	0.0063446	0.0744074	FALSE
ENSMUSG00000013629	Cad	protein_coding	69719	5	CAD	1348.53	0.630538	0.216114	2.91762	0.00352719	0.051065	FALSE
ENSMUSG00000013643	Lypd8	protein_coding	70163	11	LYPD8	0						FALSE
ENSMUSG00000013646	Sh3bp5l	protein_coding	79566	11	SH3BP5L	394.123	-0.0297743	0.283511	-0.10502	0.91636	0.974456	FALSE
ENSMUSG00000013653	1810065E05Rik	protein_coding	69864	11		0						FALSE
ENSMUSG00000013662	Atad1	protein_coding	67979	19	ATAD1	661.836	-0.357633	0.331196	-1.07982	0.280221	0.587636	FALSE
ENSMUSG00000013663	Pten	protein_coding	19211	19	PTEN	1478.39	-0.442295	0.315726	-1.40089	0.161248	0.449824	FALSE
ENSMUSG00000013668	4933402N03Rik	protein_coding	233918	7	C10orf120	0						FALSE
ENSMUSG00000013698	Pea15a	protein_coding	18611	1	PEA15	950.626	0.0823925	0.263729	0.312414	0.754726	0.903333	FALSE
ENSMUSG00000013701	Timm23	protein_coding	53600	14	TIMM23	33.7511	1.35308	0.609193	2.22111	0.0263435	0.172751	FALSE
ENSMUSG00000013707	Tnfaip8l2	protein_coding	69769	3	TNFAIP8L2	921.598	0.407436	0.399764	1.01919	0.308112	0.611951	FALSE
ENSMUSG00000013736	Trnt1	protein_coding	70047	6	TRNT1	351.077	-0.580326	0.420919	-1.37871	0.167984	0.459067	FALSE
ENSMUSG00000013766	Ly6g6e	protein_coding	70274	17	LY6G6E	4.33191	0	3.81698	0	1	1	FALSE
ENSMUSG00000013787	Ehmt2	protein_coding	110147	17	EHMT2	4427.88	0.260322	0.146655	1.77507	0.0758869	0.306181	FALSE
ENSMUSG00000013822	Elof1	protein_coding	66126	9	ELOF1	517.275	0.366383	0.39001	0.939422	0.347514	0.647931	FALSE
ENSMUSG00000013833	Med16	protein_coding	216154	10	MED16	491.109	0.492622	0.253496	1.94332	0.0519779	0.249467	FALSE
ENSMUSG00000013846	St3gal1	protein_coding	20442	15	ST3GAL1	1189.47	0.526049	0.208723	2.52032	0.011725	0.108191	FALSE
ENSMUSG00000013858	Tmem259	protein_coding	216157	10	TMEM259	4644.4	0.65745	0.245701	2.67581	0.00745483	0.08181	FALSE
ENSMUSG00000013878	Rnf170	protein_coding	77733	8	RNF170	94.3422	-0.549258	0.605505	-0.907107	0.36435	0.663388	FALSE
ENSMUSG00000013921	Clip3	protein_coding	76686	7	CLIP3	58.8131	-0.694054	1.08796	-0.637943	0.52351	0.779426	FALSE
ENSMUSG00000013928	Thap8	protein_coding		7		0.771171	-2.92677	3.74409	-0.781704	0.434389		FALSE
ENSMUSG00000013936	Myl2	protein_coding	17906	5	MYL2	3.54795	-0.541997	3.40088	-0.15937	0.873378		FALSE
ENSMUSG00000013973	Dedd	protein_coding	21945	1	DEDD	114.258	-0.477074	0.434664	-1.09757	0.272392	0.579026	FALSE
ENSMUSG00000013974	Mcemp1	protein_coding	69189	8	MCEMP1	191.179	8.35374	2.72175	3.06925	0.00214597	0.03665	TRUE
ENSMUSG00000013997	Nit1	protein_coding	27045	1	NIT1	464.187	-0.119322	0.218341	-0.546495	0.584726	0.815077	FALSE
ENSMUSG00000014030	Pax5	protein_coding	18507	4	PAX5	8.88358	-4.75546	2.46733	-1.92737	0.053933	0.254699	FALSE
ENSMUSG00000014039	Prdm15	protein_coding	114604	16	PRDM15	489.311	-0.25739	0.334044	-0.770527	0.440987	0.721401	FALSE
ENSMUSG00000014074	Rnf168	protein_coding	70238	16	RNF168	317.746	-0.0807717	0.243457	-0.33177	0.740063	0.896356	FALSE
ENSMUSG00000014075	Tctex1d2	protein_coding	66061	16	TCTEX1D2	42.1444	2.08622	1.14846	1.81654	0.0692877	0.289999	FALSE
ENSMUSG00000014077	Chp1	protein_coding	56398	2	CHP1	913.553	-0.212011	0.373483	-0.56766	0.570266	0.809044	FALSE
ENSMUSG00000014104	Sval2	protein_coding	84543	6		0						FALSE
ENSMUSG00000014158	Trpv4	protein_coding	63873	5	TRPV4	102.35	-0.327278	1.35794	-0.24101	0.809547	0.929262	FALSE
ENSMUSG00000014164	Klhl3	protein_coding	100503085	13	KLHL3	50.4853	-1.54317	1.03372	-1.49284	0.13548	0.411758	FALSE
ENSMUSG00000014177	Tvp23b	protein_coding	67510	11	TVP23B	251.729	-0.441607	0.284737	-1.55093	0.120919	0.38879	FALSE
ENSMUSG00000014195	Dnajc7	protein_coding	56354	11	DNAJC7	2992.26	-0.0829159	0.216609	-0.382791	0.701874	0.878858	FALSE
ENSMUSG00000014198	Zfp385c	protein_coding	278304	11	ZNF385C	13.1861	0.878923	2.47002	0.355836	0.721964	0.887718	FALSE
ENSMUSG00000014226	Cacybp	protein_coding	12301	1	CACYBP	875.805	-0.446547	0.300213	-1.48743	0.1369	0.413345	FALSE
ENSMUSG00000014232	Cluap1	protein_coding	76779	16	CLUAP1	249.569	0.213455	0.383724	0.556273	0.578024	0.812624	FALSE
ENSMUSG00000014243	Zswim7	protein_coding	69747	11	ZSWIM7	88.6246	-0.0773549	0.757358	-0.102138	0.918647	0.97529	FALSE
ENSMUSG00000014245	Pigl	protein_coding	327942	11	PIGL	266.363	-1.29212	0.345584	-3.73896	0.000184785	0.00598146	TRUE
ENSMUSG00000014294	Ndufa2	protein_coding	17991	18	NDUFA2	1301.17	1.33584	0.452828	2.95	0.00317778	0.0478123	TRUE
ENSMUSG00000014301	Pam16	protein_coding	66449	16	PAM16	20.8209	-1.933	1.06043	-1.82284	0.0683271	0.287657	FALSE
ENSMUSG00000014303	Glis2	protein_coding	83396	16	GLIS2	92.8781	-0.706864	0.429206	-1.64691	0.0995767	0.352172	FALSE
ENSMUSG00000014313	Cox6c	protein_coding	12864	15	COX6C	1359.48	0.368352	0.307376	1.19837	0.230771	0.532995	FALSE
ENSMUSG00000014329	Bicc1	protein_coding	83675	10	BICC1	2.21591	-2.57784	3.36404	-0.766292	0.443502		FALSE
ENSMUSG00000014349	Ube2z	protein_coding	268470	11	UBE2Z	1289.4	0.271662	0.157188	1.72826	0.0839418	0.322037	FALSE
ENSMUSG00000014351	Gip	protein_coding	14607	11	GIP	0						FALSE
ENSMUSG00000014353	Tmem87b	protein_coding	72477	2	TMEM87B	562.764	-0.682547	0.333068	-2.04927	0.0404356	0.218447	FALSE
ENSMUSG00000014355	Anapc1	protein_coding	17222	2	ANAPC1	1594.15	-0.387672	0.285557	-1.3576	0.174591	0.467366	FALSE
ENSMUSG00000014361	Mertk	protein_coding	17289	2	MERTK	154.241	0.853856	1.66525	0.512749	0.608127	0.82954	FALSE
ENSMUSG00000014402	Tsg101	protein_coding	22088	7	TSG101	487.902	-0.012006	0.325939	-0.0368351	0.970617	0.994397	FALSE
ENSMUSG00000014418	Hps5	protein_coding	246694	7	HPS5	877.463	-0.348545	0.340671	-1.02311	0.306254	0.611073	FALSE
ENSMUSG00000014426	Map3k4	protein_coding	26407	17	MAP3K4	720.524	0.109424	0.22748	0.481026	0.630498	0.840739	FALSE
ENSMUSG00000014444	Piezo1	protein_coding	234839	8	PIEZO1	1778.84	-0.132657	0.410081	-0.323491	0.746324	0.899094	FALSE
ENSMUSG00000014453	Blk	protein_coding	12143	14	BLK	4857.84	-0.188483	0.277548	-0.6791	0.497075	0.762002	FALSE
ENSMUSG00000014470	Rnf166	protein_coding	68718	8	RNF166	2683	0.124047	0.220833	0.561721	0.574306	0.811204	FALSE
ENSMUSG00000014496	Ankrd28	protein_coding	105522	14	ANKRD28	413.214	0.423076	0.307074	1.37777	0.168276	0.459199	FALSE
ENSMUSG00000014498	Ankrd52	protein_coding	237615	10	ANKRD52	1222.85	-0.739912	0.382371	-1.93506	0.0529824	0.252075	FALSE
ENSMUSG00000014503	Pkd2l2	protein_coding	53871	18	PKD2L2	102.475	-0.371976	0.468132	-0.794596	0.426849	0.711223	FALSE
ENSMUSG00000014504	Srp19	protein_coding	66384	18	SRP19	572.455	-0.00398121	0.296396	-0.0134321	0.989283	1	FALSE
ENSMUSG00000014529	Tmbim7	protein_coding	75010	5		2.28717	-2.66182	3.31546	-0.802851	0.422061		FALSE
ENSMUSG00000014542	Clec4f	protein_coding	51811	6	CLEC4F	0						FALSE
ENSMUSG00000014543	Klra17	protein_coding	170733	6		6.34939	5.98245	3.68431	1.62376			FALSE
ENSMUSG00000014547	Wdfy2	protein_coding	268752	14	WDFY2	207.287	-0.41965	0.435602	-0.963379	0.335357	0.637346	FALSE
ENSMUSG00000014550	Rbsn	protein_coding	78287	6	RBSN	486.87	-0.204295	0.363544	-0.561954	0.574148	0.811204	FALSE
ENSMUSG00000014551	Mrps25	protein_coding	64658	6	MRPS25	264.1	0.35107	0.35038	1.00197	0.316359	0.62124	FALSE
ENSMUSG00000014554	Dguok	protein_coding	27369	6	DGUOK	504.823	0.0573248	0.277379	0.206666	0.836271	0.940974	FALSE
ENSMUSG00000014592	Camta1	protein_coding	100072	4	CAMTA1	162.278	-0.213192	0.22829	-0.933866	0.350373	0.650595	FALSE
ENSMUSG00000014599	Csf1	protein_coding	12977	3	CSF1	241.986	2.89584	0.699753	4.13837	3.49783e-05	0.00166111	TRUE
ENSMUSG00000014601	Strip1	protein_coding	229707	3	STRIP1	1002.12	0.140499	0.228731	0.614252	0.539049	0.790059	FALSE
ENSMUSG00000014602	Kif1a	protein_coding	16560	1	KIF1A	83.2577	-5.18375	1.28555	-4.03233	5.5227e-05	0.00232141	TRUE
ENSMUSG00000014603	Alx3	protein_coding	11694	3	ALX3	0						FALSE
ENSMUSG00000014606	Slc25a11	protein_coding	67863	11	SLC25A11	915.756	0.00648155	0.206119	0.0314457	0.974914	0.996327	FALSE
ENSMUSG00000014609	Chrne	protein_coding	11448	11	CHRNE	75.2924	-1.68415	0.723293	-2.32845	0.019888	0.1464	FALSE
ENSMUSG00000014633	Cmc2	protein_coding	66531	8	CMC2	394.618	0.589687	0.473655	1.24497	0.213143	0.513398	FALSE
ENSMUSG00000014668	Chfr	protein_coding	231600	5	CHFR	842.16	-0.379345	0.331755	-1.14345	0.252852	0.560386	FALSE
ENSMUSG00000014686	Ceacam16	protein_coding	330483	7	CEACAM16	50.07	1.21057	0.825431	1.46659	0.142488	0.423621	FALSE
ENSMUSG00000014704	Hoxa2	protein_coding	15399	6	HOXA2	0						FALSE
ENSMUSG00000014725	Adam28	protein_coding	13522	14	ADAM28	0						FALSE
ENSMUSG00000014747	Ankrd53	protein_coding	75305	6	ANKRD53	5.38582	-2.5531	2.28347	-1.11808	0.263534	0.569948	FALSE
ENSMUSG00000014748	Tex261	protein_coding	21766	6	TEX261	975.917	0.213239	0.236685	0.90094	0.36762	0.665744	FALSE
ENSMUSG00000014763	Fam120b	protein_coding	67544	17	FAM120B	730.171	-0.46851	0.257939	-1.81635	0.069316	0.289999	FALSE
ENSMUSG00000014767	Tbp	protein_coding	21374	17	TBP	475.585	-0.454302	0.22203	-2.04613	0.0407438	0.219156	FALSE
ENSMUSG00000014769	Psmb1	protein_coding	19170	17	PSMB1	2522.87	0.797903	0.317001	2.51703	0.0118348	0.108811	FALSE
ENSMUSG00000014771	Pdcd2	protein_coding	18567	17	PDCD2	0						FALSE
ENSMUSG00000014773	Dll1	protein_coding	13388	17	DLL1	7.05208	3.59759	2.59028	1.38888	0.164869	0.454975	FALSE
ENSMUSG00000014776	Nol3	protein_coding	78688	8	AC074143.1	3.49694	1.739	2.51579	0.691233	0.489419		FALSE
ENSMUSG00000014778	Fhod1	protein_coding	234686	8	FHOD1	1275.6	-0.00270477	0.179342	-0.0150816	0.987967	1	FALSE
ENSMUSG00000014782	Plekhg4	protein_coding	102075	8	PLEKHG4	11.373	2.53993	2.34525	1.08301	0.278805	0.586423	FALSE
ENSMUSG00000014786	Slc9a5	protein_coding	277973	8	SLC9A5	116.031	-0.500156	0.307043	-1.62894	0.103325	0.357125	FALSE
ENSMUSG00000014791	Elmo3	protein_coding	234683	8	ELMO3	215.052	-0.019767	0.492989	-0.0400962	0.968016	0.99382	FALSE
ENSMUSG00000014813	Stc1	protein_coding	20855	14	STC1	0.3329	1.32816	3.78427	0.350968	0.725612		FALSE
ENSMUSG00000014837	4931428F04Rik	protein_coding	74356	8	KIAA0895L	42.2041	-0.994435	0.83227	-1.19485	0.232147	0.534898	FALSE
ENSMUSG00000014846	Tppp3	protein_coding	67971	8	TPPP3	175.995	-0.135094	0.546695	-0.24711	0.804823	0.926945	FALSE
ENSMUSG00000014850	Msh3	protein_coding	17686	13	MSH3	471.752	-0.239195	0.267658	-0.893659	0.371504	0.668102	FALSE
ENSMUSG00000014852	Adamts13	protein_coding	279028	2	ADAMTS13	0.574286	0.068766	3.70329	0.0185689	0.985185		FALSE
ENSMUSG00000014856	Tmem208	protein_coding	66320	8	TMEM208	801.031	0.508642	0.386367	1.31647	0.188015	0.483849	FALSE
ENSMUSG00000014859	E2f4	protein_coding	104394	8	E2F4	1549.08	-0.00184566	0.16924	-0.0109056	0.991299	1	FALSE
ENSMUSG00000014867	Surf4	protein_coding	20932	2	SURF4	2875.99	0.370928	0.191155	1.94046	0.0523236	0.250181	FALSE
ENSMUSG00000014873	Surf2	protein_coding	20931	2	SURF2	679.677	-0.115193	0.214868	-0.536108	0.591884	0.819465	FALSE
ENSMUSG00000014905	Dnajb9	protein_coding	27362	12	DNAJB9	854.817	-0.144465	0.338138	-0.427237	0.669207	0.861908	FALSE
ENSMUSG00000014907	Naf1	protein_coding	234344	8	NAF1	112.879	0.248164	0.393222	0.631105	0.527972	0.782323	FALSE
ENSMUSG00000014932	Yes1	protein_coding	22612	5	YES1	34.7892	1.35636	1.3903	0.975588	0.329268	0.631832	FALSE
ENSMUSG00000014956	Ppp1cb	protein_coding	19046	5	PPP1CB	1608.05	-0.387161	0.352758	-1.09753	0.272411	0.579026	FALSE
ENSMUSG00000014959	Gorasp2	protein_coding	70231	2	GORASP2	1026.51	0.941369	0.242054	3.88909	0.000100621	0.00375848	FALSE
ENSMUSG00000014980	Tsen15	protein_coding	66637	1	TSEN15	86.6344	-1.16026	0.517312	-2.24286	0.0249058	0.167095	FALSE
ENSMUSG00000015001	Oc90	protein_coding	18256	15	OC90	0.122346	-1.74892	3.78585	-0.461962	0.644108		FALSE
ENSMUSG00000015002	Efr3a	protein_coding	76740	15	EFR3A	1152.17	-0.390665	0.209344	-1.86614	0.0620218	0.273334	FALSE
ENSMUSG00000015013	Trappc2l	protein_coding	59005	8	TRAPPC2L	476.749	0.449932	0.430545	1.04503	0.296009	0.602155	FALSE
ENSMUSG00000015016	Acsf3	protein_coding	257633	8	ACSF3	180.139	0.27874	0.459529	0.606577	0.544132	0.793045	FALSE
ENSMUSG00000015023	Ddx19a	protein_coding	13680	8	DDX19A	438.456	-0.123437	0.226737	-0.544407	0.586162	0.815862	FALSE
ENSMUSG00000015027	Galns	protein_coding	50917	8	GALNS	614.328	0.972995	0.255784	3.80398	0.000142391	0.00494041	FALSE
ENSMUSG00000015053	Gata2	protein_coding	14461	6	GATA2	38.4285	3.02727	1.75371	1.72621	0.0843089	0.322583	FALSE
ENSMUSG00000015083	C8g	protein_coding	69379	2	C8G	55.7698	-1.013	0.863311	-1.17339	0.24064	0.545258	FALSE
ENSMUSG00000015085	Entpd2	protein_coding	12496	2	ENTPD2	1.24105	3.49126	3.69189	0.945657	0.344323		FALSE
ENSMUSG00000015087	Rabl6	protein_coding	227624	2	RABL6	1599.55	0.434159	0.197544	2.19778	0.0279646	0.178256	FALSE
ENSMUSG00000015090	Ptgds	protein_coding	19215	2	PTGDS	111.366	-4.74879	1.30383	-3.6422	0.000270319	0.00808898	TRUE
ENSMUSG00000015092	Edf1	protein_coding	59022	2	EDF1	1981.7	1.08251	0.420242	2.57592	0.00999723	0.0981375	FALSE
ENSMUSG00000015093	Clic3	protein_coding	69454	2	CLIC3	65.4575	-0.206396	0.5558	-0.371349	0.710377	0.882624	FALSE
ENSMUSG00000015094	Npdc1	protein_coding	18146	2	NPDC1	58.1268	0.633713	1.08918	0.581825	0.560685	0.803813	FALSE
ENSMUSG00000015095	Fbxw5	protein_coding	30839	2	FBXW5	1221.54	0.125364	0.18687	0.67086	0.50231	0.764847	FALSE
ENSMUSG00000015112	Slc25a13	protein_coding	50799	6	SLC25A13	64.5535	0.319957	0.557778	0.573628	0.566219	0.806616	FALSE
ENSMUSG00000015120	Ube2i	protein_coding	22196	17	UBE2I	1355.05	-0.798161	0.419399	-1.90311	0.0570266	0.261261	FALSE
ENSMUSG00000015126	Tsr3	protein_coding	68327	17	TSR3	346.828	0.35788	0.321678	1.11254	0.265905	0.57143	FALSE
ENSMUSG00000015127	Unkl	protein_coding	74154	17	UNKL	235.648	-1.08833	0.568461	-1.91452	0.0555538	0.258016	FALSE
ENSMUSG00000015133	Lrrk1	protein_coding	233328	7	LRRK1	363.194	1.70883	0.432316	3.95274	7.72616e-05	0.00303025	TRUE
ENSMUSG00000015134	Aldh1a3	protein_coding	56847	7	ALDH1A3	0.907486	-2.92678	3.74409	-0.781707	0.434387		FALSE
ENSMUSG00000015143	Actn1	protein_coding	109711	12	ACTN1	966.849	0.115881	0.303281	0.38209	0.702394	0.879235	FALSE
ENSMUSG00000015149	Sirt2	protein_coding	64383	7	SIRT2	1659.62	0.524561	0.221719	2.36589	0.017987	0.138221	FALSE
ENSMUSG00000015165	Hnrnpl	protein_coding	15388	7	HNRNPL	5906.56	-0.111552	0.142265	-0.784112	0.432974	0.7158	FALSE
ENSMUSG00000015176	Nolc1	protein_coding	70769	19	NOLC1	1395.16	0.240583	0.149025	1.61439	0.106443	0.362827	FALSE
ENSMUSG00000015189	Casd1	protein_coding	213819	6	CASD1	385.694	-0.477423	0.311937	-1.53051	0.12589	0.397315	FALSE
ENSMUSG00000015202	Cnksr3	protein_coding	215748	10	CNKSR3	79.0235	-1.01188	0.875391	-1.15592	0.247714	0.554154	FALSE
ENSMUSG00000015214	Mtmr1	protein_coding	53332	X	MTMR1	832.645	-0.198855	0.302262	-0.657889	0.510609	0.771207	FALSE
ENSMUSG00000015217	Hmgb3	protein_coding	15354	X	HMGB3	27.2386	0.828678	1.01034	0.8202	0.412102	0.700197	FALSE
ENSMUSG00000015222	Map2	protein_coding	17756	1	MAP2	17.8333	-2.91359	1.4603	-1.9952	0.0460209	0.233291	FALSE
ENSMUSG00000015224	Cyp2j9	protein_coding	74519	4	CYP2J2	0.476253	-0.910022	3.8129	-0.238669	0.811362		FALSE
ENSMUSG00000015242	Nipsnap3a	protein_coding	73398	4		0						FALSE
ENSMUSG00000015243	Abca1	protein_coding	11303	4	ABCA1	567.648	-0.627739	0.632979	-0.991722	0.321333	0.624775	FALSE
ENSMUSG00000015247	Nipsnap3b	protein_coding	66536	4	NIPSNAP3A	353.793	0.129179	0.222437	0.580744	0.561413	0.803985	FALSE
ENSMUSG00000015289	Lage3	protein_coding	66192	X	LAGE3	162.487	0.559644	0.482315	1.16033	0.245915	0.551467	FALSE
ENSMUSG00000015290	Ubl4a	protein_coding	27643	X	UBL4A	563.462	0.295245	0.382206	0.772477	0.439832	0.720218	FALSE
ENSMUSG00000015291	Gdi1	protein_coding	14567	X	GDI1	3387	-0.374365	0.22862	-1.63749	0.101527	0.354676	FALSE
ENSMUSG00000015305	Sash1	protein_coding	70097	10	SASH1	74.15	1.10938	1.91927	0.578023	0.563249	0.804647	FALSE
ENSMUSG00000015312	Gadd45b	protein_coding	17873	10	GADD45B	7836.94	1.82147	0.284954	6.39215	1.63572e-10	4.38891e-08	TRUE
ENSMUSG00000015314	Slamf6	protein_coding	30925	1	SLAMF6	1211.85	-0.138339	0.301463	-0.458891	0.646312	0.850219	FALSE
ENSMUSG00000015316	Slamf1	protein_coding	27218	1	SLAMF1	394.164	-0.252818	0.402131	-0.628695	0.529549	0.783279	FALSE
ENSMUSG00000015335	Zdhhc12	protein_coding	66220	2	ZDHHC12	265.584	0.284847	0.424884	0.67041	0.502597	0.76499	FALSE
ENSMUSG00000015337	Endog	protein_coding	13804	2	ENDOG	106.693	0.609693	0.503805	1.21018	0.226211	0.528203	FALSE
ENSMUSG00000015340	Cybb	protein_coding	13058	X	CYBB	888.57	3.59078	0.990198	3.62633	0.000287482	0.00836888	TRUE
ENSMUSG00000015341	Golga7	protein_coding	57437	8	GOLGA7	442.543	-0.184688	0.241536	-0.764638	0.444487	0.72371	FALSE
ENSMUSG00000015342	Xk	protein_coding	22439	X	XK	43.2702	0.873709	0.782948	1.11592	0.264455	0.570595	FALSE
ENSMUSG00000015354	Pcolce2	protein_coding	76477	9	PCOLCE2	6.88817	-1.6605	3.16101	-0.525307			FALSE
ENSMUSG00000015355	Cd48	protein_coding	12506	1	CD48	1599.33	-0.529749	0.277115	-1.91166	0.0559201	0.258621	FALSE
ENSMUSG00000015357	Clpx	protein_coding	270166	9	CLPX	499.803	0.255901	0.194467	1.31591	0.188204	0.483849	FALSE
ENSMUSG00000015363	Trabd	protein_coding	67976	15	TRABD	1958.15	0.99251	0.250093	3.96857	7.23059e-05	0.00288132	FALSE
ENSMUSG00000015365	Mov10l1	protein_coding	83456	15	MOV10L1	0						FALSE
ENSMUSG00000015377	Dennd6b	protein_coding	69440	15	DENND6B	737.09	0.150778	0.374443	0.402672	0.68719	0.871382	FALSE
ENSMUSG00000015396	Cd83	protein_coding	12522	13	CD83	828.246	0.981652	0.24186	4.05876	4.93333e-05	0.00214653	FALSE
ENSMUSG00000015401	Cltrn	protein_coding	57394	X	CLTRN	4.09418	2.07183	3.2157	0.644285	0.519391		FALSE
ENSMUSG00000015405	Ace2	protein_coding	70008	X	ACE2	0.979809	0	3.81698	0	1		FALSE
ENSMUSG00000015437	Gzmb	protein_coding	14939	14	GZMB	3733.08	2.95912	0.439723	6.7295	1.70242e-11	6.09052e-09	TRUE
ENSMUSG00000015441	Gzmf	protein_coding	14943	14	GZMB	0.957299	0	3.81698	0	1		FALSE
ENSMUSG00000015443	Gzmn	protein_coding	245839	14	GZMB	0						FALSE
ENSMUSG00000015451	C4a	lncRNA	625018	17		32.6364	0.268654	0.811809	0.330932	0.740696	0.896407	FALSE
ENSMUSG00000015452	Ager	protein_coding	11596	17	AGER	78.0848	-0.105422	0.792408	-0.13304	0.894162	0.966372	FALSE
ENSMUSG00000015461	Atf6b	protein_coding	12915	17	ATF6B	1325.24	0.416459	0.294924	1.41209	0.157924	0.445524	FALSE
ENSMUSG00000015467	Egfl8	protein_coding	81701	17	EGFL8	115.467	-0.266361	0.690879	-0.385539	0.699838	0.877454	FALSE
ENSMUSG00000015468	Notch4	protein_coding	18132	17		73.3568	1.99795	0.806021	2.47879	0.013183	0.115407	FALSE
ENSMUSG00000015474	Ppt2	protein_coding	54397	17	PPT2	550.454	0.646805	0.354535	1.82438	0.0680953	0.287314	FALSE
ENSMUSG00000015476	Prrt1	protein_coding	260297	17	PRRT1	1969.41	-0.0024775	0.301123	-0.00822751	0.993435	1	FALSE
ENSMUSG00000015478	Rnf5	protein_coding	54197	17	RNF5	215.908	-0.194542	0.345391	-0.563251	0.573264	0.810754	FALSE
ENSMUSG00000015484	Fam163a	protein_coding	329274	1	FAM163A	0.196417	-2.17781	3.77519	-0.576874	0.564024		FALSE
ENSMUSG00000015488	Cacfd1	protein_coding	381356	2	CACFD1	545.39	0.313507	0.166699	1.88068	0.060015	0.268309	FALSE
ENSMUSG00000015501	Hivep2	protein_coding	15273	10	HIVEP2	1604.03	-0.448596	0.265131	-1.69198	0.0906505	0.336121	FALSE
ENSMUSG00000015519	2310057J18Rik	protein_coding	67719	10	C6orf58	0						FALSE
ENSMUSG00000015522	Arnt	protein_coding	11863	3	ARNT	706.969	-0.368387	0.383436	-0.960754	0.336676	0.638565	FALSE
ENSMUSG00000015533	Itga2	protein_coding	16398	13	ITGA2	45.2866	-0.591367	0.975641	-0.606132	0.544427	0.793188	FALSE
ENSMUSG00000015536	Mocs2	protein_coding	17434	13	MOCS2	336.903	0.398543	0.382417	1.04217	0.297334	0.603478	FALSE
ENSMUSG00000015542	Nat9	protein_coding	66176	11	NAT9	186.423	0.688471	0.429663	1.60235	0.109078	0.367375	FALSE
ENSMUSG00000015568	Lpl	protein_coding	16956	8	LPL	49.259	2.12162	1.29564	1.63751	0.101524	0.354676	FALSE
ENSMUSG00000015575	Atp6v0e	protein_coding	11974	17	ATP6V0E1	1196.31	0.661977	0.267465	2.47501	0.0133233	0.116256	FALSE
ENSMUSG00000015579	Nkx2-5	protein_coding	18091	17	NKX2-5	0.119662	0	3.81698	0	1		FALSE
ENSMUSG00000015597	Zfp318	protein_coding	57908	17	ZNF318	243.086	-0.981097	0.5021	-1.95399	0.0507028	0.246979	FALSE
ENSMUSG00000015599	Ttbk1	protein_coding	106763	17	TTBK1	66.2056	3.43131	1.19281	2.87665	0.00401923	0.0562657	FALSE
ENSMUSG00000015605	Srf	protein_coding	20807	17	SRF	1354.62	0.430503	0.203465	2.11586	0.034357	0.199881	FALSE
ENSMUSG00000015619	Gata3	protein_coding	14462	2	GATA3	1340.6	-0.366597	0.260351	-1.40809	0.159104	0.446942	FALSE
ENSMUSG00000015627	Gata5	protein_coding	14464	2	GATA5	0						FALSE
ENSMUSG00000015647	Lama5	protein_coding	16776	2	LAMA5	58.9032	1.63496	1.15854	1.41123	0.158176	0.445813	FALSE
ENSMUSG00000015652	Steap1	protein_coding	70358	5	STEAP1	3.00674	-0.910262	3.70504	-0.245682	0.805928		FALSE
[truncated: 41,999 more rows]

## Sheet: EAE CNS vs Healthy spleen
ensembl_gene_id	external_gene_name	gene_biotype	entrezgene_id	chromosome_name	hsapiens_homolog_associated_gene_name	baseMean	log2FoldChange	lfcSE	stat	pvalue	padj	is_candidate
[truncated: 43,629 more rows]
