# Supplementary material for: Protective effect of TCR-mediated MAIT cell activation during experimental autoimmune encephalomyelitis
Source: Nat Commun. 2024 Oct 28;15:9287. doi: 10.1038/s41467-024-53657-9 (PMC11519641; doi:10.1038/s41467-024-53657-9)
Supplement: Supplementary file 4 — Supplementary Data 2 [file 41467_2024_53657_MOESM4_ESM.xlsx]

## Sheet: EAE CNS vs EAE spleen
ID	Description	setSize	enrichmentScore	NES	pvalue	p.adjust	qvalue	rank	leading_edge	core_enrichment
GO:0071346	cellular response to interferon-gamma	102	0.638449	2.29743	1e-10	2.19474e-09	6.38966e-10	2409	tags=48%, list=14%, signal=42%	Igtp/Gbp2/Ccl8/Ccl17/Ccl12/Ccl4/Capg/Stat1/Il12rb1/Arg1/Cx3cl1/Irgm1/Gbp4/Nos2/Ccl1/Gbp8/Vamp4/Eprs/H2-Q7/Gapdh/Stx11/Ccl20/Tlr2/Ccl2/Vim/Casp1/Gbp3/Stxbp1/Ccl7/Ccl3/Parp9/Rab20/Gbp11/Irf1/Gbp2b/Dapk1/Cd47/Nlrc5/Cdc42ep4/Rab11fip5/Il12b/Ccl9/Ccl6/Acod1/Gbp9/Gsn/Sirpa/Cdc42/Ccl22
GO:0034341	response to interferon-gamma	127	0.618563	2.29484	1e-10	2.19474e-09	6.38966e-10	2409	tags=45%, list=14%, signal=39%	Igtp/Gch1/Gbp2/Ccl8/Ccl17/Ccl12/Ccl4/Capg/Stat1/Bst2/Il12rb1/Arg1/Cx3cl1/Irgm1/Cxcl16/Gbp4/Nos2/Ccl1/Gbp8/Vamp4/Eprs/H2-Q7/Gapdh/Stx11/Ccl20/Tlr2/Ccl2/Vim/Casp1/Gbp3/Cd40/Stxbp1/Ccl7/Ccl3/Parp9/Rab20/Gbp11/Irf1/Gbp2b/Dapk1/Ifitm3/Cd47/Tgtp1/Ubd/Nlrc5/Cdc42ep4/Rab11fip5/Il12b/Ccl9/Il23r/Ccl6/Acod1/Gbp9/Gsn/Sirpa/Cdc42/Ccl22
GO:0006364	rRNA processing	212	-0.477611	-2.21576	1e-10	2.19474e-09	6.38966e-10	3215	tags=40%, list=18%, signal=33%	Tfb1m/Ddx27/Rpusd3/Rpp40/C1d/Ddx18/Wdr18/Rrp7a/Fbll1/Shq1/Tent4b/Helq/Mettl15/Exosc2/Ddx49/Utp3/Kri1/Mphosph10/Rrp15/Ddx56/Rpusd1/Exosc9/Zcchc4/Wdr74/Mtrex/Tfb2m/Wdr43/Ncl/Rpl7l1/Wdr55/Rrp8/Nol8/Rpl10a/Utp20/Tbl3/Ddx21/Ddx52/Nsun3/Krr1/Heatr1/Wdr12/Suv39h1/Ddx54/Mettl18/Nol6/Rrp9/Utp6/Mdn1/Rsl1d1/Imp4/Mettl16/Wdr36/Rrs1/Bms1/Rpf1/Nol11/Rpl5/Nol9/Rpp38/Nvl/Rrp12/Tsr1/Utp18/Mak16/Wdr75/Utp14a/Utp4/…
GO:0042254	ribosome biogenesis	295	-0.460568	-2.20803	1e-10	2.19474e-09	6.38966e-10	3891	tags=42%, list=22%, signal=33%	Utp15/1700009N14Rik/Gnl2/Mrm3/Noc2l/Rpl3/Pdcd11/Nop14/Drosha/Rexo4/Xrcc5/Urb1/Urb2/Xpo1/Tfb1m/Ddx27/Ddx31/Rpusd3/Rpp40/C1d/Nop58/Ddx18/Mterf3/C1qbp/Wdr18/Rrp7a/Fbll1/Shq1/Tent4b/Helq/Mettl15/Exosc2/LTO1/Ddx49/Gtpbp10/Utp3/Kri1/Mphosph10/Rrp15/Surf6/Ran/Cul4a/Ddx56/Rpusd1/Exosc9/Mrpl10/Zcchc4/Wdr74/Mtrex/Tfb2m/Wdr43/Ncl/Rpl7l1/Rrn3/Wdr55/Nom1/Rrp8/Nol8/Rpl10a/Utp20/Abce1/Tbl3/Ddx21/Ddx52/Nsun3/Isg…
GO:0050806	positive regulation of synaptic transmission	205	0.561501	2.18893	1e-10	2.19474e-09	6.38966e-10	2841	tags=38%, list=16%, signal=32%	Tnr/Tnf/Apoe/Fam107a/Cx3cr1/Adora1/Bcl2l1/Snap25/Ptger4/Ptgs2/Slc8a2/Ntrk2/Lgmn/Gria2/Ptn/Sqstm1/Epha4/Ppp1r9a/Mir124a-1hg/Ccr2/Ccl2/Nrxn1/Stxbp1/Prkar1b/Grin2b/Ncs1/Gfap/Adora2a/Nos1/Cyp46a1/Gria1/Cacna1b/Stx1b/Unc13a/Grin1/Rims1/Chrd/Lgi1/Slc24a1/Gria4/Shank2/Ephb2/Htr2c/Glul/Adcy1/Kmo/Clstn2/Plk2/Tyrobp/Calb2/Grik2/Mpp2/Shank3/Serpine2/Psen1/Prkcz/Prnp/Nlgn1/Adrb1/Prrt1/Braf/Nrgn/App/Nptn/Iqse…
GO:0016072	rRNA metabolic process	242	-0.462893	-2.1767	1e-10	2.19474e-09	6.38966e-10	3427	tags=39%, list=20%, signal=32%	Tfb1m/Ddx27/Rpusd3/Mars1/Slfn9/Rpp40/C1d/Ddx18/Wdr18/Rrp7a/Fbll1/Cd3eap/Shq1/Tent4b/Helq/Mettl15/Exosc2/Ddx49/Utp3/Kri1/Mphosph10/Rrp15/Ddx56/Rpusd1/Exosc9/Zcchc4/Wdr74/Mtrex/Tfb2m/Wdr43/Ncl/Rpl7l1/Wdr55/Rrp8/Nol8/Rpl10a/Ippk/Utp20/Tbl3/Ddx21/Ddx52/Nsun3/Krr1/Heatr1/Wdr12/Suv39h1/Ddx54/Mettl18/Nol6/Dicer1/Tcof1/Rrp9/Utp6/Mdn1/Rsl1d1/Imp4/Mettl16/Wdr36/Rrs1/Bms1/Rpf1/Nol11/Rpl5/Nol9/Rpp38/Nvl/Polr…
GO:0043062	extracellular structure organization	286	0.541585	2.17422	1e-10	2.19474e-09	6.38966e-10	3835	tags=42%, list=22%, signal=33%	Tnr/Tnf/Tnfrsf1b/Ramp2/Vtn/Lgals3/Lamb1/Tie1/Pmp22/Myo1e/Ero1a/Anxa2/Cav1/Adamts8/Mmp12/Mmp14/Lamb2/Ctss/Col4a2/Nfkb2/Tnfrsf1a/Ccn2/Foxf2/Cav2/Ltbp4/Lamc1/Flrt2/P4ha1/Foxc1/Aplp2/B4galt1/Cyp2j6/Fscn1/Col1a2/Col3a1/Sulf1/Npnt/Vwa1/Col6a6/Smad3/Tgfb1/Col8a1/Eln/Gfap/Sh3pxd2b/Ric1/Ccn1/Ltbp3/Mmp2/Foxf1/Dnajb6/Hsd17b12/Aplp1/Col4a1/Eng/Serpinh1/Apbb1/Itgb3/Il6/Efemp2/Adamts16/Ntng1/Tgfbi/Col8a2/Pxdn/…
GO:0030198	extracellular matrix organization	285	0.541805	2.17327	1e-10	2.19474e-09	6.38966e-10	3835	tags=42%, list=22%, signal=33%	Tnr/Tnf/Tnfrsf1b/Ramp2/Vtn/Lgals3/Lamb1/Tie1/Pmp22/Myo1e/Ero1a/Anxa2/Cav1/Adamts8/Mmp12/Mmp14/Lamb2/Ctss/Col4a2/Nfkb2/Tnfrsf1a/Ccn2/Foxf2/Cav2/Ltbp4/Lamc1/Flrt2/P4ha1/Foxc1/Aplp2/B4galt1/Cyp2j6/Fscn1/Col1a2/Col3a1/Sulf1/Npnt/Vwa1/Col6a6/Smad3/Tgfb1/Col8a1/Eln/Gfap/Sh3pxd2b/Ric1/Ccn1/Ltbp3/Mmp2/Foxf1/Dnajb6/Hsd17b12/Aplp1/Col4a1/Eng/Serpinh1/Apbb1/Itgb3/Il6/Efemp2/Adamts16/Ntng1/Tgfbi/Col8a2/Pxdn/…
GO:0045229	external encapsulating structure organization	286	0.540671	2.17055	1e-10	2.19474e-09	6.38966e-10	3835	tags=42%, list=22%, signal=33%	Tnr/Tnf/Tnfrsf1b/Ramp2/Vtn/Lgals3/Lamb1/Tie1/Pmp22/Myo1e/Ero1a/Anxa2/Cav1/Adamts8/Mmp12/Mmp14/Lamb2/Ctss/Col4a2/Nfkb2/Tnfrsf1a/Ccn2/Foxf2/Cav2/Ltbp4/Lamc1/Flrt2/P4ha1/Foxc1/Aplp2/B4galt1/Cyp2j6/Fscn1/Col1a2/Col3a1/Sulf1/Npnt/Vwa1/Col6a6/Smad3/Tgfb1/Col8a1/Eln/Gfap/Sh3pxd2b/Ric1/Ccn1/Ltbp3/Mmp2/Foxf1/Dnajb6/Hsd17b12/Aplp1/Col4a1/Eng/Serpinh1/Apbb1/Itgb3/Il6/Efemp2/Adamts16/Ntng1/Tgfbi/Col8a2/Pxdn/…
GO:0034470	ncRNA processing	387	-0.445194	-2.16678	1e-10	2.19474e-09	6.38966e-10	3891	tags=43%, list=22%, signal=35%	Utp15/Ints10/Mrm3/Pdcd11/Trmt10a/Nop14/Drosha/Ptcd1/Rexo4/Urb1/Zc3h7b/Tsnax/2210016F16Rik/Adar/Lage3/Thg1l/Tfb1m/Ddx27/Ctu2/Tut7/Rpusd3/Trmt10c/Trmt5/Polr3k/Rpp40/C1d/Ddx18/Wdr18/Rrp7a/Fbll1/Shq1/Tent4b/Helq/Mettl15/Trub1/Mto1/Exosc2/Tyw5/Elp2/Ddx49/Mettl3/Ints6l/Ints14/Zmpste24/Ints3/Ints11/Utp3/Elp3/Kri1/Mphosph10/Trmt12/Rrp15/Ftsj1/Ints7/Ddx56/Rpusd1/Exosc9/Ssb/Zcchc4/Wdr74/Mtrex/Tfb2m/Wdr43/W…
GO:1901342	regulation of vasculature development	289	0.527897	2.12036	1e-10	2.19474e-09	6.38966e-10	3004	tags=39%, list=17%, signal=33%	Sparc/Cldn5/Nrp1/Tnf/Ramp2/Pkm/Hif1a/Jcad/Nos3/Lgals3/Ecm1/Cxcl10/Cysltr2/Tie1/Ecscr/Stat1/Cx3cr1/Cx3cl1/Serpine1/Enpp2/Cd34/Hk2/Ptprm/Tek/Col4a2/Ptger4/Dcn/Stat3/Lif/Tnfrsf1a/Cysltr1/Flt1/Grn/Ptn/Il17f/Stab1/Ccr2/Tjp1/Foxc1/Ccl2/Atp2b4/Ctsh/Cd40/Hspb1/Sulf1/Adam12/Efna1/Tafa5/Stard13/Rtn4/Pak4/Vegfa/C3ar1/Akt3/Ppp1r16b/Pdcd6/Ninj1/Plxnd1/Eng/Il1a/Thbs1/Hmox1/Itga5/Itgb3/Pgk1/Adrb2/Gab1/Zc3h12a/N…
GO:0045765	regulation of angiogenesis	285	0.523966	2.10171	1e-10	2.19474e-09	6.38966e-10	3004	tags=39%, list=17%, signal=32%	Sparc/Cldn5/Nrp1/Tnf/Ramp2/Pkm/Hif1a/Jcad/Nos3/Lgals3/Ecm1/Cxcl10/Cysltr2/Tie1/Ecscr/Stat1/Cx3cr1/Cx3cl1/Serpine1/Enpp2/Cd34/Hk2/Ptprm/Tek/Col4a2/Dcn/Stat3/Lif/Tnfrsf1a/Cysltr1/Flt1/Grn/Ptn/Il17f/Stab1/Ccr2/Tjp1/Foxc1/Ccl2/Atp2b4/Ctsh/Cd40/Hspb1/Sulf1/Adam12/Efna1/Tafa5/Stard13/Rtn4/Pak4/Vegfa/C3ar1/Akt3/Ppp1r16b/Pdcd6/Ninj1/Plxnd1/Eng/Il1a/Thbs1/Hmox1/Itga5/Itgb3/Pgk1/Adrb2/Gab1/Zc3h12a/Nfe2l2/G…
GO:0019221	cytokine-mediated signaling pathway	366	0.515483	2.09849	1e-10	2.19474e-09	6.38966e-10	2118	tags=32%, list=12%, signal=29%	Igtp/Cxcl1/Tnf/Il4ra/Il17a/Src/Zbp1/Ackr1/Hif1a/Iigp1/Hspa1b/Irak2/Hspa1a/Ccl8/Ccl17/Ecm1/Cxcl10/Csf2/Ccl12/Isg15/Ccl4/Stat1/Il12rb1/Arg1/Cx3cr1/Mt3/Cx3cl1/Irgm1/Cav1/Trem2/Mmp12/Ccl1/Osmr/Stat3/Traf1/Tnfrsf1a/Oasl2/Nfkbia/Il17f/Ccl20/Ccr2/Foxc1/Ccl2/Casp1/Rabgef1/Il34/Irf7/Ccl7/Stat2/Il1r1/Axl/Ccl3/Ifngr1/Cxcl12/Parp9/Ifngr2/Gas6/Pdgfb/Csf1/Irf1/Oas1a/Wnk1/Jak3/Tnfsf11/Il1a/Cebpa/Il3ra/Aim2/Lapt…
GO:0050808	synapse organization	482	0.509656	2.09661	1e-10	2.19474e-09	6.38966e-10	3581	tags=39%, list=20%, signal=32%	Sparc/Tnr/Nrp1/Itga3/Tnf/Sparcl1/Apoe/Ndrg1/Ophn1/Pmp22/Kif1a/C1qa/Adgrl3/Cx3cr1/C1qc/Srgn/Cyfip1/Trem2/Hspa8/Lamb2/Arhgef15/Dlgap3/Slc8a2/Ntrk2/Lgmn/Nfasc/C1qb/Bcan/Ptn/Palld/Igf1r/Flrt2/Sorbs2/Epha4/Ppp1r9a/Nrxn3/Homer1/Tlr2/Snap91/Nrxn1/Arhgap44/Ptprd/Igsf9b/Cntn2/Grin2b/Efna1/Cacnb3/Chmp4b/Cttnbp2/Nrcam/Ptprs/Picalm/Nefl/Flrt3/Atp2b2/Neurl1a/Nrp2/Pdgfb/Unc13a/Cabp1/Camk1/Grin1/Baiap2/Sez6/Plx…
GO:0070374	positive regulation of ERK1 and ERK2 cascade	198	0.536675	2.09138	1e-10	2.19474e-09	6.38966e-10	3148	tags=45%, list=18%, signal=37%	Nrp1/Ramp3/Src/Ccl8/Ccl17/Icam1/Apoe/Cysltr2/Ccl12/Ccl4/Pdgfa/Mt3/Cx3cl1/Trem2/Tek/Ccl1/Ccn2/Cavin3/Ccl20/Tlr2/Ccl2/Nrxn1/Lrp1/Ccl7/Gpnmb/Cd44/Sema7a/Npnt/Pdgfc/Tgfb1/Fermt2/Ccl3/Cxcl12/Gcnt2/Slamf1/Gas6/Pdgfb/Vegfa/Htr2b/Acta2/Trpv4/Tnfsf11/Il1a/Denn2b/Arrb1/Dusp15/Itgb3/Csf1r/Mapk3/Il6/Htr2c/Ripk2/Ndrg4/F2r/Mif/Notch2/Ccr1/Ccl9/Ntsr2/Fgfr2/Ccl6/Tnfrsf11a/Prkcz/Adam17/Braf/Tnfaip8l3/App/Gper1/Cc…
GO:0031589	cell-substrate adhesion	359	0.512093	2.08192	1e-10	2.19474e-09	6.38966e-10	3494	tags=41%, list=20%, signal=33%	Nrp1/Itga3/Src/Vtn/Dab2/Lamb1/Apod/Itgb5/Itgav/Fam107a/Lims2/Serpine1/Enpp2/Cd34/Parva/Kank1/Mmp12/Tek/Mmp14/Lamb2/Lamc3/Ccn2/Bcan/Ptn/Lamc1/Vwf/B4galt1/Smad6/Lrp1/Plet1/Cntn2/Col3a1/Npnt/Cd63/Axl/Smad3/Lpxn/Col8a1/Fermt2/Cdk6/Efna1/Spp1/Dlc1/Gcnt2/Ccn1/Gas6/Foxf1/Hoxd3/Actn2/Pdgfb/Vegfa/Csf1/Bcar1/Coro1c/Plau/Hsd17b12/Rac1/Ninj1/Adam15/Thbs1/Arpc2/Itga5/Adam9/Atrnl1/Itgb3/Itgae/Thy1/Marcks/Edil3…
GO:0050770	regulation of axonogenesis	182	0.538857	2.07978	1e-10	2.19474e-09	6.38966e-10	2149	tags=31%, list=12%, signal=27%	Tnr/Nrp1/Zeb2/Apoe/Sema4c/Plxna2/Mt3/Cyfip1/Map1b/Ntrk2/Ifrd1/Epha4/Snap91/Ccr5/Vim/Ndel1/Nefm/Lrp1/Ocm/Cntn2/Sema7a/Skil/Stk11/Efna1/Trim46/Cxcl12/Ptprs/Picalm/Nefl/Rtn4/Vegfa/Plxna4/Dixdc1/Grin1/Sema3c/Plxnd1/Bmpr2/Thy1/Ephb2/Sipa1l1/Trpv2/Slit2/Mapt/Slitrk1/Arhgap35/Plxnb2/Chn1/Ulk1/Fn1/Rab11a/Plxnb3/Psen1/Tnfrsf12a/Fstl4/Wnt5a/Braf
GO:0070371	ERK1 and ERK2 cascade	306	0.51486	2.07707	1e-10	2.19474e-09	6.38966e-10	3148	tags=40%, list=18%, signal=33%	Nrp1/Ramp3/Src/Ccl8/Ccl17/Dab2/Icam1/Apoe/Cysltr2/Ccl12/Ccl4/Timp3/Itgav/Pdgfa/Mt3/Cx3cl1/Ece1/Cav1/Trem2/Tek/Ccl1/Ptger4/Lif/Ccn2/Cavin3/Epha4/Ccl20/Atf3/Tlr2/Ccl2/Nrxn1/Ctsh/Lrp1/Fam83d/Ccl7/Gpnmb/Cd44/Sema7a/Npnt/Pdgfc/Tgfb1/Fermt2/Ccl3/Cxcl12/Gcnt2/Slamf1/Ccn1/Gas6/Pdgfb/Vegfa/Htr2b/Acta2/Trpv4/Tnfsf11/Tnip1/Il1a/Denn2b/Arrb1/Dusp15/Itgb3/Csf1r/Ephb2/Mapk3/Il6/Htr2c/Ripk2/Ndrg4/F2r/Spry1/Mif/…
GO:0010810	regulation of cell-substrate adhesion	220	0.528746	2.06824	1e-10	2.19474e-09	6.38966e-10	3469	tags=43%, list=20%, signal=35%	Nrp1/Itga3/Src/Vtn/Dab2/Apod/Fam107a/Lims2/Serpine1/Enpp2/Kank1/Mmp12/Tek/Mmp14/Ptn/Lrp1/Plet1/Npnt/Smad3/Col8a1/Fermt2/Cdk6/Spp1/Dlc1/Gcnt2/Ccn1/Foxf1/Pdgfb/Vegfa/Csf1/Bcar1/Coro1c/Plau/Hsd17b12/Rac1/Ninj1/Adam15/Thbs1/Arpc2/Itga5/Itgb3/Thy1/Edil3/Efemp2/Cdh13/Abi3bp/Nexmif/Tacstd2/Fn1/Limch1/Prkcz/Calr/Rac3/Phldb2/Clasp2/Sdc4/Braf/Lgals1/Angpt2/Fzd4/Carmil1/Cdc42/Bst1/Kdr/Plekha2/Jag1/Spock1/Pt…
GO:0051924	regulation of calcium ion transport	262	0.519516	2.06801	1e-10	2.19474e-09	6.38966e-10	3543	tags=44%, list=20%, signal=36%	Ramp3/Nos3/Lgals3/Icam1/Cxcl10/Cbarp/Ccl12/Atp1a2/Cx3cl1/Serpine1/Cav1/Orai1/Pde4b/Ptgs2/Capn3/Ryr2/Homer1/Ccl2/P2ry12/Cacna2d1/Usp2/Tgfb1/Rrad/Rgs4/Cacnb3/Cxcl12/Adora2a/Nos1/Ank2/Vdr/Best1/Il13/Atp2b2/Saraf/Sumo1/Gem/Gnao1/Pdgfb/Cacna1b/Pde4d/Diaph1/Cabp1/Rgs9/Grin1/Ubash3b/Cemip/Jak3/Pacsin3/Cacna1g/Chd7/Calca/Fkbp1a/Itgb3/Hpca/Adrb2/Thy1/1810037I17Rik/Trpv2/Tspo/Mylk/F2r/Calm1/Tlr9/Ahr/Fkbp1b…
GO:0070372	regulation of ERK1 and ERK2 cascade	285	0.515264	2.06681	1e-10	2.19474e-09	6.38966e-10	3148	tags=41%, list=18%, signal=34%	Nrp1/Ramp3/Src/Ccl8/Ccl17/Dab2/Icam1/Apoe/Cysltr2/Ccl12/Ccl4/Timp3/Pdgfa/Mt3/Cx3cl1/Ece1/Cav1/Trem2/Tek/Ccl1/Lif/Ccn2/Cavin3/Epha4/Ccl20/Atf3/Tlr2/Ccl2/Nrxn1/Lrp1/Fam83d/Ccl7/Gpnmb/Cd44/Sema7a/Npnt/Pdgfc/Tgfb1/Fermt2/Ccl3/Cxcl12/Gcnt2/Slamf1/Ccn1/Gas6/Pdgfb/Vegfa/Htr2b/Acta2/Trpv4/Tnfsf11/Tnip1/Il1a/Denn2b/Arrb1/Dusp15/Itgb3/Csf1r/Ephb2/Mapk3/Il6/Htr2c/Ripk2/Ndrg4/F2r/Spry1/Mif/Epha2/Tlr9/Dusp4/N…
GO:0090130	tissue migration	295	0.504583	2.03464	1e-10	2.19474e-09	6.38966e-10	2959	tags=36%, list=17%, signal=30%	Sparc/Nrp1/Itga3/Tnf/Src/Hif1a/Jcad/Nos3/Zeb2/Apoe/Itgav/Clec14a/Serpine1/Enpp2/Kank1/Ptprm/Tek/Map2k3/Dcn/Ptgs2/Lgmn/Nr2f2/Grn/Ephb4/Plpp3/Ptprg/Atp2b4/Bsg/Ctsh/Cd40/Dnaja4/Hbegf/Hspb1/Cd63/Lpxn/Tgfb1/Efna1/Gpi1/Amotl1/Foxf1/Stard13/Rtn4/Pdgfb/Vegfa/Bcar1/Akt3/Coro1c/Pdcd6/Rac1/Plxnd1/Arf6/Thbs1/Calca/Mmrn2/Bmpr2/Hmox1/Adam9/Itgb3/Zc3h12a/Nfe2l2/Glul/Fat2/Ptpn23/Vash1/Epha2/Fstl1/Stat5a/Pkn3/Sli…
GO:0097485	neuron projection guidance	232	0.517767	2.03392	1e-10	2.19474e-09	6.38966e-10	3588	tags=42%, list=21%, signal=34%	Nr4a3/Nrp1/Emb/Sema4c/Plxna2/Ece1/Ptprm/Cyfip1/Lamb2/Nfasc/Ephb4/Scn1b/Flrt2/Ccdc141/Epha4/Rhog/Bsg/Lrp1/Ocm/Cntn2/Sema7a/Nfib/Efna1/Cxcl12/Crmp1/Nrcam/Tenm2/Flrt3/Nrp2/Vegfa/Plxna4/Sema3c/Cntn1/Rac1/Plxnd1/Runx3/Lgi1/Zic2/Cdk5r2/Bmpr2/Apbb1/Csf1r/Ephb2/Dpysl2/Epha10/Epha2/Slit2/Gap43/Slit3/Edn1/Arhgap35/Plxnb2/Boc/Efna3/Chn1/Lhx2/Otx2/Plxnb3/Unc5b/Dpysl4/Wnt5a/Pax6/Dscaml1/App/Chl1/Nptn/Sema3b/S…
GO:0030336	negative regulation of cell migration	267	0.509497	2.03195	1e-10	2.19474e-09	6.38966e-10	2583	tags=34%, list=15%, signal=29%	Cldn5/Ldlrad4/Tnf/Apoe/Ccl12/Rap2a/Tie1/Apod/Bst2/Cx3cr1/Robo4/Adora1/Cx3cl1/Serpine1/Kank1/Gna13/Ptprm/Ptger4/Dcn/Stat3/Nr2f2/Ptprg/Ptn/Epha4/Ccr5/Ccl2/Atp2b4/Rabgef1/Adarb1/Dnaja4/Lrp1/Aif1/Col3a1/Sulf1/Egfl7/Cd63/Tcaf1/Tgfb1/Cxcl12/Dlc1/Tafa5/Stard13/Pdgfb/Adgrg1/Coro1c/Rac1/Chrd/Eng/Bmerb1/Adam15/Thbs1/Mmrn2/Nbl1/Thy1/Nfe2l2/Slamf8/Ndrg4/Ptpn23/Fas/Vash1/Mif/Slit2/Stk24/Clic4/Igfbp5/Nexmif/Ab…
GO:0010631	epithelial cell migration	292	0.504005	2.0309	1e-10	2.19474e-09	6.38966e-10	2959	tags=36%, list=17%, signal=30%	Sparc/Nrp1/Itga3/Tnf/Src/Hif1a/Jcad/Nos3/Zeb2/Apoe/Itgav/Clec14a/Serpine1/Enpp2/Kank1/Ptprm/Tek/Map2k3/Dcn/Ptgs2/Lgmn/Nr2f2/Grn/Ephb4/Plpp3/Ptprg/Atp2b4/Bsg/Ctsh/Cd40/Dnaja4/Hbegf/Hspb1/Cd63/Lpxn/Tgfb1/Efna1/Gpi1/Amotl1/Stard13/Rtn4/Pdgfb/Vegfa/Bcar1/Akt3/Coro1c/Pdcd6/Rac1/Plxnd1/Arf6/Thbs1/Calca/Mmrn2/Bmpr2/Hmox1/Adam9/Itgb3/Zc3h12a/Nfe2l2/Glul/Fat2/Ptpn23/Vash1/Epha2/Fstl1/Stat5a/Pkn3/Slit2/Ada…
GO:0090132	epithelium migration	293	0.503327	2.02793	1e-10	2.19474e-09	6.38966e-10	2959	tags=35%, list=17%, signal=30%	Sparc/Nrp1/Itga3/Tnf/Src/Hif1a/Jcad/Nos3/Zeb2/Apoe/Itgav/Clec14a/Serpine1/Enpp2/Kank1/Ptprm/Tek/Map2k3/Dcn/Ptgs2/Lgmn/Nr2f2/Grn/Ephb4/Plpp3/Ptprg/Atp2b4/Bsg/Ctsh/Cd40/Dnaja4/Hbegf/Hspb1/Cd63/Lpxn/Tgfb1/Efna1/Gpi1/Amotl1/Stard13/Rtn4/Pdgfb/Vegfa/Bcar1/Akt3/Coro1c/Pdcd6/Rac1/Plxnd1/Arf6/Thbs1/Calca/Mmrn2/Bmpr2/Hmox1/Adam9/Itgb3/Zc3h12a/Nfe2l2/Glul/Fat2/Ptpn23/Vash1/Epha2/Fstl1/Stat5a/Pkn3/Slit2/Ada…
GO:0050803	regulation of synapse structure or activity	264	0.508811	2.02763	1e-10	2.19474e-09	6.38966e-10	3581	tags=41%, list=20%, signal=33%	Sparc/Tnf/Sparcl1/Apoe/Kif1a/Adgrl3/Srgn/Cyfip1/Trem2/Hspa8/Arhgef15/Ntrk2/Ptn/Flrt2/Epha4/Ppp1r9a/Homer1/Tlr2/Snap91/Nrxn1/Arhgap44/Ptprd/Grin2b/Efna1/Chmp4b/Cttnbp2/Nrcam/Ptprs/Picalm/Flrt3/Neurl1a/Nrp2/Camk1/Grin1/Baiap2/Asic2/Negr1/Slc17a7/Arf6/Lrp8/Dctn1/Abhd17c/Shank2/Ephb2/Sipa1l1/Marcks/Slc17a6/Clstn2/Tanc2/Slitrk1/Lingo4/Ngef/Dgkb/Slitrk4/Flrt1/Shank3/Neurod2/Arf4/Cript/Lrfn5/Adgrb3/Farp…
GO:0007411	axon guidance	231	0.516148	2.02579	1e-10	2.19474e-09	6.38966e-10	3588	tags=42%, list=21%, signal=33%	Nr4a3/Nrp1/Emb/Sema4c/Plxna2/Ece1/Ptprm/Cyfip1/Lamb2/Nfasc/Ephb4/Scn1b/Flrt2/Ccdc141/Epha4/Rhog/Bsg/Lrp1/Ocm/Cntn2/Sema7a/Nfib/Efna1/Cxcl12/Crmp1/Nrcam/Tenm2/Flrt3/Nrp2/Vegfa/Plxna4/Sema3c/Cntn1/Rac1/Plxnd1/Runx3/Lgi1/Zic2/Cdk5r2/Bmpr2/Apbb1/Csf1r/Ephb2/Dpysl2/Epha10/Epha2/Slit2/Gap43/Slit3/Edn1/Arhgap35/Plxnb2/Boc/Efna3/Chn1/Lhx2/Otx2/Plxnb3/Unc5b/Wnt5a/Pax6/Dscaml1/App/Chl1/Nptn/Sema3b/Sema4d/N…
GO:0050807	regulation of synapse organization	257	0.509678	2.02534	1e-10	2.19474e-09	6.38966e-10	3581	tags=41%, list=20%, signal=33%	Sparc/Tnf/Sparcl1/Apoe/Kif1a/Adgrl3/Srgn/Cyfip1/Trem2/Hspa8/Arhgef15/Ntrk2/Ptn/Flrt2/Epha4/Ppp1r9a/Homer1/Tlr2/Snap91/Nrxn1/Arhgap44/Ptprd/Grin2b/Efna1/Chmp4b/Cttnbp2/Nrcam/Ptprs/Picalm/Flrt3/Neurl1a/Nrp2/Camk1/Grin1/Baiap2/Asic2/Negr1/Arf6/Lrp8/Dctn1/Abhd17c/Shank2/Ephb2/Sipa1l1/Marcks/Clstn2/Tanc2/Slitrk1/Lingo4/Ngef/Dgkb/Slitrk4/Flrt1/Shank3/Neurod2/Arf4/Cript/Lrfn5/Adgrb3/Farp1/Prnp/Lhfpl4/Eg…
GO:0022613	ribonucleoprotein complex biogenesis	397	-0.412225	-2.017	1e-10	2.19474e-09	6.38966e-10	3891	tags=40%, list=22%, signal=32%	Utp15/1700009N14Rik/Gnl2/Mrm3/Srsf12/Noc2l/Rpl3/Pdcd11/Nop14/Drosha/Rexo4/Usp4/Cpsf7/Xrcc5/Atm/Urb1/Eif3a/Prpf39/Aar2/Sf3b1/Urb2/Xpo1/Tfb1m/Ddx27/Ddx31/Rpusd3/Sart3/Rpp40/C1d/Eif5/Nop58/Ddx18/Mterf3/C1qbp/Wdr18/Rrp7a/Celf1/Fbll1/Shq1/Tent4b/Helq/Mettl15/Exosc2/LTO1/Ddx49/Sf3a3/Gtpbp10/Utp3/Rbmx/Kri1/Ruvbl1/Mphosph10/Rrp15/Prpf3/Surf6/Nopchap1/Ran/Atr/Cul4a/Ddx20/Ddx56/Rpusd1/Exosc9/Mrpl10/Zcchc4/…
GO:2000146	negative regulation of cell motility	279	0.500955	2.00579	1e-10	2.19474e-09	6.38966e-10	2583	tags=33%, list=15%, signal=29%	Cldn5/Ldlrad4/Tnf/Apoe/Ccl12/Rap2a/Tie1/Apod/Bst2/Cx3cr1/Robo4/Adora1/Cx3cl1/Serpine1/Kank1/Gna13/Ptprm/Ptger4/Dcn/Stat3/Nr2f2/Ctnna1/Ptprg/Ptn/Epha4/Ccr5/Ccl2/Atp2b4/Rabgef1/Adarb1/Dnaja4/Lrp1/Aif1/Col3a1/Sulf1/Egfl7/Cd63/Tcaf1/Tgfb1/Cxcl12/Dlc1/Tafa5/Stard13/Pdgfb/Adgrg1/Frmd5/Coro1c/Rac1/Chrd/Eng/Bmerb1/Adam15/Thbs1/Mmrn2/Nbl1/Thy1/Nfe2l2/Slamf8/Ndrg4/Ptpn23/Fas/Vash1/Mif/Slit2/Stk24/Clic4/Igf…
GO:0032102	negative regulation of response to external stimulus	356	0.49138	1.9965	1e-10	2.19474e-09	6.38966e-10	2587	tags=31%, list=15%, signal=27%	Tnr/Nrp1/Tnf/Tnfrsf1b/Fgl2/Apoe/Ccl12/Serping1/Dhx58/Isg15/Sema4c/Uaca/Il2ra/Pdgfa/Arg1/Cx3cr1/Ctla2a/Adora1/Cx3cl1/Serpine1/Cd34/Anxa2/Rora/Trem2/Mmp12/Ptger4/Tnfrsf1a/Nfkb1/Grn/Nt5e/Epha4/Serpinb9/Ccl2/Rabgef1/Nrxn1/Ier3/Aif1/Stat2/Ifi204/Cd44/Sema7a/Socs3/Smad3/Nlrp3/Cacnb3/Adora2a/Ptprs/Il13/Tap1/Tafa5/Foxf1/Rtn4/Pdgfb/Trafd1/Oas1a/Plau/Grin1/Ubash3b/Sema3c/Sod1/Thbs1/Anxa5/Nbl1/Samhd1/Adrb2/…
GO:0043270	positive regulation of ion transport	298	0.493893	1.99215	1e-10	2.19474e-09	6.38966e-10	3077	tags=36%, list=18%, signal=30%	Ramp3/Cxcl1/Lgals3/Cxcl10/Ccl12/Adora1/Cx3cl1/Serpine1/Cav1/Trem2/Orai1/Ctss/Slc38a3/Capn3/Scn1b/Ryr2/Fxyd1/Homer1/Ccl2/Cebpb/P2ry12/Stxbp1/Cacna2d1/Tcaf1/Grin2b/Glrx/Cacnb3/Ifngr1/Cxcl12/Adora2a/Nos1/Ank2/Il13/Atp2b2/Ifngr2/Actn2/Sumo1/Rtn4/Pdgfb/Arl6ip1/Slc9a3r2/Akt3/Pla2r1/Rgs9/Grin1/Wnk1/Cntn1/Asic2/Cemip/Jak3/Gabbr1/Tnfsf11/Il1a/Syt4/Sgk1/Adrb2/Pla2g4a/Thy1/Ephb2/Htr2c/Trpv2/Tspo/Dpysl2/Kcna…
GO:0052548	regulation of endopeptidase activity	301	0.493481	1.99001	1e-10	2.19474e-09	6.38966e-10	2629	tags=33%, list=15%, signal=29%	Tnf/Src/Serpinb6a/Bcl2a1d/Vtn/Hspa1b/Serping1/Prr7/Timp3/Stat1/Uaca/Mt3/Cryab/Serpine1/Serpinb1a/Furin/Stat3/Ptgs2/Lgmn/Ccn2/Ctsd/Gapdh/Pcsk1n/Epha4/Serpinb9/Serpina3n/Bok/Casp1/Hip1/Por/Ifi204/Cd44/Grin2b/Smad3/Nlrp3/Efna1/Gpi1/Dlc1/Adora2a/Picalm/Ccn1/Gas6/Arl6ip1/Vegfa/Dnajb6/Grin1/Pdcd6/Mtch2/Dapk1/Aim2/Arrb1/Nrd1/Thbs1/Laptm5/Serpinh1/Diablo/Serpind1/Serpina3g/Il6/Apaf1/Ripk2/F2r/Fas/A2m/Sox…
GO:0051271	negative regulation of cellular component movement	288	0.494832	1.9879	1e-10	2.19474e-09	6.38966e-10	2583	tags=33%, list=15%, signal=29%	Cldn5/Ldlrad4/Tnf/Apoe/Ccl12/Rap2a/Tie1/Apod/Bst2/Cx3cr1/Robo4/Adora1/Cx3cl1/Serpine1/Kank1/Gna13/Ptprm/Ptger4/Dcn/Stat3/Nr2f2/Ctnna1/Ptprg/Ptn/Epha4/Ccr5/Ccl2/Atp2b4/Rabgef1/Adarb1/Dnaja4/Lrp1/Aif1/Col3a1/Sulf1/Egfl7/Cd63/Tcaf1/Tgfb1/Cxcl12/Dlc1/Nos1/Tafa5/Stard13/Pdgfb/Adgrg1/Frmd5/Coro1c/Rac1/Chrd/Eng/Bmerb1/Adam15/Thbs1/Mmrn2/Nbl1/Thy1/Cd9/Nfe2l2/Slamf8/Ndrg4/Ptpn23/Fas/Vash1/Mif/Slit2/Stk24/…
GO:0040013	negative regulation of locomotion	313	0.490432	1.97988	1e-10	2.19474e-09	6.38966e-10	2687	tags=34%, list=15%, signal=29%	Cldn5/Nrp1/Ldlrad4/Tnf/Apoe/Ccl12/Rap2a/Tie1/Apod/Sema4c/Bst2/Cx3cr1/Robo4/Adora1/Cx3cl1/Serpine1/Kank1/Gna13/Ptprm/Ptger4/Dcn/Stat3/Nr2f2/Ctnna1/Ptprg/Ptn/Epha4/Ccr5/Ccl2/Atp2b4/Rabgef1/Adarb1/Dnaja4/Lrp1/Aif1/Sema7a/Col3a1/Sulf1/Egfl7/Cd63/Tcaf1/Tgfb1/Cxcl12/Dlc1/Adora2a/Tafa5/Stard13/Pdgfb/Adgrg1/Frmd5/Coro1c/Sema3c/Rac1/Chrd/Eng/Bmerb1/Adam15/Thbs1/Mmrn2/Nbl1/Thy1/Htr2c/Nfe2l2/Slamf8/Ndrg4/Pt…
GO:0002237	response to molecule of bacterial origin	284	0.49252	1.97412	1e-10	2.19474e-09	6.38966e-10	2572	tags=35%, list=15%, signal=30%	Mapkapk3/Igtp/Mapkapk2/Cxcl1/Tnf/Gch1/Tnfrsf1b/Gbp2/Nos3/Irak2/Cxcl10/Ccl12/Litaf/Stat1/Itgav/Cx3cr1/Cx3cl1/Serpine1/Irgm1/Cxcl16/Nos2/Trem2/Pde4b/Nfkbib/Ptger4/Map2k3/Ptgs2/Nfkb1/Nfkbia/Cd68/Tlr2/Ccl2/Cebpb/Vim/Casp1/Smad6/Cd14/Axl/Sbno2/Cfh/Tgfb1/Nlrp3/Nos1/Ptger2/Fcgr4/Pde4d/Cd274/B2m/Ly86/Cnr1/Tnip1/Il1a/Adam9/Ednrb/Ptgir/Cd80/Tnip3/Arid5a/Trim30a/Cxcl2/Paf1/Zc3h12a/Mapk3/H2-M3/Il6/Irf5/Ripk2…
GO:0007409	axonogenesis	455	0.479277	1.96884	1e-10	2.19474e-09	6.38966e-10	3611	tags=37%, list=21%, signal=30%	Tnr/Nr4a3/Nrp1/Zeb2/Apoe/Emb/Pmp22/Sema4c/Plxna2/Mt3/Ece1/Ptprm/Cyfip1/Map1b/Map1a/Lamb2/Plppr4/Hsp90aa1/Ntrk2/Nfasc/Ephb4/Ifrd1/Scn1b/Igf1r/Flrt2/Ccdc141/Epha4/Atg7/Nr4a2/Snap91/Ccr5/Aplp2/Vim/Ndel1/Rhog/Bsg/Nefm/Adarb1/Stxbp1/Lrp1/Ocm/Cntn2/Sema7a/Skil/Nfib/Uchl1/Stk11/Efna1/Trim46/Cxcl12/Crmp1/Nrcam/Tenm2/Ptprs/Dst/Picalm/Nefl/Flrt3/Hsp90ab1/Nrp2/Rtn4/Vegfa/Plxna4/Dixdc1/Grin1/Dclk1/Aplp1/Sema…
GO:0009611	response to wounding	454	0.478216	1.96428	1e-10	2.19474e-09	6.38966e-10	2864	tags=35%, list=16%, signal=30%	Cdkn1a/Tnr/Tnf/Hif1a/Apoe/Serping1/Folr1/Pdgfa/Cx3cl1/Serpine1/Cd34/Anxa2/Kank1/Plek/Gna13/Cav1/Jaml/Trem2/Mmp12/Ecrg4/Lamb2/Ptger4/Slc1a2/Hps4/Syt7/Grn/Plpp3/Ptn/Igf1r/Epha4/Ccr2/Vwf/Ccl2/B4galt1/Ndel1/P2ry12/Stxbp1/Lrp1/Hbegf/Ocm/Plet1/Cd44/Col3a1/Cadm4/Axl/St3gal4/Smad3/Cfh/Tgfb1/Fermt2/Gfap/Chmp4b/Elk3/Ptprs/Dst/Nefl/Flrt3/Ccn1/Gas6/Mmp2/Tafa5/Foxf1/Ccn4/Rtn4/Pdgfb/Vegfa/F7/Plau/Ubash3b/Acta2…
GO:0022604	regulation of cell morphogenesis	326	0.484483	1.96197	1e-10	2.19474e-09	6.38966e-10	3393	tags=40%, list=19%, signal=32%	Sparc/Nrp1/Src/Dab2/Icam1/Ccl12/Aldoa/Plxna2/Lims2/Enpp2/Parva/Kank1/Gna13/Hexb/Cyfip1/Rnf157/Myo10/Fes/Rhoq/Ptn/Epha4/Epb41l2/Ccl2/Fmnl3/Rhog/Ptprd/Ccl7/Ermn/Cntn2/Lst1/Cd44/Sh3glb1/Fam171a1/Fermt2/Ccl3/Dlc1/Rhoc/Picalm/Rhof/Rtn4/Myl12a/Unc13a/Vegfa/Bcar1/Diaph1/Rnd1/Bambi/Coro1c/Plxna4/Baiap2/Rims1/Rac1/Cpne6/Plxnd1/Myh14/Lrp8/Syt4/Arpc2/Sgk1/Itgb3/Csf1r/Ephb2/Il6/Marcks/Epb41l3/Palmd/Wdr1/Cdc4…
GO:0042060	wound healing	335	0.481978	1.95289	1e-10	2.19474e-09	6.38966e-10	2950	tags=36%, list=17%, signal=31%	Cdkn1a/Tnf/Hif1a/Apoe/Serping1/Pdgfa/Cx3cl1/Serpine1/Cd34/Anxa2/Kank1/Plek/Gna13/Cav1/Jaml/Mmp12/Ptger4/Hps4/Syt7/Plpp3/Ccr2/Vwf/Ccl2/B4galt1/P2ry12/Stxbp1/Hbegf/Plet1/Cd44/Col3a1/Cadm4/Axl/St3gal4/Smad3/Cfh/Tgfb1/Fermt2/Chmp4b/Elk3/Dst/Ccn1/Gas6/Tafa5/Ccn4/Pdgfb/Vegfa/F7/Plau/Ubash3b/Acta2/Myof/Eng/Il1a/Thbs1/Serpind1/Hmox1/Anxa5/Clec7a/Mustn1/Itgb3/Adrb2/Pla2g4a/Ephb2/Il6/Cd9/Nfe2l2/Procr/Mylk/…
GO:0010959	regulation of metal ion transport	409	0.476149	1.94566	1e-10	2.19474e-09	6.38966e-10	3543	tags=39%, list=20%, signal=32%	Ramp3/Cxcl1/Nos3/Lgals3/Icam1/Cxcl10/Cbarp/Ccl12/Atp1a2/Adora1/Cx3cl1/Serpine1/Cav1/Trem2/Orai1/Pde4b/Ptgs2/Capn3/Scn1b/Fxyd6/Ryr2/Fxyd1/Homer1/Ccl2/Wwp2/Atp2b4/P2ry12/Cacna2d1/Usp2/Cd63/Tgfb1/Rrad/Rgs4/Plcb4/Glrx/Cacnb3/Cxcl12/Adora2a/Nos1/Ank2/Vdr/Best1/Il13/Atp2b2/Saraf/Actn2/Sumo1/Fxyd5/Gem/Gnao1/Pdgfb/Cacna1b/Pde4d/Diaph1/Cabp1/Akt3/Rgs9/Kcnip4/Grin1/Ubash3b/Wnk1/Cntn1/B2m/Hecw2/Cemip/Jak3/P…
GO:0050900	leukocyte migration	350	0.478633	1.94471	1e-10	2.19474e-09	6.38966e-10	2668	tags=36%, list=15%, signal=31%	Itga3/Cxcl1/Tnf/Il17a/Ccl8/Lgals3/Ccl17/Ecm1/Icam1/Cxcl10/Ccl12/Podxl/Apod/Ccl4/Cx3cr1/Cmklr1/Adora1/Cx3cl1/Serpine1/Cd34/Cxcl16/Jaml/Trem2/Pde4b/Mmp14/Ccl1/Ptger4/Jam2/Ch25h/Ffar2/Lgmn/Flt1/Kitl/Ptn/Ccl20/Ccr2/Tlr2/Ccl2/B4galt1/Rhog/Bsg/Rabgef1/P2ry12/Il34/Ccl7/Aif1/Il1r1/St3gal4/Tgfb1/Ccl3/Cxcl12/Spp1/Foxj1/Slamf1/Gas6/Rtn4/Pdgfb/Pde4d/Vegfa/Csf1/C3ar1/F7/Wnk1/Selplg/Rac1/Ninj1/Trpv4/Tnfsf11/Il…
GO:0052547	regulation of peptidase activity	351	0.478197	1.94423	1e-10	2.19474e-09	6.38966e-10	2629	tags=31%, list=15%, signal=27%	Tnf/Src/Serpinb6a/Bcl2a1d/Vtn/Hspa1b/Ecm1/Serping1/Prr7/Timp3/Stat1/Uaca/Mt3/Cryab/Serpine1/Serpinb1a/Cav1/Furin/Stat3/Ptgs2/Lgmn/Ccn2/Grn/Ctsd/Gapdh/Pcsk1n/Epha4/Cstb/Serpinb9/Serpina3n/Bok/Casp1/Ctsb/Ctsh/Hip1/Por/Ifi204/Cd44/Grin2b/Smad3/Nlrp3/Efna1/Gpi1/Dlc1/Adora2a/Picalm/Ccn1/Gas6/Arl6ip1/Vegfa/Dnajb6/Grin1/Pdcd6/Mtch2/Dapk1/Aim2/Arrb1/Nrd1/Thbs1/Laptm5/Serpinh1/Diablo/Serpind1/Serpina3g/Il…
GO:0061564	axon development	500	0.472681	1.94398	1e-10	2.19474e-09	6.38966e-10	3611	tags=37%, list=21%, signal=30%	Tnr/Nr4a3/Nrp1/Zeb2/Apoe/Emb/Pmp22/Folr1/Sema4c/Plxna2/Mt3/Ece1/Ptprm/Cyfip1/Map1b/Map1a/Lamb2/Plppr4/Hsp90aa1/Ntrk2/Nfasc/Grn/Ephb4/Ifrd1/Ptn/Scn1b/Igf1r/Flrt2/Ccdc141/Epha4/Atg7/Nr4a2/Snap91/Ccr5/Aplp2/Vim/Ndel1/Rhog/Bsg/Nefm/Adarb1/Stxbp1/Lrp1/Ocm/Cntn2/Sema7a/Skil/Nfib/Uchl1/Stk11/Efna1/Trim46/Cxcl12/Crmp1/Nrcam/Tenm2/Ptprs/Dst/Picalm/Nefl/Flrt3/Mmp2/Hsp90ab1/Nrp2/Rtn4/Vegfa/Plxna4/Dixdc1/Gri…
GO:0010720	positive regulation of cell development	352	0.477759	1.94385	1e-10	2.19474e-09	6.38966e-10	3393	tags=36%, list=19%, signal=29%	Cldn5/Nrp1/Tnf/Tnfrsf1b/Hif1a/Zeb2/Dab2/Apoe/Cx3cr1/Plxna2/Lims2/Cx3cl1/Enpp2/Cyfip1/Map1b/Lif/Ntrk2/Flt1/Ptn/Lta/Epha4/Tlr2/Snap91/Vim/Ndel1/Rnf112/Lrp1/Il34/Ptprd/Ocm/Sema7a/Sh3glb1/Skil/Ppp1cc/Tgfb1/Stk11/Fermt2/Gfap/Cxcl12/Tenm4/Picalm/Nefl/Neurl1a/Rtn4/Vegfa/Plxna4/Dixdc1/Baiap2/Tgm2/Rac1/Ninj1/Plxnd1/Tnfsf11/Smad7/Lrp8/Arpc2/Bmpr2/Sgk1/Itgb3/Ephb2/Il6/Marcks/Trpv2/Tspo/Runx1/Mapt/Slitrk1/Pl…
GO:0050727	regulation of inflammatory response	323	0.479236	1.93817	1e-10	2.19474e-09	6.38966e-10	2523	tags=33%, list=14%, signal=29%	Tnf/Tnfrsf1b/Zbp1/Fcgr1/Apoe/Pmp22/Camk2n1/Uaca/Il2ra/Cx3cr1/Ctla2a/Adora1/Cx3cl1/Serpine1/Rora/Trem2/Ccl1/Slc7a2/Ctss/Ptger4/Ptgs2/Ffar2/Tnfrsf1a/Nfkb1/Grn/Nfkbia/Nt5e/Lta/Nupr1/Ccr2/Tlr2/Ccr5/Cebpb/Casp1/Rabgef1/Ier3/Cd44/Sema7a/Socs3/Il1r1/Sbno2/Smad3/Nlrp3/Ccl3/Adora2a/Il13/Foxf1/Ccn4/Ninj1/Cnr1/Trpv4/Tnfsf11/Tnip1/Ctsc/Cebpa/Sod1/Lpl/Ednrb/Adrb2/Ndfip1/Cd47/Gpx4/Pla2g4a/Daglb/Il6/Abhd12/Slam…
GO:0001667	ameboidal-type cell migration	421	0.472236	1.9309	1e-10	2.19474e-09	6.38966e-10	4014	tags=41%, list=23%, signal=32%	Sparc/Nrp1/Itga3/Tnf/Src/Hif1a/Jcad/Nos3/Zeb2/Apoe/Pmp22/Folr1/Sema4c/Itgav/Clec14a/Serpine1/Enpp2/Kank1/Ptprm/Mmp12/Tek/Map2k3/Dcn/Ptgs2/Lgmn/Nr2f2/Grn/Ephb4/Plpp3/Ptprg/Kitl/Tbx1/Atp2b4/Bsg/Ctsh/P2ry12/Cd40/Dnaja4/Hbegf/Hspb1/Sema7a/Cd63/Lpxn/Tgfb1/Efna1/Gpi1/Cxcl12/Amotl1/Nrp2/Stard13/Rtn4/Pdgfb/Vegfa/Bcar1/Htr2b/Akt3/Coro1c/Pdcd6/Sema3c/Rac1/Zfand5/Acta2/Plxnd1/Arf6/Thbs1/Calca/Mmrn2/Bmpr2/Hm…
GO:0051051	negative regulation of transport	452	0.467631	1.92143	1e-10	2.19474e-09	6.38966e-10	2882	tags=32%, list=16%, signal=27%	Tnf/Tnfrsf1b/Nos3/Lgals3/Icam1/Apoe/Cbarp/Scamp5/Apod/Itgav/Atp1a2/Rsad2/Snph/Cryab/Adora1/Cav1/Cyfip1/Gbp4/Map1b/Rgs2/Rab11fip1/Ptger4/Fabp5/Ptgs2/Lif/Tnfrsf1a/Rhoq/Ppp1r9a/Ccr2/Atg7/Pim3/Bag3/Tlr2/Wwp2/Oaz1/Rabgef1/P2ry12/Apoc1/Usp2/Slc43a2/Cttnbp2nl/Tgfb1/Rrad/Rgs4/Apoc2/Mdfic/Plcb4/Cacnb3/Nos1/Picalm/Trim9/Foxf1/Actn2/Sumo1/Gem/Gnao1/Stx1b/Cabp1/Pla2r1/Wnk1/Hecw2/Cnr1/Gabbr1/Pacsin3/Pfkl/Thbs…
GO:0043410	positive regulation of MAPK cascade	473	0.463247	1.90533	1e-10	2.19474e-09	6.38966e-10	3170	tags=36%, list=18%, signal=30%	Gadd45b/Nrp1/Ramp3/Tnf/Src/Jcad/Zeb2/Ccl8/Ccl17/Dab2/Icam1/Apoe/Cysltr2/Ccl12/Gadd45g/Ccl4/Sema4c/Kl/Avpi1/Pdgfa/Traf4/Mt3/Adora1/Cx3cl1/Tgfb3/Trem2/Tek/Ccl1/Tnfrsf19/Map2k3/Traf1/Lif/Ntrk2/Ccn2/Flt1/Cavin3/Tmem106a/Kitl/Cav2/Igf1r/Epha4/Ccl20/Tbx1/Tlr2/Ccl2/Nrxn1/Cd40/Lrp1/Ern1/Spag9/Il34/Ccl7/Gpnmb/Lmnb1/Cd44/Sema7a/Npnt/Pdgfc/Tgfb1/Fermt2/Efna1/Ccl3/Cxcl12/Gcnt2/Slamf1/Wwc1/Gas6/Pdgfb/Vegfa/Ht…
GO:0003013	circulatory system process	487	0.462043	1.90209	1e-10	2.19474e-09	6.38966e-10	3225	tags=35%, list=18%, signal=29%	Cldn5/Ramp3/Gch1/Src/Ramp2/Hif1a/Nos3/Slc2a1/Icam1/Apoe/Camk2n1/Ccl4/Kl/Atp1a2/Adora1/Cx3cl1/Cd34/Gna13/Ece1/Cav1/Ptprm/Nos2/Pde4b/Rgs2/Ocln/Map2k3/Fabp5/Ptgs2/Cysltr1/Nr2f2/Ccn2/Scn1b/Ryr2/Fxyd1/Tjp1/Foxc1/Atp2b4/Smad6/Rbfox2/Ier3/Lrp1/Cacna2d1/Hbegf/Col1a2/Slc16a2/Npr1/Smad3/Tgfb1/Rgs4/Fermt2/Adora2a/Nos1/Wwtr1/Ank2/Ptger2/Gas6/Mmp2/Sumo1/Gnao1/Pdgfb/Cacna1b/Pde4d/Dusp5/Vegfa/Htr2b/C3ar1/Sh3gl2…
GO:0050673	epithelial cell proliferation	404	0.463739	1.89599	1e-10	2.19474e-09	6.38966e-10	2797	tags=31%, list=16%, signal=27%	Sparc/Nr4a3/Tnf/Jcad/Ecm1/Dab2/Apoe/Ccl12/Tie1/Stat1/Arg1/Prl/Lims2/Cd34/Serpinb1a/Cav1/Ptprm/Jaml/Mmp12/Tek/Stat3/Areg/Nr2f2/Flt1/Grn/Cav2/Ptn/Nupr1/Tbx1/Ccl2/Cebpb/B4galt1/Ctsl/Ern1/Sulf1/Egfl7/Smad3/Nfib/Tgfb1/Stk11/Col8a1/Cdk6/Cxcl12/Vdr/Rtn4/Pdgfb/Acvr2a/Vegfa/Htr2b/Akt3/Ppp1r16b/Plau/Pdcd6/Tgfa/B2m/Runx3/Tinf2/Eng/Tnfsf11/Thbs1/Nrarp/Calca/Mmrn2/Bmpr2/Hmox1/Ednrb/Itgb3/Il6/Sidt2/Glul/Vash1/…
GO:0050767	regulation of neurogenesis	427	0.461401	1.88995	1e-10	2.19474e-09	6.38966e-10	3446	tags=34%, list=20%, signal=28%	Tnr/Nrp1/Tnf/Tnfrsf1b/Hif1a/Zeb2/Apoe/Sema4c/Cx3cr1/Plxna2/Mt3/Cx3cl1/Enpp2/Anxa2/Cyfip1/Map1b/Trem2/Lif/Ntrk2/Ctnna1/Flt1/Ifrd1/Ptn/Lta/Epha4/Tlr2/Snap91/Ccr5/Vim/Ndel1/Rnf112/Ski/Lrp1/Il34/Ptprd/Ocm/Sema7a/Sh3glb1/Skil/Ppp1cc/Tgfb1/Stk11/Trim46/Gfap/Cxcl12/Tenm4/Nos1/Bhlhe40/Ptprs/Picalm/Nefl/Neurl1a/Rtn4/Tmem98/Vegfa/Plxna4/Dixdc1/Baiap2/Tgm2/Sema3c/B2m/Plxnd1/Gpr37l1/Chd7/Lrp8/Syt4/Bmpr2/Sgk1…
GO:0001819	positive regulation of cytokine production	468	0.454858	1.8698	1e-10	2.19474e-09	6.38966e-10	2851	tags=35%, list=16%, signal=30%	Hilpda/Mapkapk2/Nr4a3/Cd83/Tnfsf9/Tnf/Il4ra/Il17a/Src/Clu/Hif1a/Hspa1b/Hspa1a/Csf2/Scamp5/Dhx58/Isg15/Ccl4/Stat1/Il12rb1/Rsad2/Cx3cl1/Serpine1/Cd34/Rora/Nos2/Trem2/Mmp12/Pde4b/Tek/Ccl1/Ptger4/Furin/Stat3/Ptgs2/Ffar2/Hsp90aa1/Tnfrsf1a/Tmem106a/Gapdh/Il17f/Lta/Ccl20/Ccr2/Tlr2/Ccr5/Ccl2/Cebpb/Cyp2j6/Casp1/Bsg/Cd40/Lrp1/Irf7/Aif1/Hspb1/Cd14/Ifi204/Sema7a/Sulf1/Il1r1/Smad3/Tgfb1/Nlrp3/Ccl3/Ifngr1/Il13…
GO:0032103	positive regulation of response to external stimulus	421	0.457227	1.86953	1e-10	2.19474e-09	6.38966e-10	2841	tags=37%, list=16%, signal=32%	Igtp/Nrp1/Cxcl1/Tnf/Il17a/Zbp1/Fcgr1/Cxcl10/Dhx58/Camk2n1/Arg1/Cx3cr1/Cmklr1/Cx3cl1/Serpine1/Irgm1/Trem2/Mmp12/Ccl1/Ctss/Ptger4/Ptgs2/Ffar2/Hsp90aa1/Tnfrsf1a/Lgmn/Grn/Nfkbia/Ptn/Il17f/Igf1r/Lta/Nupr1/Ccr2/Tlr2/Ccr5/Ccl2/Cebpb/Casp1/Ndel1/P2ry12/Lrp1/Il34/Irf7/Ccl7/Aif1/Hspb1/Ifi204/Ocm/Smad3/Tgfb1/Ccl3/Cxcl12/Parp9/Slamf1/Gas6/Mmp2/Clnk/Ccn4/Rtn4/Pdgfb/Vegfa/Csf1/C3ar1/F7/Wnk1/Rac1/Lamp1/Ly86/Nin…
GO:0008015	blood circulation	456	0.450764	1.85145	1e-10	2.19474e-09	6.38966e-10	4276	tags=43%, list=24%, signal=34%	Cldn5/Gch1/Ramp2/Hif1a/Nos3/Icam1/Apoe/Camk2n1/Ccl4/Kl/Atp1a2/Adora1/Cx3cl1/Cd34/Gna13/Ece1/Cav1/Ptprm/Nos2/Pde4b/Rgs2/Ocln/Map2k3/Ptgs2/Cysltr1/Nr2f2/Ccn2/Scn1b/Ryr2/Fxyd1/Tjp1/Foxc1/Atp2b4/Smad6/Rbfox2/Ier3/Cacna2d1/Hbegf/Col1a2/Npr1/Smad3/Tgfb1/Rgs4/Fermt2/Adora2a/Nos1/Ank2/Ptger2/Gas6/Mmp2/Sumo1/Gnao1/Pdgfb/Cacna1b/Pde4d/Dusp5/Vegfa/Htr2b/C3ar1/Sh3gl2/Wnk1/Nampt/Acta2/Cnr1/Asic2/Trpv4/Gjc1/En…
GO:0006281	DNA repair	492	-0.37018	-1.83904	1e-10	2.19474e-09	6.38966e-10	4219	tags=41%, list=24%, signal=32%	Xrcc4/Kdm1a/Mgme1/Chaf1a/Sfr1/Dmap1/Shprh/Sprtn/Rfc1/Rad23a/Smc3/Smarcal1/Prdm9/H2ax/Inip/Fh1/Mcm8/Alkbh2/Apex2/Pms1/Esco2/Rpain/Ercc3/Hus1/Brd8/Poll/Fbxw7/Rexo4/Ggn/Rad1/Trrap/Chek2/Mms22l/Fto/Xrcc1/Xrcc5/Ino80/Atm/Sirt1/Nsmce3/Rnf168/Kin/Nono/Xpc/Nucks1/Kdm4d/Fen1/Xrcc6/Ccdc117/Kat5/Hinfp/Vcpip1/Rad21/Setd2/Upf1/Chek1/Rnf169/Topbp1/Lig3/Nsmce4a/Polh/Mcmdc2/Pds5a/Mre11a/Bod1l/Ercc4/Parp3/Helq/Wr…
GO:0050890	cognition	324	0.474038	1.91593	1.02298e-10	2.20645e-09	6.42377e-10	3446	tags=36%, list=20%, signal=29%	Tnr/Itga3/Hif1a/Apoe/Lamb1/Camk2n1/Fam107a/Atp1a2/Cx3cr1/Adora1/Cyfip1/Trem2/Snap25/Map1a/Ptgs2/Slc8a2/Ntrk2/Lgmn/Ptn/Nrxn3/Nr4a2/Tlr2/Casp1/Nrxn1/Cntn2/Prkar1b/St3gal4/Grin2b/Picalm/Gria1/Pde4d/Ppp1r1b/Rcan2/Ap1s2/Grin1/Mapk8ip2/B2m/Cnr1/Chrd/Slc17a7/Chd7/Syt4/Sgk1/Itga5/Apbb1/Shank1/Atp1a3/Adrb2/Shank2/Ephb2/Trpm4/Zfp385a/Nrxn2/Ndrg4/Amph/Adcy1/Slc6a1/Mapt/Shroom4/Plk2/Shank3/Neurod2/Sorcs3/Opr…
GO:0032496	response to lipopolysaccharide	263	0.493516	1.96623	1.27771e-10	2.68861e-09	7.82749e-10	2044	tags=32%, list=12%, signal=28%	Mapkapk3/Igtp/Mapkapk2/Cxcl1/Tnf/Gch1/Tnfrsf1b/Gbp2/Nos3/Irak2/Cxcl10/Ccl12/Litaf/Stat1/Cx3cr1/Cx3cl1/Serpine1/Irgm1/Cxcl16/Nos2/Trem2/Pde4b/Nfkbib/Ptger4/Map2k3/Ptgs2/Nfkb1/Nfkbia/Cd68/Ccl2/Cebpb/Vim/Casp1/Smad6/Cd14/Axl/Sbno2/Cfh/Tgfb1/Nlrp3/Nos1/Ptger2/Fcgr4/Pde4d/Cd274/B2m/Ly86/Cnr1/Tnip1/Il1a/Adam9/Ednrb/Ptgir/Cd80/Tnip3/Arid5a/Trim30a/Cxcl2/Paf1/Zc3h12a/Mapk3/Il6/Ripk2/F2r/Pf4/Mif/Lgals9/Cd…
GO:0007611	learning or memory	290	0.482965	1.94021	1.2895e-10	2.68861e-09	7.82749e-10	3446	tags=37%, list=20%, signal=30%	Tnr/Itga3/Hif1a/Apoe/Lamb1/Camk2n1/Atp1a2/Cx3cr1/Trem2/Snap25/Map1a/Ptgs2/Slc8a2/Ntrk2/Lgmn/Ptn/Nrxn3/Nr4a2/Tlr2/Casp1/Nrxn1/Cntn2/Prkar1b/Grin2b/Picalm/Gria1/Pde4d/Ppp1r1b/Rcan2/Ap1s2/Grin1/Mapk8ip2/B2m/Cnr1/Chrd/Slc17a7/Syt4/Sgk1/Itga5/Apbb1/Shank1/Atp1a3/Adrb2/Shank2/Ephb2/Trpm4/Zfp385a/Nrxn2/Ndrg4/Amph/Adcy1/Slc6a1/Mapt/Plk2/Shank3/Neurod2/Sorcs3/Oprl1/Aph1c/Kcnab1/Arf4/Grm5/Meis2/Psen1/Adgrb…
GO:0045785	positive regulation of cell adhesion	452	0.435664	1.79008	1.45246e-10	2.97873e-09	8.67214e-10	3389	tags=38%, list=19%, signal=32%	Nr4a3/Nrp1/Itga3/Cd83/Tnfsf9/Tnf/Il4ra/Src/Icos/Vtn/Dab2/Icam1/Podxl/Itgav/Il2ra/Il12rb1/Igfbp2/Nfkbid/Lims2/Cx3cl1/Enpp2/Cav1/Tek/Myo10/Ptger4/Hsp90aa1/Lif/Hsph1/Ephb4/Plpp3/Ptn/Epha4/Ccr2/Ccr5/Tjp1/Ccl2/P2ry12/Zap70/Aif1/Cd44/Npnt/Cd63/St3gal4/Smad3/Tgfb1/Col8a1/Fermt2/Cdk6/Nlrp3/Cxcl12/Spp1/Gcnt2/Slamf1/Ccn1/Foxf1/Pdgfb/Pde4d/Vegfa/Csf1/Irf1/Adgrg1/Frmd5/Cd274/Hsd17b12/Tgm2/Adam19/Rac1/B2m/Nin…
GO:0006816	calcium ion transport	403	0.446688	1.82444	1.51757e-10	3.06207e-09	8.91478e-10	3021	tags=34%, list=17%, signal=29%	Ramp3/Ramp2/Nos3/Ccl8/Lgals3/Icam1/Cxcl10/Cbarp/Ccl12/Itgav/Atp1a2/Cx3cl1/Ero1a/Serpine1/Cav1/Orai1/Pde4b/Ptgs2/Slc8a2/Cysltr1/Capn3/Ccn2/Gja4/Ryr2/Homer1/Ccr5/Ccl2/Atp2b4/Atp2b3/P2ry12/Cacna2d1/Ramp1/Usp2/Grin2b/Tgfb1/Rrad/Rgs4/Cacnb3/Cxcl12/Adora2a/Nos1/Ank2/Vdr/Best1/Il13/Atp2b2/Saraf/Gas6/Sumo1/Gem/Gnao1/Pdgfb/Cacna1b/Pde4d/Htr2b/Diaph1/Cabp1/Rgs9/Nalf1/Grin1/Ubash3b/Trpv4/Cemip/Jak3/Pacsin3/…
GO:0048771	tissue remodeling	176	0.543833	2.08986	1.90497e-10	3.72362e-09	1.08408e-09	1955	tags=36%, list=11%, signal=33%	Tmem119/Src/Hif1a/Nos3/Tie1/Itgav/Cav1/Nos2/Rbpj/Mmp14/Ctss/Ptger4/Lif/Inpp5d/Syt7/Ptn/Ccr2/Tbx1/Foxc1/B4galt1/Lrp1/Gpnmb/Axl/Eln/Spp1/Vdr/Ltbp3/Mmp2/Tmem64/Fcgr4/Vegfa/Dcstamp/Ubash3b/Sema3c/Rac1/Tnfsf11/Ctsk/Il1a/Tmbim1/Chd7/Calca/Bmpr2/Itgb3/Adrb2/Csf1r/Epas1/Il6/Gpr137b/F2r/Epha2/Tcirg1/Stat5a/Ahr/Adam8/Notch2/Igfbp5/Abi3bp/Abr/Bcr/Cd38/Tnfrsf11a/Snx10/Rab7/Suco
GO:0097529	myeloid leukocyte migration	208	0.520821	2.02924	1.89699e-10	3.72362e-09	1.08408e-09	2567	tags=38%, list=15%, signal=33%	Cxcl1/Il17a/Ccl8/Lgals3/Ccl17/Cxcl10/Ccl12/Ccl4/Cx3cr1/Cmklr1/Cx3cl1/Serpine1/Jaml/Trem2/Pde4b/Mmp14/Ccl1/Ptger4/Lgmn/Flt1/Ccl20/Ccr2/Ccl2/Rhog/Bsg/P2ry12/Il34/Ccl7/Aif1/Il1r1/Ccl3/Cxcl12/Spp1/Slamf1/Rtn4/Pdgfb/Pde4d/Vegfa/Csf1/C3ar1/Rac1/Ninj1/Trpv4/Tnfsf11/Il1a/Thbs1/Calca/Nbl1/Ednrb/Cd47/Cxcl2/Csf1r/Mapk3/Cd9/Wdr1/Slamf8/Pf4/Mif/Cxcl3/Slit2/Adam8/Ccr1/Ccl9/Edn1/Fcgr3/Ccl6/Fcer1g/Dysf/Cxcl9/Pla…
GO:0031348	negative regulation of defense response	216	0.516308	2.01827	2.26221e-10	4.35388e-09	1.26757e-09	2581	tags=32%, list=15%, signal=28%	Tnfrsf1b/Fgl2/Apoe/Serping1/Dhx58/Isg15/Uaca/Il2ra/Arg1/Cx3cr1/Ctla2a/Adora1/Cx3cl1/Rora/Trem2/Mmp12/Ptger4/Tnfrsf1a/Nfkb1/Grn/Nt5e/Serpinb9/Rabgef1/Ier3/Stat2/Ifi204/Cd44/Socs3/Smad3/Nlrp3/Adora2a/Il13/Tap1/Foxf1/Trafd1/Oas1a/Sod1/Samhd1/Adrb2/Ndfip1/Oas1g/Slamf8/Smpdl3b/Oas3/Mvk/Nlrc5/A2m/Lgals9/Metrnl/Slit2/Il12b/Ccr1/Cdh5/Abr/Il22/Bcr/Klrb1b/Lrfn5/Acod1/Gpx1/Irak3/Cst7/Ghrl/Sirt2/Tap2/Gper1/H…
GO:0010632	regulation of epithelial cell migration	227	0.512657	2.00863	2.72706e-10	5.16903e-09	1.50489e-09	2581	tags=34%, list=15%, signal=30%	Sparc/Nrp1/Itga3/Tnf/Src/Hif1a/Jcad/Nos3/Apoe/Serpine1/Enpp2/Ptprm/Tek/Map2k3/Dcn/Ptgs2/Lgmn/Nr2f2/Grn/Plpp3/Ptprg/Atp2b4/Bsg/Ctsh/Cd40/Dnaja4/Hbegf/Hspb1/Cd63/Tgfb1/Efna1/Gpi1/Amotl1/Stard13/Rtn4/Pdgfb/Vegfa/Bcar1/Akt3/Coro1c/Pdcd6/Rac1/Arf6/Thbs1/Mmrn2/Bmpr2/Hmox1/Adam9/Itgb3/Zc3h12a/Nfe2l2/Glul/Ptpn23/Vash1/Epha2/Stat5a/Slit2/Adora2b/Plk2/Tacstd2/Spred1/Amot/Insl3/Rab11a/Adam17/Cxcl13/Calr/Cla…
GO:0034329	cell junction assembly	405	0.446091	1.82483	2.9115e-10	5.43624e-09	1.58268e-09	3500	tags=36%, list=20%, signal=30%	Cldn5/Nrp1/Tnf/Il17a/Src/Ramp2/Ophn1/Pmp22/Apod/Itgav/Fam107a/Adgrl3/Enpp2/Cav1/Tek/Mmp14/Ocln/Ntrk2/Nfasc/Ctnna1/Lamc1/Flrt2/Ppp1r9a/Nrxn3/Tlr2/Tjp1/Nrxn1/Fscn1/Lrp1/Ptprd/Mpdz/Smad3/Fermt2/Dlc1/Esam/Rhoc/Ptprs/Dst/Flrt3/Actn2/Cldn11/Pdgfb/Vegfa/Cldn2/Coro1c/Grin1/Rac1/Plxnd1/Asic2/Trpv4/Gjc1/Negr1/Smad7/Arf6/Itga5/Itgb3/Shank2/Gabra2/Thy1/Ephb2/Sipa1l1/Nrxn2/Cd9/Epb41l3/Wdr1/Epha2/Gap43/Clstn2/…
GO:0001936	regulation of endothelial cell proliferation	130	0.573251	2.13197	3.17527e-10	5.84157e-09	1.70069e-09	2581	tags=42%, list=15%, signal=36%	Sparc/Tnf/Jcad/Ecm1/Apoe/Ccl12/Tie1/Stat1/Arg1/Prl/Cav1/Ptprm/Tek/Stat3/Nr2f2/Flt1/Cav2/Ccl2/Sulf1/Egfl7/Cxcl12/Pdgfb/Vegfa/Htr2b/Akt3/Ppp1r16b/Pdcd6/Eng/Thbs1/Nrarp/Mmrn2/Bmpr2/Hmox1/Itgb3/Vash1/Stat5a/Ang/Il12b/Cdh13/Adora2b/Plxnb3/Nr4a1/Dysf/Adam17/Wnt5a/Ghrl/Kdr/Prkd1/Fgfr3/Flt4/Ngfr/Xdh/Pgf/Igf2
GO:0071674	mononuclear cell migration	172	0.54436	2.09128	3.56098e-10	6.45622e-09	1.87963e-09	2732	tags=44%, list=16%, signal=37%	Ccl8/Lgals3/Ccl17/Ecm1/Icam1/Cxcl10/Ccl12/Apod/Ccl4/Cx3cr1/Cmklr1/Cx3cl1/Serpine1/Cxcl16/Jaml/Ccl1/Jam2/Ch25h/Lgmn/Flt1/Ccl20/Ccr2/Ccl2/Il34/Ccl7/Aif1/Tgfb1/Ccl3/Cxcl12/Slamf1/Gas6/Pdgfb/Csf1/C3ar1/Wnk1/Ninj1/Trpv4/Tnfsf11/Thbs1/Calca/Nbl1/Cxcl14/Itgb3/Cd47/Csf1r/Mapk3/Trpm4/Slamf8/Myo1g/Lgals9/Slit2/Adam8/Ccr1/Ccl9/Ripk3/F11r/Hsd3b7/Ccl6/Itgb7/Adam17/Pla2g7/Cxcl13/Calr/Wnt5a/Spns2/Sirpa/App/Cdc4…
GO:0070997	neuron death	416	0.443493	1.81413	3.87088e-10	6.91782e-09	2.01402e-09	2777	tags=29%, list=16%, signal=25%	Nr4a3/Nrp1/Tnf/Tnfrsf1b/Clu/Hif1a/Apoe/Ccl12/C1qa/Cx3cr1/Mt3/Adora1/Cx3cl1/Bcl2l1/Cd34/Tgfb3/Trem2/Stat3/Tnfrsf1a/Ntrk2/Lgmn/Grn/Hsph1/Gapdh/Nupr1/Atg7/Nr4a2/Ccr5/Ccl2/Cebpb/Bok/Casp1/Nes/Adarb1/Stxbp1/Lrp1/Gpnmb/Kdm2b/Axl/Grin2b/Ctsz/Gpi1/Ccl3/Chmp4b/Adora2a/Nos1/Faim2/Il13/Picalm/Nefl/Hsp90ab1/Vegfa/Csf1/Plau/Grin1/Egln3/Ddit4/Bnip3/Arrb1/Sod1/Ghr/Diablo/Hmox1/Cxcl2/Polb/Il6/Eno2/Apaf1/Ubb/F2r/…
GO:0090287	regulation of cellular response to growth factor stimulus	284	0.477846	1.91531	4.52872e-10	7.97948e-09	2.32311e-09	3066	tags=32%, list=18%, signal=27%	Itga3/Ldlrad4/Pmepa1/Hif1a/Jcad/Zeb2/Dab2/Folr1/Got1/Mt3/Cav1/Tgfb3/Cyfip1/Tek/Rbpj/Furin/Dcn/Cav2/Il17f/Atp2b4/Smad6/Nrxn1/Ski/Lrp1/Sh3glb1/Skil/Sulf1/Npnt/Cd63/Cadm4/Smad3/Tgfb1/Stk11/Ccn1/Hsp90ab1/Fam20c/Pdgfb/Bambi/Pdcd6/Myof/Chrd/Eng/Kcp/Smad7/Msx1/Thbs1/Mmrn2/Bmpr2/Nbl1/Rasl11b/Chst11/Spry1/Hspa5/Fstl1/Slit2/Il12b/Notch2/Zfp703/Cdh5/Runx2/Vasn/Ulk1/Spred1/Scube3/Htra3/Adam17/Cxcl13/Wnt5a/Fz…
GO:0048167	regulation of synaptic plasticity	254	0.492933	1.95382	5.20784e-10	9.04862e-09	2.63438e-09	3922	tags=41%, list=22%, signal=32%	Tnr/Apoe/Fam107a/Cx3cr1/Adora1/Bcl2l1/Snap25/Map1a/Ptgs2/Slc8a2/Ntrk2/Lgmn/Syt7/Ptn/Sqstm1/Epha4/Ppp1r9a/Mir124a-1hg/Syngr1/Stxbp1/Cntn2/Prkar1b/Grin2b/Gfap/Adora2a/Nos1/Atp2b2/Neurl1a/Cyp46a1/Gria1/Unc13a/Rasgrf1/Grin1/Baiap2/Rims1/Rac1/Chrd/Kcnj10/Syt4/Slc24a1/Shank2/Ephb2/Sipa1l1/Erc1/Adcy1/Syp/Mapt/Plk2/Tyrobp/Cd38/Calb2/Grik2/Mpp2/Shank3/Serpine2/Neurod2/Sorcs3/Rab11a/Grm5/Psen1/Prkcz/Prnp/N…
GO:0009451	RNA modification	142	-0.497478	-2.2092	5.42473e-10	9.29635e-09	2.7065e-09	3507	tags=52%, list=20%, signal=42%	Elp1/Nop10/Mtfmt/Gar1/Tyw3/Trmt6/Ramac/Rpusd4/Elp6/Mettl2/Mrm3/Trmt10a/Fto/2210016F16Rik/Adar/Thg1l/Tfb1m/Ctu2/Rpusd3/Trmt10c/Trmt5/Mettl14/Mepce/Fbll1/Mettl15/Trub1/Mto1/Tyw5/Elp2/Mettl3/Elp3/Aicda/Trmt12/Ftsj1/Rpusd1/Zcchc4/Tfb2m/Wdr4/Trmt10b/Nsun3/Mocs3/Pusl1/Alkbh8/Trmt44/Qtrt2/Apobec2/Cmtr2/Trmt1l/Mettl6/Mettl16/Osgepl1/Trmt1/Virma/Pus7/Thumpd1/Qtrt1/Gtpbp3/Thada/Nsun2/Mettl1/Wdr6/Wtap/Trub2…
GO:1901214	regulation of neuron death	373	0.450668	1.8355	6.24159e-10	1.05517e-08	3.07197e-09	2777	tags=28%, list=16%, signal=24%	Nr4a3/Nrp1/Tnf/Tnfrsf1b/Clu/Hif1a/Apoe/Ccl12/C1qa/Cx3cr1/Mt3/Adora1/Cx3cl1/Bcl2l1/Cd34/Tgfb3/Trem2/Stat3/Tnfrsf1a/Ntrk2/Lgmn/Grn/Hsph1/Nupr1/Atg7/Nr4a2/Ccl2/Cebpb/Bok/Casp1/Nes/Stxbp1/Lrp1/Gpnmb/Kdm2b/Axl/Grin2b/Ctsz/Gpi1/Ccl3/Chmp4b/Adora2a/Nos1/Faim2/Il13/Picalm/Nefl/Hsp90ab1/Vegfa/Csf1/Grin1/Egln3/Ddit4/Arrb1/Sod1/Ghr/Hmox1/Il6/Eno2/Ubb/F2r/Fas/Kcnma1/Adam8/Cntfr/Kmo/Sod2/Mapt/Tyrobp/Chp1/Grik…
GO:0003018	vascular process in circulatory system	205	0.514387	2.00526	7.10923e-10	1.18582e-08	3.45234e-09	2731	tags=38%, list=16%, signal=32%	Cldn5/Gch1/Ramp2/Hif1a/Nos3/Slc2a1/Icam1/Apoe/Ccl4/Atp1a2/Adora1/Cx3cl1/Ece1/Cav1/Ptprm/Rgs2/Ocln/Fabp5/Ptgs2/Cysltr1/Tjp1/Foxc1/Smad6/Lrp1/Slc16a2/Tgfb1/Fermt2/Adora2a/Nos1/Mmp2/Pdgfb/Dusp5/Vegfa/Htr2b/Sh3gl2/Acta2/Asic2/Trpv4/Cacna1g/Sod1/Calca/Bmpr2/Ednrb/Adrb2/Trpm4/Htr2c/F2r/Kcnma1/Ahr/Slit2/Sod2/Edn1/Adora2b/Arhgap35/Plod3/Cdh5/Abr/Bcr/Cd38/Amot/Kcna5/Ace/Gpx1/Abcg2/Adrb1/Chga/Snta1/Vstm4/A…
GO:0033674	positive regulation of kinase activity	401	0.439024	1.79268	9.09235e-10	1.49665e-08	4.35728e-09	3786	tags=36%, list=22%, signal=29%	Cdkn1a/Igtp/Tnf/Src/Clu/Zeb2/Tie1/Pdgfa/Traf4/Mt3/Adora1/Mmd/Irgm1/Trem2/Tek/Map2k3/Areg/Hsp90aa1/Slc8a2/Ntrk2/Flt1/Hsph1/Ephb4/Kitl/Igf1r/Epha4/Ppp1r9a/Atp2b4/Nrxn1/Eef1a2/Cd40/Ern1/Il34/Hbegf/Sh3glb1/Pdgfc/Axl/Tgfb1/Stk11/Fermt2/Efna1/Pim1/Ccn1/Gas6/Neurl1a/Hsp90ab1/Pdgfb/Vegfa/Csf1/Htr2b/Camk1/Tgfa/Rac1/Cemip/Tnfsf11/Thbs1/Lrp8/Cdk5r2/Ghr/Calca/Adam9/Higd1a/Itgb3/Adrb2/Gab1/Csf1r/Ephb2/Marcks/…
GO:0001935	endothelial cell proliferation	146	0.562926	2.12488	9.59188e-10	1.55837e-08	4.53697e-09	2581	tags=40%, list=15%, signal=35%	Sparc/Tnf/Jcad/Ecm1/Apoe/Ccl12/Tie1/Stat1/Arg1/Prl/Cd34/Cav1/Ptprm/Tek/Stat3/Nr2f2/Flt1/Cav2/Ccl2/Ern1/Sulf1/Egfl7/Cxcl12/Pdgfb/Vegfa/Htr2b/Akt3/Ppp1r16b/Pdcd6/Eng/Thbs1/Nrarp/Calca/Mmrn2/Bmpr2/Hmox1/Itgb3/Vash1/Epha2/Stat5a/Ang/Il12b/Cdh13/Adora2b/Plxnb3/Nr4a1/Dysf/Adam17/Wnt5a/Ghrl/Vstm4/Kdr/Prkd1/Fgfr3/Flt4/Ngfr/Xdh/Pgf/Igf2
GO:0030900	forebrain development	356	0.452308	1.83775	9.769e-10	1.5668e-08	4.56151e-09	3334	tags=31%, list=19%, signal=26%	Tnr/Nr4a3/Nrp1/Src/Hif1a/D16Ertd472e/Zeb2/Lamb1/Ophn1/Kif1a/Atp1a2/Cx3cr1/Sall1/Sall3/Rbpj/Phactr1/Slc1a2/Ntrk2/Nr2f2/Bcan/Ccdc141/Atg7/Nr4a2/Aplp2/Ndel1/Btbd3/P2ry12/Mecom/Ski/Kdm2b/Cntn2/Sema7a/Col3a1/Axl/Nfib/Cxcl12/Dlc1/Ptprs/Nrp2/Rtn4/Adgrg1/Plxna4/Dixdc1/Grin1/Dclk1/Aplp1/Rac1/B2m/Chrd/Bmerb1/Msx1/Chd7/Lrp8/Cdk5r2/Nr2f1/Csf1r/Ephb2/Apaf1/Ubb/Pax5/Kcna1/Pou3f3/Vax2/Lhx6/Slit2/Inhba/Arhgap35/…
GO:0051962	positive regulation of nervous system development	338	0.454494	1.84383	1.13374e-09	1.79533e-08	5.22684e-09	3693	tags=36%, list=21%, signal=29%	Nrp1/Tnf/Tnfrsf1b/Hif1a/Zeb2/Apoe/Adgrl3/Cx3cr1/Plxna2/Cx3cl1/Enpp2/Cyfip1/Map1b/Lif/Ntrk2/Flt1/Ptn/Flrt2/Lta/Epha4/Tlr2/Snap91/Vim/Ndel1/Rnf112/Nrxn1/Lrp1/Il34/Ptprd/Ocm/Sema7a/Sh3glb1/Skil/Ppp1cc/Tgfb1/Stk11/Gfap/Cxcl12/Tenm4/Picalm/Nefl/Flrt3/Neurl1a/Rtn4/Vegfa/Plxna4/Dixdc1/Baiap2/Tgm2/Plxnd1/Asic2/Lrp8/Bmpr2/Sgk1/Ephb2/Il6/Marcks/Trpv2/Tspo/Clstn2/Mapt/Slitrk1/Plxnb2/Lingo4/Slitrk4/Obsl1/Flr…
GO:0008360	regulation of cell shape	151	0.550405	2.08266	1.4367e-09	2.24665e-08	6.54079e-09	3437	tags=49%, list=20%, signal=40%	Icam1/Ccl12/Aldoa/Plxna2/Parva/Gna13/Hexb/Cyfip1/Myo10/Fes/Rhoq/Ptn/Epb41l2/Ccl2/Fmnl3/Rhog/Ccl7/Ermn/Lst1/Fam171a1/Fermt2/Ccl3/Dlc1/Rhoc/Rhof/Myl12a/Vegfa/Diaph1/Rnd1/Bambi/Plxna4/Baiap2/Rac1/Plxnd1/Myh14/Csf1r/Il6/Epb41l3/Palmd/Wdr1/Cdc42ep4/Epb41/Arhgap35/Plxnb2/S100a13/F11r/Fn1/Syne3/Plxnb3/Fmnl2/Fmnl1/Rac3/Cfap410/Cdc42ep3/Kdr/Fblim1/Sema4d/Gas2/Rhoa/Palm/Myl12b/Wasf3/Arhgdia/Parvb/Coch/Plek…
GO:0006399	tRNA metabolic process	168	-0.473609	-2.14987	1.48971e-09	2.30077e-08	6.69837e-09	3507	tags=42%, list=20%, signal=34%	2210016F16Rik/Lage3/Thg1l/Ctu2/Mars1/Trmt10c/Trmt5/Slfn9/Polr3k/Rpp40/Trub1/Mto1/Exosc2/Tyw5/Elp2/Nars2/Yars2/Qars/Elp3/Trmt12/Ftsj1/Exosc9/Ssb/Vars2/Wdr4/Adat1/Yars/Tsen34/Rars2/Hars/Trmt10b/Nsun3/Mocs3/Pusl1/Tarsl2/Vars/Lars/Alkbh8/Trmt44/Qtrt2/Rpp14/Trmt1l/Mettl6/Osgepl1/Elac2/Dus3l/Sepsecs/Trmt1/Iars/Rpp38/Mars2/Pus7/Thumpd1/Qtrt1/Qrsl1/Gtpbp3/Thada/Nsun2/Mettl1/Wdr6/Ears2/Trub2/Trmt11/Trmt61…
GO:0050769	positive regulation of neurogenesis	280	0.472442	1.89378	1.6118e-09	2.45898e-08	7.15895e-09	3393	tags=35%, list=19%, signal=29%	Nrp1/Tnf/Tnfrsf1b/Hif1a/Zeb2/Apoe/Cx3cr1/Plxna2/Cx3cl1/Enpp2/Cyfip1/Map1b/Lif/Ntrk2/Flt1/Ptn/Lta/Epha4/Tlr2/Snap91/Vim/Ndel1/Rnf112/Lrp1/Il34/Ptprd/Ocm/Sema7a/Sh3glb1/Skil/Ppp1cc/Tgfb1/Stk11/Gfap/Cxcl12/Tenm4/Picalm/Nefl/Neurl1a/Rtn4/Vegfa/Plxna4/Dixdc1/Baiap2/Tgm2/Plxnd1/Lrp8/Bmpr2/Sgk1/Ephb2/Il6/Marcks/Trpv2/Tspo/Mapt/Slitrk1/Plxnb2/Obsl1/Fn1/Id2/Shank3/Serpine2/Rab11a/Plxnb3/Qk/Grm5/Ace/Tnfrsf…
GO:1901215	negative regulation of neuron death	244	0.491486	1.93944	1.69464e-09	2.55421e-08	7.4362e-09	2777	tags=30%, list=16%, signal=26%	Nr4a3/Nrp1/Tnfrsf1b/Hif1a/Apoe/Ccl12/Cx3cr1/Mt3/Cx3cl1/Bcl2l1/Cd34/Tgfb3/Stat3/Ntrk2/Lgmn/Grn/Hsph1/Atg7/Nr4a2/Ccl2/Cebpb/Bok/Nes/Stxbp1/Lrp1/Gpnmb/Kdm2b/Axl/Gpi1/Chmp4b/Adora2a/Nos1/Faim2/Il13/Nefl/Hsp90ab1/Vegfa/Csf1/Grin1/Arrb1/Sod1/Ghr/Hmox1/Il6/Eno2/F2r/Adam8/Cntfr/Sod2/Grik2/Hspd1/Mt1/Psen1/Unc5b/Optn/Braf/Foxq1/Nrbp2/Chga/Slc7a11/App/Glp1r/Chl1/Btg2/Kdr/Nfatc4/Itpr1/Ngfr/Rhoa/Dtnbp1/Ap2b1/…
GO:0048675	axon extension	134	0.559422	2.08466	1.75356e-09	2.59131e-08	7.54422e-09	2531	tags=33%, list=14%, signal=28%	Tnr/Nrp1/Apoe/Sema4c/Mt3/Cyfip1/Map1b/Lamb2/Hsp90aa1/Ifrd1/Ccr5/Ndel1/Lrp1/Ocm/Sema7a/Trim46/Cxcl12/Ptprs/Hsp90ab1/Nrp2/Rtn4/Vegfa/Plxna4/Dclk1/Sema3c/Bmpr2/C9orf72/Trpv2/Dpysl2/Slit2/Slit3/Mapt/Edn1/Ulk1/Lhx2/Fn1/Rab11a/Ndn/Tnfrsf12a/Clasp2/Wnt5a/Sema3b/Sema4d/Sema3g
GO:0042063	gliogenesis	334	0.456166	1.84916	1.76068e-09	2.59131e-08	7.54422e-09	3181	tags=35%, list=18%, signal=29%	Tnf/Tnfrsf1b/Vtn/Clu/Ndrg1/Ccl12/Lamb1/Pmp22/C1qa/Cx3cr1/Mt3/Cx3cl1/Enpp2/Hexb/Trem2/Apcdd1/Lamb2/Lamc3/Stat3/Areg/Lif/Ntrk2/Flt1/Grn/Plpp3/Ptn/Lta/Epha4/Ccr2/Tlr2/Ccl2/Vim/Rnf112/P2ry12/Ski/Lrp1/Il34/Cntn2/Nfib/Ppp1cc/Tgfb1/Cdk6/Ccl3/Gfap/Ifngr1/Tenm4/Adora2a/Rtn4/Pdgfb/Tmem98/Csf1/Adgrg1/Grin1/Cntn1/Mal/Kcnj10/Bmerb1/Gpr37l1/Klf15/Sod1/Lrp8/Cdk5r2/Dusp15/Adgrg6/Lingo1/Csf1r/Arhgef10/Mapk3/Il6/C…
GO:0010876	lipid localization	381	0.4408	1.79643	1.86559e-09	2.71378e-08	7.90078e-09	3111	tags=30%, list=18%, signal=25%	Dgat1/Hilpda/Tnf/Ehd1/Plin2/Dab2/Slc2a1/Apoe/Apod/Itgav/Prelid2/Anxa2/Cav1/Hexb/Slco1a4/Nos2/Trem2/Ecrg4/Furin/Plppr4/Fabp5/Tex2/Cds1/Ptgs2/Ffar2/Slco1c1/Syt7/Eprs/Nfkbia/Slc66a2/Slco2a1/Nrip1/Ttc39b/Lrp1/Pltp/Apoc1/Soat1/Rnf213/Atp10a/Apoc2/Spp1/Npc2/Slco3a1/Pla2r1/Hexa/Gm6614/Abca4/Psap/Tnfsf11/Il1a/Thbs1/Lpl/Osbpl3/Itgb3/Pla2g4a/Osbp2/Zc3h12a/Tspo/Abca9/Osbpl1a/Mif/Osbpl6/Stat5a/Runx1/Irs2/Inh…
GO:0051346	negative regulation of hydrolase activity	274	0.476467	1.90457	1.94246e-09	2.79312e-08	8.13176e-09	2629	tags=30%, list=15%, signal=26%	Tnf/Src/Serpinb6a/Bcl2a1d/Vtn/Nos3/Hspa1b/Ecm1/Serping1/Timp3/Mt3/Cryab/Serpine1/Serpinb1a/Rgs2/Ptgs2/Mgat5/Grn/Gapdh/Pcsk1n/Cstb/Serpinb9/Serpina3n/Snap91/Ctsb/Apoc1/Por/Ppp1r11/Ifi204/Cd44/Gpi1/Adora2a/Nos1/Picalm/Gas6/Arl6ip1/Ppp1r1b/Vegfa/Dnajb6/Pla2r1/Wnk1/Arrb1/Thbs1/Serpinh1/Ptprn2/Serpind1/Serpina3g/Il6/Slc39a14/Spry1/A2m/Ahr/Fkbp1b/Ppp1r15a/Chp1/F11r/Timp4/Amot/Serpine2/Cryaa/Plxnb3/Nr4a…
GO:0031644	regulation of nervous system process	176	0.527535	2.02722	2.04176e-09	2.90255e-08	8.45035e-09	3102	tags=38%, list=18%, signal=32%	Tnr/Tnfrsf1b/Src/Fcgr1/Nos3/Adora1/Ctss/Jam2/Fabp5/Dlgap3/Slc8a2/Homer1/Dlgap1/Nrxn1/Igsf9b/Prkar1b/Celf4/Grin2b/Rgs4/Cacnb3/Tenm4/Nos1/Rtn4/Fcgr4/Stx1b/Tmem98/Grin1/Baiap2/Rims1/Kcnj10/Ctsc/Il1a/Calca/Ednrb/Shank1/Adrb2/Il6/Htr2c/Begain/Grm1/F2r/Tmem100/Edn1/Myrf/Dlgap2/Shank3/Oprl1/Prkcz/Nlgn1/Tnfrsf21/Cst7/Ghrl/Slc9a1/App/Tppp/Pard3/Rims2/Ngfr/Pclo/Ptafr/Wasf3/Kcnc4/Cck/Dlgap4/Gpr35/Nptx2/Bscl2
GO:1904062	regulation of cation transmembrane transport	350	0.452716	1.83941	2.27127e-09	3.19254e-08	9.29462e-09	4439	tags=43%, list=25%, signal=33%	Ramp3/Cxcl10/Cbarp/Arg1/Atp1a2/Cx3cl1/Cav1/Trem2/Pde4b/Rgs2/Ctss/Capn3/Scn1b/Fxyd6/Ryr2/Fxyd1/Homer1/Ccl2/Wwp2/Atp2b4/Nrxn1/Cacna2d1/Cd63/Slc43a2/Tgfb1/Rrad/Rgs4/Glrx/Cacnb3/Ifngr1/Nos1/Ank2/Il13/Ifngr2/Actn2/Sumo1/Fxyd5/Gem/Pde4d/Rasgrf1/Diaph1/Cabp1/Rgs9/Kcnip4/Grin1/Ubash3b/Wnk1/Mapk8ip2/Hecw2/Asic2/Cemip/Dapk1/Chd7/Fkbp1a/Shank1/Itgb3/Hpca/Adrb2/Thy1/Rph3a/Ephb2/1810037I17Rik/Kcna1/F2r/Calm1/…
GO:1903555	regulation of tumor necrosis factor superfamily cytokine production	172	0.529605	2.03459	2.70705e-09	3.7628e-08	1.09548e-08	2635	tags=41%, list=15%, signal=35%	Mapkapk2/Il17a/Clu/Ccl4/Cx3cr1/Cx3cl1/Cd34/Trem2/Ptger4/Stat3/Tnfrsf1a/Tmem106a/Il17f/Ccr2/Tlr2/Ccr5/Ccl2/Cyp2j6/Hspb1/Gpnmb/Cd14/Axl/Ccl3/Ifngr1/Slamf1/Ccn1/Gas6/Ifih1/Cd274/Oas1a/Lrrfip2/Il1a/Thbs1/Lpl/Cd47/Oas1g/Arid5a/Trim30a/Zc3h12a/Ephb2/Il6/Tspo/Oas3/Ripk2/Mif/Lgals9/Tlr9/Oas2/Adam8/Il12b/Fcgr3/Tyrobp/Lilra5/Hspd1/Fcer1g/Psen1/Irak3/Wnt5a/Sirpa/Ghrl/Errfi1/Clec4a1/App/Vsir/Nfatc4/Havcr2/Ab…
GO:0071706	tumor necrosis factor superfamily cytokine production	178	0.523129	2.01304	3.07535e-09	4.22776e-08	1.23085e-08	2635	tags=40%, list=15%, signal=34%	Mapkapk2/Il17a/Clu/Ccl4/Cx3cr1/Cx3cl1/Cd34/Trem2/Ptger4/Stat3/Tnfrsf1a/Tmem106a/Il17f/Ccr2/Tlr2/Ccr5/Ccl2/Cyp2j6/Hspb1/Gpnmb/Cd14/Axl/Ccl3/Ifngr1/Slamf1/Ccn1/Gas6/Ifih1/Cd274/Oas1a/Lrrfip2/Il1a/Thbs1/Lpl/Cd47/Oas1g/Arid5a/Trim30a/Zc3h12a/Ephb2/Il6/Tspo/Oas3/Ripk2/Mif/Lgals9/Tlr9/Oas2/Adam8/Il12b/Fcgr3/Tyrobp/Lilra5/Hspd1/Fcer1g/Psen1/Irak3/Wnt5a/Sirpa/Ghrl/Errfi1/Clec4a1/App/Vsir/Nfatc4/Havcr2/Ab…
GO:0010811	positive regulation of cell-substrate adhesion	136	0.55689	2.07971	3.44004e-09	4.67771e-08	1.36185e-08	3389	tags=42%, list=19%, signal=34%	Nrp1/Itga3/Vtn/Dab2/Lims2/Enpp2/Tek/Ptn/Npnt/Smad3/Col8a1/Fermt2/Cdk6/Spp1/Ccn1/Foxf1/Pdgfb/Vegfa/Csf1/Hsd17b12/Rac1/Ninj1/Thbs1/Arpc2/Itga5/Itgb3/Thy1/Edil3/Efemp2/Cdh13/Abi3bp/Fn1/Prkcz/Calr/Rac3/Sdc4/Braf/Carmil1/Cdc42/Kdr/Plekha2/Ptprj/Wnt4/S100a10/Spock2/Hpse/Emp2/Fmn1/Egflam/Dock1/Col26a1/Jak2/P4hb/Nid1/Ndnf/Dbn1/Prex1
GO:0050678	regulation of epithelial cell proliferation	341	0.456089	1.85148	3.51577e-09	4.72928e-08	1.37686e-08	2581	tags=29%, list=15%, signal=25%	Sparc/Nr4a3/Tnf/Jcad/Ecm1/Dab2/Apoe/Ccl12/Tie1/Stat1/Arg1/Prl/Lims2/Cav1/Ptprm/Jaml/Mmp12/Tek/Stat3/Nr2f2/Flt1/Grn/Cav2/Ptn/Nupr1/Tbx1/Ccl2/B4galt1/Ctsl/Sulf1/Egfl7/Smad3/Nfib/Tgfb1/Stk11/Cdk6/Cxcl12/Vdr/Rtn4/Pdgfb/Vegfa/Htr2b/Akt3/Ppp1r16b/Plau/Pdcd6/Tgfa/B2m/Runx3/Tinf2/Eng/Thbs1/Nrarp/Mmrn2/Bmpr2/Hmox1/Ednrb/Itgb3/Il6/Glul/Vash1/Stat5a/Ang/Mtss1/Il12b/Notch2/Cdh13/Adora2b/Zfp703/Id1/Fgfr2/Tacs…
GO:0009914	hormone transport	322	0.460931	1.86388	3.97651e-09	5.29215e-08	1.54073e-08	4223	tags=39%, list=24%, signal=30%	Dgat1/Ttr/Tnf/Hif1a/Dab2/Camk2n1/Adora1/Nnat/Nos2/Snap25/Ecrg4/Rab11fip1/Ptger4/Ffar2/Slco1c1/Lif/Syt7/Ltbp4/Myrip/Atg7/Pim3/Cplx1/Nrxn1/Lrp1/Slc16a2/Glrx/Spp1/Nos1/Vdr/Acvr2a/Rac1/Cnr1/Trpv4/Gabbr1/Nell2/Tnfsf11/Pfkl/Niban2/Arrb1/Rab8b/Chd7/Ptprn2/Anxa5/Adcy5/Trpm4/Il6/Htr2c/Sidt2/Glul/Tspo/Tcirg1/Runx1/Rab11fip5/Fkbp1b/Irs2/Inhba/Exoc3l/Edn1/Cd38/Igfbp3/Stxbp5l/Slc7a8/Gpr68/Doc2b/Acsl4/Sri/Fzd4…
GO:0045861	negative regulation of proteolysis	268	0.472409	1.88483	4.05188e-09	5.33568e-08	1.55341e-08	2700	tags=28%, list=15%, signal=24%	Tnf/Src/Serpinb6a/Bcl2a1d/Vtn/Hspa1b/Ecm1/Ophn1/Serping1/Timp3/Mt3/Ctla2a/Cryab/Serpine1/Serpinb1a/Map1a/Furin/Ptgs2/Gapdh/Pcsk1n/Epha4/Cstb/Serpinb9/Serpina3n/Plat/Ctsb/Por/Ifi204/Cd44/Ctsz/Efna1/Gpi1/Adora2a/Picalm/Gas6/Hsp90ab1/Arl6ip1/Tmem98/Vegfa/Dnajb6/N4bp1/Arrb1/Thbs1/Serpinh1/Serpind1/Il1r2/Serpina3g/Il6/A2m/Ppp1r15a/Timp4/Serpine2/Cryaa/Nr4a1/Psen1/Gpx1/Bin1/Itih3/Cdkn2d/Nop53/Spock3/Cs…
GO:0060326	cell chemotaxis	281	0.466957	1.87084	4.17205e-09	5.4367e-08	1.58282e-08	3148	tags=40%, list=18%, signal=33%	Nrp1/Cxcl1/Ccrl2/Ccl8/Lgals3/Ccl17/Cxcl10/Ccl12/Ccl4/Cx3cr1/Cmklr1/Cx3cl1/Serpine1/Enpp2/Parva/Saa3/Cxcl16/Jaml/Pde4b/Ccl1/Ch25h/Ffar2/Lgmn/Flt1/Ptn/Ccl20/Ccr2/Cxcr6/Ccr5/Ccl2/Rhog/Bsg/Il34/Ccl7/Hbegf/Aif1/Hspb1/Ccl3/Cxcl12/Spp1/Slamf1/Gas6/Pdgfb/Pde4d/Vegfa/Csf1/Bcar1/C3ar1/F7/Wnk1/Rac1/Ninj1/Trpv4/Eng/Tnfsf11/Thbs1/Calca/Nbl1/Cxcl14/Ednrb/Gab1/Cxcl2/Csf1r/Mapk3/Trpm4/Slamf8/Pf4/Mif/Epha2/Cxcl3/…
GO:0007179	transforming growth factor beta receptor signaling pathway	177	0.517293	1.98883	4.33048e-09	5.58498e-08	1.62599e-08	2102	tags=29%, list=12%, signal=26%	Cldn5/Itga3/Ldlrad4/Pmepa1/Src/Zeb2/Dab2/Itgb5/Folr1/Got1/Cav1/Tgfb3/Furin/Stat3/Cav2/Il17f/Ltbp4/Ccl2/Smad6/Ski/Lrp1/Col1a2/Col3a1/Skil/Npnt/Smad3/Lpxn/Tgfb1/Stk11/Fermt2/Gcnt2/Ltbp3/Hsp90ab1/Bambi/Eng/Smad7/Smad9/Thbs1/Dusp15/Adam9/Rasl11b/Chst11/Spry1/Hspa5/Zfp703/Cdh5/Vasn/Spred1/Htra3/Adam17/Amhr2
GO:0031345	negative regulation of cell projection organization	209	0.502653	1.95953	4.5378e-09	5.79264e-08	1.68644e-08	2704	tags=33%, list=15%, signal=29%	Tnr/Nrp1/Itga3/Dab2/Apoe/Pmp22/Sema4c/Mt3/H2-D1/Kank1/Abi3/H2-K1/Ptprg/Ifrd1/Ntm/Epha4/Ccr5/Vim/Nrxn1/Arhgap44/Lrp1/Sema7a/Grin2b/Ctsz/Efna1/Trim46/Gfap/Crmp1/Ptprs/Katna1/Rtn4/Neu4/Sez6/Sema3c/B2m/Trpv4/Arf6/Map4/Thy1/Ephb2/Dennd5a/Slit2/Inpp5j/Ngef/Id1/Tacstd2/Ulk1/Cd38/Plxnb3/Psen1/Adam17/Capzb/Prnp/Nlgn1/Fstl4/Wnt5a/Lgals1/App/Yap1/Ywhah/Nfatc4/Sema3b/Spock1/Sema4d/Ngfr/Sema3g/Rhoa/Dtnbp1/Il1…
GO:0035249	synaptic transmission, glutamatergic	110	0.582888	2.1059	4.74036e-09	5.9901e-08	1.74393e-08	2580	tags=36%, list=15%, signal=31%	Tnr/Ophn1/Adora1/Plppr4/Ptgs2/Ntrk2/Gria2/Ccr2/Homer1/Ccl2/Plat/Nrxn1/Stxbp1/Grin2b/Adora2a/Unc13a/Grin1/Mapk8ip2/Cnr1/Slc17a7/Adrb2/Gria4/Shank2/Clcn3/Glul/Grm1/Slc17a6/Kmo/Napa/Grik2/Shank3/Serpine2/Aph1c/Grm5/Grid1/Psen1/Nlgn1/Iqsec2/Ngfr/Dtnbp1
GO:0006260	DNA replication	271	-0.392164	-1.86568	4.94246e-09	6.18301e-08	1.80009e-08	4185	tags=43%, list=24%, signal=33%	Mgme1/Chaf1a/Mcm10/Pole3/Rfc1/Smc3/Smarcal1/Rbbp6/Nfic/Prim1/Mcm8/Rnaseh1/Esco2/Rpain/Poll/Jade3/Ssbp1/Terf1/Mms22l/Ino80/Kin/Top1mt/Nucks1/Fen1/Kctd13/Upf1/Topbp1/Twnk/Lig3/Polh/Pds5a/Wdr18/Mre11a/Jun/Bod1l/Wrnip1/Recql/Endog/Stra8/Ciz1/Ttf1/Rny3/Pold1/Zfp830/Zmpste24/Ccdc88a/Mcm7/Brpf3/Ddx23/Mcm9/Aicda/Chtf8/Ruvbl1/Pole/Supt16/Tspyl2/Atr/Orc3/Stoml2/Obi1/Exd2/Tk2/Zfp365/Zpr1/Ruvbl2/Wiz/Mapk8/Ja…
GO:0034765	regulation of ion transmembrane transport	453	0.425487	1.7486	5.03934e-09	6.24179e-08	1.81721e-08	3561	tags=35%, list=20%, signal=29%	Kcnq2/Ramp3/Cxcl10/Cbarp/Arg1/Atp1a2/Cx3cl1/Cav1/Trem2/Pde4b/Rgs2/Ctss/Capn3/Scn1b/Fxyd6/Ryr2/Fxyd1/Homer1/Clic6/Ccl2/Wwp2/Atp2b4/Nrxn1/Cacna2d1/Hcn2/Cd63/Tcaf1/Kcnk13/Slc43a2/Tgfb1/Rrad/Rgs4/Glrx/Cacnb3/Ifngr1/Nos1/Ank2/Il13/Ifngr2/Actn2/Sumo1/Fxyd5/Gem/Cacna1b/Pde4d/Arl6ip1/Slc9a3r2/Rasgrf1/Diaph1/Cabp1/Kcnj9/Rgs9/Kcnip4/Grin1/Ubash3b/Wnk1/Mapk8ip2/Hecw2/Asic2/Cemip/Kcnj10/Dapk1/Kcnk7/Chd7/Fkbp…
GO:0099173	postsynapse organization	204	0.498656	1.94448	5.40294e-09	6.62655e-08	1.92922e-08	3500	tags=38%, list=20%, signal=31%	Nrp1/Itga3/Apoe/Ndrg1/Ophn1/Kif1a/Srgn/Trem2/Hspa8/Lgmn/Ptn/Igf1r/Sorbs2/Epha4/Ppp1r9a/Homer1/Nrxn1/Arhgap44/Ptprd/Grin2b/Efna1/Chmp4b/Nrcam/Ptprs/Nrp2/Grin1/Baiap2/Arf6/Lrp8/Shank1/Abhd17c/Shank2/Rph3a/Ephb2/Sipa1l1/Nrxn2/Marcks/Dip2a/Gap43/Tanc2/Ngef/Dgkb/Shank3/Sptbn2/Arf4/Cript/Farp1/Prnp/Lhfpl4/Egln1/Nlgn1/Ppfia2/Wnt5a/Lrrc4b/Ghrl/Slc7a11/App/Cdc42/Sorbs1/Camk2b/Adam10/Il1rapl1/Epha5/Dtnbp1/…
GO:0071222	cellular response to lipopolysaccharide	190	0.513699	1.99309	5.49405e-09	6.67287e-08	1.94271e-08	2028	tags=34%, list=12%, signal=30%	Igtp/Cxcl1/Tnf/Gch1/Tnfrsf1b/Gbp2/Nos3/Irak2/Cxcl10/Ccl12/Litaf/Stat1/Cx3cr1/Cx3cl1/Serpine1/Irgm1/Cxcl16/Nos2/Trem2/Pde4b/Nfkbib/Map2k3/Nfkb1/Nfkbia/Cd68/Ccl2/Cebpb/Vim/Casp1/Cd14/Axl/Sbno2/Cfh/Tgfb1/Nlrp3/Fcgr4/Pde4d/Cd274/B2m/Ly86/Tnip1/Il1a/Adam9/Cd80/Tnip3/Arid5a/Trim30a/Cxcl2/Paf1/Zc3h12a/Mapk3/Il6/Ripk2/Pf4/Mif/Cd86/Cxcl3/Il12b/Cd180/Bcr/Acod1/Cxcl9/Trim12c/Cxcl13
GO:0090066	regulation of anatomical structure size	500	0.413744	1.70159	5.72177e-09	6.88262e-08	2.00378e-08	3393	tags=31%, list=19%, signal=26%	Tnr/Nrp1/Gch1/Hif1a/Nos3/Icam1/Apoe/Capg/Sema4c/Atp1a2/Mt3/Adora1/Cx3cl1/Kank1/Plek/Ece1/Cav1/Ptprm/Cyfip1/Map1b/Rgs2/Ptgs2/Cysltr1/Shroom2/Ifrd1/Ppp1r9a/Csf3/Tlr2/Ccr5/Foxc1/Arpc3/Ndel1/Smad6/Nefm/Lrp1/Ocm/Cntn2/Sema7a/Kank3/Trim46/Eln/Cxcl12/Esam/Adora2a/Nos1/Ptprs/Picalm/Nefl/Atp2b2/Mmp2/Hsp90ab1/Actn2/Rtn4/Inf2/Pdgfb/Dusp5/Vegfa/Htr2b/Capza2/Akt3/Plxna4/Baiap2/Sema3c/Rac1/Acta2/Asic2/Tmsb4x/C…
GO:0060291	long-term synaptic potentiation	134	0.549162	2.04643	6.93052e-09	8.25722e-08	2.40397e-08	2841	tags=37%, list=16%, signal=31%	Tnr/Apoe/Fam107a/Cx3cr1/Adora1/Snap25/Slc8a2/Ntrk2/Lgmn/Ptn/Sqstm1/Epha4/Ppp1r9a/Mir124a-1hg/Prkar1b/Grin2b/Gfap/Adora2a/Nos1/Cyp46a1/Unc13a/Rims1/Chrd/Slc24a1/Shank2/Ephb2/Adcy1/Plk2/Tyrobp/Calb2/Mpp2/Shank3/Serpine2/Psen1/Prkcz/Prnp/Nlgn1/Adrb1/Prrt1/Braf/Nrgn/App/Nptn/Camk2b/Nfatc4/Syt12/Slc24a2/Stx3/Stau1/Stx4a
GO:1905475	regulation of protein localization to membrane	193	0.504454	1.96015	7.15961e-09	8.44969e-08	2.46e-08	2868	tags=33%, list=16%, signal=28%	Itga3/Ramp3/Tnf/Lgals3/Dab2/Bcl2l1/Tamalin/Abi3/Trem2/Mmp14/Vamp4/Rhoq/Ptn/Sqstm1/Sorbs2/Ccl2/Atp2b4/Rhog/Nrxn1/Arhgap44/Lrp1/Mtcl1/Sh3glb1/Tcaf1/Tgfb1/Cacnb3/Picalm/Cltc/Cemip/Tmbim1/Arf6/Arpc2/Slc5a3/Hpca/Ephb2/Epha2/Ppfia1/Shank3/Ap2m1/Rab11a/Cript/Prkcz/Prnp/Clasp2/Gsn/Slc7a11/Efcab7/Nkd2/Sorbs1/Gper1/Iqsec2/Camk2b/Adam10/Ar/Pid1/Ap2b1/Stx8/Akt2/Clip3/Pmaip1/Stx3/Tmem59/Stx4a/Ank3
GO:0043542	endothelial cell migration	210	0.502535	1.95923	7.37767e-09	8.5458e-08	2.48799e-08	2959	tags=38%, list=17%, signal=32%	Sparc/Nrp1/Tnf/Hif1a/Jcad/Nos3/Apoe/Itgav/Clec14a/Ptprm/Tek/Map2k3/Dcn/Ptgs2/Lgmn/Nr2f2/Grn/Ephb4/Plpp3/Atp2b4/Bsg/Cd40/Dnaja4/Hspb1/Lpxn/Tgfb1/Efna1/Gpi1/Amotl1/Stard13/Pdgfb/Vegfa/Bcar1/Akt3/Pdcd6/Rac1/Plxnd1/Thbs1/Calca/Mmrn2/Bmpr2/Hmox1/Itgb3/Zc3h12a/Nfe2l2/Glul/Vash1/Epha2/Fstl1/Stat5a/Slit2/Adam8/Cdh13/Adora2b/Cdh5/Plk2/Spred1/Amot/Nr4a1/Rab13/Adam17/Gpx1/Cxcl13/Calr/Csnk2b/Wnt5a/Angpt2/Vst…
GO:1901888	regulation of cell junction assembly	213	0.495386	1.9368	7.36934e-09	8.5458e-08	2.48799e-08	3055	tags=35%, list=17%, signal=29%	Cldn5/Nrp1/Tnf/Il17a/Src/Apod/Fam107a/Adgrl3/Enpp2/Cav1/Tek/Mmp14/Ntrk2/Flrt2/Ppp1r9a/Tlr2/Tjp1/Nrxn1/Lrp1/Ptprd/Smad3/Fermt2/Dlc1/Ptprs/Flrt3/Vegfa/Coro1c/Grin1/Rac1/Asic2/Negr1/Arf6/Thy1/Ephb2/Sipa1l1/Epha2/Clstn2/Slitrk1/Lingo4/F11r/Slitrk4/Flrt1/Limch1/Lrfn5/Ace/Adgrb3/Farp1/Lhfpl4/Nlgn1/Phldb2/Clasp2/Wnt5a/Lrrc4b/Sdc4/Lrfn3/Ghrl/App/Kdr/Il1rapl1/Mdga1/Il1b/Sema4d/Ptprj/Wnt4/S100a10/Flot1/Lrr…
GO:0071219	cellular response to molecule of bacterial origin	200	0.503966	1.96493	7.65255e-09	8.78288e-08	2.55701e-08	2572	tags=37%, list=15%, signal=32%	Igtp/Cxcl1/Tnf/Gch1/Tnfrsf1b/Gbp2/Nos3/Irak2/Cxcl10/Ccl12/Litaf/Stat1/Cx3cr1/Cx3cl1/Serpine1/Irgm1/Cxcl16/Nos2/Trem2/Pde4b/Nfkbib/Map2k3/Nfkb1/Nfkbia/Cd68/Tlr2/Ccl2/Cebpb/Vim/Casp1/Cd14/Axl/Sbno2/Cfh/Tgfb1/Nlrp3/Fcgr4/Pde4d/Cd274/B2m/Ly86/Tnip1/Il1a/Adam9/Cd80/Tnip3/Arid5a/Trim30a/Cxcl2/Paf1/Zc3h12a/Mapk3/Il6/Ripk2/Pf4/Mif/Cd86/Cxcl3/Il12b/Cd180/Bcr/Acod1/Cxcl9/Trim12c/Cxcl13/Wnt5a/Sirpa/Rela/Sir…
GO:1990138	neuron projection extension	193	0.50395	1.95819	8.10811e-09	9.13805e-08	2.66041e-08	2118	tags=28%, list=12%, signal=25%	Tnr/Nrp1/Apoe/Sema4c/Mt3/Cyfip1/Map1b/Rnf157/Lamb2/Hsp90aa1/Bcan/Ifrd1/Ccr5/Ndel1/Lrp1/Ocm/Sema7a/Sh3glb1/Stk11/Trim46/Cxcl12/Ptprs/Picalm/Flrt3/Hsp90ab1/Nrp2/Rtn4/Unc13a/Vegfa/Plxna4/Dclk1/Rims1/Sh3gl2/Sema3c/Cpne6/Syt4/Bmpr2/Csf1r/C9orf72/Trpv2/Dpysl2/Slit2/Slit3/Mapt/Edn1/Ulk1/Flrt1/Lhx2/Fn1/Rab11a/Ndn/Prkcz/Tnfrsf12a/Clasp2/Wnt5a
GO:0045862	positive regulation of proteolysis	345	0.447601	1.81734	8.05444e-09	9.13805e-08	2.66041e-08	2754	tags=29%, list=16%, signal=25%	Tnf/Tnfrsf1b/Src/Clu/Hspa1b/Hspa1a/Dab2/Apoe/Ecscr/Prr7/Stat1/Uaca/Cav1/Trem2/Hspa8/Mmp14/Stat3/Lgmn/Capn3/Ccn2/Grn/Ctsd/Arih2/Nupr1/Epha4/Atg7/Bok/Plk3/Casp1/Ctsh/Hip1/Ifi204/Arih1/Cntn2/Grin2b/Smad3/Nlrp3/Efna1/Dlc1/Picalm/Ccn1/Sumo1/Grin1/Pdcd6/Eno1/Mtch2/Pacsin3/Smad7/Tnip1/Ctsc/Dapk1/Aim2/Arrb1/Nrd1/Laptm5/Diablo/Adam9/Zc3h12a/Apaf1/Ripk2/Prickle1/F2r/Fas/Rnf19b/Adam8/Sox7/Efna3/Plk2/Psme2/P…
GO:0007178	transmembrane receptor protein serine/threonine kinase signaling pathway	342	0.442596	1.7963	8.34363e-09	9.31954e-08	2.71325e-08	2633	tags=27%, list=15%, signal=24%	Cldn5/Itga3/Ldlrad4/Pmepa1/Src/Zeb2/Dab2/Itgb5/Folr1/Got1/Meg3/Cav1/Tgfb3/Rbpj/Furin/Stat3/Cav2/Il17f/Ltbp4/Ccl2/Vim/Smad6/Trps1/Ski/Lrp1/Col1a2/Col3a1/Skil/Sulf1/Npnt/Smad3/Lpxn/Tgfb1/Stk11/Fermt2/Wwtr1/Gcnt2/Ccn1/Ltbp3/Hsp90ab1/Rbm14/Acvr2a/Bambi/Hexa/Chrd/Eng/Tgif1/Kcp/Smad7/Msx1/Zic2/Sub1/Smad9/Thbs1/Dusp15/Bmpr2/Nbl1/Adam9/Mapk3/Rasl11b/Chst11/Spry1/Hspa5/Lgals9/Fstl1/Tmem100/Notch2/Sh2b1/In…
GO:0007160	cell-matrix adhesion	223	0.491287	1.92235	8.74185e-09	9.63092e-08	2.8039e-08	3494	tags=38%, list=20%, signal=31%	Nrp1/Itga3/Src/Vtn/Apod/Itgb5/Itgav/Fam107a/Serpine1/Enpp2/Cd34/Mmp12/Tek/Mmp14/Ccn2/Bcan/B4galt1/Lrp1/Plet1/Cntn2/Col3a1/Npnt/Cd63/Smad3/Fermt2/Cdk6/Dlc1/Hoxd3/Actn2/Vegfa/Csf1/Coro1c/Plau/Rac1/Ninj1/Adam15/Thbs1/Itga5/Adam9/Itgb3/Itgae/Thy1/Efemp2/Bcam/Adam8/Cdh13/Nexmif/Bcr/Fn1/Limch1/Itgb7/Angptl3/Prkcz/Phldb2/Clasp2/Sdc4/Tmem8b/Sirpa/Bst1/Sorbs1/Kdr/Plekha2/Jag1/Ptprj/Rhoa/Wnt4/S100a10/Onecu…
GO:0046879	hormone secretion	315	0.455066	1.83712	8.77638e-09	9.63092e-08	2.8039e-08	4223	tags=38%, list=24%, signal=30%	Dgat1/Tnf/Hif1a/Dab2/Camk2n1/Adora1/Nnat/Nos2/Snap25/Ecrg4/Rab11fip1/Ptger4/Ffar2/Lif/Syt7/Ltbp4/Myrip/Atg7/Pim3/Cplx1/Nrxn1/Lrp1/Slc16a2/Glrx/Spp1/Nos1/Vdr/Acvr2a/Rac1/Cnr1/Trpv4/Gabbr1/Nell2/Tnfsf11/Pfkl/Niban2/Arrb1/Rab8b/Chd7/Ptprn2/Anxa5/Adcy5/Trpm4/Il6/Htr2c/Sidt2/Glul/Tspo/Tcirg1/Runx1/Rab11fip5/Fkbp1b/Irs2/Inhba/Exoc3l/Edn1/Cd38/Igfbp3/Stxbp5l/Gpr68/Doc2b/Acsl4/Sri/Fzd4/Irs1/Chga/Ywhaz/Gh…
GO:0006898	receptor-mediated endocytosis	238	0.487642	1.9212	9.4939e-09	1.03277e-07	3.00676e-08	3041	tags=34%, list=17%, signal=28%	Ramp3/Ramp2/Fcgr1/Vtn/Clu/Sgip1/Dab2/Apoe/Ophn1/Itgav/Serpine1/Anxa2/Cav1/Cxcl16/Snap25/Fnbp1l/Gria2/Cav2/Snap91/Rspo1/Rabgef1/Ctsl/Lrp1/Hip1/Ramp1/Apoc1/Cd14/Cntn2/Cd63/Apoc2/Caly/Picalm/Gria1/Vegfa/Htr2b/Pla2r1/Sh3gl2/Cltc/B2m/Arrb1/Calca/Scarf1/Ifitm3/Itgb3/Hpca/Adrb2/Cd9/Sele/Scarb2/Gpr107/Siglech/Bmp2k/Ulk1/Ap2m1/Fcer1g/Scyl2/4930486L24Rik/Lrpap1/Grk3/Clta/Msr1/Siglec1/Ahi1/Vldlr/Sirt2/App/L…
GO:0071396	cellular response to lipid	470	0.41569	1.70919	9.71039e-09	1.04721e-07	3.04881e-08	2625	tags=26%, list=15%, signal=23%	Igtp/Ramp3/Cxcl1/Tnf/Gch1/Tnfrsf1b/Il17a/Gbp2/Src/Clu/Nos3/Irak2/Dab2/Cxcl10/Ccl12/Litaf/Stat1/Fam107a/Atp1a2/Cx3cr1/Cx3cl1/Serpine1/Rora/Irgm1/Cxcl16/Nos2/Trem2/Pde4b/Nfkbib/Map2k3/Fes/Ffar2/Ntrk2/Nfkb1/Nfkbia/Cd68/Tbx1/Ccl2/Cebpb/Nrip1/Vim/Casp1/Rbfox2/Cd14/Axl/Sbno2/Cfh/Tgfb1/Nlrp3/Glrx/Spp1/Vdr/Srarp/Pim1/Mmp2/Fcgr4/Pde4d/Eif4e/Cd274/Gnai1/B2m/Ly86/Ddit4/Brinp2/Tnip1/Adam15/Il1a/Lpl/Sgk1/Adam…
GO:0016049	cell growth	498	0.409933	1.68695	1.01178e-08	1.08183e-07	3.14958e-08	2978	tags=28%, list=17%, signal=24%	Cdkn1a/Tnr/Nrp1/Hspa1b/Zeb2/Hspa1a/Dab2/Apoe/Sema4c/Bst2/Fam107a/Mt3/Cryab/Cxcl16/Cyfip1/Map1b/Rgs2/Rnf157/Igfbp7/Mmp14/Lamb2/Hsp90aa1/Gng4/Bcan/Ifrd1/Arih2/Sorbs2/Ccr5/Ndel1/Lrp1/Hbegf/Kif26a/Ocm/Kdm2b/Cd44/Sema7a/Sh3glb1/Smad3/Tgfb1/Rrad/Rgs4/Stk11/Trim46/Cxcl12/Ptprs/Picalm/Flrt3/Ccn4/Hsp90ab1/Nrp2/Rtn4/Unc13a/Vegfa/Plxna4/Dclk1/Rims1/Sh3gl2/Dcstamp/Sema3c/Eno1/Cpne6/Dnph1/Tro/Smad7/Adam15/Msx…
GO:0002221	pattern recognition receptor signaling pathway	170	0.520446	2.00379	1.02577e-08	1.08749e-07	3.16606e-08	2797	tags=33%, list=16%, signal=28%	Mapkapk3/Igtp/Slc15a3/Mapkapk2/Hspa1b/Irak2/Hspa1a/Dhx58/Rsad2/Irgm1/Cav1/Trem2/Ffar2/Nfkbia/Tlr2/Casp1/Cd40/Irf7/Cd14/Ptprs/Rtn4/Ifih1/Irf1/Oas1a/Ninj1/Lrrfip2/Rftn1/Tnip1/Arf6/Oasl1/Zc3hav1/Tnip3/Oas1g/Trim30a/Smpdl3b/Oas3/Ripk2/Lgals9/Tlr9/Wdfy1/Cd86/Cd180/Hspd1/Acod1/Irak3/Nop53/Masp1/Pik3ap1/Rela/App/Havcr2/Ly96/Nr1h3/Ifi35/Flot1/Cyba
GO:0043491	protein kinase B signaling	181	0.518416	1.99887	1.0453e-08	1.09888e-07	3.19923e-08	2709	tags=37%, list=16%, signal=32%	Ramp3/Tnf/Src/Ccl12/Pdgfa/Cx3cr1/Mt3/Cx3cl1/Tek/Hsp90aa1/Ntrk2/Cavin3/Igf1r/Csf3/Ccl2/Plk3/Nrxn1/P2ry12/Cd40/Hbegf/Axl/Tgfb1/Stk11/Fermt2/Cxcl12/Gcnt2/Gas6/Hsp90ab1/Rtn4/Vegfa/F7/Rasd2/Pdcd6/Eng/Tnfsf11/Thbs1/Lingo1/Il6/Epha2/Tmem100/Adam8/Igfbp5/Hcls1/Ppp2ca/Pear1/Mertk/Gpx1/Nop53/Sox9/Rnf41/Irs1/F10/Zfp36l1/Sirt2/Tnfaip8l3/Gper1/Lmbrd1/Gdf15/Kdr/Osm/Il1b/Ngfr/Ptprj/Xdh/Igf2/Akt2/Hpse
GO:0071559	response to transforming growth factor beta	218	0.490921	1.91852	1.18406e-08	1.23438e-07	3.59373e-08	2279	tags=28%, list=13%, signal=25%	Cldn5/Itga3/Ldlrad4/Pmepa1/Src/Nos3/Zeb2/Dab2/Itgb5/Folr1/Got1/Serpine1/Cav1/Tgfb3/Col4a2/Furin/Stat3/Cav2/Il17f/Ltbp4/Igf1r/Ccl2/Smad6/Ski/Lrp1/Col1a2/Col3a1/Skil/Npnt/Smad3/Lpxn/Tgfb1/Stk11/Fermt2/Gcnt2/Ltbp3/Hsp90ab1/Bambi/Runx3/Eng/Smad7/Smad9/Thbs1/Dusp15/Adam9/Rasl11b/Apaf1/Chst11/Spry1/Hspa5/Runx1/Zfp703/Cdh5/Vasn/Spred1/Htra3/Adam17/Amhr2/Sox9/Ing2/Zfp36l1
GO:0010951	negative regulation of endopeptidase activity	135	0.544981	2.02874	1.19713e-08	1.2377e-07	3.60338e-08	2629	tags=36%, list=15%, signal=30%	Tnf/Src/Serpinb6a/Bcl2a1d/Vtn/Hspa1b/Serping1/Timp3/Mt3/Cryab/Serpine1/Serpinb1a/Ptgs2/Gapdh/Pcsk1n/Serpinb9/Serpina3n/Por/Ifi204/Cd44/Gpi1/Adora2a/Picalm/Gas6/Arl6ip1/Vegfa/Dnajb6/Arrb1/Thbs1/Serpinh1/Serpind1/Serpina3g/Il6/A2m/Timp4/Serpine2/Cryaa/Nr4a1/Gpx1/Bin1/Cdkn2d/Spock3/Cst7/Timp2/Spock1/Serpinb1b/Timp1/Akt2
GO:0010977	negative regulation of neuron projection development	159	0.531661	2.02224	1.3216e-08	1.35518e-07	3.94542e-08	2704	tags=35%, list=15%, signal=30%	Tnr/Nrp1/Dab2/Apoe/Pmp22/Sema4c/Mt3/H2-D1/Kank1/H2-K1/Ptprg/Ifrd1/Ntm/Epha4/Ccr5/Vim/Lrp1/Sema7a/Ctsz/Efna1/Trim46/Gfap/Crmp1/Ptprs/Katna1/Rtn4/Neu4/Sez6/Sema3c/B2m/Trpv4/Arf6/Thy1/Ephb2/Dennd5a/Slit2/Inpp5j/Ngef/Ulk1/Cd38/Psen1/Adam17/Nlgn1/Fstl4/Wnt5a/Lgals1/Sema3b/Spock1/Sema4d/Ngfr/Sema3g/Rhoa/Dtnbp1/Il15ra/Ptprz1
GO:0043271	negative regulation of ion transport	160	0.517923	1.97486	1.38901e-08	1.40133e-07	4.07977e-08	3500	tags=42%, list=20%, signal=34%	Nos3/Icam1/Cbarp/Atp1a2/Adora1/Cav1/Rgs2/Ptgs2/Usp2/Slc43a2/Tgfb1/Rrad/Rgs4/Plcb4/Cacnb3/Nos1/Actn2/Sumo1/Gem/Gnao1/Cabp1/Pla2r1/Wnk1/Hecw2/Cnr1/Gabbr1/Pacsin3/Calca/Kcnj13/Ephb2/1810037I17Rik/Calm1/Tlr9/Ahr/Fkbp1b/Maob/Ppp2ca/Serpine2/Oprl1/Kcnab1/Kcna5/Ace/Dysf/Bin1/Tmbim6/Wnk2/Acsl4/Sri/Pkd2/Sestd1/Il1rn/Il1b/Calm3/Hrh3/Kcne2/Iscu/Ank3/Best3/Slc30a1/Gpr35/Tgfb2/Cacna1f/Abat/Pik3c2a/Rem1/Twist1…
GO:0071560	cellular response to transforming growth factor beta stimulus	214	0.494657	1.93398	1.38368e-08	1.40133e-07	4.07977e-08	2279	tags=28%, list=13%, signal=25%	Cldn5/Itga3/Ldlrad4/Pmepa1/Src/Nos3/Zeb2/Dab2/Itgb5/Folr1/Got1/Serpine1/Cav1/Tgfb3/Col4a2/Furin/Stat3/Cav2/Il17f/Ltbp4/Igf1r/Ccl2/Smad6/Ski/Lrp1/Col1a2/Col3a1/Skil/Npnt/Smad3/Lpxn/Tgfb1/Stk11/Fermt2/Gcnt2/Ltbp3/Hsp90ab1/Bambi/Eng/Smad7/Smad9/Thbs1/Dusp15/Adam9/Rasl11b/Apaf1/Chst11/Spry1/Hspa5/Runx1/Zfp703/Cdh5/Vasn/Spred1/Htra3/Adam17/Amhr2/Sox9/Ing2/Zfp36l1
GO:0002274	myeloid leukocyte activation	237	0.48685	1.91536	1.43091e-08	1.43205e-07	4.16922e-08	2939	tags=36%, list=17%, signal=31%	Nr4a3/Tnfsf9/Tnf/Il4ra/Adgrf5/Clu/Pi4k2a/Csf2/Ndrg1/Ptgds/C1qa/Cx3cr1/Cx3cl1/Rora/Trem2/Rbpj/Slc7a2/Fes/Grn/Tmem106a/Stx11/Ccr2/Tlr2/Relb/Casp1/Rabgef1/Stxbp1/Aif1/Sbno2/Tgfb1/Ifngr1/Il13/Batf/Slamf1/Ifngr2/Clnk/Foxf1/Fcgr4/Dcstamp/Nampt/Cnr1/Ctsc/Cebpa/Thbs1/Hmox1/Adam9/Il18rap/Pla2g4a/Ubd/Gpr137b/Lgals9/Notch2/Gm12169/Adora2b/Fcgr3/Tyrobp/Abr/Bcr/Fn1/Hspd1/Crlf2/Nectin2/Fcer1g/Lrfn5/Dysf/Psen1/…
GO:0010466	negative regulation of peptidase activity	176	0.514089	1.97555	1.44894e-08	1.43859e-07	4.18825e-08	2629	tags=31%, list=15%, signal=27%	Tnf/Src/Serpinb6a/Bcl2a1d/Vtn/Hspa1b/Ecm1/Serping1/Timp3/Mt3/Cryab/Serpine1/Serpinb1a/Ptgs2/Gapdh/Pcsk1n/Cstb/Serpinb9/Serpina3n/Ctsb/Por/Ifi204/Cd44/Gpi1/Adora2a/Picalm/Gas6/Arl6ip1/Vegfa/Dnajb6/Arrb1/Thbs1/Serpinh1/Serpind1/Serpina3g/Il6/A2m/Timp4/Serpine2/Cryaa/Nr4a1/Gpx1/Bin1/Itih3/Cdkn2d/Spock3/Cst7/App/Timp2/Wfdc2/Spock1/Serpinb1b/Timp1/Lxn/Akt2
GO:0030595	leukocyte chemotaxis	213	0.490738	1.91863	1.51047e-08	1.47625e-07	4.2979e-08	2567	tags=38%, list=15%, signal=32%	Cxcl1/Ccl8/Lgals3/Ccl17/Cxcl10/Ccl12/Ccl4/Cx3cr1/Cmklr1/Cx3cl1/Serpine1/Cxcl16/Jaml/Pde4b/Ccl1/Ch25h/Ffar2/Lgmn/Flt1/Ptn/Ccl20/Ccr2/Ccl2/Bsg/Il34/Ccl7/Aif1/Ccl3/Cxcl12/Spp1/Slamf1/Gas6/Pdgfb/Pde4d/Vegfa/Csf1/C3ar1/F7/Wnk1/Rac1/Ninj1/Trpv4/Tnfsf11/Thbs1/Calca/Nbl1/Cxcl14/Ednrb/Cxcl2/Csf1r/Mapk3/Trpm4/Slamf8/Pf4/Mif/Cxcl3/Slit2/Adam8/Ccr1/Ccl9/Edn1/Fcgr3/Hsd3b7/Ccl6/Fcer1g/Dysf/Cxcl9/Adam17/Pla2g7/…
GO:0002683	negative regulation of immune system process	409	0.422715	1.72732	1.50663e-08	1.47625e-07	4.2979e-08	2479	tags=30%, list=14%, signal=26%	Tnf/Il4ra/Pdcd1/Adgrf5/Fgl2/Lgals3/Ccl12/Serping1/Dhx58/Apod/Isg15/Bst2/Il2ra/Arg1/Cx3cr1/Nfkbid/C1qc/Adora1/Cx3cl1/Tgfb3/Trem2/Mmp12/Ptger4/Inpp5d/Grn/Kitl/Samsn1/Cd68/Tmem176b/Ccr2/Serpinb9/Ccl2/Cebpb/Tmem176a/Rabgef1/Prkar1a/Stat2/Hspb1/Gpnmb/Ifi204/Lst1/Cd44/Col3a1/Axl/Lpxn/Tgfb1/Cdk6/Cxcl12/Adora2a/Foxj1/Tap1/Slamf1/Clnk/Foxf1/Trafd1/Irf1/Cd274/Oas1a/Ubash3b/Cnr1/Runx3/Jak3/Tob2/Smad7/Thbs1/…
GO:0032680	regulation of tumor necrosis factor production	169	0.519748	2.00239	1.67412e-08	1.61102e-07	4.69026e-08	2635	tags=40%, list=15%, signal=35%	Mapkapk2/Il17a/Clu/Ccl4/Cx3cr1/Cx3cl1/Cd34/Trem2/Ptger4/Stat3/Tnfrsf1a/Tmem106a/Ccr2/Tlr2/Ccr5/Ccl2/Cyp2j6/Hspb1/Gpnmb/Cd14/Axl/Ccl3/Ifngr1/Slamf1/Ccn1/Gas6/Ifih1/Oas1a/Lrrfip2/Il1a/Thbs1/Lpl/Cd47/Oas1g/Arid5a/Trim30a/Zc3h12a/Ephb2/Il6/Tspo/Oas3/Ripk2/Mif/Lgals9/Tlr9/Oas2/Il12b/Fcgr3/Tyrobp/Lilra5/Hspd1/Fcer1g/Psen1/Irak3/Wnt5a/Sirpa/Ghrl/Errfi1/Clec4a1/App/Vsir/Nfatc4/Havcr2/Abcc8/Ptprj/Ly96/Fad…
GO:0048588	developmental cell growth	259	0.473174	1.88433	1.66206e-08	1.61102e-07	4.69026e-08	2531	tags=27%, list=14%, signal=24%	Tnr/Nrp1/Zeb2/Apoe/Sema4c/Mt3/Cyfip1/Map1b/Rgs2/Rnf157/Lamb2/Hsp90aa1/Bcan/Ifrd1/Arih2/Sorbs2/Ccr5/Ndel1/Lrp1/Ocm/Sema7a/Sh3glb1/Rgs4/Stk11/Trim46/Cxcl12/Ptprs/Picalm/Flrt3/Ccn4/Hsp90ab1/Nrp2/Rtn4/Unc13a/Vegfa/Plxna4/Dclk1/Rims1/Sh3gl2/Sema3c/Cpne6/Smad7/Syt4/Bmpr2/Csf1r/C9orf72/Trpv2/Dpysl2/Slit2/Slit3/Mapt/Edn1/Mex3c/Ulk1/Flrt1/Lhx2/Fn1/Rab11a/Ndn/Prkcz/Tnfrsf12a/Fstl4/Clasp2/Wnt5a/Adrb1/Sox9/A…
GO:0010634	positive regulation of epithelial cell migration	152	0.528392	2.00273	1.70128e-08	1.62466e-07	4.72996e-08	3023	tags=38%, list=17%, signal=32%	Sparc/Nrp1/Itga3/Src/Hif1a/Jcad/Nos3/Serpine1/Enpp2/Tek/Map2k3/Ptgs2/Lgmn/Grn/Plpp3/Bsg/Ctsh/Cd40/Hbegf/Hspb1/Tgfb1/Gpi1/Amotl1/Rtn4/Pdgfb/Vegfa/Bcar1/Akt3/Pdcd6/Rac1/Arf6/Thbs1/Bmpr2/Hmox1/Adam9/Itgb3/Zc3h12a/Nfe2l2/Stat5a/Adora2b/Plk2/Amot/Insl3/Rab11a/Adam17/Calr/Clasp2/Wnt5a/Sox9/Kdr/Prkd1/Flt4/Igf2/Anxa3/Gab2/Angpt4/Sash1/Dock1
GO:0032640	tumor necrosis factor production	175	0.513175	1.97469	1.88799e-08	1.7893e-07	5.20929e-08	2635	tags=39%, list=15%, signal=33%	Mapkapk2/Il17a/Clu/Ccl4/Cx3cr1/Cx3cl1/Cd34/Trem2/Ptger4/Stat3/Tnfrsf1a/Tmem106a/Ccr2/Tlr2/Ccr5/Ccl2/Cyp2j6/Hspb1/Gpnmb/Cd14/Axl/Ccl3/Ifngr1/Slamf1/Ccn1/Gas6/Ifih1/Oas1a/Lrrfip2/Il1a/Thbs1/Lpl/Cd47/Oas1g/Arid5a/Trim30a/Zc3h12a/Ephb2/Il6/Tspo/Oas3/Ripk2/Mif/Lgals9/Tlr9/Oas2/Il12b/Fcgr3/Tyrobp/Lilra5/Hspd1/Fcer1g/Psen1/Irak3/Wnt5a/Sirpa/Ghrl/Errfi1/Clec4a1/App/Vsir/Nfatc4/Havcr2/Abcc8/Ptprj/Ly96/Fad…
GO:0045834	positive regulation of lipid metabolic process	152	0.526976	1.99736	1.94217e-08	1.8268e-07	5.31848e-08	3727	tags=38%, list=21%, signal=30%	Dgat1/Nr4a3/Tnf/Src/Adgrf5/Dab2/Apoe/Adora1/Tek/Ptgs2/Flt1/Elovl5/Igf1r/Eef1a2/Por/Sh3glb1/Tgfb1/Apoc2/Mlxipl/Ccn1/Pdgfb/Htr2b/Rac1/Il1a/Pla2g4a/Daglb/Htr2c/Irs2/Adora2b/Chp1/Fabp3/Angptl3/Irs1/Stard4/Mapk9/Tnfaip8l3/App/Cdc42/Sorbs1/Fgfr3/Il1b/Igf2/Wnt4/Pdgfrb/Akt2/Nr1h3/Gh/Dbi/Acsl5/Disp3/C1qtnf2/Angptl4/Twist1/Slc27a1/Nod2/Pdgfra/Fgf2
GO:0030100	regulation of endocytosis	221	0.484099	1.89418	2.21938e-08	2.07197e-07	6.03224e-08	3174	tags=35%, list=18%, signal=29%	Src/Fcgr1/Vtn/Clu/Sgip1/Lgals3/Dab2/Apoe/Ophn1/Scamp5/Itgav/Snph/Serpine1/Bcl2l1/Anxa2/Cav1/Trem2/Vamp4/Syt7/Snap91/Rspo1/Rabgef1/Lrp1/Hip1/Apoc1/Cd14/Cd63/Axl/Apoc2/Caly/Picalm/Vegfa/Sh3gl2/Rab4a/B2m/Pacsin3/Rab5c/Slc17a7/Arrb1/Syt4/Itgb3/Hpca/Amph/Sele/Cdh13/Bmp2k/Ap2m1/Scyl2/Lrpap1/Bin1/Nlgn1/Smpd1/Wnt5a/Ahi1/Cd151/Sirt2/App/Cdc42/Pard3/Sdcbp/Dtnbp1/Ap2b1/Clip3/Nr1h3/Flot1/Dnm1/C3/Actn4/Napb/A…
GO:1903557	positive regulation of tumor necrosis factor superfamily cytokine production	106	0.575656	2.08009	2.23961e-08	2.07537e-07	6.04215e-08	2635	tags=48%, list=15%, signal=41%	Mapkapk2/Il17a/Clu/Ccl4/Stat3/Tnfrsf1a/Tmem106a/Il17f/Ccr2/Tlr2/Ccr5/Ccl2/Cyp2j6/Hspb1/Cd14/Ccl3/Ifngr1/Ccn1/Ifih1/Oas1a/Lrrfip2/Il1a/Thbs1/Lpl/Oas1g/Arid5a/Ephb2/Il6/Oas3/Ripk2/Mif/Lgals9/Tlr9/Oas2/Adam8/Il12b/Fcgr3/Tyrobp/Lilra5/Hspd1/Fcer1g/Psen1/Wnt5a/App/Nfatc4/Havcr2/Abcc8/Ptprj/Ly96/Fadd/Ptafr
GO:0042391	regulation of membrane potential	425	0.419005	1.7164	2.37859e-08	2.18795e-07	6.36991e-08	3046	tags=31%, list=17%, signal=26%	Kcnq2/Src/Pmp22/Got1/Slc4a11/Adora1/Cx3cl1/Bcl2l1/Cav1/Trem2/Dcn/Kcnmb4/Slc8a2/Ntrk2/Gna15/Ptn/Scn1b/Ppp1r9a/Ryr2/Fxyd1/Wwp2/Bok/Casp1/Nrxn1/Cacna2d1/Igsf9b/Hcn2/Prkar1b/Celf4/Kcnk13/Grin2b/Rgs4/Glrx/Cacnb3/Adora2a/Ank2/Nrcam/Chrne/Kcnk3/Actn2/Sumo1/Gria1/Stx1b/Pank2/Grin1/Baiap2/Sez6/Rims1/Mapk8ip2/B2m/Mtch2/Cnr1/Asic2/Myh14/Bnip3/Kcnj10/Smad7/Cacna1g/Slc17a7/Kcnk7/Sod1/Shank1/Atp1a3/Adrb2/Rgs7b…
GO:0043414	macromolecule methylation	303	-0.371574	-1.80421	2.49117e-08	2.27478e-07	6.62271e-08	4083	tags=40%, list=23%, signal=31%	Nelfa/Prdm9/Fh1/Mettl9/Setd1b/Mettl2/Prmt5/Arid4b/Mrm3/Tdrd12/Trmt10a/Wdr5b/Atf7ip/Kdm1b/Setd1a/Sirt1/Ctr9/Kdm4d/Tfb1m/Camkmt/Setd2/Trmt10c/Trmt5/Ash1l/Mettl14/Coprs/Mepce/Fbll1/Mettl15/Mto1/Gspt1/Baz2a/Asxl2/Pygo2/Mettl3/Zmpste24/Mphosph8/Kmt2b/Phf1/Kdm4c/Bcor/Trmt12/Ftsj1/Rif1/Setdb1/Snw1/Setd6/Zcchc4/Suz12/Piwil4/Tfb2m/Wdr4/Gfi1b/Kmt5a/Carm1/Rrp8/Kmt5b/Nfyb/Trim28/Dnmt3b/Trmt10b/Nsd1/Nsun3/Alk…
GO:1903034	regulation of response to wounding	153	0.534861	2.02873	2.54733e-08	2.30921e-07	6.72293e-08	2731	tags=39%, list=16%, signal=33%	Tnr/Tnf/Apoe/Serping1/Pdgfa/Serpine1/Cd34/Anxa2/Kank1/Cav1/Ptger4/Grn/Plpp3/Ptn/Igf1r/Epha4/Ccl2/Ndel1/Lrp1/Hbegf/Ocm/Cadm4/St3gal4/Smad3/Fermt2/Ptprs/Tafa5/Ccn4/Rtn4/Pdgfb/F7/Plau/Ubash3b/Acta2/Thbs1/Anxa5/Clec7a/Scarf1/Adrb2/Ephb2/Cd9/Nfe2l2/Mylk/F2r/Fkbp1b/Stk24/Serpine2/Insl3/Tnfrsf12a/Adam17/Phldb2/Clasp2/Braf/Abcc8/Pros1/Wnt4/Myoz1/Ddr2/Hpse/Hmgcr
GO:0022612	gland morphogenesis	142	0.541019	2.02828	2.76543e-08	2.48889e-07	7.24603e-08	2686	tags=32%, list=15%, signal=28%	Nrp1/Tnf/Src/Pdgfa/Lims2/Cav1/Areg/Ptn/Igf1r/Cebpb/B4galt1/Cd44/Sulf1/Nfib/Tgfb1/Vdr/Mmp2/Rtn4/Pdgfb/Csf1/Fem1b/Plau/Tgfa/Tgm2/Sema3c/Plxnd1/Polb/Il6/Epha2/Stat5a/Slit2/Notch2/Igfbp5/Fgfr2/Esrp2/Stat6/Wnt5a/Sox9/Tet2/Pax6/Id4/Tbx3/Ar/Itpr1/Wnt4/Lama5
GO:1903531	negative regulation of secretion by cell	149	0.534219	2.01716	3.05804e-08	2.73258e-07	7.9555e-08	4326	tags=50%, list=25%, signal=38%	Tnfrsf1b/Apoe/Cbarp/Rsad2/Adora1/Rab11fip1/Lif/Tnfrsf1a/Ppp1r9a/Ccr2/Pim3/Rabgef1/P2ry12/Nos1/Trim9/Foxf1/Cnr1/Gabbr1/Pfkl/Syt4/Hmox1/Anxa5/Il6/Tspo/F2r/Lgals9/Rab11fip5/Fkbp1b/Il12b/Frmd4a/Edn1/Maob/Abr/Bcr/Igfbp3/Rab7/Stxbp5l/Acsl4/Braf/Irs1/Chga/Ghrl/Il1rn/Osm/Il1rapl1/Gnai2/Abcc8/Il1b/Hrh3/Nr1h3/Hmgcr/Rap1b/Ptpmt1/Slc30a1/Ppp3ca/Srcin1/Abat/Vsnl1/Crhr1/Madd/Grm7/Sfrp1/Crhr2/Kcnq1/Psmd9/Edn3/R…
GO:0008033	tRNA processing	117	-0.498324	-2.15831	3.10735e-08	2.73753e-07	7.96992e-08	3507	tags=43%, list=20%, signal=34%	2210016F16Rik/Lage3/Thg1l/Ctu2/Trmt10c/Trmt5/Polr3k/Rpp40/Trub1/Mto1/Tyw5/Elp2/Elp3/Trmt12/Ftsj1/Ssb/Wdr4/Adat1/Tsen34/Trmt10b/Nsun3/Mocs3/Pusl1/Alkbh8/Trmt44/Qtrt2/Rpp14/Trmt1l/Mettl6/Osgepl1/Elac2/Dus3l/Trmt1/Rpp38/Pus7/Thumpd1/Qtrt1/Gtpbp3/Thada/Nsun2/Mettl1/Wdr6/Trub2/Trmt11/Trmt61a/Dtwd1/Thumpd3/Trmt13/Trmo/Nat10
GO:0032970	regulation of actin filament-based process	385	0.42388	1.73013	3.09358e-08	2.73753e-07	7.96992e-08	3477	tags=35%, list=20%, signal=29%	Nrp1/Icam1/Capg/Bst2/Fam107a/Atp1a2/Adora1/Cx3cl1/Kank1/Plek/Cav1/Tgfb3/Cyfip1/Pde4b/Tek/Ptger4/Arhgef15/Fes/Ccn2/Shroom2/Cgnl1/Ppp1r9a/Csf3/Ryr2/Fxyd1/Tlr2/Tjp1/Arpc3/Rhog/Ctsl/Fscn1/Arhgap44/Lrp1/Smad3/Tgfb1/Rgs4/Gmfg/Fermt2/Kank3/Eln/Sh3pxd2b/Dlc1/Esam/Nos1/Ank2/Rhoc/Rhof/Actn2/Sumo1/Pde4d/Fhod1/Capza2/Rnd1/Dixdc1/Baiap2/Gpr65/Rac1/Acta2/Tmsb4x/Il1a/Arf6/Arpc2/Cotl1/Shank1/Itgb3/Cd47/Csf1r/C9o…
GO:0015833	peptide transport	276	0.458977	1.83394	3.64317e-08	3.18713e-07	9.27888e-08	4223	tags=38%, list=24%, signal=30%	Dgat1/Slc15a3/Tnf/Hif1a/Camk2n1/Adora1/Nnat/Nos2/Ecrg4/Ptger4/Ffar2/Lif/Syt7/Myrip/Atg7/Pim3/Slc22a8/Cplx1/Nrxn1/Lrp1/Slc16a2/Glrx/Nos1/Tap1/Slco3a1/Rac1/Cnr1/Trpv4/Gabbr1/Tnfsf11/Pfkl/Arrb1/Rab8b/Chd7/Ptprn2/Anxa5/Adcy5/Trpm4/Il6/Htr2c/Sidt2/Glul/Tcirg1/Rab11fip5/Fkbp1b/Irs2/Exoc3l/Edn1/Cd38/Stxbp5l/Gpr68/Doc2b/Acsl4/Sri/Irs1/Chga/Ghrl/Pax6/Slc7a11/Glp1r/Tap2/Gper1/Cpe/Il1rn/Abcc8/Rims2/Il1b/Pcl…
GO:0018108	peptidyl-tyrosine phosphorylation	300	0.450962	1.81695	4.18866e-08	3.6389e-07	1.05941e-07	3808	tags=38%, list=22%, signal=31%	Nrp1/Src/Vtn/Icam1/Csf2/Pdgfa/Il12rb1/Adora1/Enpp2/Cav1/Trem2/Tek/Ptger4/Areg/Fes/Lif/Tnfrsf1a/Flt1/Hsph1/Plpp3/Kitl/Cav2/Samsn1/Igf1r/Epha4/Csf3/Aplp2/Cd40/Zap70/Il34/Hbegf/Cd44/Socs3/Pdgfc/Cadm4/Tgfb1/Stk11/Efna1/Parp9/Il13/Gas6/Neurl1a/Pdgfb/Vegfa/Irf1/Tgfa/Cntn1/Jak3/Lrp8/Ghr/Itga5/Itgb3/Cd80/Csf1r/Gprc5a/Thy1/Ephb2/Mapk3/Il6/Ripk2/Mif/Stat5a/Il12b/Mvp/Hcls1/Il5/Il22/Fgfr2/Lilra5/Grm5/Ace/Pse…
GO:0098739	import across plasma membrane	175	0.506608	1.94941	4.51171e-08	3.89252e-07	1.13325e-07	3369	tags=38%, list=19%, signal=31%	Slc15a3/Ramp3/Slc2a1/Folr1/Arg1/Atp1a2/Rgs2/Slc7a2/Slc9a5/Slc1a2/Slc8a2/Slc16a2/Hcn2/Slc43a2/Rgs4/Gfap/Slc39a4/Cacna1b/Arl6ip1/Kcnj9/Nalf1/Wnk1/Trpv4/Kcnj10/Thbs1/Slc2a5/Atp1a3/Kcnj13/Adrb2/Trpm4/Slc12a8/Trpv2/Grm1/Slc39a14/Slc6a1/Irs2/Slc3a2/Slc6a20a/Kcnj4/Psen1/Prnp/Slc7a8/Adrb1/Wnk2/Slc39a12/Slc1a6/Slc9a1/Slc7a11/Kcnd3/Slc7a1/Akt2/Slc36a2/Slc24a2/Kcne2/Iscu/Slc30a1/Slc6a13/Kcnk5/Slc15a2/Acsl5/…
GO:0015849	organic acid transport	278	0.458101	1.8328	5.0721e-08	4.34305e-07	1.26442e-07	3369	tags=31%, list=19%, signal=26%	Plin2/Nfkbie/Slc2a1/Apoe/Emb/Folr1/Arg1/Adora1/Slco1a4/Rgs2/Slc16a3/Slc7a2/Fabp5/Slc38a3/Slc1a2/Slco1c1/Ntrk2/Eprs/Fxyd1/Stxbp1/Slc16a2/Grin2b/Slc43a2/Rgs4/Gfap/Adora2a/Arl6ip1/Pla2r1/Gm6614/Gabbr1/Tnfsf11/Kcnj10/Il1a/Slc17a7/Thbs1/Syt4/Pla2g4a/Htr2c/Dpysl2/Grm1/Mif/Slc6a1/Slc6a15/Kmo/Irs2/Proca1/Edn1/Slc3a2/Slc6a17/Fabp3/Slc6a20a/Tnfrsf11a/Slco2b1/Ace/Psen1/Abcg2/Slc7a8/Slc25a11/Acsl4/Slc25a38/R…
GO:0032259	methylation	347	-0.352178	-1.7096	5.10335e-08	4.34305e-07	1.26442e-07	4374	tags=41%, list=25%, signal=31%	Dnmt3l/Bend3/Fam98a/Tyw3/As3mt/Mrm1/Trmt6/Ramac/Kdm1a/Dnmt3a/Nelfa/Prdm9/Fh1/Mettl9/Setd1b/Mettl2/Prmt5/Arid4b/Mrm3/Tdrd12/Trmt10a/Wdr5b/Atf7ip/Kdm1b/Setd1a/Sirt1/Ctr9/Kdm4d/Tfb1m/Camkmt/Setd2/Rnmt/Trmt10c/Trmt5/Ash1l/Tomt/Mettl14/Coprs/Mepce/Fbll1/Mettl15/Mto1/Prdm13/Gspt1/Baz2a/Asxl2/Pygo2/Mettl3/Zmpste24/Smyd4/Mphosph8/Kmt2b/Phf1/Kdm4c/Bcor/Trmt12/Ftsj1/Rif1/Setdb1/Snw1/Coq5/Setd6/Zcchc4/Suz12…
GO:0050728	negative regulation of inflammatory response	133	0.53859	2.00785	5.94492e-08	5.02506e-07	1.46297e-07	2506	tags=35%, list=14%, signal=30%	Tnfrsf1b/Apoe/Uaca/Il2ra/Cx3cr1/Ctla2a/Adora1/Cx3cl1/Rora/Trem2/Ptger4/Tnfrsf1a/Nfkb1/Grn/Nt5e/Rabgef1/Ier3/Cd44/Socs3/Smad3/Nlrp3/Adora2a/Il13/Foxf1/Sod1/Adrb2/Ndfip1/Slamf8/Smpdl3b/Mvk/Lgals9/Metrnl/Slit2/Il12b/Cdh5/Abr/Il22/Bcr/Lrfn5/Acod1/Gpx1/Cst7/Ghrl/Gper1/Nr1d2/Ptgis
GO:0045766	positive regulation of angiogenesis	172	0.508178	1.95228	6.34188e-08	5.28913e-07	1.53985e-07	2959	tags=37%, list=17%, signal=31%	Nrp1/Ramp2/Pkm/Hif1a/Jcad/Nos3/Lgals3/Ecm1/Cysltr2/Tie1/Cx3cr1/Cx3cl1/Serpine1/Cd34/Hk2/Tek/Stat3/Tnfrsf1a/Cysltr1/Flt1/Grn/Tjp1/Ctsh/Cd40/Hspb1/Adam12/Rtn4/Pak4/Vegfa/C3ar1/Akt3/Pdcd6/Ninj1/Eng/Il1a/Thbs1/Hmox1/Itga5/Itgb3/Gab1/Zc3h12a/Nfe2l2/Runx1/Btg1/Cdh5/Angptl3/Wnt5a/Angpt2/Slc39a12/Ghrl/Kdr/Prkd1/Ptgis/Il1b/Pgf/Igf2/Hpse/C3/Anxa3/Ddah1/Angpt4/Cxcr4/Sash1
GO:1904018	positive regulation of vasculature development	172	0.508178	1.95228	6.34188e-08	5.28913e-07	1.53985e-07	2959	tags=37%, list=17%, signal=31%	Nrp1/Ramp2/Pkm/Hif1a/Jcad/Nos3/Lgals3/Ecm1/Cysltr2/Tie1/Cx3cr1/Cx3cl1/Serpine1/Cd34/Hk2/Tek/Stat3/Tnfrsf1a/Cysltr1/Flt1/Grn/Tjp1/Ctsh/Cd40/Hspb1/Adam12/Rtn4/Pak4/Vegfa/C3ar1/Akt3/Pdcd6/Ninj1/Eng/Il1a/Thbs1/Hmox1/Itga5/Itgb3/Gab1/Zc3h12a/Nfe2l2/Runx1/Btg1/Cdh5/Angptl3/Wnt5a/Angpt2/Slc39a12/Ghrl/Kdr/Prkd1/Ptgis/Il1b/Pgf/Igf2/Hpse/C3/Anxa3/Ddah1/Angpt4/Cxcr4/Sash1
GO:0010817	regulation of hormone levels	465	0.406383	1.67195	6.44377e-08	5.33851e-07	1.55423e-07	4119	tags=35%, list=24%, signal=27%	Dgat1/Ttr/Tnf/Pcsk2/Hif1a/Dkk3/Dab2/Dhrs3/Camk2n1/Adora1/Nnat/Ece1/Nos2/Snap25/Ecrg4/Rab11fip1/Ptger4/Furin/Ffar2/Slco1c1/Lif/Nfkb1/Syt7/Ltbp4/Igf1r/Myrip/Pcsk1n/Atg7/Pim3/Cplx1/Nrxn1/Ctsb/Ctsl/Lrp1/Por/Slc16a2/Glrx/Iyd/Spp1/Nos1/Vdr/Cyp46a1/Acvr2a/Rac1/Cnr1/Trpv4/Gabbr1/Nell2/Tnfsf11/Ctsk/Pfkl/Niban2/Arrb1/Rab8b/Chd7/Ghr/Ptprn2/Anxa5/Ednrb/Adcy5/Trpm4/Il6/Htr2c/Sidt2/Glul/Tspo/Slc39a14/Tcirg1/Kc…
GO:0051048	negative regulation of secretion	169	0.509888	1.96441	6.6431e-08	5.39644e-07	1.5711e-07	4245	tags=47%, list=24%, signal=36%	Tnfrsf1b/Apoe/Cbarp/Rsad2/Adora1/Rab11fip1/Ptger4/Lif/Tnfrsf1a/Ppp1r9a/Ccr2/Pim3/Rabgef1/P2ry12/Nos1/Trim9/Foxf1/Pla2r1/Wnk1/Cnr1/Gabbr1/Pfkl/Syt4/Hmox1/Anxa5/Il6/Tspo/F2r/Lgals9/Rab11fip5/Fkbp1b/Il12b/Frmd4a/Edn1/Maob/Abr/Bcr/Igfbp3/Ace/Rab7/Stxbp5l/Acsl4/Braf/Irs1/Chga/Ghrl/Il1rn/Osm/Il1rapl1/Gnai2/Abcc8/Il1b/Hrh3/Nr1h3/Hmgcr/Rap1b/Ptpmt1/Slc30a1/Ppp3ca/Srcin1/Anpep/Abat/Vsnl1/Crhr1/Madd/Grm7/S…
GO:0002685	regulation of leukocyte migration	215	0.482728	1.88492	6.63554e-08	5.39644e-07	1.5711e-07	2668	tags=38%, list=15%, signal=32%	Lgals3/Ecm1/Icam1/Cxcl10/Ccl12/Apod/Cx3cr1/Cmklr1/Adora1/Cx3cl1/Serpine1/Trem2/Mmp14/Ccl1/Ptger4/Jam2/Lgmn/Kitl/Ptn/Ccl20/Ccr2/Tlr2/Ccl2/Rhog/Rabgef1/P2ry12/Il34/Ccl7/Aif1/Il1r1/St3gal4/Tgfb1/Cxcl12/Slamf1/Gas6/Rtn4/Vegfa/Csf1/C3ar1/F7/Wnk1/Rac1/Ninj1/Trpv4/Il1a/Thbs1/Nbl1/Cxcl14/Itgb3/Cd47/Csf1r/Thy1/Mapk3/Cd9/Slamf8/Mif/Lgals9/Slit2/Adam8/Ccr1/Sele/Edn1/Ripk3/Abr/Bcr/Dysf/Adam17/Pla2g7/Cxcl13/C…
GO:0051347	positive regulation of transferase activity	488	0.402585	1.65838	6.63621e-08	5.39644e-07	1.5711e-07	3754	tags=34%, list=21%, signal=27%	Cdkn1a/Igtp/Tnf/Src/Clu/Zeb2/Tie1/Pdgfa/Traf4/Mt3/Adora1/Mmd/Irgm1/Trem2/Tek/Map2k3/Areg/Hsp90aa1/Slc8a2/Ntrk2/Flt1/Hsph1/Ephb4/Kitl/Igf1r/Epha4/Ppp1r9a/Atp2b4/Nrxn1/Eef1a2/Cd40/Ern1/Il34/Hbegf/Sh3glb1/Pdgfc/Axl/Tgfb1/Stk11/Fermt2/Efna1/Dcun1d4/Polg2/Pim1/Ccn1/Gas6/Neurl1a/Hsp90ab1/Pdgfb/Vegfa/Csf1/Htr2b/Camk1/Tgfa/Rac1/Cemip/Tnfsf11/Thbs1/Lrp8/Cdk5r2/Ghr/Calca/Adam9/Higd1a/Itgb3/Adrb2/Gab1/Csf1r…
GO:1901343	negative regulation of vasculature development	106	0.566464	2.04688	6.73728e-08	5.40278e-07	1.57294e-07	2583	tags=39%, list=15%, signal=33%	Sparc/Cldn5/Tnf/Cxcl10/Tie1/Ecscr/Stat1/Cx3cr1/Serpine1/Ptprm/Tek/Col4a2/Ptger4/Dcn/Lif/Flt1/Ptn/Il17f/Stab1/Ccr2/Foxc1/Ccl2/Atp2b4/Sulf1/Tafa5/Stard13/Thbs1/Pgk1/Adrb2/Vash1/Epha2/Efna3/Plk2/Spred1/Amot/Adgrb3/Angpt2/Ism1/Abcc8/Ngfr/Wnt4
GO:0015711	organic anion transport	294	0.449773	1.81348	6.72608e-08	5.40278e-07	1.57294e-07	3572	tags=35%, list=20%, signal=29%	Nfkbie/Slc2a1/Emb/Folr1/Arg1/Slc4a11/Adora1/Slco1a4/Nos2/Rgs2/Slc16a3/Slc7a2/Slc37a2/Slc38a3/Ptgs2/Slc1a2/Slco1c1/Ntrk2/Slc22a8/Slco2a1/Stxbp1/Grin2b/Slc43a2/Rgs4/Gfap/Adora2a/Arl6ip1/Slc6a8/Slco3a1/Pla2r1/Gm6614/Gabbr1/Psap/Tnfsf11/Kcnj10/Il1a/Slc35b2/Slc17a7/Syt4/Cd47/Slc52a3/Pla2g4a/Htr2c/Slc4a7/Dpysl2/Grm1/Mif/Slc6a1/Slc6a15/Kmo/Proca1/Edn1/Slc3a2/Slc6a17/Slc6a20a/Tnfrsf11a/Slco2b1/Ace/Psen1/…
GO:0018212	peptidyl-tyrosine modification	303	0.44612	1.79867	7.13351e-08	5.68409e-07	1.65484e-07	3808	tags=38%, list=22%, signal=30%	Nrp1/Src/Vtn/Icam1/Csf2/Pdgfa/Il12rb1/Adora1/Enpp2/Cav1/Trem2/Tek/Ptger4/Areg/Fes/Lif/Tnfrsf1a/Flt1/Hsph1/Plpp3/Kitl/Cav2/Samsn1/Igf1r/Epha4/Csf3/Aplp2/Cd40/Zap70/Il34/Hbegf/Cd44/Socs3/Pdgfc/Cadm4/Tgfb1/Stk11/Efna1/Parp9/Il13/Gas6/Neurl1a/Pdgfb/Vegfa/Irf1/Tgfa/Cntn1/Jak3/Lrp8/Ghr/Itga5/Itgb3/Cd80/Csf1r/Gprc5a/Thy1/Ephb2/Mapk3/Il6/Ripk2/Mif/Stat5a/Il12b/Mvp/Hcls1/Il5/Il22/Fgfr2/Lilra5/Grm5/Ace/Pse…
GO:0002687	positive regulation of leukocyte migration	147	0.525987	1.98343	7.19919e-08	5.70012e-07	1.65951e-07	2668	tags=44%, list=15%, signal=38%	Lgals3/Icam1/Cxcl10/Ccl12/Cx3cr1/Cmklr1/Cx3cl1/Serpine1/Trem2/Mmp14/Ccl1/Ptger4/Jam2/Lgmn/Kitl/Ptn/Ccl20/Ccr2/Tlr2/Ccl2/P2ry12/Il34/Ccl7/Aif1/Il1r1/Tgfb1/Cxcl12/Slamf1/Gas6/Rtn4/Vegfa/Csf1/C3ar1/F7/Wnk1/Rac1/Trpv4/Il1a/Thbs1/Cxcl14/Itgb3/Cd47/Csf1r/Thy1/Mapk3/Lgals9/Adam8/Ccr1/Sele/Edn1/Dysf/Adam17/Pla2g7/Cxcl13/Calr/Wnt5a/App/Adam10/Il1b/Ptprj/Rhoa/Pgf/Fadd/Ptafr/Cd99l2
GO:0046942	carboxylic acid transport	244	0.467433	1.84453	7.27007e-08	5.72004e-07	1.66531e-07	3369	tags=34%, list=19%, signal=28%	Nfkbie/Emb/Folr1/Arg1/Adora1/Slco1a4/Nos2/Rgs2/Slc16a3/Slc7a2/Slc38a3/Ptgs2/Slc1a2/Slco1c1/Ntrk2/Slco2a1/Stxbp1/Grin2b/Slc43a2/Rgs4/Gfap/Adora2a/Arl6ip1/Slc6a8/Slco3a1/Pla2r1/Gm6614/Gabbr1/Psap/Tnfsf11/Kcnj10/Il1a/Slc17a7/Syt4/Pla2g4a/Htr2c/Dpysl2/Grm1/Mif/Slc6a1/Slc6a15/Kmo/Proca1/Edn1/Slc3a2/Slc6a17/Slc6a20a/Tnfrsf11a/Slco2b1/Ace/Psen1/Abcg2/Slc7a8/Slc25a11/Acsl4/Slc25a38/Slc1a6/Slc16a9/Mapk9/S…
GO:0008217	regulation of blood pressure	176	0.50186	1.92856	7.54114e-08	5.85961e-07	1.70594e-07	4706	tags=52%, list=27%, signal=38%	Gch1/Ramp2/Nos3/Camk2n1/Kl/Atp1a2/Adora1/Cd34/Gna13/Ece1/Nos2/Ptgs2/Nr2f2/Ier3/Col1a2/Npr1/Smad3/Nos1/Gas6/Pdgfb/Cacna1b/C3ar1/Wnk1/Nampt/Acta2/Cnr1/Asic2/Eng/Gpr37l1/Sod1/Calca/Bmpr2/Hmox1/Slc2a5/Ednrb/Adrb2/F2r/Adamts16/Ahr/Plcb3/Sod2/Edn1/F11r/Id2/Oprl1/Ace/Tnni3/Adrb1/Glp1r/Atp2b1/Hsd11b2/Kdr/Agtrap/Ar/Rhoa/Tacr3/Ptafr/Hrh3/Scpep1/Ptpro/Cyba/Ddah1/Emp2/Atp6ap2/Abcc9/Anpep/Abat/Pomc/Rarres2/P2…
GO:0060560	developmental growth involved in morphogenesis	265	0.459692	1.8353	7.50636e-08	5.85961e-07	1.70594e-07	2531	tags=27%, list=14%, signal=24%	Tnr/Nrp1/Zeb2/Apoe/Sema4c/Mt3/Sall1/Cyfip1/Map1b/Rnf157/Lamb2/Areg/Hsp90aa1/Bcan/Ifrd1/Ccr5/Ndel1/Lrp1/Ocm/Sema7a/Sh3glb1/Tgfb1/Stk11/Trim46/Cxcl12/Ptprs/Picalm/Flrt3/Hsp90ab1/Nrp2/Rtn4/Unc13a/Vegfa/Csf1/Plxna4/Dclk1/Rims1/Sh3gl2/Sema3c/Cpne6/Syt4/Bmpr2/Csf1r/C9orf72/Trpv2/Dpysl2/Spry1/Ahr/Slit2/Slit3/Mapt/Edn1/Fgfr2/Ulk1/Nkd1/Flrt1/Lhx2/Fn1/Rab11a/Ndn/Prkcz/Tnfrsf12a/Fstl4/Clasp2/Wnt5a/Sox9/App/…
GO:0031099	regeneration	142	0.529733	1.98597	9.17416e-08	7.04103e-07	2.04989e-07	2587	tags=37%, list=15%, signal=31%	Cdkn1a/Tnr/Pkm/Folr1/Serpine1/Lamb2/Ptgfrn/Lif/Capn3/Grn/Ifrd1/Ptn/Igf1r/Epha4/Cebpb/Ndel1/Lrp1/Kpna1/Ocm/Tgfb1/Gfap/Cxcl12/Ptprs/Nefl/Mmp2/Rtn4/Plau/Ninj1/Hmox1/Scarf1/Mustn1/Thy1/Il6/Cd9/Fas/Fkbp1b/Stk24/Large1/Gap43/Ulk1/Ccnd1/Ace/Dysf/Adam17/Gpx1/Igsf10/Braf/Tec/Yap1/Itpr1/Nrep/Myoz1
GO:0072503	cellular divalent inorganic cation homeostasis	475	0.403085	1.65798	9.1686e-08	7.04103e-07	2.04989e-07	2882	tags=29%, list=16%, signal=25%	Ramp3/Cxcl1/Ccrl2/Ccl8/Cxcl10/Apoe/Ccl12/Got1/Itgav/Atp1a2/Cx3cr1/Mt3/Cmklr1/Cx3cl1/Ero1a/Gna13/Cav1/Hexb/Ccl1/Ptger4/Slc8a2/Capn3/1600014C10Rik/Gna15/Cav2/Ccr2/Cxcr6/Ryr2/Fxyd1/Ccr5/Ccl2/Bok/Atp2b4/Atp2b3/Cd40/Lrp1/Cacna2d1/Grina/Grin2b/Smad3/Tgfb1/Ccl3/Cacnb3/Gnb1/Spp1/Nos1/Ank2/Vdr/Kcnk3/Ptger2/Il13/Atp2b2/Slc39a4/Tmem64/Cacna1b/Pde4d/Htr2b/Diaph1/C3ar1/Nalf1/Grin1/Tgm2/Gpr65/Ubash3b/Trpv4/Cem…
GO:0010594	regulation of endothelial cell migration	162	0.51308	1.95707	9.72645e-08	7.39867e-07	2.15402e-07	2581	tags=36%, list=15%, signal=31%	Sparc/Nrp1/Tnf/Hif1a/Jcad/Nos3/Apoe/Ptprm/Tek/Map2k3/Dcn/Ptgs2/Lgmn/Nr2f2/Grn/Plpp3/Atp2b4/Bsg/Cd40/Dnaja4/Hspb1/Tgfb1/Efna1/Gpi1/Amotl1/Stard13/Pdgfb/Vegfa/Bcar1/Akt3/Pdcd6/Rac1/Thbs1/Mmrn2/Bmpr2/Hmox1/Itgb3/Zc3h12a/Nfe2l2/Glul/Vash1/Epha2/Stat5a/Slit2/Adora2b/Plk2/Spred1/Amot/Adam17/Cxcl13/Calr/Csnk2b/Wnt5a/Angpt2/Kdr/Prkd1/Flt4/Rhoa/Igf2
GO:0055074	calcium ion homeostasis	471	0.405709	1.66814	9.75844e-08	7.39867e-07	2.15402e-07	2882	tags=30%, list=16%, signal=26%	Ramp3/Cxcl1/Ccrl2/Ccl8/Cxcl10/Apoe/Ccl12/Camk2n1/Kl/Got1/Itgav/Atp1a2/Cx3cr1/Cmklr1/Cx3cl1/Ero1a/Gna13/Cav1/Hexb/Ccl1/Ptger4/Slc8a2/Capn3/1600014C10Rik/Gna15/Cav2/Nt5e/Ccr2/Cxcr6/Ryr2/Fxyd1/Ccr5/Ccl2/Bok/Atp2b4/Atp2b3/Cd40/Lrp1/Cacna2d1/Grina/Grin2b/Smad3/Tgfb1/Ccl3/Cacnb3/Gnb1/Spp1/Nos1/Ank2/Vdr/Kcnk3/Ptger2/Il13/Atp2b2/Tmem64/Cacna1b/Pde4d/Htr2b/Diaph1/C3ar1/Nalf1/Grin1/Tgm2/Gpr65/Ubash3b/Trpv4…
GO:0071675	regulation of mononuclear cell migration	114	0.555542	2.02212	9.98827e-08	7.50954e-07	2.18629e-07	2668	tags=45%, list=15%, signal=38%	Lgals3/Ecm1/Cxcl10/Ccl12/Apod/Cx3cr1/Cmklr1/Cx3cl1/Serpine1/Ccl1/Jam2/Lgmn/Ccl20/Ccr2/Ccl2/Il34/Ccl7/Aif1/Tgfb1/Cxcl12/Slamf1/Gas6/Csf1/C3ar1/Wnk1/Ninj1/Trpv4/Thbs1/Nbl1/Cxcl14/Itgb3/Cd47/Csf1r/Mapk3/Slamf8/Lgals9/Slit2/Adam8/Ccr1/Ripk3/Adam17/Pla2g7/Cxcl13/Calr/Wnt5a/App/Adam10/Ptprj/Rhoa/Fadd/Cd99l2
GO:1903076	regulation of protein localization to plasma membrane	112	0.556111	2.01558	1.00247e-07	7.50954e-07	2.18629e-07	2841	tags=36%, list=16%, signal=30%	Itga3/Ramp3/Tnf/Lgals3/Dab2/Bcl2l1/Tamalin/Abi3/Trem2/Mmp14/Vamp4/Rhoq/Sqstm1/Atp2b4/Rhog/Nrxn1/Arhgap44/Lrp1/Tgfb1/Picalm/Cltc/Tmbim1/Arf6/Ephb2/Epha2/Ppfia1/Ap2m1/Rab11a/Prnp/Nkd2/Sorbs1/Gper1/Camk2b/Ar/Pid1/Stx8/Clip3/Stx3/Tmem59/Stx4a
GO:0016525	negative regulation of angiogenesis	103	0.565904	2.03532	1.04324e-07	7.68956e-07	2.23871e-07	2206	tags=36%, list=13%, signal=32%	Sparc/Cldn5/Tnf/Cxcl10/Tie1/Ecscr/Stat1/Cx3cr1/Serpine1/Ptprm/Tek/Col4a2/Dcn/Lif/Flt1/Ptn/Il17f/Stab1/Ccr2/Foxc1/Ccl2/Atp2b4/Sulf1/Tafa5/Stard13/Thbs1/Pgk1/Adrb2/Vash1/Epha2/Efna3/Plk2/Spred1/Amot/Adgrb3/Angpt2/Ism1
GO:0098657	import into cell	218	0.478693	1.87073	1.04494e-07	7.68956e-07	2.23871e-07	4023	tags=39%, list=23%, signal=31%	Slc15a3/Ramp3/Slc2a1/Folr1/Arg1/Atp1a2/Trem2/Rgs2/Slc7a2/Slc9a5/Plppr4/Slc1a2/Slc8a2/Eprs/Slc16a2/Hcn2/Slc43a2/Rgs4/Gfap/Nos1/Slc39a4/Cacna1b/Arl6ip1/Kcnj9/Nalf1/Wnk1/Trpv4/Kcnj10/Thbs1/Slc2a5/Itgb3/Atp1a3/Kcnj13/Adrb2/Trpm4/Slc12a8/Trpv2/Grm1/Slc39a14/Slc6a1/Slc17a6/Irs2/Slc3a2/Fabp3/Slc6a20a/Kcnj4/Psen1/Prnp/Slc7a8/Adrb1/Wnk2/Slc39a12/Slc1a6/Slc9a1/Slc7a11/Kcnd3/Slc7a1/Akt2/Slc36a2/Slc24a2/Flot…
GO:0046883	regulation of hormone secretion	256	0.457717	1.81963	1.03453e-07	7.68956e-07	2.23871e-07	4223	tags=39%, list=24%, signal=30%	Tnf/Hif1a/Dab2/Camk2n1/Adora1/Nnat/Nos2/Snap25/Ecrg4/Rab11fip1/Ptger4/Ffar2/Lif/Syt7/Myrip/Atg7/Pim3/Nrxn1/Lrp1/Glrx/Spp1/Nos1/Vdr/Acvr2a/Rac1/Cnr1/Gabbr1/Nell2/Tnfsf11/Pfkl/Arrb1/Rab8b/Chd7/Anxa5/Adcy5/Trpm4/Il6/Htr2c/Sidt2/Glul/Tspo/Tcirg1/Runx1/Rab11fip5/Fkbp1b/Irs2/Inhba/Edn1/Cd38/Igfbp3/Stxbp5l/Gpr68/Doc2b/Acsl4/Sri/Irs1/Chga/Ghrl/Pax6/Hcar2/Glp1r/Gper1/Osm/Abcc8/Il1b/Epha5/Eipr1/Ano1/Hmgcr/…
GO:0051047	positive regulation of secretion	343	0.425702	1.72821	1.12023e-07	8.19539e-07	2.38597e-07	3029	tags=32%, list=17%, signal=27%	Il4ra/Hif1a/Lgals3/Dab2/Scamp5/Camk2n1/Prl/Adora1/Bcl2l1/Nnat/Tgfb3/Trem2/Snap25/Ecrg4/Ptger4/Lif/Syt7/Myrip/Rab15/Atg7/Tlr2/Bsg/Stxbp1/Lrp1/Grin2b/Ncs1/Tgfb1/Glrx/Cxcl12/Spp1/Adora2a/Vdr/Il13/Rtn4/Cacna1b/Acvr2a/Stx1b/Unc13a/Pla2r1/Rac1/Lamp1/Gabbr1/Nell2/Tnfsf11/Il1a/Cacna1g/Arf6/Arrb1/Rab8b/Cdk5r2/Syt4/Rab9/Apbb1/Adam9/Ednrb/Pla2g4a/Trpm4/Htr2c/Glul/Dpysl2/Ptpn23/Mif/Slc6a1/Rab34/Runx1/Ang/Kmo…
GO:0006820	anion transport	412	0.413355	1.68818	1.13468e-07	8.25283e-07	2.40269e-07	3861	tags=36%, list=22%, signal=29%	Nfkbie/Slc2a1/Emb/Folr1/Arg1/Slc4a11/Adora1/Slco1a4/Nos2/Rgs2/Slc16a3/Slc7a2/Slc37a2/Slc25a3/Slc38a3/Ptgs2/Slc1a2/Slco1c1/Ntrk2/Slc34a3/Fxyd1/Slc22a8/Slco2a1/Clic6/Cebpb/Stxbp1/Tcaf1/Grin2b/Slc43a2/Rgs4/Gfap/Adora2a/Best1/Clcn5/Arl6ip1/Slc6a8/Slco3a1/Pla2r1/Gm6614/Gabbr1/Psap/Tnfsf11/Kcnj10/Il1a/Slc35b2/Xpr1/Slc17a7/Syt4/Cd47/Slc52a3/Gabra2/Pla2g4a/Htr2c/Slc12a8/Clcn3/Slc4a7/Tspo/Dpysl2/Grm1/Mif/…
GO:0042886	amide transport	306	0.440935	1.77884	1.167e-07	8.43883e-07	2.45684e-07	4223	tags=38%, list=24%, signal=29%	Dgat1/Slc15a3/Tnf/Hif1a/Camk2n1/Folr1/Adora1/Nnat/Nos2/Ecrg4/Ptger4/Ffar2/Lif/Syt7/Myrip/Atg7/Pim3/Slc22a8/Cplx1/Nrxn1/Lrp1/Pltp/Slc16a2/Glrx/Nos1/Tap1/Slco3a1/Rac1/Cnr1/Trpv4/Gabbr1/Psap/Tnfsf11/Pfkl/Arrb1/Rab8b/Chd7/Ptprn2/Anxa5/Adcy5/Trpm4/Il6/Htr2c/Sidt2/Glul/Pou3f3/Tcirg1/Rab11fip5/Fkbp1b/Irs2/Exoc3l/Edn1/Cd38/Stxbp5l/Abcg2/Gpr68/Doc2b/Acsl4/Sri/Irs1/Chga/Ghrl/Pax6/Slc7a11/Glp1r/Tap2/Gper1/C…
GO:0071216	cellular response to biotic stimulus	225	0.469536	1.83623	1.19611e-07	8.59962e-07	2.50365e-07	2695	tags=35%, list=15%, signal=30%	Igtp/Cxcl1/Tnf/Gch1/Tnfrsf1b/Gbp2/Nos3/Irak2/Cxcl10/Ccl12/Litaf/Stat1/Cx3cr1/Cx3cl1/Serpine1/Irgm1/Cxcl16/Nos2/Trem2/Pde4b/Nfkbib/Map2k3/Nfkb1/Nfkbia/Cd68/Tlr2/Ccl2/Cebpb/Vim/Casp1/Cd14/Axl/Sbno2/Cfh/Tgfb1/Nlrp3/Fcgr4/Pde4d/Cd274/B2m/Ly86/Tnip1/Il1a/Clec7a/Adam9/Cd80/Tnip3/Arid5a/Trim30a/Cxcl2/Paf1/Zc3h12a/Mapk3/Il6/Ripk2/Pf4/Hspa5/Mif/Cd86/Cxcl3/Il12b/Notch2/Cd180/Bcr/Acod1/Cxcl9/Trim12c/Cxcl13/…
GO:2000181	negative regulation of blood vessel morphogenesis	105	0.568049	2.04742	1.28313e-07	9.17258e-07	2.67046e-07	2583	tags=39%, list=15%, signal=33%	Sparc/Cldn5/Tnf/Cxcl10/Tie1/Ecscr/Stat1/Cx3cr1/Serpine1/Ptprm/Tek/Col4a2/Ptger4/Dcn/Lif/Flt1/Ptn/Il17f/Stab1/Ccr2/Foxc1/Ccl2/Atp2b4/Sulf1/Tafa5/Stard13/Thbs1/Pgk1/Adrb2/Vash1/Epha2/Efna3/Plk2/Spred1/Amot/Adgrb3/Angpt2/Ism1/Abcc8/Ngfr/Wnt4
GO:0032409	regulation of transporter activity	277	0.446597	1.78416	1.35245e-07	9.61317e-07	2.79874e-07	3565	tags=35%, list=20%, signal=28%	Cbarp/Atp1a2/Cav1/Trem2/Pde4b/Ctss/Scn1b/Fxyd6/Ryr2/Fxyd1/Homer1/Ccl2/Wwp2/Nrxn1/Cacna2d1/Tcaf1/Cttnbp2nl/Rrad/Glrx/Cacnb3/Ifngr1/Ank2/Pim1/Ifngr2/Actn2/Sumo1/Fxyd5/Gem/Pde4d/Rasgrf1/Cabp1/Rgs9/Wnk1/Mapk8ip2/Hecw2/Asic2/Dapk1/Fkbp1a/Shank1/Slc5a3/Hpca/Adrb2/Ndfip1/Rph3a/Ephb2/1810037I17Rik/Kcna1/Calm1/Tlr9/Kcnc1/Fkbp1b/Edn1/Hspa2/Chp1/Ppp2ca/Shank3/Oprl1/Kcnab1/Grm5/Dysf/Prnp/Fhl1/Nlgn1/Kcng1/Adr…
GO:0043524	negative regulation of neuron apoptotic process	177	0.493295	1.89657	1.63881e-07	1.15828e-06	3.37216e-07	2777	tags=32%, list=16%, signal=27%	Nr4a3/Nrp1/Hif1a/Apoe/Ccl12/Cx3cr1/Mt3/Cx3cl1/Bcl2l1/Tgfb3/Ntrk2/Lgmn/Grn/Hsph1/Nr4a2/Ccl2/Cebpb/Bok/Nes/Stxbp1/Lrp1/Kdm2b/Axl/Gpi1/Adora2a/Nos1/Faim2/Nefl/Hsp90ab1/Vegfa/Grin1/Arrb1/Sod1/Hmox1/F2r/Adam8/Cntfr/Sod2/Grik2/Hspd1/Mt1/Psen1/Unc5b/Optn/Braf/Foxq1/Nrbp2/Glp1r/Chl1/Btg2/Kdr/Nfatc4/Ngfr/Rhoa/Bag1/Ptprz1/Gabrb2
GO:0048660	regulation of smooth muscle cell proliferation	167	0.503642	1.9328	1.71956e-07	1.20852e-06	3.51844e-07	2797	tags=36%, list=16%, signal=30%	Cdkn1a/Nr4a3/Tnf/Src/Hif1a/Nos3/Apoe/Apod/Cx3cl1/Gna13/Cav1/Tgfb3/Rgs5/Ptgs2/Flt1/Igf1r/Ern1/Hbegf/Aif1/Npr1/Tgfb1/Il13/Mmp2/Tafa5/Ccn4/Pdgfb/Pde4d/Vegfa/C3ar1/Nampt/Thbs1/Bmpr2/Hmox1/Ptgir/Itgb3/Il6/Ndrg4/Efemp2/Ang/Il12b/Sod2/Cdh13/Igfbp5/Edn1/Fgfr2/Id2/Igfbp3/Gper1/Gnai2/P2ry6/Rhoa/Traf6/Ctnnbip1/Pdgfrb/Ndrg2/Ptafr/Ddr2/Vipr2/Hmgcr/Cyba
GO:0060078	regulation of postsynaptic membrane potential	113	0.551717	2.00066	1.79038e-07	1.25127e-06	3.64288e-07	3762	tags=42%, list=22%, signal=34%	Adora1/Cx3cl1/Slc8a2/Ppp1r9a/Nrxn1/Igsf9b/Prkar1b/Celf4/Grin2b/Rgs4/Cacnb3/Adora2a/Gria1/Stx1b/Grin1/Baiap2/Sez6/Rims1/Mapk8ip2/Slc17a7/Shank1/Adrb2/Rgs7bp/Gabra2/Begain/Grik2/Mpp2/Shank3/Insyn1/Prkcz/Nlgn1/Adrb1/Ghrl/App/Rims2/Ngfr/Pclo/Gabra3/Bscl2/Ppp3ca/Atxn1/Abat/Dbn1/Cdk5/P2rx4/Cbln1/Dlg4/Unc13b
GO:0001503	ossification	372	0.419137	1.70787	1.81841e-07	1.2638e-06	3.67937e-07	2669	tags=28%, list=15%, signal=25%	Tmem119/Tnf/Hif1a/Ecm1/Isg15/Dhrs3/Kl/Fhl2/Prl/Rsad2/Mgp/Srgn/Rbpj/Mmp14/Ptger4/Junb/Areg/Ptgs2/Ccn2/Ptn/Pdlim7/Foxc1/Cebpb/Smad6/Ski/Col1a2/Ifi204/Npnt/Sbno2/Smad3/Tgfb1/Fermt2/Cdk6/Sh3pxd2b/Spp1/Wwtr1/Vdr/Ccn1/Ltbp3/Mmp2/Tmem64/Ccn4/Fam20c/Acvr2a/Npr2/Vegfa/Csf1/Bambi/Runx3/Chrd/Gabbr1/Tnfsf11/Tob2/Smad7/Cebpa/Calca/Bmpr2/Tent5a/Adrb2/Chsy1/Zbtb16/Mapk3/Trpm4/Il6/Lmna/Epha2/Tcirg1/Runx1/Ahr/Mts…
GO:0010469	regulation of signaling receptor activity	129	0.536507	1.99265	1.88241e-07	1.2939e-06	3.767e-07	2325	tags=32%, list=13%, signal=28%	Ramp3/Tnf/Src/Hif1a/Adora1/Serpine1/Areg/Dlgap3/Homer1/Ccl2/Aplp2/Dlgap1/Nrxn1/Hbegf/Ifngr1/Ifngr2/Neurl1a/Pde4d/Rasgrf1/Rgs9/Plau/Tgfa/Mapk8ip2/Dapk1/Shank1/Adrb2/Gprc5a/Rph3a/Ephb2/Begain/Edn1/Dlgap2/Ppp2ca/Shank3/Tafa1/Psen1/Adam17/Nlgn1/Prrt1/Errfi1/App
GO:0045860	positive regulation of protein kinase activity	329	0.434377	1.75966	1.87718e-07	1.2939e-06	3.767e-07	3786	tags=36%, list=22%, signal=29%	Cdkn1a/Igtp/Tnf/Src/Clu/Zeb2/Pdgfa/Traf4/Mt3/Adora1/Mmd/Irgm1/Map2k3/Areg/Hsp90aa1/Slc8a2/Flt1/Hsph1/Kitl/Epha4/Ppp1r9a/Atp2b4/Nrxn1/Cd40/Ern1/Il34/Hbegf/Pdgfc/Tgfb1/Stk11/Fermt2/Efna1/Pim1/Ccn1/Gas6/Neurl1a/Hsp90ab1/Pdgfb/Vegfa/Csf1/Htr2b/Camk1/Tgfa/Cemip/Tnfsf11/Thbs1/Lrp8/Cdk5r2/Ghr/Calca/Adam9/Higd1a/Itgb3/Adrb2/Gab1/Csf1r/Marcks/Mif/Tpd52l1/Tlr9/Ang/Cd86/Adam8/Il12b/Edn1/Ripk3/Ppp2ca/Lilra5/…
GO:0001666	response to hypoxia	200	0.481398	1.87694	1.91477e-07	1.30895e-06	3.81081e-07	3836	tags=42%, list=22%, signal=33%	Hif1a/Mt3/Cryab/Adora1/Cd34/Rora/Ece1/Cav1/Tgfb3/Nos2/Tek/Rbpj/Flt1/Fosl2/Epha4/Ryr2/Nr4a2/Plat/Plk3/Casp1/Grin2b/Smad3/Gnb1/Kcnk3/Mmp2/Rtn4/Vegfa/Plau/Egln3/Eno1/Ddit4/Eng/Bnip3/Hmox1/Higd1a/Pgk1/Adrb2/Epas1/Nfe2l2/Kcnma1/Ang/Adam8/Edn1/Vasn/Cd38/Cryaa/Adam17/Egln1/Arnt2/Tmbim6/Nop53/Slc2a8/Scn2a/Zfp36l1/Slc9a1/Vldlr/Sirt2/Kdr/Kcnd2/Itpr1/Ptgis/Pgf/Pdk3/Chchd2/Wtip/Ddah1/Aqp3/Raf1/Vhl/Fam162a/Tg…
GO:0002697	regulation of immune effector process	374	0.417459	1.69906	2.2977e-07	1.56219e-06	4.54808e-07	2635	tags=31%, list=15%, signal=27%	Nr4a3/Cxcl1/Tnf/Tnfrsf1b/Il4ra/Il17a/Fcgr1/Fgl2/Lgals3/Serping1/Dhx58/Bst2/Arg1/Rsad2/Cx3cr1/Nfkbid/H2-D1/Tgfb3/H2-Q6/Trem2/Hspa8/Tek/H2-K1/Fes/Ffar2/Grn/H2-Q7/Il17f/Lta/Ccr2/Serpinb9/Tlr2/Ccl2/H2-Q4/Rabgef1/Cd40/Stxbp1/Sema7a/Il1r1/Cfh/Tgfb1/Nlrp3/Gpi1/Foxj1/H2-T23/Il13/Tap1/Slamf1/Clnk/Foxf1/Rtn4/H2-T22/Irf1/Lamp1/B2m/Jak3/Smad7/Laptm5/Hmox1/Il18rap/Ndfip1/Cd47/Arid5a/Zc3h12a/Ephb2/Hmces/H2-M3/…
GO:0050730	regulation of peptidyl-tyrosine phosphorylation	244	0.459861	1.81465	2.36403e-07	1.5986e-06	4.65408e-07	2704	tags=32%, list=15%, signal=27%	Nrp1/Src/Vtn/Icam1/Csf2/Pdgfa/Adora1/Enpp2/Cav1/Trem2/Ptger4/Areg/Lif/Tnfrsf1a/Hsph1/Plpp3/Kitl/Cav2/Samsn1/Epha4/Csf3/Aplp2/Cd40/Il34/Hbegf/Cd44/Socs3/Pdgfc/Cadm4/Tgfb1/Stk11/Efna1/Parp9/Il13/Gas6/Neurl1a/Pdgfb/Vegfa/Irf1/Tgfa/Cntn1/Lrp8/Ghr/Itga5/Itgb3/Cd80/Csf1r/Gprc5a/Thy1/Il6/Ripk2/Mif/Il12b/Mvp/Hcls1/Il5/Il22/Lilra5/Grm5/Ace/Psen1/Ifnar1/Prkcz/Adam17/Prnp/Tec/Errfi1/App/Bst1/Osm/Fgfr3/Sema4…
GO:0002790	peptide secretion	256	0.450945	1.79271	2.99856e-07	2.01677e-06	5.87154e-07	4223	tags=38%, list=24%, signal=29%	Dgat1/Tnf/Hif1a/Camk2n1/Adora1/Nnat/Nos2/Ecrg4/Ptger4/Ffar2/Lif/Syt7/Myrip/Atg7/Pim3/Cplx1/Nrxn1/Lrp1/Slc16a2/Glrx/Nos1/Rac1/Cnr1/Trpv4/Gabbr1/Tnfsf11/Pfkl/Arrb1/Rab8b/Chd7/Ptprn2/Anxa5/Adcy5/Trpm4/Il6/Htr2c/Sidt2/Glul/Tcirg1/Rab11fip5/Fkbp1b/Irs2/Exoc3l/Edn1/Cd38/Stxbp5l/Gpr68/Doc2b/Acsl4/Sri/Irs1/Chga/Ghrl/Pax6/Glp1r/Gper1/Cpe/Il1rn/Abcc8/Rims2/Il1b/Pclo/Epha5/Eipr1/Ano1/Hmgcr/Hmgn3/Stx4a/Ptpmt…
GO:0090092	regulation of transmembrane receptor protein serine/threonine kinase signaling pathway	235	0.461369	1.81071	3.03574e-07	2.03086e-06	5.91256e-07	3170	tags=30%, list=18%, signal=25%	Itga3/Ldlrad4/Pmepa1/Zeb2/Dab2/Folr1/Got1/Cav1/Tgfb3/Rbpj/Furin/Cav2/Il17f/Smad6/Ski/Lrp1/Skil/Sulf1/Npnt/Smad3/Tgfb1/Stk11/Ccn1/Hsp90ab1/Acvr2a/Bambi/Chrd/Eng/Kcp/Smad7/Msx1/Zic2/Thbs1/Bmpr2/Nbl1/Rasl11b/Chst11/Spry1/Hspa5/Lgals9/Fstl1/Notch2/Sh2b1/Inhba/Zfp703/Cdh5/Vasn/Spred1/Scube3/Htra3/Dact2/Adam17/Csnk2b/Wnt5a/Ing2/Gdf15/Kdr/Vsir/Zfp423/Sdcbp/Nrep/Onecut2/Smurf1/Rgma/Tsku/Rbpms/Sorl1/Spred…
GO:0043254	regulation of protein-containing complex assembly	409	0.406504	1.66108	3.09013e-07	2.04537e-06	5.95481e-07	3064	tags=28%, list=18%, signal=24%	Igtp/Ldlrad4/Pmepa1/Tnf/Src/Clu/Hspa1b/Hspa1a/Lgals3/Icam1/Csf2/Apoe/Isg15/Capg/Cryab/Kank1/Plek/Irgm1/Cav1/Cyfip1/Map1b/Trem2/Ptger4/Fes/Hsp90aa1/Ppp1r9a/Csf3/Tlr2/Snap91/Arpc3/Smad6/P2ry12/Fscn1/Stxbp1/Sh3glb1/Tgfb1/Fermt2/Kank3/Eln/Esam/Rhoc/Caly/Trim9/Sumo1/Stx1b/Unc13a/Vegfa/Capza2/Baiap2/Rims1/Rac1/Tmsb4x/Arf6/Dctn1/Arpc2/Sgk1/Cotl1/Trim30a/Bik/Fas/Cdc42ep4/Fnip2/Ahr/Slit2/Inpp5j/Insm1/Hcls…
GO:0001558	regulation of cell growth	422	0.405823	1.65953	3.08685e-07	2.04537e-06	5.95481e-07	2978	tags=28%, list=17%, signal=24%	Cdkn1a/Tnr/Nrp1/Hspa1b/Hspa1a/Dab2/Apoe/Sema4c/Bst2/Fam107a/Mt3/Cryab/Cxcl16/Cyfip1/Map1b/Rgs2/Rnf157/Igfbp7/Mmp14/Gng4/Ifrd1/Ccr5/Ndel1/Lrp1/Hbegf/Kif26a/Ocm/Kdm2b/Cd44/Sema7a/Sh3glb1/Smad3/Tgfb1/Rrad/Rgs4/Stk11/Trim46/Cxcl12/Ptprs/Picalm/Ccn4/Rtn4/Unc13a/Vegfa/Plxna4/Rims1/Dcstamp/Sema3c/Eno1/Cpne6/Dnph1/Tro/Smad7/Adam15/Msx1/Lgi1/Il3ra/Syt4/Bmpr2/Sgk1/Epb41l3/Trpv2/Sox17/Dpysl2/Slit2/Slit3/Inh…
GO:0051897	positive regulation of protein kinase B signaling	104	0.571927	2.05771	3.16337e-07	2.08283e-06	6.06385e-07	2709	tags=39%, list=16%, signal=34%	Ramp3/Tnf/Src/Pdgfa/Cx3cr1/Cx3cl1/Tek/Hsp90aa1/Igf1r/Csf3/Nrxn1/P2ry12/Hbegf/Axl/Tgfb1/Fermt2/Cxcl12/Gcnt2/Gas6/Hsp90ab1/Rtn4/Vegfa/F7/Rasd2/Eng/Tnfsf11/Thbs1/Il6/Adam8/Igfbp5/Hcls1/Gpx1/F10/Tnfaip8l3/Gper1/Gdf15/Osm/Ngfr/Ptprj/Igf2/Hpse
GO:0021953	central nervous system neuron differentiation	175	0.488975	1.88156	3.46903e-07	2.27213e-06	6.61497e-07	3654	tags=34%, list=21%, signal=27%	Nrp1/D16Ertd472e/Zeb2/Ophn1/Rora/Hsp90aa1/Ntrk2/Scn1b/Epha4/Atg7/Nr4a2/Ndel1/Nrxn1/Adarb1/Kndc1/Cend1/Cntn2/Nfib/Faim2/Atp2b2/Hsp90ab1/Nrp2/Plxna4/Dclk1/Rac1/B2m/Psap/Lingo1/Csf1r/Ephb2/Ubb/Lhx6/Slit2/Inhba/Arhgap35/Fgfr2/Ulk1/Shank3/Prdm8/Scyl2/Psen1/Rac3/Pax6/Btg2/Id4/Spock1/Hprt/Tsku/Nova2/Nfix/Gli2/Ift172/Sox2/Ndnf/Pafah1b1/Cdk5/Slc4a10/Cbln1/Fgfr1
GO:0036293	response to decreased oxygen levels	214	0.470963	1.84135	3.62577e-07	2.36241e-06	6.87783e-07	3836	tags=39%, list=22%, signal=31%	Hif1a/Mt3/Cryab/Adora1/Cd34/Rora/Ece1/Cav1/Tgfb3/Nos2/Tek/Rbpj/Flt1/Fosl2/Epha4/Ryr2/Nr4a2/Plat/Plk3/Casp1/Grin2b/Smad3/Gnb1/Kcnk3/Mmp2/Rtn4/Vegfa/Plau/Egln3/Eno1/Ddit4/Eng/Bnip3/Hmox1/Higd1a/Pgk1/Adrb2/Epas1/Nfe2l2/Kcnma1/Ang/Adam8/Mir31/Edn1/Vasn/Cd38/Cryaa/Adam17/Egln1/Arnt2/Tmbim6/Nop53/Slc2a8/Scn2a/Zfp36l1/Slc9a1/Vldlr/Sirt2/Kdr/Kcnd2/Itpr1/Ptgis/Pgf/Pdk3/Chchd2/Wtip/Ddah1/Aqp3/Raf1/Vhl/Fam1…
GO:2001257	regulation of cation channel activity	169	0.497537	1.91682	3.74728e-07	2.42893e-06	7.07149e-07	4255	tags=43%, list=24%, signal=33%	Cbarp/Cav1/Trem2/Pde4b/Ctss/Scn1b/Homer1/Ccl2/Nrxn1/Cacna2d1/Rrad/Cacnb3/Ifngr1/Ank2/Ifngr2/Actn2/Sumo1/Gem/Pde4d/Rasgrf1/Cabp1/Rgs9/Mapk8ip2/Asic2/Dapk1/Fkbp1a/Shank1/Hpca/Adrb2/Rph3a/Ephb2/Kcna1/Calm1/Kcnc1/Fkbp1b/Edn1/Shank3/Oprl1/Kcnab1/Dysf/Nlgn1/Kcng1/Adrb1/Prrt1/Sri/Pkd2/App/Gper1/Abcc8/P2ry6/Calm3/Kcne2/Ank3/Jph2/Rnf207/Gpr35/Selenon/Abcc9/Jsrp1/Cacna1f/Cdk5/Rem1/S100a1/Dlg4/Cacng2/Kcnq1/…
GO:0070588	calcium ion transmembrane transport	274	0.443754	1.7738	3.80131e-07	2.45125e-06	7.13647e-07	3583	tags=37%, list=21%, signal=30%	Ramp3/Cxcl10/Cbarp/Itgav/Atp1a2/Cx3cl1/Ero1a/Orai1/Pde4b/Slc8a2/Capn3/Ryr2/Ccr5/Atp2b4/Atp2b3/P2ry12/Cacna2d1/Grin2b/Tgfb1/Rrad/Cacnb3/Ank2/Il13/Atp2b2/Gas6/Sumo1/Gem/Cacna1b/Pde4d/Htr2b/Diaph1/Cabp1/Rgs9/Nalf1/Grin1/Ubash3b/Trpv4/Cemip/Cacna1g/Chd7/Fkbp1a/Slc24a1/Ednrb/Itgb3/Hpca/Adrb2/Thy1/Trpm4/Htr2c/1810037I17Rik/Trpv2/F2r/Calm1/Tlr9/Ahr/Fkbp1b/Edn1/Hspa2/Ppp2ca/Oprl1/Cacna2d3/Slc25a25/Dysf/C…
GO:0035150	regulation of tube size	147	0.510026	1.92324	4.05156e-07	2.59923e-06	7.56728e-07	2731	tags=37%, list=16%, signal=32%	Gch1/Hif1a/Nos3/Icam1/Apoe/Atp1a2/Adora1/Cx3cl1/Ece1/Cav1/Ptprm/Rgs2/Ptgs2/Cysltr1/Foxc1/Smad6/Adora2a/Nos1/Mmp2/Pdgfb/Dusp5/Vegfa/Htr2b/Acta2/Asic2/Cacna1g/Sod1/Calca/Bmpr2/Ednrb/Adrb2/Trpm4/Htr2c/F2r/Kcnma1/Ahr/Sod2/Edn1/Adora2b/Plod3/Cd38/Kcna5/Ace/Gpx1/Adrb1/Chga/Snta1/Vstm4/Atp2b1/Gper1/Kdr/Rhoa/Tbxas1/Scpep1/Hmgcr
GO:0002443	leukocyte mediated immunity	398	0.403775	1.64901	4.45293e-07	2.84215e-06	8.27451e-07	2947	tags=32%, list=17%, signal=27%	Nr4a3/Cxcl1/Tnf/Tnfrsf1b/Il4ra/Fcgr1/Fgl2/Pi4k2a/Icam1/Ptgds/Serping1/C1qa/Bst2/Arg1/Rsad2/Cx3cr1/C1qc/H2-D1/H2-Q6/Trem2/Hspa8/H2-K1/Fes/Inpp5d/C1qb/H2-Q7/Lta/Stx11/Ccr2/Serpinb9/Tlr2/Ccl2/H2-Q4/Rabgef1/Ctsh/Cd40/Gzmc/Stxbp1/Irf7/C4b/Il1r1/Cfh/Tgfb1/Nlrp3/Foxj1/H2-T23/Il13/Batf/Tap1/Slamf1/Clnk/Foxf1/H2-T22/Lamp1/B2m/Rftn1/Jak3/Smad7/Ctsc/Gzmb/Hmox1/Il18rap/Il21r/Ndfip1/Arid5a/Hmces/H2-M3/Trpm4/I…
GO:0032612	interleukin-1 production	109	0.547032	1.97564	4.47863e-07	2.84404e-06	8.28002e-07	2805	tags=45%, list=16%, signal=38%	Tnf/Il17a/Tnfaip8/Cx3cr1/Cx3cl1/Serpinb1a/Trem2/Ptger4/Stat3/Tmem106a/Ccl20/Tlr2/Ccr5/Casp1/Hspb1/Ifi204/Smad3/Nlrp3/Ccl3/Ccn1/Gas6/Panx2/Aim2/Lpl/Calca/Il1r2/Zc3h12a/Il6/S1pr3/Ripk2/F2r/Lgals9/S100a13/Tyrobp/Lilra5/Casp4/Ifnar1/Wnt5a/Sirpa/Ghrl/Errfi1/App/Havcr2/Il1b/Serpinb1b/Gsdmd/Casp8/Hk1/Ifi211
GO:0032412	regulation of ion transmembrane transporter activity	254	0.451353	1.78901	4.50251e-07	2.84476e-06	8.28212e-07	3543	tags=35%, list=20%, signal=28%	Cbarp/Atp1a2/Cav1/Trem2/Pde4b/Ctss/Scn1b/Fxyd6/Ryr2/Fxyd1/Homer1/Ccl2/Wwp2/Nrxn1/Cacna2d1/Tcaf1/Rrad/Glrx/Cacnb3/Ifngr1/Ank2/Ifngr2/Actn2/Sumo1/Fxyd5/Gem/Pde4d/Rasgrf1/Cabp1/Rgs9/Wnk1/Mapk8ip2/Hecw2/Asic2/Dapk1/Fkbp1a/Shank1/Hpca/Adrb2/Rph3a/Ephb2/1810037I17Rik/Kcna1/Calm1/Tlr9/Kcnc1/Fkbp1b/Edn1/Hspa2/Chp1/Ppp2ca/Shank3/Oprl1/Kcnab1/Grm5/Dysf/Prnp/Fhl1/Nlgn1/Kcng1/Adrb1/Prrt1/Wnk2/Sri/Pkd2/Slc9a1…
GO:0030072	peptide hormone secretion	249	0.453836	1.79393	4.6559e-07	2.9269e-06	8.52125e-07	4223	tags=39%, list=24%, signal=30%	Dgat1/Tnf/Hif1a/Camk2n1/Nnat/Nos2/Ecrg4/Ptger4/Ffar2/Lif/Syt7/Myrip/Atg7/Pim3/Cplx1/Nrxn1/Lrp1/Slc16a2/Glrx/Nos1/Rac1/Cnr1/Trpv4/Gabbr1/Tnfsf11/Pfkl/Arrb1/Rab8b/Chd7/Ptprn2/Anxa5/Adcy5/Trpm4/Il6/Htr2c/Sidt2/Glul/Tcirg1/Rab11fip5/Fkbp1b/Irs2/Exoc3l/Edn1/Cd38/Stxbp5l/Gpr68/Doc2b/Acsl4/Sri/Irs1/Chga/Ghrl/Pax6/Glp1r/Gper1/Cpe/Il1rn/Abcc8/Rims2/Il1b/Pclo/Epha5/Eipr1/Ano1/Hmgcr/Hmgn3/Stx4a/Ptpmt1/Raf1/…
GO:0001952	regulation of cell-matrix adhesion	125	0.527327	1.94841	4.82799e-07	3.01991e-06	8.79202e-07	3469	tags=41%, list=20%, signal=33%	Nrp1/Src/Apod/Fam107a/Serpine1/Enpp2/Mmp12/Tek/Mmp14/Lrp1/Plet1/Smad3/Fermt2/Cdk6/Dlc1/Vegfa/Csf1/Coro1c/Plau/Rac1/Ninj1/Adam15/Thbs1/Itgb3/Thy1/Efemp2/Cdh13/Nexmif/Limch1/Prkcz/Phldb2/Clasp2/Sdc4/Bst1/Kdr/Plekha2/Jag1/Ptprj/Wnt4/S100a10/Onecut2/Hpse/Wdpcp/Peak1/Emp2/Fmn1/Acer2/Ptpra/Bcas3/Bcl6/Actg1
GO:1904375	regulation of protein localization to cell periphery	137	0.527533	1.97597	4.92553e-07	3.06559e-06	8.92502e-07	2841	tags=34%, list=16%, signal=29%	Itga3/Ramp3/Tnf/Lgals3/Dab2/Bcl2l1/Tamalin/Abi3/Trem2/Mmp14/Vamp4/Rhoq/Sqstm1/Epb41l2/Atp2b4/Rhog/Nrxn1/Arhgap44/Lrp1/Tgfb1/Picalm/Cltc/Gnai1/Tmbim1/Arf6/Ephb2/Epha2/Ppfia1/Epb41/Ap2m1/Rab11a/Prkcz/Prnp/Efcab7/Nkd2/Sorbs1/Gper1/Iqsec2/Camk2b/Adam10/Ar/Pid1/Stx8/Clip3/Stx3/Tmem59/Stx4a
GO:0050731	positive regulation of peptidyl-tyrosine phosphorylation	177	0.484054	1.86104	5.05096e-07	3.1281e-06	9.107e-07	3808	tags=42%, list=22%, signal=33%	Nrp1/Src/Vtn/Icam1/Csf2/Adora1/Enpp2/Trem2/Ptger4/Areg/Lif/Tnfrsf1a/Hsph1/Plpp3/Kitl/Cav2/Epha4/Csf3/Cd40/Il34/Hbegf/Cd44/Tgfb1/Stk11/Efna1/Parp9/Il13/Gas6/Neurl1a/Pdgfb/Vegfa/Tgfa/Cntn1/Lrp8/Ghr/Itga5/Itgb3/Cd80/Csf1r/Il6/Ripk2/Mif/Il12b/Hcls1/Il5/Lilra5/Grm5/Ace/Adam17/Prnp/Tec/App/Osm/Fgfr3/Sema4d/Ptprj/Igf2/Clec4n/Ptprz1/Angpt4/Gh/Cck/Ptpn1/Jak2/Srcin1/Parp14/Agrn/Tlr4/Nod2/Dlg4/Pdgfra/Il18/C…
GO:0032760	positive regulation of tumor necrosis factor production	104	0.567	2.03998	5.09796e-07	3.14165e-06	9.14645e-07	2635	tags=47%, list=15%, signal=40%	Mapkapk2/Il17a/Clu/Ccl4/Stat3/Tnfrsf1a/Tmem106a/Ccr2/Tlr2/Ccr5/Ccl2/Cyp2j6/Hspb1/Cd14/Ccl3/Ifngr1/Ccn1/Ifih1/Oas1a/Lrrfip2/Il1a/Thbs1/Lpl/Oas1g/Arid5a/Ephb2/Il6/Oas3/Ripk2/Mif/Lgals9/Tlr9/Oas2/Il12b/Fcgr3/Tyrobp/Lilra5/Hspd1/Fcer1g/Psen1/Wnt5a/App/Nfatc4/Havcr2/Abcc8/Ptprj/Ly96/Fadd/Ptafr
GO:0006874	cellular calcium ion homeostasis	448	0.404136	1.65809	5.25936e-07	3.22522e-06	9.38977e-07	2882	tags=30%, list=16%, signal=26%	Ramp3/Cxcl1/Ccrl2/Ccl8/Cxcl10/Apoe/Ccl12/Got1/Itgav/Atp1a2/Cx3cr1/Cmklr1/Cx3cl1/Ero1a/Gna13/Cav1/Hexb/Ccl1/Ptger4/Slc8a2/Capn3/1600014C10Rik/Gna15/Cav2/Ccr2/Cxcr6/Ryr2/Fxyd1/Ccr5/Ccl2/Bok/Atp2b4/Atp2b3/Cd40/Lrp1/Cacna2d1/Grina/Grin2b/Smad3/Tgfb1/Ccl3/Cacnb3/Gnb1/Spp1/Nos1/Ank2/Vdr/Kcnk3/Ptger2/Il13/Atp2b2/Tmem64/Cacna1b/Pde4d/Htr2b/Diaph1/C3ar1/Nalf1/Grin1/Tgm2/Gpr65/Ubash3b/Trpv4/Cemip/Jak3/Bnip…
GO:0007162	negative regulation of cell adhesion	286	0.436418	1.75202	5.31503e-07	3.24346e-06	9.44288e-07	2553	tags=33%, list=15%, signal=28%	Tnr/Il4ra/Src/Fgl2/Lgals3/Lamb1/Podxl/Apod/Fam107a/Il2ra/Arg1/Plxna2/Nfkbid/Serpine1/Enpp2/Kank1/Mmp12/Mmp14/Jam2/Epha4/Cebpb/Prkar1a/Lrp1/Hspb1/Gpnmb/Plet1/Cd44/Lpxn/Tgfb1/Muc1/Cxcl12/Dlc1/Adora2a/Foxj1/Gcnt2/Mmp2/Vegfa/Bcar1/Irf1/Rnd1/Ass1/Coro1c/Plxna4/Cd274/Ubash3b/Wnk1/Plxnd1/Runx3/Trpv4/Jak3/Smad7/Adam15/Thbs1/Nrarp/Laptm5/Cd80/Adrb2/Ndfip1/Zc3h12a/Ephb2/Cd9/Lgals9/Runx1/Cd86/Adam8/Cdh13/Pl…
GO:0099175	regulation of postsynapse organization	109	0.545101	1.96866	5.35932e-07	3.25462e-06	9.47535e-07	3446	tags=46%, list=20%, signal=37%	Apoe/Kif1a/Srgn/Hspa8/Epha4/Ppp1r9a/Homer1/Nrxn1/Arhgap44/Ptprd/Grin2b/Efna1/Chmp4b/Nrcam/Ptprs/Nrp2/Grin1/Baiap2/Lrp8/Abhd17c/Ephb2/Sipa1l1/Marcks/Tanc2/Ngef/Dgkb/Shank3/Arf4/Cript/Prnp/Egln1/Nlgn1/Ppfia2/Wnt5a/Lrrc4b/Ghrl/App/Camk2b/Adam10/Il1rapl1/Dtnbp1/Rheb/Vhl/Fcgr2b/Dbnl/Srcin1/Dbn1/Pafah1b1/Lrfn4/Cdk5
GO:0034446	substrate adhesion-dependent cell spreading	108	0.549659	1.98802	5.76852e-07	3.46363e-06	1.00839e-06	3479	tags=46%, list=20%, signal=37%	Nrp1/Src/Dab2/Lamb1/Itgav/Lims2/Enpp2/Parva/Kank1/Tek/Lamb2/Lamc3/Lamc1/Axl/Lpxn/Fermt2/Efna1/Bcar1/Coro1c/Rac1/Arpc2/Atrnl1/Itgb3/Ntng1/Tacstd2/Fn1/Itgb7/Mertk/Calr/Rac3/Braf/Fzd4/Carmil1/Cdc42/Rhoa/S100a10/Lama5/Hpse/Fzd7/Srgap2/Actn4/Micall2/Parvb/Peak1/Dock1/P4hb/Srcin1/Dbn1/Prex1/Radil
GO:0019882	antigen processing and presentation	110	0.54069	1.95344	5.7615e-07	3.46363e-06	1.00839e-06	3354	tags=44%, list=19%, signal=35%	Fcgr1/Fgl2/Icam1/H2-D1/H2-Q6/Trem2/H2-K1/Ctss/H2-Q7/Cd68/Rab3c/Relb/H2-Q4/Ctsl/H2-T23/Tap1/Fcgr4/H2-T22/Ifi30/Rab4a/B2m/Rftn1/Psap/Rab8b/Thbs1/H2-M3/Rab34/Fcgr3/Psme2/H2-DMa/Fcer1g/Rab32/Psmb9/Calr/Arl8b/Psme1/Clec4a1/Tap2/Traf6/Psmb8/H2-DMb1/Fcgr2b/Tapbp/Clec4a3/Slc11a1/Pdia3/H2-Aa/H2-Eb1
GO:0048871	multicellular organismal homeostasis	500	0.39035	1.60538	5.78656e-07	3.46363e-06	1.00839e-06	4250	tags=35%, list=24%, signal=28%	Tmem119/Cldn5/Nr4a3/Tnf/Il4ra/Il17a/Src/Adgrf5/Nos3/Sgip1/Gadd45g/Itgav/Cmklr1/Adora1/Cd34/Cav1/Map1a/Rbpj/Ctss/Ptger4/Ocln/Fabp5/Stat3/Ptgs2/Inpp5d/Ccn2/Igf1r/Sqstm1/Ccr2/Homer1/Ccr5/Tjp1/Foxc1/Cebpb/Bsg/Ctsh/Col3a1/Pdgfc/Tgfb1/Stk11/Chmp4b/Spp1/Mlxipl/Wwtr1/Gcnt2/Il13/Ltbp3/Prdx5/Tmem64/Fcgr4/Vegfa/Csf1/Akt3/Oas1a/Plac8/Sh3gl2/Dcstamp/Ubash3b/Rac1/Cnr1/Trpv4/Abca4/Tnfsf11/Ctsk/Il1a/Sod1/Nrd1/Ca…
GO:0043534	blood vessel endothelial cell migration	112	0.538255	1.95087	5.96185e-07	3.53473e-06	1.02909e-06	2947	tags=40%, list=17%, signal=34%	Nrp1/Tnf/Hif1a/Jcad/Nos3/Apoe/Clec14a/Map2k3/Ptgs2/Ephb4/Atp2b4/Cd40/Hspb1/Tgfb1/Efna1/Amotl1/Stard13/Pdgfb/Vegfa/Akt3/Thbs1/Mmrn2/Hmox1/Nfe2l2/Vash1/Epha2/Stat5a/Slit2/Adam8/Cdh5/Plk2/Spred1/Amot/Nr4a1/Adam17/Gpx1/Csnk2b/Angpt2/Kdr/Prkd1/Rhoa/Igf2/Angpt4/Vhl/Emp2
GO:0042176	regulation of protein catabolic process	384	0.410521	1.67553	5.94511e-07	3.53473e-06	1.02909e-06	2971	tags=27%, list=17%, signal=23%	Tnf/Tnfrsf1b/Clu/Hspa1b/Hspa1a/Dab2/Apoe/Ophn1/Ecscr/Timp3/Serpinb1a/Anxa2/Cav1/Odc1/Nos2/Trem2/Map1a/Furin/Hsp90aa1/Foxf2/Arih2/Nupr1/Epha4/Atg7/Wwp2/Plk3/Oaz1/Dlgap1/Ier3/Lrp1/Fam83d/Arih1/Smad3/Efna1/Gfap/Ric1/Hsp90ab1/Sumo1/N4bp1/Hecw2/Pacsin3/Smad7/Ctsc/Nrd1/Laptm5/Adam9/Ndfip1/Trim30a/Ubb/Sox17/Prickle1/Rnf19b/Adam8/Pttg1ip/Plk2/Psme2/Ppp2ca/Timp4/Nkd1/Ctsa/Serpine2/Tnfsf12/Rilp/Rab7/Dysf/P…
GO:0060759	regulation of response to cytokine stimulus	136	0.517933	1.93423	6.02268e-07	3.55395e-06	1.03468e-06	1669	tags=27%, list=10%, signal=25%	Igtp/Zbp1/Hif1a/Hspa1b/Irak2/Hspa1a/Ecm1/Isg15/Arg1/Irgm1/Cav1/Trem2/Mmp12/Tnfrsf1a/Tlr2/Casp1/Rabgef1/Irf7/Stat2/Il1r1/Axl/Parp9/Gas6/Ifih1/Csf1/Oas1a/Laptm5/Il1r2/Samhd1/Oas1g/Il6/Oas3/Ripk2/Nlrc5/Slit2/Slit3/Edn1
GO:0035296	regulation of tube diameter	146	0.513417	1.938	6.23015e-07	3.64202e-06	1.06032e-06	2731	tags=38%, list=16%, signal=32%	Gch1/Hif1a/Nos3/Icam1/Apoe/Atp1a2/Adora1/Cx3cl1/Ece1/Cav1/Ptprm/Rgs2/Ptgs2/Cysltr1/Foxc1/Smad6/Adora2a/Nos1/Mmp2/Pdgfb/Dusp5/Vegfa/Htr2b/Acta2/Asic2/Cacna1g/Sod1/Calca/Bmpr2/Ednrb/Adrb2/Trpm4/Htr2c/F2r/Kcnma1/Ahr/Sod2/Edn1/Adora2b/Plod3/Cd38/Kcna5/Ace/Gpx1/Adrb1/Chga/Snta1/Vstm4/Atp2b1/Gper1/Kdr/Rhoa/Tbxas1/Scpep1/Hmgcr
GO:0097746	blood vessel diameter maintenance	146	0.513417	1.938	6.23015e-07	3.64202e-06	1.06032e-06	2731	tags=38%, list=16%, signal=32%	Gch1/Hif1a/Nos3/Icam1/Apoe/Atp1a2/Adora1/Cx3cl1/Ece1/Cav1/Ptprm/Rgs2/Ptgs2/Cysltr1/Foxc1/Smad6/Adora2a/Nos1/Mmp2/Pdgfb/Dusp5/Vegfa/Htr2b/Acta2/Asic2/Cacna1g/Sod1/Calca/Bmpr2/Ednrb/Adrb2/Trpm4/Htr2c/F2r/Kcnma1/Ahr/Sod2/Edn1/Adora2b/Plod3/Cd38/Kcna5/Ace/Gpx1/Adrb1/Chga/Snta1/Vstm4/Atp2b1/Gper1/Kdr/Rhoa/Tbxas1/Scpep1/Hmgcr
GO:0060249	anatomical structure homeostasis	289	0.435783	1.75037	6.34979e-07	3.69469e-06	1.07566e-06	1953	tags=26%, list=11%, signal=23%	Tmem119/Cldn5/Il17a/Src/Adgrf5/Hif1a/Nos3/Itgav/Aldoa/Cx3cl1/Cd34/Map1a/Ctss/Ptger4/Ocln/Ptgs2/Slc8a2/Inpp5d/Ccn2/Ccr2/Bag3/Homer1/Tjp1/Foxc1/Bsg/Ctsh/Col3a1/Tgfb1/Stk11/Chmp4b/Spp1/Wwtr1/Gcnt2/Ltbp3/Prdx5/Tmem64/Fcgr4/Vegfa/Csf1/Akt3/Oas1a/Sh3gl2/Dcstamp/Ubash3b/Rac1/Abca4/Nell2/Tnfsf11/Ctsk/Slc17a7/Sod1/Dctn1/Calca/Itgb3/Adrb2/Oas1g/Csf1r/Pla2g4a/Epas1/Il6/Clcn3/Gpr137b/F2r/Tlr9/Tcirg1/Adam8/La…
GO:0051896	regulation of protein kinase B signaling	152	0.497846	1.88695	6.56742e-07	3.80363e-06	1.10737e-06	2581	tags=33%, list=15%, signal=28%	Ramp3/Tnf/Src/Pdgfa/Cx3cr1/Cx3cl1/Tek/Hsp90aa1/Ntrk2/Cavin3/Igf1r/Csf3/Nrxn1/P2ry12/Hbegf/Axl/Tgfb1/Stk11/Fermt2/Cxcl12/Gcnt2/Gas6/Hsp90ab1/Rtn4/Vegfa/F7/Rasd2/Pdcd6/Eng/Tnfsf11/Thbs1/Il6/Epha2/Adam8/Igfbp5/Hcls1/Ppp2ca/Gpx1/Nop53/Rnf41/F10/Tnfaip8l3/Gper1/Lmbrd1/Gdf15/Osm/Ngfr/Ptprj/Xdh/Igf2
GO:0006282	regulation of DNA repair	159	-0.410116	-1.87079	6.86632e-07	3.95842e-06	1.15244e-06	3802	tags=37%, list=22%, signal=29%	Brd8/Trrap/Xrcc1/Ino80/Sirt1/Rnf168/Kdm4d/Ccdc117/Kat5/Setd2/Chek1/Rnf169/Parp3/Wrnip1/Pml/Epc2/Pogz/Cbx8/Ruvbl1/Ercc6/Klhl15/Cul4a/Rif1/Slf2/Eya3/Yeats4/Zfp365/Ogg1/Ruvbl2/Tigar/Was/Kmt5b/Ube2v2/Trim28/Ubqln4/Pcna/Fam168a/Suv39h1/Dhx9/Tex15/Ppp4r2/Brcc3/Pnkp/Pot1a/Actl6a/Kat7/Abraxas1/Rtel1/Recql5/Ppp4r3b/Terf2ip/Actr8/Sirt7/Parp1/Zcwpw1/Setmar/Usp1/Axin2/Hdac10
GO:0051235	maintenance of location	308	0.42188	1.70446	7.16478e-07	4.11153e-06	1.19701e-06	3115	tags=30%, list=18%, signal=25%	Dgat1/Hilpda/Tnf/Ehd1/Plin2/Fth1/Cxcl10/Apoe/Itgav/Cx3cl1/Ero1a/Srgn/Cav1/Hexb/Hk2/Trem2/Nfkbib/Cds1/Ffar2/Capn3/Nfkbia/Ryr2/Ccr5/Nrip1/Ttc39b/Soat1/Rnf213/Tgfb1/Ank2/Il13/Pde4d/Htr2b/Diaph1/Hexa/Ubash3b/Cemip/Chrd/Tmsb4x/Slc17a7/Chd7/Lpl/Fkbp1a/Txn1/Nbl1/Itgb3/Thy1/Zc3h12a/Htr2c/Tspo/F2r/Calm1/Hspa5/Lgals9/Stat5a/Fkbp1b/Angptl3/Dysf/Psen1/Ftl1/Cxcl9/Msr1/Tmem159/Sri/Gsn/Pkd2/Mcoln1/Stard4/Glp1r/…
GO:0030516	regulation of axon extension	110	0.538625	1.94598	7.21481e-07	4.12134e-06	1.19987e-06	2531	tags=30%, list=14%, signal=26%	Tnr/Nrp1/Apoe/Sema4c/Mt3/Cyfip1/Map1b/Ifrd1/Ccr5/Ndel1/Lrp1/Ocm/Sema7a/Trim46/Cxcl12/Ptprs/Rtn4/Vegfa/Plxna4/Sema3c/Bmpr2/Trpv2/Dpysl2/Slit2/Mapt/Fn1/Rab11a/Tnfrsf12a/Clasp2/Wnt5a/Sema3b/Sema4d/Sema3g
GO:1903169	regulation of calcium ion transmembrane transport	156	0.504169	1.91677	7.40035e-07	4.20811e-06	1.22513e-06	4406	tags=48%, list=25%, signal=36%	Ramp3/Cxcl10/Cbarp/Atp1a2/Cx3cl1/Pde4b/Capn3/Ryr2/Cacna2d1/Tgfb1/Rrad/Cacnb3/Ank2/Il13/Sumo1/Gem/Pde4d/Diaph1/Cabp1/Rgs9/Ubash3b/Cemip/Chd7/Fkbp1a/Itgb3/Hpca/Adrb2/Thy1/1810037I17Rik/F2r/Calm1/Tlr9/Ahr/Fkbp1b/Hspa2/Ppp2ca/Oprl1/Dysf/Cxcl9/Prnp/Bin1/Adrb1/Sri/Pkd2/Slc9a1/Sestd1/Gper1/Prkd1/P2ry6/Calm3/Kcne2/Cyba/Jph2/Gpr35/Selenon/Dbi/Tgfb2/Jsrp1/Cacna1f/Cdk5/Rem1/Vmp1/Lime1/S100a1/Slc8a1/Cacna1c/…
GO:0097530	granulocyte migration	141	0.514927	1.92987	7.71592e-07	4.35854e-06	1.26892e-06	2550	tags=39%, list=15%, signal=34%	Cxcl1/Il17a/Ccl8/Lgals3/Ccl17/Cxcl10/Ccl12/Ccl4/Cmklr1/Cx3cl1/Jaml/Pde4b/Ccl1/Ptger4/Ccl20/Ccl2/Rhog/Bsg/Il34/Ccl7/Il1r1/Ccl3/Spp1/Slamf1/Rtn4/Pde4d/Vegfa/Csf1/C3ar1/Rac1/Trpv4/Il1a/Thbs1/Cxcl2/Csf1r/Mapk3/Wdr1/Slamf8/Pf4/Cxcl3/Slit2/Adam8/Ccl9/Edn1/Fcgr3/Ccl6/Fcer1g/Dysf/Cxcl9/Cxcl13/Sirpa/Bst1/Ccl22/Il1b/Ptprj
GO:0007612	learning	167	0.491434	1.88595	7.73457e-07	4.35854e-06	1.26892e-06	3446	tags=38%, list=20%, signal=31%	Tnr/Hif1a/Atp1a2/Snap25/Map1a/Ptgs2/Slc8a2/Ntrk2/Lgmn/Ptn/Nrxn3/Tlr2/Nrxn1/Cntn2/Grin2b/Ppp1r1b/Ap1s2/Grin1/Mapk8ip2/Chrd/Sgk1/Apbb1/Shank1/Atp1a3/Adrb2/Shank2/Ephb2/Nrxn2/Ndrg4/Amph/Slc6a1/Shank3/Neurod2/Sorcs3/Oprl1/Arf4/Grm5/Meis2/Adgrb3/Braf/Ghrl/Slc7a11/App/Glp1r/Btg2/Jph4/Nptn/Abcc8/Pak5/Hrh3/Slc24a2/Hmgcr/Vdac3/Bche/Csmd1/Cck/Nptx2/Atxn1/Slc12a5/Tpbg/Specc1/Crhr1/Cdk5
GO:0032956	regulation of actin cytoskeleton organization	342	0.413138	1.67674	7.81103e-07	4.38188e-06	1.27572e-06	3477	tags=34%, list=20%, signal=28%	Nrp1/Icam1/Capg/Bst2/Fam107a/Cx3cl1/Kank1/Plek/Tgfb3/Cyfip1/Tek/Ptger4/Arhgef15/Fes/Ccn2/Shroom2/Cgnl1/Ppp1r9a/Csf3/Tlr2/Tjp1/Arpc3/Rhog/Ctsl/Fscn1/Arhgap44/Lrp1/Smad3/Tgfb1/Rgs4/Gmfg/Fermt2/Kank3/Eln/Sh3pxd2b/Dlc1/Esam/Rhoc/Rhof/Actn2/Fhod1/Capza2/Rnd1/Dixdc1/Baiap2/Gpr65/Rac1/Tmsb4x/Il1a/Arf6/Arpc2/Cotl1/Shank1/Itgb3/Cd47/Csf1r/C9orf72/Arhgef10/Wdr1/Ppfia1/Cdc42ep4/Slit2/Mtss1/Notch2/Hcls1/Edn1…
GO:0043523	regulation of neuron apoptotic process	267	0.441958	1.76259	7.92488e-07	4.4259e-06	1.28854e-06	2777	tags=28%, list=16%, signal=24%	Nr4a3/Nrp1/Tnf/Hif1a/Apoe/Ccl12/Cx3cr1/Mt3/Cx3cl1/Bcl2l1/Tgfb3/Trem2/Tnfrsf1a/Ntrk2/Lgmn/Grn/Hsph1/Nupr1/Nr4a2/Ccl2/Cebpb/Bok/Casp1/Nes/Stxbp1/Lrp1/Kdm2b/Axl/Ctsz/Gpi1/Ccl3/Adora2a/Nos1/Faim2/Nefl/Hsp90ab1/Vegfa/Grin1/Egln3/Arrb1/Sod1/Hmox1/F2r/Fas/Kcnma1/Adam8/Cntfr/Sod2/Tyrobp/Grik2/Hspd1/Mt1/Psen1/Unc5b/Prnp/Optn/Braf/Foxq1/Nrbp2/App/Ppp2r2b/Cdc42/Glp1r/Chl1/Btg2/Kdr/Fgfr3/Nfatc4/Il1b/Ngfr/Rho…
GO:1902903	regulation of supramolecular fiber organization	368	0.414943	1.69012	8.10169e-07	4.50454e-06	1.31143e-06	3390	tags=33%, list=19%, signal=27%	Nrp1/Clu/Hspa1b/Hspa1a/Icam1/Apoe/Capg/Cryab/Cx3cl1/Kank1/Plek/Cav1/Tgfb3/Cyfip1/Map1b/Trem2/Map1a/Hspa8/Ptger4/Arhgef15/Fes/Ccn2/Shroom2/Cgnl1/Ppp1r9a/Csf3/Tlr2/Tjp1/Arpc3/Smad3/Rgs4/Gmfg/Fermt2/Kank3/Eln/Sh3pxd2b/Dlc1/Esam/Rhoc/Actn2/Fhod1/Capza2/Baiap2/Gpr65/Rac1/Trpv4/Tmsb4x/Bmerb1/Arf6/Dctn1/Arpc2/Sgk1/Cotl1/Shank1/Cd47/C9orf72/Arhgef10/Wdr1/Efemp2/Ppfia1/Cdc42ep4/Slit2/Mtss1/Inpp5j/Hcls1/Ma…
GO:1903706	regulation of hemopoiesis	365	0.414439	1.68651	8.32053e-07	4.60574e-06	1.3409e-06	2609	tags=31%, list=15%, signal=27%	Cd83/Tnfsf9/Tnf/Il4ra/Il17a/Hif1a/Fgl2/Hspa1b/Hspa1a/Cd101/Isg15/Stat1/Il2ra/Ctla2a/Nfkbid/C1qc/Trem2/Mmp14/Stat3/Fes/Hsp90aa1/Lif/Inpp5d/Kitl/Nfkbia/Ptn/Tmem176b/Csf3/Ccr2/Atg7/Cebpb/Tmem176a/Rbfox2/Zap70/Il34/Hspb1/Cd44/Axl/Tgfb1/Cdk6/Nlrp3/Ccl3/Foxj1/Gpr171/Gas6/Tmem64/Acvr2a/Csf1/Irf1/Dcstamp/Ubash3b/B2m/Ninj1/Runx3/Jak3/Tnfsf11/Tob2/Smad7/Nrarp/Calca/Itgb3/Il2rg/Ndfip1/Mafb/Csf1r/Paf1/Zc3h12…
GO:1905952	regulation of lipid localization	138	0.514471	1.92688	8.6033e-07	4.74129e-06	1.38036e-06	2753	tags=33%, list=16%, signal=28%	Dgat1/Hilpda/Ehd1/Plin2/Dab2/Apoe/Itgav/Anxa2/Trem2/Ecrg4/Furin/Eprs/Nfkbia/Ttc39b/Lrp1/Apoc1/Apoc2/Spp1/Pla2r1/Tnfsf11/Il1a/Thbs1/Lpl/Itgb3/Pla2g4a/Zc3h12a/Tspo/Mif/Osbpl6/Runx1/Irs2/Edn1/Fabp3/Igfbp3/Tnfrsf11a/Prelid1/Msr1/Acsl4/Ghrl/Mapk9/Tmem135/Il1b/Akt2/Nr1h3/C3
GO:0048732	gland development	404	0.403708	1.65055	8.74946e-07	4.80069e-06	1.39765e-06	2919	tags=27%, list=17%, signal=23%	Nrp1/Tnf/Src/Pkm/Hif1a/Pdgfa/Prl/Lims2/Meg3/Cav1/Tgfb3/Orai1/Rbpj/Areg/Ptn/Igf1r/Atg7/Tbx1/Vwf/Foxc1/Cebpb/B4galt1/Cd44/Sulf1/Smad3/Nfib/Tgfb1/Stk11/Vdr/Atp2b2/Mmp2/Foxf1/Neurl1a/Hoxd3/Rtn4/Pdgfb/Vegfa/Csf1/Fem1b/Plau/Tgfa/Tgm2/Sema3c/Plxnd1/Psap/Tnfsf11/Msx1/Cebpa/Arf6/Hmox1/Aprt/Polb/Mafb/Mapk3/Il6/Epha2/Stat5a/Runx1/Ahr/Slit2/Oas2/Notch2/Sod2/Irs2/Insm1/Igfbp5/Edn1/Arhgap35/Zfp703/Ripk3/Fgfr2/…
GO:0002460	adaptive immune response based on somatic recombination of immune receptors built from immunoglobulin superfamily domains	307	0.427122	1.72311	8.7956e-07	4.80493e-06	1.39889e-06	2005	tags=30%, list=11%, signal=27%	Tnf/Tnfrsf1b/Il4ra/Fcgr1/Fgl2/Icam1/Serping1/Gadd45g/C1qa/Il12rb1/Arg1/Rsad2/Nfkbid/C1qc/H2-D1/Il18bp/Rora/H2-Q6/Trem2/Hspa8/H2-K1/Stat3/Nfkb2/Inpp5d/C1qb/H2-Q7/Lta/Stx11/Ccr2/Serpinb9/Relb/H2-Q4/Ctsh/Cd40/Irf7/C4b/Il1r1/Cfh/Tgfb1/Nlrp3/Foxj1/H2-T23/Batf/Slamf1/H2-T22/Tmem98/Vegfa/Irf1/C3ar1/Cd274/B2m/Rftn1/Jak3/Smad7/Ctsc/Gzmb/Il18rap/Il21r/Ndfip1/Arid5a/Pla2g4a/Zc3h12a/Ephb2/Hmces/H2-M3/Trpm4/I…
GO:0019216	regulation of lipid metabolic process	325	0.423448	1.71284	9.48534e-07	5.1592e-06	1.50203e-06	3191	tags=30%, list=18%, signal=25%	Dgat1/Nr4a3/Tnf/Src/Adgrf5/Dkk3/Dab2/Apoe/Apod/Pdgfa/Adora1/Rora/Cav1/Trem2/Tek/Igfbp7/Fabp5/Ptgs2/Nfkb1/Flt1/Elovl5/Igf1r/Atg7/Eef1a2/Ttc39b/Apoc1/Por/Sh3glb1/Golm1/Rnf213/Tgfb1/Stk11/Apoc2/Mlxipl/Ccn1/Pdgfb/Pank2/Htr2b/Rac1/Cnr1/Psap/Il1a/Sod1/Pla2g4a/Daglb/Htr2c/Tspo/Kcnma1/Stat5a/Irs2/Rorc/Adora2b/Dkkl1/Chp1/Id2/Fabp3/Angptl3/Opa3/Crtc3/Samd8/Acsl4/Sox9/Irs1/Stard4/Mapk9/Hcar2/Tnfaip8l3/App/C…
GO:0048659	smooth muscle cell proliferation	174	0.479933	1.84845	9.78903e-07	5.27848e-06	1.53675e-06	2797	tags=34%, list=16%, signal=29%	Cdkn1a/Nr4a3/Tnf/Src/Hif1a/Nos3/Apoe/Apod/Cx3cl1/Gna13/Cav1/Tgfb3/Rgs5/Ptgs2/Flt1/Igf1r/Ern1/Hbegf/Aif1/Npr1/Tgfb1/Il13/Mmp2/Tafa5/Ccn4/Pdgfb/Pde4d/Vegfa/C3ar1/Nampt/Thbs1/Bmpr2/Hmox1/Ptgir/Itgb3/Il6/Ndrg4/Efemp2/Ang/Il12b/Sod2/Cdh13/Igfbp5/Edn1/Fgfr2/Id2/Igfbp3/Gper1/Gnai2/P2ry6/Rhoa/Traf6/Ctnnbip1/Pdgfrb/Ndrg2/Ptafr/Ddr2/Vipr2/Hmgcr/Cyba
GO:0097191	extrinsic apoptotic signaling pathway	226	0.451719	1.76777	9.78578e-07	5.27848e-06	1.53675e-06	3754	tags=39%, list=21%, signal=31%	Nrp1/Tnf/Tnfrsf1b/Src/Bcl2a1d/Hspa1b/Hspa1a/Lgals3/Bcl2a1b/Dab2/Icam1/Csf2/Timp3/Itgav/Cx3cr1/Cx3cl1/Serpine1/Bcl2l1/Cav1/Bcl2a1c/Itm2b/Traf1/Ctnna1/Kitl/Bag3/Atf3/Bok/Trps1/Bcl2a1a/Skil/Smad3/Tgfb1/Faim2/Vegfa/Fem1b/Runx3/Jak3/Mal/Dapk1/Il1a/Tmbim1/Thbs1/Hmox1/Lmna/Fas/Pea15a/Inhba/Krt18/Tnfsf12/Unc5b/Tnfrsf12a/Gpx1/Gabarap/Siglec1/Rnf41/Rela/Yap1/Tnfrsf4/Gper1/Fgfr3/Ar/Il1b/Pak5/Fadd/Pmaip1/Cas…
GO:0033044	regulation of chromosome organization	199	-0.383806	-1.76539	1.03624e-06	5.56369e-06	1.61979e-06	4569	tags=44%, list=26%, signal=33%	Slx1b/Gen1/Ino80c/Ylpm1/Rnf4/Birc5/Exosc10/Xrcc4/Becn1/Nek2/Dcp2/Dhx36/Tpr/Cct5/Psmg2/Atf7ip/Ssbp1/Terf1/Xrcc1/Xrcc5/Ino80/Mad2l1/Atm/Fen1/Klhl22/Rad21/Upf1/Ttk/Mapk1/Cdc27/Cct6a/Mre11a/Tent4b/Ercc4/Pml/Cdk5rap2/Cenpv/Sgo2a/Hdac8/Mphosph8/Cct3/Ruvbl1/Atr/Gnl3/Nek7/Setdb1/Slf2/Anapc5/Smg6/Terf2/Ruvbl2/Plk1/Baz1b/Aurkb/Bub3/Trim28/Trappc12/Lig4/Pcid2/Mad1l1/Anapc4/Pnkp/Ccnb1/Apc/Pot1a/Morc2a/Cdc23/…
GO:1990778	protein localization to cell periphery	356	0.413418	1.67974	1.06946e-06	5.71747e-06	1.66456e-06	3185	tags=30%, list=18%, signal=25%	Itga3/Ramp3/Tnf/Ehd1/Ramp2/Lgals3/Dab2/Rap2a/Bcl2l1/Tamalin/Anxa2/Abi3/Trem2/Snap25/Mmp14/Tnfrsf1a/Nfasc/Vamp4/Rhoq/Tmem88/Sqstm1/Rab15/Epb41l2/Rab3c/Cplx1/Atp2b4/Rhog/Bsg/Nrxn1/Arhgap44/Stxbp1/Lrp1/Ramp1/Tgfb1/Cacnb3/Ank2/Picalm/Lin7a/Gas6/Ehd2/Actn2/Myl12a/Stx1b/Slc9a3r2/Kcnip4/Grin1/Cltc/Rac1/Gnai1/Mal/Lgi1/Tmbim1/Arf6/Rab8b/Ephb2/Flot2/Gpr158/Epb41l3/Epha2/Ppfia1/Rab34/Epb41/Krt18/F11r/Ap2m1/…
GO:0050679	positive regulation of epithelial cell proliferation	190	0.476237	1.84774	1.11422e-06	5.93143e-06	1.72685e-06	2797	tags=33%, list=16%, signal=28%	Nr4a3/Tnf/Jcad/Ecm1/Arg1/Prl/Cav1/Jaml/Mmp12/Stat3/Grn/Cav2/Ptn/Tbx1/Ccl2/B4galt1/Egfl7/Tgfb1/Cxcl12/Rtn4/Pdgfb/Vegfa/Htr2b/Akt3/Ppp1r16b/Pdcd6/Tgfa/Nrarp/Bmpr2/Hmox1/Itgb3/Il6/Glul/Stat5a/Ang/Notch2/Cdh13/Adora2b/Zfp703/Id1/Fgfr2/Esrp2/Plxnb3/Ccnd1/Nr4a1/Dysf/Adam17/Wnt5a/Sox9/Ghrl/Cdc42/Yap1/Kdr/Prkd1/Fgfr3/Ar/Itpr1/Flt4/Pgf/Igf2/Hrh3/Fzd7/Cyba
GO:0050772	positive regulation of axonogenesis	100	0.554984	1.99162	1.18608e-06	6.28722e-06	1.83043e-06	3807	tags=45%, list=22%, signal=35%	Nrp1/Zeb2/Apoe/Plxna2/Cyfip1/Map1b/Ntrk2/Snap91/Ndel1/Lrp1/Ocm/Sema7a/Skil/Stk11/Cxcl12/Picalm/Nefl/Rtn4/Vegfa/Plxna4/Dixdc1/Plxnd1/Bmpr2/Trpv2/Mapt/Slitrk1/Plxnb2/Fn1/Rab11a/Plxnb3/Tnfrsf12a/Braf/Sema4d/Robo2/Anapc2/Dbnl/Trak1/Myo5b/Plxna1/Dbn1/Pafah1b1/Crabp2/Shox2/Map2k1/Lpar3
GO:0050680	negative regulation of epithelial cell proliferation	136	0.511991	1.91204	1.23083e-06	6.4696e-06	1.88353e-06	2564	tags=32%, list=15%, signal=27%	Sparc/Tnf/Dab2/Apoe/Ccl12/Stat1/Prl/Lims2/Cav1/Ptprm/Nr2f2/Flt1/Cav2/Ptn/Nupr1/Ccl2/Ctsl/Sulf1/Nfib/Tgfb1/Stk11/Cdk6/Vdr/B2m/Runx3/Tinf2/Eng/Thbs1/Mmrn2/Vash1/Mtss1/Il12b/Fgfr2/Wnt5a/Sox9/Ift57/Ghrl/Pax6/Fgfr3/Ar/Ngfr/Ift74/Xdh
GO:0001505	regulation of neurotransmitter levels	235	0.449864	1.76556	1.22632e-06	6.4696e-06	1.88353e-06	3565	tags=37%, list=20%, signal=30%	Atp1a2/Bcl2l1/Snap25/Ptger4/Slc1a2/Ntrk2/Syt7/Stx11/Ppp1r9a/Nrxn3/Snap91/Cplx1/Nrxn1/Stxbp1/Syn2/Ncs1/Gfap/Adora2a/Nos1/Lin7a/Trim9/Cacna1b/Stx1b/Unc13a/Apba2/Maoa/Rims1/Kcnj10/Slc17a7/Syt4/Ptprn2/Itgb3/Adrb2/Gabra2/Rph3a/Daglb/Htr2c/Nrxn2/Erc1/Adcy1/Slc6a1/Slc17a6/Syp/Kmo/Napa/Adora2b/Maob/Sptbn2/Kcnh1/Nr4a1/Stxbp5l/Psen1/Atp2a2/Nlgn1/Ppfia2/Doc2b/Braf/Slc1a6/Erc2/Moxd1/Rims2/Pclo/Syt5/Syt12/Dtn…
GO:0021537	telencephalon development	230	0.451891	1.77294	1.24283e-06	6.50535e-06	1.89394e-06	3270	tags=33%, list=19%, signal=27%	Tnr/Nr4a3/Hif1a/Zeb2/Lamb1/Atp1a2/Cx3cr1/Sall1/Sall3/Phactr1/Slc1a2/Ntrk2/Bcan/Ccdc141/Atg7/Ndel1/Btbd3/P2ry12/Ski/Kdm2b/Cntn2/Sema7a/Col3a1/Nfib/Cxcl12/Ptprs/Rtn4/Adgrg1/Plxna4/Dixdc1/Grin1/Rac1/Bmerb1/Chd7/Lrp8/Cdk5r2/Nr2f1/Csf1r/Ephb2/Pax5/Kcna1/Pou3f3/Lhx6/Slit2/Inhba/Lhx2/Otx2/Id2/Shank3/Rarb/Prdm8/Dpcd/Psen1/Wnt5a/Neurod6/Pax6/Slc7a11/Btg2/Id4/Mdga1/Epha5/Rhoa/Hprt/Pfdn1/Ulk4/Robo2/Crtac1/S…
GO:0006261	DNA-templated DNA replication	146	-0.429767	-1.91247	1.25584e-06	6.54606e-06	1.90579e-06	4185	tags=46%, list=24%, signal=35%	Mgme1/Mcm10/Pole3/Smarcal1/Prim1/Rnaseh1/Rpain/Ssbp1/Mms22l/Ino80/Nucks1/Upf1/Topbp1/Twnk/Lig3/Wdr18/Mre11a/Bod1l/Wrnip1/Recql/Endog/Ciz1/Rny3/Pold1/Zfp830/Zmpste24/Mcm7/Ddx23/Mcm9/Aicda/Chtf8/Pole/Atr/Orc3/Stoml2/Exd2/Tk2/Zfp365/Zpr1/Wiz/Ddx21/Etaa1/Pcna/Dscc1/Srpk2/Traip/Rrm2b/Mcm5/Eme1/Fbxo5/Zranb3/Cdk2/Eme2/E2f8/Kat7/Cdc6/Rtel1/Recql5/Noc3l/Sirt7/Orc5/Fam111a/Pold2/Setmar/Ccne1/Pole2/Nuggc
GO:0017015	regulation of transforming growth factor beta receptor signaling pathway	116	0.538268	1.96595	1.35672e-06	7.01344e-06	2.04186e-06	2633	tags=34%, list=15%, signal=29%	Itga3/Ldlrad4/Pmepa1/Zeb2/Dab2/Folr1/Got1/Cav1/Tgfb3/Furin/Cav2/Il17f/Smad6/Ski/Lrp1/Skil/Npnt/Smad3/Tgfb1/Stk11/Hsp90ab1/Bambi/Eng/Smad7/Thbs1/Rasl11b/Chst11/Spry1/Hspa5/Zfp703/Vasn/Spred1/Htra3/Adam17/Ing2/Sdcbp/Nrep/Onecut2/Smurf1
GO:0051402	neuron apoptotic process	300	0.428404	1.72606	1.35485e-06	7.01344e-06	2.04186e-06	2777	tags=29%, list=16%, signal=25%	Nr4a3/Nrp1/Tnf/Hif1a/Apoe/Ccl12/Cx3cr1/Mt3/Cx3cl1/Bcl2l1/Tgfb3/Trem2/Tnfrsf1a/Ntrk2/Lgmn/Grn/Hsph1/Gapdh/Nupr1/Nr4a2/Ccl2/Cebpb/Bok/Casp1/Nes/Adarb1/Stxbp1/Lrp1/Kdm2b/Axl/Ctsz/Gpi1/Ccl3/Adora2a/Nos1/Faim2/Nefl/Hsp90ab1/Vegfa/Grin1/Egln3/Bnip3/Arrb1/Sod1/Diablo/Hmox1/Polb/Apaf1/F2r/Fas/Kcnma1/Adam8/Cntfr/Sod2/Tyrobp/Grik2/Hspd1/Mt1/Psen1/Unc5b/Gpx1/Prnp/Optn/Tnfrsf21/Braf/Foxq1/Nrbp2/Scn2a/App/Ppp…
GO:0070482	response to oxygen levels	242	0.448183	1.7705	1.36847e-06	7.04509e-06	2.05108e-06	2984	tags=32%, list=17%, signal=27%	Hif1a/Mt3/Cryab/Adora1/Cd34/Rora/Ece1/Cav1/Tgfb3/Nos2/Tek/Rbpj/Flt1/Fosl2/Epha4/Ryr2/Atg7/Nr4a2/Plat/Plk3/Casp1/Grin2b/Smad3/Gnb1/Kcnk3/Mmp2/Rtn4/Vegfa/Plau/Egln3/Eno1/Ddit4/Eng/Bnip3/Hmox1/Higd1a/Pgk1/Adrb2/Epas1/Nfe2l2/Atp6v0d1/Fas/Kcnma1/Ang/Adam8/Sod2/Mir31/Edn1/Vasn/Cd38/Cryaa/Atp6v1g1/Adam17/Egln1/Arnt2/Tmbim6/Nop53/Slc2a8/Scn2a/Zfp36l1/Slc9a1/Vldlr/Sirt2/Kdr/Kcnd2/Itpr1/Ptgis/Pgf/Pdk3/Chch…
GO:1903829	positive regulation of protein localization	461	0.391939	1.61205	1.44695e-06	7.41861e-06	2.15982e-06	3172	tags=29%, list=18%, signal=24%	Itga3/Ramp3/Tnf/Src/Hif1a/Lgals3/Camk2n1/Emd/Uaca/Nnat/Tgfb3/Zic1/Trem2/Map1a/Tek/Ptger4/Ptgs2/Lif/Tnfrsf1a/Cav2/Ptn/Myrip/Sqstm1/Atg7/Bag3/Tlr2/Epb41l2/Ccl2/Plk3/Oaz1/Atp2b4/Rhog/Bsg/Nrxn1/Lrp1/Mtcl1/Sh3glb1/Tcaf1/Tgfb1/Stk11/Fermt2/Glrx/Cacnb3/Parp9/Adora2a/Wwtr1/Il13/Gas6/Hsp90ab1/Rtn4/Vegfa/Camk1/Rac1/Gnai1/Cemip/Il1a/Arf6/Arrb1/Arpc2/Apbb1/Adam9/Slc5a3/Hpca/Abhd17c/Zc3h12a/Ephb2/Trpm4/Il6/Gl…
GO:1903532	positive regulation of secretion by cell	318	0.423837	1.71285	1.47606e-06	7.51277e-06	2.18723e-06	3170	tags=33%, list=18%, signal=28%	Il4ra/Hif1a/Lgals3/Dab2/Scamp5/Camk2n1/Bcl2l1/Nnat/Tgfb3/Trem2/Snap25/Ecrg4/Ptger4/Lif/Syt7/Myrip/Rab15/Atg7/Tlr2/Bsg/Stxbp1/Lrp1/Grin2b/Ncs1/Tgfb1/Glrx/Cxcl12/Spp1/Adora2a/Vdr/Il13/Rtn4/Cacna1b/Acvr2a/Stx1b/Unc13a/Rac1/Lamp1/Gabbr1/Nell2/Tnfsf11/Il1a/Cacna1g/Arf6/Arrb1/Rab8b/Cdk5r2/Syt4/Rab9/Apbb1/Adam9/Pla2g4a/Trpm4/Htr2c/Glul/Dpysl2/Ptpn23/Mif/Rab34/Runx1/Ang/Kmo/Irs2/Frmd4a/Edn1/Adora2b/Pard6…
GO:0007015	actin filament organization	426	0.399332	1.63594	1.47733e-06	7.51277e-06	2.18723e-06	3148	tags=31%, list=18%, signal=26%	Nrp1/Src/Icam1/Itgb5/Myo1e/Capg/Fam107a/Cx3cl1/Kank1/Plek/Tgfb3/Cyfip1/Ptger4/Arhgef15/Myo1b/Pls3/Phactr1/Ccn2/Ctnna1/Shroom2/Cgnl1/Sorbs2/Ppp1r9a/Csf3/Tlr2/Tjp1/Arpc3/Rhog/Fscn1/Hip1/Aif1/Cald1/Ermn/Fam171a1/Smad3/Rgs4/Gmfg/Fermt2/Kank3/Eln/Sh3pxd2b/Dlc1/Esam/Tpm4/Rhoc/Rhof/Actn2/Fhod1/Bcar1/Capza2/Diaph1/Rnd1/Coro1c/Jmy/Marcksl1/Baiap2/Gpr65/Rac1/Trpv4/Tmsb4x/Arf6/Arrb1/Arpc2/Cotl1/Shank1/Cd47/…
GO:0001959	regulation of cytokine-mediated signaling pathway	127	0.520197	1.9299	1.53018e-06	7.75002e-06	2.25631e-06	1669	tags=28%, list=10%, signal=25%	Igtp/Zbp1/Hif1a/Hspa1b/Irak2/Hspa1a/Ecm1/Isg15/Arg1/Irgm1/Cav1/Trem2/Mmp12/Tnfrsf1a/Casp1/Rabgef1/Irf7/Stat2/Il1r1/Axl/Parp9/Gas6/Csf1/Oas1a/Laptm5/Il1r2/Samhd1/Oas1g/Il6/Oas3/Ripk2/Nlrc5/Slit2/Slit3/Edn1
GO:0031346	positive regulation of cell projection organization	422	0.39494	1.61502	1.53822e-06	7.75933e-06	2.25902e-06	3698	tags=32%, list=21%, signal=25%	Nrp1/Itga3/Ehd1/Src/Zeb2/Apoe/Plxna2/Cx3cl1/Enpp2/Tgfb3/Cyfip1/Map1b/Rgs2/Fes/Lif/Ntrk2/Fnbp1l/Grn/Rhoq/Ptn/Scn1b/Igf1r/Epha4/Ppp1r9a/Snap91/Ndel1/P2ry12/Fscn1/Lrp1/Ptprd/Hspb1/Ocm/Sema7a/Sh3glb1/Skil/Stk11/Cxcl12/Picalm/Nefl/Neurl1a/Rtn4/Vegfa/Coro1c/Plxna4/Dixdc1/Camk1/Grin1/Baiap2/Sez6/Cntn1/Rac1/Plxnd1/Cnr1/Negr1/Rab8b/Lrp8/Arpc2/Bmpr2/Sgk1/Apbb1/Scarf1/Ephb2/Il6/Nfe2l2/Marcks/Trpv2/Ndrg4/Hsp…
GO:0050777	negative regulation of immune response	167	0.486958	1.86877	1.59416e-06	8.00921e-06	2.33177e-06	2479	tags=33%, list=14%, signal=29%	Il4ra/Pdcd1/Fgl2/Lgals3/Serping1/Dhx58/Isg15/Arg1/Trem2/Mmp12/Inpp5d/Grn/Samsn1/Ccr2/Serpinb9/Rabgef1/Stat2/Ifi204/Col3a1/Tgfb1/Foxj1/Tap1/Slamf1/Foxf1/Trafd1/Irf1/Oas1a/Jak3/Smad7/Hmox1/Samhd1/Ndfip1/Oas1g/Zc3h12a/Slamf8/Smpdl3b/Oas3/Nlrc5/A2m/Lgals9/Ahr/Il12b/Ccr1/Abr/Bcr/Klrb1b/Acod1/Gpx1/Irak3/Stat6/Masp1/Hlx/Tap2/Vsir/Havcr2
GO:0022898	regulation of transmembrane transporter activity	264	0.441494	1.75937	1.63277e-06	8.17039e-06	2.37869e-06	3543	tags=35%, list=20%, signal=28%	Cbarp/Atp1a2/Cav1/Trem2/Pde4b/Ctss/Scn1b/Fxyd6/Ryr2/Fxyd1/Homer1/Ccl2/Wwp2/Nrxn1/Cacna2d1/Tcaf1/Rrad/Glrx/Cacnb3/Ifngr1/Ank2/Pim1/Ifngr2/Actn2/Sumo1/Fxyd5/Gem/Pde4d/Rasgrf1/Cabp1/Rgs9/Wnk1/Mapk8ip2/Hecw2/Asic2/Dapk1/Fkbp1a/Shank1/Hpca/Adrb2/Rph3a/Ephb2/1810037I17Rik/Kcna1/Calm1/Tlr9/Kcnc1/Fkbp1b/Edn1/Hspa2/Chp1/Ppp2ca/Shank3/Oprl1/Kcnab1/Grm5/Dysf/Prnp/Fhl1/Nlgn1/Kcng1/Adrb1/Prrt1/Wnk2/Sri/Pkd2/S…
GO:0001818	negative regulation of cytokine production	271	0.430262	1.71811	1.65187e-06	8.23301e-06	2.39692e-06	2522	tags=29%, list=14%, signal=25%	Cd83/Tnf/Tnfrsf9/Dhx58/Apod/Bst2/Arg1/Cx3cr1/Cmklr1/Cx3cl1/Cd34/Srgn/Serpinb1a/Tgfb3/Gbp4/Trem2/Ptger4/Furin/Tnfrsf1a/Inpp5d/Nfkb1/Flt1/Tlr2/Relb/Rabgef1/Ppp1r11/Gpnmb/Axl/Tgfb1/Nlrp3/Foxj1/Ptprs/Il13/Slamf1/Gas6/Hsp90ab1/N4bp1/Cd274/Oas1a/Rac1/Jak3/Smad7/Arrb1/Thbs1/Laptm5/Hmox1/Il1r2/Ndfip1/Oas1g/Trim30a/Rel/Zc3h12a/Ephb2/Il6/Tspo/Oas3/Epha2/Lgals9/Tlr9/Il12b/Il23r/Tyrobp/Lilra5/Fn1/Acod1/Mertk…
GO:0006302	double-strand break repair	259	-0.347231	-1.63856	1.97667e-06	9.81273e-06	2.85683e-06	4749	tags=44%, list=27%, signal=33%	Epc1/Parp2/Fancb/Wdr48/Mcm4/Slx1b/Gen1/Mcm3/Nipbl/Rpa2/Timeless/Rpa3/Paxx/Xrcc4/Kdm1a/Sfr1/Dmap1/Smarcal1/Prdm9/H2ax/Inip/Fh1/Mcm8/Esco2/Hus1/Brd8/Poll/Ggn/Trrap/Chek2/Mms22l/Xrcc1/Xrcc5/Ino80/Atm/Rnf168/Nucks1/Kdm4d/Xrcc6/Kat5/Rad21/Setd2/Chek1/Rnf169/Lig3/Mcmdc2/Mre11a/Ercc4/Parp3/Helq/Recql/Pml/Epc2/Pogz/Palb2/Rnf138/Ints3/Dclre1a/Mcm7/Mcm9/Ruvbl1/Ercc6/Klhl15/Rif1/Zbtb7a/Slf2/Eya3/Yeats4/Exd2…
GO:0072659	protein localization to plasma membrane	292	0.425157	1.71318	2.16831e-06	1.07216e-05	3.12143e-06	2947	tags=29%, list=17%, signal=25%	Itga3/Ramp3/Tnf/Ehd1/Ramp2/Lgals3/Dab2/Rap2a/Bcl2l1/Tamalin/Anxa2/Abi3/Trem2/Mmp14/Tnfrsf1a/Nfasc/Vamp4/Rhoq/Tmem88/Sqstm1/Rab15/Rab3c/Atp2b4/Rhog/Bsg/Nrxn1/Arhgap44/Stxbp1/Lrp1/Ramp1/Tgfb1/Cacnb3/Ank2/Picalm/Gas6/Ehd2/Actn2/Myl12a/Slc9a3r2/Kcnip4/Cltc/Rac1/Tmbim1/Arf6/Rab8b/Ephb2/Flot2/Gpr158/Epb41l3/Epha2/Ppfia1/Rab34/Krt18/F11r/Ap2m1/Rab11a/Fcer1g/Zdhhc23/Rab7/Prkcz/Rab13/Prnp/Optn/Clasp2/Nkd2…
GO:0006836	neurotransmitter transport	226	0.444479	1.73943	2.27839e-06	1.12215e-05	3.26698e-06	3090	tags=35%, list=18%, signal=30%	Atp1a2/Bcl2l1/Snap25/Ptger4/Slc1a2/Ntrk2/Syt7/Stx11/Ppp1r9a/Nrxn3/Snap91/Cplx1/Nrxn1/Stxbp1/Syn2/Ncs1/Gfap/Adora2a/Nos1/Lin7a/Trim9/Cacna1b/Stx1b/Slc6a8/Unc13a/Apba2/Rims1/Kcnj10/Slc17a7/Syt4/Ptprn2/Itgb3/Adrb2/Gabra2/Rph3a/Htr2c/Nrxn2/Erc1/Adcy1/Slc6a1/Slc17a6/Slc6a15/Syp/Kmo/Napa/Adora2b/Slc6a17/Sptbn2/Kcnh1/Nr4a1/Stxbp5l/Psen1/Atp2a2/Nlgn1/Ppfia2/Doc2b/Braf/Slc1a6/Sv2c/Erc2/Slc6a7/Rims2/Pclo/S…
GO:1903844	regulation of cellular response to transforming growth factor beta stimulus	119	0.530807	1.93835	2.28827e-06	1.1226e-05	3.26828e-06	2633	tags=33%, list=15%, signal=28%	Itga3/Ldlrad4/Pmepa1/Zeb2/Dab2/Folr1/Got1/Cav1/Tgfb3/Furin/Cav2/Il17f/Smad6/Ski/Lrp1/Skil/Npnt/Smad3/Tgfb1/Stk11/Hsp90ab1/Bambi/Eng/Smad7/Thbs1/Rasl11b/Chst11/Spry1/Hspa5/Zfp703/Vasn/Spred1/Htra3/Adam17/Ing2/Sdcbp/Nrep/Onecut2/Smurf1
GO:0002791	regulation of peptide secretion	204	0.453716	1.76923	2.34831e-06	1.14755e-05	3.34093e-06	4223	tags=39%, list=24%, signal=30%	Tnf/Hif1a/Camk2n1/Adora1/Nnat/Nos2/Ecrg4/Ptger4/Ffar2/Lif/Syt7/Myrip/Atg7/Pim3/Nrxn1/Lrp1/Glrx/Nos1/Rac1/Cnr1/Gabbr1/Tnfsf11/Pfkl/Arrb1/Rab8b/Chd7/Anxa5/Adcy5/Trpm4/Il6/Htr2c/Sidt2/Glul/Tcirg1/Fkbp1b/Irs2/Cd38/Stxbp5l/Gpr68/Doc2b/Acsl4/Sri/Irs1/Chga/Ghrl/Pax6/Glp1r/Gper1/Abcc8/Il1b/Epha5/Eipr1/Ano1/Hmgcr/Hmgn3/Stx4a/Ptpmt1/Pex5l/Nadk/Jak2/Ppp3ca/Myt1/Abat/Vsnl1/Madd/Sfrp1/Crhr2/Kcnq1/Psmd9/Aimp1/…
GO:2000116	regulation of cysteine-type endopeptidase activity	225	0.445958	1.74402	2.40065e-06	1.16857e-05	3.40212e-06	3249	tags=33%, list=19%, signal=27%	Tnf/Src/Bcl2a1d/Hspa1b/Prr7/Stat1/Uaca/Mt3/Cryab/Ptgs2/Lgmn/Ccn2/Ctsd/Bok/Casp1/Hip1/Por/Ifi204/Cd44/Grin2b/Smad3/Nlrp3/Gpi1/Dlc1/Adora2a/Ccn1/Gas6/Arl6ip1/Vegfa/Dnajb6/Grin1/Pdcd6/Mtch2/Dapk1/Aim2/Arrb1/Thbs1/Laptm5/Diablo/Il6/Apaf1/Ripk2/F2r/Fas/Sox7/Ppp2ca/Hspd1/Cryaa/Nr4a1/Psmb9/Gpx1/Cdkn2d/Ift57/Gsn/Cst7/Mapk9/App/Gper1/Casp12/Dap/Ngfr/Rhoa/Xdh/Fadd/Akt2/Pmaip1/Casp8/Cck/Fam162a/Map3k5/Naip2…
GO:0072593	reactive oxygen species metabolic process	215	0.454827	1.77597	2.49002e-06	1.20698e-05	3.51395e-06	2608	tags=29%, list=15%, signal=25%	Cdkn1a/Prdx6/Cxcl1/Tnf/Gch1/Hif1a/Nos3/Mt3/Cryab/Hk2/Nos2/Ptger4/Stat3/Ccn2/Gls2/Ier3/Tgfb1/Sh3pxd2b/Ccn1/Prdx5/Pdgfb/Birc3/Pla2r1/Plau/Grin1/Ddit4/Bnip3/Sod1/Thbs1/Slc5a3/Trim30a/Zc3h12a/Fancc/Nfe2l2/Clcn3/Tspo/Sod2/Pxdn/Mapt/Edn1/Ripk3/Tyrobp/Il22/Bcr/Hspd1/Arf4/Acod1/Zfp13/Gpx1/Rnf41/Sirt2/App/Bco2/Gnai2/Dcxr/Txnrd1/Ncf1/Ngfr/Pid1/Rhoa/Xdh/Pdk3/Pdgfrb
GO:0060562	epithelial tube morphogenesis	370	0.403686	1.64392	2.49887e-06	1.20698e-05	3.51395e-06	3381	tags=29%, list=19%, signal=24%	Nrp1/Tnf/Src/Hif1a/Zeb2/Cxcl10/Tie1/Folr1/Sema4c/Mgp/Gna13/Sall1/Tek/Rbpj/Mmp14/Areg/Flt1/Epha4/Ryr2/Tbx1/B4galt1/Bsg/Ctsh/Ski/Kdm2b/Cd44/Npnt/Smad3/Ctsz/Tgfb1/Cxcl12/Dlc1/Vdr/Foxf1/Stard13/Vegfa/Csf1/Mthfr/Plxnd1/Col4a1/Eng/Tgif1/Zic2/Nrarp/Ipmk/Mmrn2/Apaf1/Sox17/Prickle1/Spry1/Epha2/Adamts16/Ahr/Slit2/Mtss1/Notch2/Clic4/Edn1/Arhgap35/Plxnb2/Fgfr2/Tacstd2/Lhx2/Esrp2/Shank3/Psen1/Hs2st1/Csnk2b/Wn…
GO:0003012	muscle system process	381	0.397249	1.61894	2.59597e-06	1.24906e-05	3.63646e-06	3975	tags=35%, list=23%, signal=28%	Nr4a3/Tnfrsf1b/Nos3/Atp1a2/Aldoa/Adora1/Ece1/Cav1/Pde4b/Rgs2/Ptger4/Map2k3/Ptgs2/Tnfrsf1a/Ccn2/Flt1/Scn1b/Sorbs2/Ryr2/Fxyd1/Homer1/Atp2b4/Cacna2d1/Aif1/Cald1/Sulf1/Npnt/Smad3/Rgs4/Nos1/Tpm4/Ank2/Chrne/Ccn4/Actn2/Sumo1/Pde4d/Htr2b/Eno1/Acta2/Trpv4/Myh14/Smad7/Cacna1g/Klf15/Sod1/Calca/Fkbp1a/Apbb1/Ednrb/Atp1a3/Adrb2/Zc3h12a/Gtf2ird1/Trpm4/Lmna/Kcna1/Mylk/F2r/Calm1/Kcnma1/Fkbp1b/Igfbp5/Edn1/Adora2b/…
GO:0030879	mammary gland development	127	0.515912	1.91401	2.66266e-06	1.27624e-05	3.7156e-06	2583	tags=35%, list=15%, signal=30%	Src/Hif1a/Prl/Cav1/Tgfb3/Orai1/Areg/Igf1r/Cebpb/B4galt1/Tgfb1/Vdr/Atp2b2/Foxf1/Neurl1a/Rtn4/Vegfa/Csf1/Tgfa/Tnfsf11/Msx1/Aprt/Epha2/Stat5a/Slit2/Oas2/Irs2/Igfbp5/Arhgap35/Zfp703/Fgfr2/Socs2/Id2/Ccnd1/Tnfrsf11a/Gpx1/Gpat4/Stat6/Wnt5a/Sox9/Irs1/Tbx3/Ar/Xdh/Wnt4
GO:0051480	regulation of cytosolic calcium ion concentration	351	0.409572	1.66521	2.81013e-06	1.34178e-05	3.90641e-06	2710	tags=30%, list=16%, signal=26%	Ramp3/Cxcl1/Ccrl2/Cxcl10/Got1/Itgav/Atp1a2/Cx3cr1/Cmklr1/Cx3cl1/Ero1a/Gna13/Cav1/Ccl1/Ptger4/Slc8a2/Capn3/Gna15/Cav2/Ccr2/Cxcr6/Ryr2/Fxyd1/Ccr5/Bok/Atp2b4/Atp2b3/Lrp1/Cacna2d1/Grin2b/Smad3/Tgfb1/Ccl3/Cacnb3/Gnb1/Nos1/Ank2/Kcnk3/Ptger2/Il13/Atp2b2/Tmem64/Cacna1b/Pde4d/Htr2b/Diaph1/C3ar1/Nalf1/Grin1/Gpr65/Ubash3b/Trpv4/Cemip/Jak3/Cacna1g/Chd7/Calca/Fkbp1a/Ednrb/Ptgir/Itgb3/Adrb2/Cxcl2/Adcy5/Thy1/Tr…
GO:0050729	positive regulation of inflammatory response	132	0.501528	1.86444	2.8244e-06	1.34347e-05	3.91132e-06	2835	tags=39%, list=16%, signal=33%	Tnf/Zbp1/Fcgr1/Camk2n1/Serpine1/Trem2/Ccl1/Ctss/Ptger4/Ptgs2/Ffar2/Tnfrsf1a/Grn/Nfkbia/Lta/Nupr1/Ccr2/Tlr2/Ccr5/Cebpb/Casp1/Ccl3/Ccn4/Ninj1/Cnr1/Trpv4/Tnfsf11/Tnip1/Ctsc/Cebpa/Lpl/Cd47/Pla2g4a/Il6/Tlr9/Stat5a/Adam8/Adora2b/Fcgr3/Lilra5/Hspd1/Fcer1g/Tnfrsf11a/Ace/Wnt5a/Lgals1/App/Osm/Il1b/Ifi35/C3/Nfkbiz
GO:0002821	positive regulation of adaptive immune response	134	0.500285	1.86429	2.88956e-06	1.36926e-05	3.9864e-06	2835	tags=39%, list=16%, signal=33%	Tnf/Fcgr1/Il12rb1/Rsad2/Nfkbid/H2-D1/H2-Q6/Trem2/Hspa8/H2-K1/H2-Q7/Lta/Ccr2/H2-Q4/Cd40/Cd44/Il1r1/Tgfb1/Nlrp3/H2-T23/Slamf1/H2-T22/Cd274/B2m/Arid5a/Pla2g4a/Hmces/H2-M3/Il6/Ripk2/Mif/Il12b/Pvr/Il23r/Nsd2/Fcgr3/H2-DMa/Hspd1/Il18r1/Zbtb1/Nectin2/Fcer1g/Prkcz/Stat6/Mir326/Tap2/Il1b/Traf6/Fadd/Clec4n/C3/Nfkbiz
GO:0061041	regulation of wound healing	112	0.52337	1.89691	2.99472e-06	1.41373e-05	4.11588e-06	2731	tags=40%, list=16%, signal=34%	Tnf/Apoe/Serping1/Pdgfa/Serpine1/Cd34/Anxa2/Kank1/Cav1/Ptger4/Plpp3/Ccl2/Hbegf/Cadm4/St3gal4/Smad3/Fermt2/Tafa5/Ccn4/Pdgfb/F7/Plau/Ubash3b/Acta2/Thbs1/Anxa5/Clec7a/Adrb2/Ephb2/Cd9/Nfe2l2/Mylk/F2r/Serpine2/Insl3/Tnfrsf12a/Phldb2/Clasp2/Abcc8/Pros1/Wnt4/Myoz1/Ddr2/Hpse/Hmgcr
GO:0001659	temperature homeostasis	171	0.479708	1.8461	3.0494e-06	1.43414e-05	4.17528e-06	3992	tags=39%, list=23%, signal=31%	Tnf/Il4ra/Gadd45g/Cmklr1/Adora1/Cav1/Rbpj/Fabp5/Stat3/Ptgs2/Igf1r/Sqstm1/Ccr2/Ccr5/Cebpb/Pdgfc/Stk11/Il13/Vegfa/Plac8/Cnr1/Tnfsf11/Il1a/Nrd1/Ednrb/Adrb2/Epas1/Trpv2/Lama4/Id1/Il18r1/Tnfrsf11a/Kdm6b/Adam17/Gpx1/Stat6/Adrb1/Nova1/Acot11/Ghrl/Prkab2/Adipor1/Il1rn/Zfp423/Il1b/Adipor2/Nr1h3/Rheb/Cxcr4/Thra/Bscl2/Nova2/Jak2/Acadl/Abat/Rb1/Tlr4/Slc27a1/Gatm/Tle3/Mfap2/Esrrg/Il18/Prdm16/Grb10/Adamts5/Lepr
GO:0098813	nuclear chromosome segregation	254	-0.355473	-1.68872	3.12355e-06	1.46351e-05	4.26079e-06	4344	tags=38%, list=25%, signal=29%	Ago4/Mcmbp/Birc5/1700028K03Rik/Knl1/Becn1/Nek2/Smc3/Prdm9/Tpr/Actr3/Kif23/Pibf1/1700009N14Rik/Esco2/Psmg2/Cenpc1/Fbxw7/Terf1/Ino80/Mad2l1/Atm/Fen1/Klhl22/Rad21/Cenpq/Phf13/Ttk/Cdc27/Mcmdc2/Champ1/Pds5a/Mre11a/Cenpk/Ercc4/Cdk5rap2/Pogz/Sgo2a/Hdac8/Nsl1/Iho1/Ran/Abraxas2/Slf2/Anapc5/Ncapd3/Kifc5b/Plk1/Baz1b/Aurkb/Fancd2/Bub3/Racgap1/Pds5b/Trappc12/Cdc20/Dscc1/Pcid2/Vps4a/Tex15/Mad1l1/Anapc4/Map10/2…
GO:0090276	regulation of peptide hormone secretion	199	0.45377	1.76941	3.15629e-06	1.47333e-05	4.28938e-06	4223	tags=39%, list=24%, signal=30%	Tnf/Hif1a/Camk2n1/Nnat/Nos2/Ecrg4/Ptger4/Ffar2/Lif/Syt7/Myrip/Atg7/Pim3/Nrxn1/Lrp1/Glrx/Nos1/Rac1/Cnr1/Gabbr1/Tnfsf11/Pfkl/Arrb1/Rab8b/Chd7/Anxa5/Adcy5/Trpm4/Il6/Htr2c/Sidt2/Glul/Tcirg1/Fkbp1b/Irs2/Cd38/Stxbp5l/Gpr68/Doc2b/Acsl4/Sri/Irs1/Chga/Ghrl/Pax6/Glp1r/Gper1/Abcc8/Il1b/Epha5/Eipr1/Ano1/Hmgcr/Hmgn3/Stx4a/Ptpmt1/Pex5l/Nadk/Jak2/Ppp3ca/Myt1/Abat/Vsnl1/Madd/Sfrp1/Crhr2/Kcnq1/Psmd9/Aimp1/Lrp5/Fb…
GO:0032652	regulation of interleukin-1 production	104	0.545354	1.9621	3.2476e-06	1.51031e-05	4.39706e-06	2805	tags=45%, list=16%, signal=38%	Tnf/Il17a/Cx3cr1/Cx3cl1/Serpinb1a/Trem2/Ptger4/Stat3/Tmem106a/Ccl20/Tlr2/Ccr5/Casp1/Hspb1/Ifi204/Smad3/Nlrp3/Ccl3/Ccn1/Gas6/Panx2/Aim2/Lpl/Calca/Il1r2/Zc3h12a/Il6/S1pr3/Ripk2/F2r/Lgals9/S100a13/Tyrobp/Lilra5/Casp4/Ifnar1/Wnt5a/Sirpa/Ghrl/Errfi1/App/Havcr2/Serpinb1b/Gsdmd/Casp8/Hk1/Ifi211
GO:0090087	regulation of peptide transport	207	0.447181	1.7422	3.48571e-06	1.61505e-05	4.70197e-06	4223	tags=38%, list=24%, signal=29%	Tnf/Hif1a/Camk2n1/Adora1/Nnat/Nos2/Ecrg4/Ptger4/Ffar2/Lif/Syt7/Myrip/Atg7/Pim3/Nrxn1/Lrp1/Glrx/Nos1/Rac1/Cnr1/Gabbr1/Tnfsf11/Pfkl/Arrb1/Rab8b/Chd7/Anxa5/Adcy5/Trpm4/Il6/Htr2c/Sidt2/Glul/Tcirg1/Fkbp1b/Irs2/Cd38/Stxbp5l/Gpr68/Doc2b/Acsl4/Sri/Irs1/Chga/Ghrl/Pax6/Glp1r/Gper1/Abcc8/Il1b/Epha5/Eipr1/Ano1/Hmgcr/Hmgn3/Stx4a/Ptpmt1/Pex5l/Nadk/Jak2/Ppp3ca/Myt1/Abat/Vsnl1/Madd/Sfrp1/Crhr2/Kcnq1/Psmd9/Aimp1/…
GO:0016358	dendrite development	308	0.41141	1.66216	3.49962e-06	1.61551e-05	4.70332e-06	3393	tags=33%, list=19%, signal=27%	Nrp1/D16Ertd472e/Apoe/Rap2a/Kif1a/Cyfip1/Map1b/Map1a/Phactr1/Ntrk2/Grn/Ptn/Epha4/Ppp1r9a/Btbd3/Rbfox2/Arhgap44/Ptprd/Mpdz/Kndc1/Mark1/Lst1/Sh3glb1/Stk11/Efna1/Ptprs/Picalm/Neurl1a/Pak4/Camk1/Grin1/Baiap2/Sez6/Dclk1/Rac1/Mapk8ip2/Hecw2/Sdc2/Arf6/Lrp8/Sgk1/Scarf1/Shank1/Ephb2/Sipa1l1/Marcks/Prex2/Fas/Dip2a/Tanc2/Ngef/Id1/Plk2/Obsl1/Flrt1/Shank3/Arf4/Psen1/Adgrb3/Farp1/Nlgn1/Fstl4/Ppfia2/Acsl4/Csmd3…
GO:0002819	regulation of adaptive immune response	204	0.449659	1.75342	4.01771e-06	1.84785e-05	5.37975e-06	2659	tags=33%, list=15%, signal=29%	Tnf/Tnfrsf1b/Il4ra/Fcgr1/Il12rb1/Arg1/Rsad2/Nfkbid/H2-D1/H2-Q6/Trem2/Hspa8/H2-K1/H2-Q7/Samsn1/Lta/Ccr2/H2-Q4/Cd40/Irf7/Cd44/Il1r1/Tgfb1/Nlrp3/Foxj1/H2-T23/Slamf1/H2-T22/Irf1/Cd274/B2m/Jak3/Smad7/Ndfip1/Arid5a/Pla2g4a/Zc3h12a/Ephb2/Hmces/H2-M3/Trpm4/Il6/Ripk2/Mif/Ahr/Il12b/Pvr/Il23r/Nsd2/Fcgr3/Ripk3/H2-DMa/Hspd1/Il18r1/Zbtb1/Nectin2/Fcer1g/Prkcz/Stat6/Hlx/Mir326/Tap2/Vsir/Havcr2/Il1b/Traf6/Fadd/Cl…
GO:0001763	morphogenesis of a branching structure	228	0.439815	1.72264	4.09111e-06	1.87472e-05	5.45796e-06	3810	tags=34%, list=22%, signal=27%	Nrp1/Tnf/Src/Tie1/Pdgfa/Mgp/Gna13/Sall1/Tek/Mmp14/Areg/Flt1/Tbx1/B4galt1/Ctsh/Ermn/Cd44/Sulf1/Socs3/Npnt/Ctsz/Tgfb1/Cxcl12/Vdr/Foxf1/Rtn4/Pdgfb/Vegfa/Csf1/Fem1b/Tgm2/Sema3c/Plxnd1/Col4a1/Eng/Nrarp/Il6/Spry1/Epha2/Adamts16/Ahr/Slit2/Clic4/Edn1/Fgfr2/Tacstd2/Esrp2/Wnt5a/Sox9/Yap1/Kdr/Tbx3/Cpe/Nfatc4/Ar/Il1b/Ctnnbip1/Pgf/Wnt4/Lama5/Csmd1/Cxcr4/Plxna1/Gli2/Sox2/Etv4/Wnt9b/Spint1/Hoxb7/Shox2/Fgfr1/Pdg…
GO:1905477	positive regulation of protein localization to membrane	110	0.520846	1.88175	4.17254e-06	1.89812e-05	5.52612e-06	2868	tags=35%, list=16%, signal=29%	Itga3/Ramp3/Tnf/Lgals3/Trem2/Ptn/Sqstm1/Ccl2/Atp2b4/Rhog/Nrxn1/Lrp1/Mtcl1/Sh3glb1/Tcaf1/Tgfb1/Cacnb3/Cemip/Arf6/Arpc2/Slc5a3/Hpca/Ephb2/Epha2/Rab11a/Prnp/Clasp2/Efcab7/Nkd2/Sorbs1/Gper1/Ap2b1/Akt2/Clip3/Pmaip1/Stx3/Stx4a/Ank3
GO:0033002	muscle cell proliferation	233	0.436505	1.71319	4.16434e-06	1.89812e-05	5.52612e-06	3170	tags=32%, list=18%, signal=27%	Cdkn1a/Nr4a3/Tnf/Src/Hif1a/Nos3/Apoe/Apod/Cx3cl1/Gna13/Cav1/Tgfb3/Rgs5/Rbpj/Stat3/Ptgs2/Flt1/Igf1r/Foxc1/Prkar1a/Ern1/Hbegf/Aif1/Kpna1/Npr1/Tgfb1/Tenm4/Il13/Pim1/Mmp2/Tafa5/Ccn4/Pdgfb/Pde4d/Vegfa/C3ar1/Nampt/Thbs1/Bmpr2/Hmox1/Ptgir/Itgb3/Il6/Ndrg4/Efemp2/Ang/Il12b/Sod2/Cdh13/Igfbp5/Edn1/Fgfr2/Id2/Igfbp3/Yap1/Gper1/Paxbp1/Gnai2/P2ry6/Rhoa/Traf6/Ctnnbip1/Pdgfrb/Ndrg2/Ptafr/Ddr2/Vipr2/Hmgcr/Cyba/Sel…
GO:0034764	positive regulation of transmembrane transport	230	0.44161	1.7326	4.24217e-06	1.92281e-05	5.59799e-06	3111	tags=32%, list=18%, signal=26%	Nr4a3/Ramp3/Cxcl10/Cx3cl1/Trem2/Ctss/Ocln/Slc1a2/Capn3/Rhoq/Ryr2/Fxyd1/Ccl2/Ak1/Cacna2d1/Tcaf1/Glrx/Cacnb3/Ifngr1/Nos1/Ank2/Il13/Ifngr2/Actn2/Sumo1/Arl6ip1/Slc9a3r2/Rgs9/Wnk1/Asic2/Cemip/Klf15/Adrb2/Thy1/Ephb2/Nfe2l2/Kcna1/F2r/Calm1/Kcnc1/Irs2/Edn1/Hspa2/Chp1/Shank3/Psen1/Cxcl9/Adrb1/Wnk2/Braf/Sri/Pkd2/Irs1/Slc9a1/Sorbs1/Gper1/Abcc8/P2ry6/Akt2/Calm3/Ptafr/Clip3/Slc36a2/Adipor2/Kcne2/C3/Ank3/Jph2/…
GO:0010595	positive regulation of endothelial cell migration	106	0.524491	1.89521	4.35661e-06	1.96755e-05	5.72824e-06	2959	tags=41%, list=17%, signal=34%	Sparc/Nrp1/Hif1a/Jcad/Nos3/Tek/Map2k3/Ptgs2/Lgmn/Grn/Plpp3/Bsg/Cd40/Hspb1/Tgfb1/Gpi1/Amotl1/Pdgfb/Vegfa/Bcar1/Akt3/Pdcd6/Rac1/Thbs1/Bmpr2/Hmox1/Itgb3/Zc3h12a/Nfe2l2/Stat5a/Adora2b/Plk2/Amot/Adam17/Calr/Wnt5a/Kdr/Prkd1/Flt4/Igf2/Anxa3/Angpt4/Sash1
GO:2001233	regulation of apoptotic signaling pathway	381	0.393627	1.60418	4.4035e-06	1.98158e-05	5.76907e-06	2609	tags=26%, list=15%, signal=23%	Nrp1/Tnf/Src/Clu/Hif1a/Hspa1b/Hspa1a/Lgals3/Dab2/Icam1/Csf2/Pmp22/Timp3/Itgav/Cx3cr1/Cx3cl1/Serpine1/Bcl2l1/Cav1/Trem2/Traf1/Ptgs2/Ctnna1/Hsph1/Nupr1/Nr4a2/Atf3/Bok/Ctsh/Trps1/Ier3/Grina/Hspb1/Cd44/Sh3glb1/Skil/Muc1/Cxcl12/Adora2a/Faim2/Pcgf2/Ghitm/Vegfa/Fem1b/Eno1/Mapk8ip2/Mtch2/Runx3/Jak3/Mal/Ctsc/Dapk1/Msx1/Cdk11b/Tmbim1/Sod1/Thbs1/Hmox1/Higd1a/Zfp385a/Nfe2l2/Apaf1/Ubb/Lmna/Fas/Mif/Tpd52l1/Pea…
GO:0042692	muscle cell differentiation	400	0.393117	1.60436	4.47751e-06	2.00766e-05	5.845e-06	3096	tags=26%, list=18%, signal=22%	Tmem119/Ehd1/Il4ra/Ramp2/Ccl8/Cxcl10/Pmp22/Sema4c/Fhl2/Rora/Rgs2/Rbpj/Mmp14/Ptgfrn/Smyd1/Capn3/Cav2/Ifrd1/Sorbs2/Pld3/Atg7/Tbx1/Homer1/Casp1/Smad6/Prkar1a/Ski/Spag9/Npnt/Uchl1/Cfh/Tgfb1/Rgs4/Cxcl12/Ank2/Foxf1/Ccn4/Ehd2/Actn2/Csrp1/Pdgfb/Vegfa/Myl9/Camk1/Speg/Ninj1/Myof/Eng/Tmsb4x/Msx1/Bmpr2/Ednrb/Nfatc2/Cd9/Wdr1/Lmna/Efemp2/Plpp7/Sod2/Pgm5/Igfbp5/Edn1/H3f3b/Fgfr2/Syna/Id2/Rarb/Qk/Dysf/Adgrb3/Kdm6…
GO:0019058	viral life cycle	225	0.440212	1.72155	4.5112e-06	2.01554e-05	5.86796e-06	2201	tags=24%, list=13%, signal=21%	Nrp1/Tnf/Ccl8/Icam1/Apoe/Ccl12/Isg15/Bst2/Itgav/Rsad2/Cav1/Hspa8/Ch25h/Oasl2/Cav2/Hacd3/Atg7/Bsg/Ctsb/Ctsl/Adarb1/Ifi204/Axl/Vps37b/Chmp4b/Parp10/Gas6/Hsp90ab1/Ifih1/N4bp1/Oas1a/Oasl1/Zc3hav1/Ifitm3/Itgb3/Oas1g/Trim30a/Zc3h12a/Isg20/Oas3/Oas2/Slc3a2/Ly6e/Nectin2/Rab7/4930486L24Rik/Trim12c/Pi4ka/Snx3/Smpd1/Siglec1/Arl8b/Lgals1/Gsn
GO:0002831	regulation of response to biotic stimulus	338	0.40371	1.63781	4.70094e-06	2.09284e-05	6.09299e-06	2832	tags=30%, list=16%, signal=26%	Igtp/Cxcl1/Il17a/Zbp1/Fgl2/Apoe/Serping1/Dhx58/Isg15/Stat1/Il12rb1/Arg1/Cx3cl1/Serpinb1a/Irgm1/Gbp4/Trem2/Mmp12/Ffar2/Hsp90aa1/Grn/Il17f/Serpinb9/Tlr2/Irf7/Stat2/Ifi204/Cfh/Parp9/Tap1/Mmp2/Clnk/Trafd1/Irf1/N4bp1/Cd274/Oas1a/Lamp1/Ly86/Dapk1/Aim2/Lrp8/Oasl1/Mmrn2/Zc3hav1/Il18rap/Samhd1/Oas1g/Trim30a/Zc3h12a/Mapk3/H2-M3/Nfe2l2/Slamf8/Smpdl3b/Oas3/Ripk2/Calm1/Nlrc5/A2m/Mif/Lgals9/Tlr9/Stat5a/Rab34/A…
GO:0061138	morphogenesis of a branching epithelium	210	0.451309	1.75951	4.73048e-06	2.09852e-05	6.10954e-06	4187	tags=37%, list=24%, signal=28%	Nrp1/Tnf/Src/Tie1/Pdgfa/Mgp/Gna13/Sall1/Tek/Mmp14/Areg/Flt1/Tbx1/B4galt1/Ctsh/Cd44/Sulf1/Socs3/Npnt/Ctsz/Tgfb1/Cxcl12/Vdr/Foxf1/Pdgfb/Vegfa/Csf1/Fem1b/Tgm2/Sema3c/Plxnd1/Col4a1/Eng/Nrarp/Il6/Spry1/Epha2/Adamts16/Ahr/Slit2/Clic4/Edn1/Fgfr2/Tacstd2/Esrp2/Wnt5a/Sox9/Yap1/Kdr/Tbx3/Nfatc4/Ar/Ctnnbip1/Pgf/Wnt4/Lama5/Csmd1/Cxcr4/Plxna1/Gli2/Sox2/Etv4/Wnt9b/Spint1/Hoxb7/Fgfr1/Pdgfra/Fgf2/Sfrp1/Wnt6/Tmem5…
GO:0002822	regulation of adaptive immune response based on somatic recombination of immune receptors built from immunoglobulin superfamily domains	188	0.457352	1.76926	4.76819e-06	2.10778e-05	6.13648e-06	2659	tags=34%, list=15%, signal=29%	Tnf/Tnfrsf1b/Il4ra/Fcgr1/Il12rb1/Arg1/Rsad2/Nfkbid/H2-D1/H2-Q6/Trem2/Hspa8/H2-K1/H2-Q7/Lta/Ccr2/H2-Q4/Cd40/Il1r1/Tgfb1/Nlrp3/Foxj1/H2-T23/Slamf1/H2-T22/Irf1/Cd274/B2m/Jak3/Smad7/Ndfip1/Arid5a/Pla2g4a/Zc3h12a/Ephb2/Hmces/H2-M3/Trpm4/Il6/Ripk2/Ahr/Il12b/Pvr/Il23r/Nsd2/Fcgr3/Ripk3/H2-DMa/Hspd1/Il18r1/Zbtb1/Nectin2/Fcer1g/Prkcz/Stat6/Hlx/Mir326/Tap2/Vsir/Havcr2/Il1b/Traf6/Fadd/Clec4n
GO:0021782	glial cell development	118	0.510531	1.86422	4.84049e-06	2.1322e-05	6.2076e-06	2875	tags=36%, list=16%, signal=31%	Clu/Ndrg1/Pmp22/C1qa/Mt3/Trem2/Lamb2/Lamc3/Ntrk2/Grn/Tlr2/Vim/Ski/Lrp1/Cntn2/Tgfb1/Gfap/Ifngr1/Tenm4/Adora2a/Pdgfb/Cntn1/Mal/Kcnj10/Sod1/Adgrg6/Csf1r/Arhgef10/Myrf/Id2/Prdm8/Psen1/Sirt2/App/Tppp/Id4/Pard3/Fgfr3/Il1b/Akt2/Ulk4/Wasf3/Eif2b3
GO:0034763	negative regulation of transmembrane transport	124	0.50834	1.87461	4.96057e-06	2.17743e-05	6.33927e-06	3500	tags=45%, list=20%, signal=36%	Tnf/Cbarp/Atp1a2/Cav1/Rgs2/Fabp5/Rhoq/Oaz1/Slc43a2/Cttnbp2nl/Tgfb1/Rrad/Rgs4/Cacnb3/Nos1/Actn2/Sumo1/Gem/Cabp1/Hecw2/Thbs1/Ephb2/1810037I17Rik/Calm1/Pea15a/Tlr9/Ahr/Fkbp1b/Irs2/Ppp2ca/Oprl1/Kcnab1/Ace/Dysf/Bin1/Sri/Ahi1/Pkd2/Sestd1/Lmbrd1/Il1b/Pid1/Sh2b2/Akt2/Calm3/Kcne2/Iscu/Ank3/Slc30a1/Gpr35/Tgfb2/Cacna1f/Pik3c2a/Rem1/Twist1/Agrn
GO:0071621	granulocyte chemotaxis	117	0.515593	1.88375	5.32613e-06	2.32692e-05	6.77449e-06	2028	tags=35%, list=12%, signal=31%	Cxcl1/Ccl8/Lgals3/Ccl17/Cxcl10/Ccl12/Ccl4/Cmklr1/Cx3cl1/Jaml/Pde4b/Ccl1/Ccl20/Ccl2/Bsg/Il34/Ccl7/Ccl3/Spp1/Slamf1/Pde4d/Vegfa/Csf1/C3ar1/Rac1/Trpv4/Thbs1/Cxcl2/Csf1r/Mapk3/Pf4/Cxcl3/Slit2/Ccl9/Edn1/Fcgr3/Ccl6/Fcer1g/Dysf/Cxcl9/Cxcl13
GO:0006959	humoral immune response	153	0.485528	1.84161	5.33834e-06	2.32692e-05	6.77449e-06	2518	tags=31%, list=14%, signal=27%	Cxcl1/Tnf/Il17a/Ccl8/Lgals3/Ccl17/Cxcl10/Ccl12/Serping1/C1qa/C1qc/Trem2/Rbpj/Ccl1/C1qb/Gapdh/Il17f/Lta/Ccl20/Ccr2/C4b/Cfh/Cxcl12/Foxj1/Cfb/B2m/Cxcl14/Cxcl2/Pf4/A2m/Ang/Cxcl3/Notch2/H2-DMa/Colec11/C1ra/Acod1/C1s1/Cxcl9/Cxcl13/Tnfrsf21/Spns2/Masp1/App/Wfdc2/Ccl22/Cd37/Il1b
GO:0071902	positive regulation of protein serine/threonine kinase activity	192	0.456089	1.77152	5.45265e-06	2.3685e-05	6.89553e-06	3727	tags=38%, list=21%, signal=30%	Igtp/Tnf/Src/Zeb2/Pdgfa/Irgm1/Slc8a2/Flt1/Kitl/Epha4/Atp2b4/Nrxn1/Cd40/Ern1/Il34/Pdgfc/Tgfb1/Stk11/Fermt2/Pim1/Hsp90ab1/Pdgfb/Vegfa/Htr2b/Camk1/Tgfa/Cemip/Tnfsf11/Thbs1/Cdk5r2/Ghr/Adam9/Higd1a/Adrb2/Gab1/Csf1r/Marcks/Mif/Tpd52l1/Tlr9/Adam8/Edn1/Ppp2ca/Ccnd1/Tnfrsf11a/Psen1/Adam17/Wnt5a/Fzd4/Pkd2/Tcim/App/Il1rn/Il1b/Rhoa/Traf6/Pdgfrb/Ccny/Sash1/Map3k5/Ptpn1/Pdgfd/Dab2ip/Mnat1/Pik3r6/Tlr4/Incenp/Sl…
GO:1902107	positive regulation of leukocyte differentiation	170	0.472298	1.81841	5.56899e-06	2.40235e-05	6.99408e-06	2664	tags=38%, list=15%, signal=33%	Cd83/Tnfsf9/Tnf/Il4ra/Il17a/Cd101/Il2ra/Nfkbid/Trem2/Mmp14/Fes/Hsp90aa1/Lif/Inpp5d/Kitl/Ccr2/Zap70/Il34/Axl/Tgfb1/Nlrp3/Ccl3/Gas6/Tmem64/Csf1/Irf1/Dcstamp/Ninj1/Runx3/Tnfsf11/Calca/Itgb3/Il2rg/Csf1r/Zbtb16/Il6/Ripk2/Lgals9/Itpkb/Stat5a/Runx1/Adam8/Il12b/Notch2/Ccr1/Hcls1/Il5/Tyrobp/H2-DMa/Cd40lg/Id2/Zbtb1/Prkcz/Gpr68/Zfp36l1/Hlx/Mir326/Zbtb46/Vsir/Rhoa/Traf6/Ctnnbip1/Zfp609/Fadd/Il15ra
GO:1903708	positive regulation of hemopoiesis	170	0.472298	1.81841	5.56899e-06	2.40235e-05	6.99408e-06	2664	tags=38%, list=15%, signal=33%	Cd83/Tnfsf9/Tnf/Il4ra/Il17a/Cd101/Il2ra/Nfkbid/Trem2/Mmp14/Fes/Hsp90aa1/Lif/Inpp5d/Kitl/Ccr2/Zap70/Il34/Axl/Tgfb1/Nlrp3/Ccl3/Gas6/Tmem64/Csf1/Irf1/Dcstamp/Ninj1/Runx3/Tnfsf11/Calca/Itgb3/Il2rg/Csf1r/Zbtb16/Il6/Ripk2/Lgals9/Itpkb/Stat5a/Runx1/Adam8/Il12b/Notch2/Ccr1/Hcls1/Il5/Tyrobp/H2-DMa/Cd40lg/Id2/Zbtb1/Prkcz/Gpr68/Zfp36l1/Hlx/Mir326/Zbtb46/Vsir/Rhoa/Traf6/Ctnnbip1/Zfp609/Fadd/Il15ra
GO:0003206	cardiac chamber morphogenesis	133	0.496107	1.84947	5.64963e-06	2.42876e-05	7.07098e-06	2761	tags=33%, list=16%, signal=28%	Nrp1/Hif1a/Nos3/Dhrs3/Fhl2/Parva/Tek/Rbpj/Ryr2/Tbx1/Foxc1/Smad6/Tgfb1/Ccn1/Foxf1/Nrp2/Sema3c/Eng/Smad7/Chd7/Adgrg6/Fkbp1a/Bmpr2/Ahr/Slit2/Notch2/Slit3/Nsd2/Fgfr2/Ly6e/Id2/Rarb/Heyl/Tnnc1/Tnni3/Egln1/Wnt5a/Tbx3/Cpe/Fzd2/Ccm2l/Jag1/Robo2/Col11a1
GO:2001236	regulation of extrinsic apoptotic signaling pathway	156	0.484651	1.84257	5.84712e-06	2.50505e-05	7.29309e-06	3669	tags=40%, list=21%, signal=32%	Nrp1/Tnf/Src/Hspa1b/Hspa1a/Lgals3/Dab2/Icam1/Csf2/Timp3/Itgav/Cx3cr1/Cx3cl1/Serpine1/Bcl2l1/Cav1/Traf1/Ctnna1/Atf3/Trps1/Skil/Faim2/Vegfa/Fem1b/Runx3/Jak3/Mal/Dapk1/Tmbim1/Thbs1/Hmox1/Lmna/Pea15a/Inhba/Unc5b/Tnfrsf12a/Gpx1/Siglec1/Rela/Yap1/Tnfrsf4/Gper1/Ar/Il1b/Pak5/Fadd/Pmaip1/Casp8/Faim/Stx4a/Raf1/Acsl5/Tgfb2/Pdia3/Bmpr1b/Eya2/Prdx2/Gas1/Il7/Rffl/Fgfr1/Madd
GO:0046890	regulation of lipid biosynthetic process	168	0.474981	1.82608	5.91874e-06	2.52708e-05	7.35722e-06	3191	tags=29%, list=18%, signal=24%	Dgat1/Tnf/Adgrf5/Dkk3/Dab2/Apoe/Pdgfa/Igfbp7/Fabp5/Ptgs2/Nfkb1/Elovl5/Igf1r/Atg7/Apoc1/Por/Stk11/Apoc2/Mlxipl/Ccn1/Pdgfb/Htr2b/Il1a/Sod1/Pla2g4a/Htr2c/Tspo/Adora2b/Dkkl1/Chp1/Fabp3/Samd8/Stard4/Mapk9/Sorbs1/Gper1/Il1b/Igf2/Wnt4/Thrsp/Nr1h3/Lpcat1/C3/Gh/H6pd/Dbi/Bscl2/Acsl5/Acadl
GO:0010035	response to inorganic substance	450	0.38032	1.56168	6.00926e-06	2.557e-05	7.44434e-06	2740	tags=27%, list=16%, signal=23%	Nr4a3/Gch1/Src/Nos3/S100a16/Itgav/Mt3/Cryab/Adora1/Cav1/Junb/Rasa4/Kcnmb4/Lgmn/Capn3/Syt7/Hsph1/Cp/Gapdh/Nt5e/Ryr2/Nr4a2/Homer1/Atp2b4/Rnf112/Nrxn1/Axl/Glrx/Adora2a/Nefl/Mmp2/Pcgf2/Sumo1/Gria1/Syt13/Bcar1/Ass1/Pdcd6/Wnk1/Cpne6/B2m/Ggh/Psap/Bnip3/Il1a/Cacna1g/Cebpa/Gpr37l1/Sod1/Thbs1/Syt4/Txn1/Hmox1/Anxa5/Adam9/Ednrb/Hpca/Slc41a1/Pla2g4a/Zc3h12a/Mapk3/Il6/Fancc/Nfe2l2/Kcna1/Mylk/Calm1/Fas/Tcirg1/I…
GO:0099003	vesicle-mediated transport in synapse	240	0.434768	1.71499	6.71029e-06	2.84562e-05	8.28461e-06	4658	tags=43%, list=27%, signal=32%	Ophn1/Scamp5/Bcl2l1/Cyfip1/Snap25/Pls3/Vamp4/Syt7/Grn/Stx11/Nrxn3/Snap91/Cplx1/Nrxn1/Stxbp1/Syn2/Prkar1b/Ncs1/Adora2a/Caly/Picalm/Trim9/Stx1b/Unc13a/Apba2/Ap1s2/Rims1/Sh3gl2/Cltc/Slc17a7/Arf6/Syt4/Itgb3/Hpca/Adrb2/Clcn3/Erc1/Amph/Adcy1/Slc17a6/Syp/Napa/Adora2b/Ap2m1/Sptbn2/Rab11a/Kcnh1/Synj2/Stxbp5l/Psen1/Atp2a2/Bin1/Nlgn1/Ppfia2/Doc2b/Braf/Pld1/Sirt2/Erc2/Mapk10/Rims2/Pclo/Syt5/Syt12/Dtnbp1/Ap2b…
GO:0010001	glial cell differentiation	245	0.42994	1.69683	6.81844e-06	2.88171e-05	8.38969e-06	2784	tags=31%, list=16%, signal=26%	Tnfrsf1b/Vtn/Clu/Ndrg1/Pmp22/C1qa/Mt3/Enpp2/Trem2/Lamb2/Lamc3/Stat3/Lif/Ntrk2/Grn/Plpp3/Ptn/Epha4/Tlr2/Vim/Rnf112/Ski/Lrp1/Il34/Cntn2/Nfib/Tgfb1/Gfap/Ifngr1/Tenm4/Adora2a/Rtn4/Pdgfb/Tmem98/Cntn1/Mal/Kcnj10/Gpr37l1/Klf15/Sod1/Dusp15/Adgrg6/Lingo1/Csf1r/Arhgef10/Mapk3/Wdr1/Gap43/Myrf/Otx2/Id2/Serpine2/Qk/Prdm8/Psen1/Bin1/Tnfrsf21/Sox9/Rela/Pax6/Sirt2/App/Tppp/Id4/Pard3/Fgfr3/Il1b/Ptprj/Rhoa/Akt2/Dn…
GO:0034612	response to tumor necrosis factor	176	0.467019	1.79467	6.87998e-06	2.89793e-05	8.4369e-06	2556	tags=33%, list=15%, signal=28%	Tnf/Gch1/Hspa1b/Hspa1a/Ccl8/Ccl17/Ccl12/Ccl4/Stat1/Cx3cl1/Rora/Cxcl16/Nos2/Ccl1/Traf1/Tnfrsf1a/Nfkb1/Nfkbia/Ccl20/Ccl2/Casp1/Gbp3/Cd40/Ccl7/Cd14/Npnt/Ccl3/Gas6/Irf1/Birc3/Dcstamp/Tnfsf11/Cebpa/Aim2/Laptm5/Adam9/Zc3h12a/Mapk3/Il6/Nfe2l2/Ubd/Ccl9/Krt18/Txndc17/Ccl6/Acod1/Tnfrsf11a/Adam17/Smpd1/Tnfrsf21/Rela/Zfp36l1/Gper1/Ccl22/Ybx3/Adam10/Pid1/Traf6
GO:0007626	locomotory behavior	233	0.432378	1.69699	7.5113e-06	3.15323e-05	9.18019e-06	3400	tags=33%, list=19%, signal=27%	Tnr/Apoe/Pmp22/Adgrl3/Atp1a2/Selenop/Hexb/Zic1/Snap25/Grn/Epha4/Cstb/Atg7/Nr4a2/Aplp2/Cend1/Cntn2/Usp2/Uchl1/Cxcl12/Adora2a/Atp2b2/Gnao1/Cacna1b/Ppp1r1b/Rcan2/Apba2/Lsamp/Grin1/Rasd2/Sez6/Hexa/Cntn1/Negr1/Psap/Kcnj10/Sod1/Chd7/Astn1/Atp1a3/Shank2/Adcy5/Abhd12/Htr2c/Zfp385a/Clcn3/Prex2/Grm1/Kcnma1/Sod2/Mapt/Id2/Shank3/Oprl1/Aph1c/Grm5/Fzd4/Sez6l/App/Chl1/Naglu/Mapk10/Kcnd2/Hprt/Pak5/Asl/Dnm1/Zfhx3…
GO:0072676	lymphocyte migration	102	0.517063	1.86063	7.58967e-06	3.17314e-05	9.23815e-06	2668	tags=42%, list=15%, signal=36%	Ccl8/Ccl17/Ecm1/Icam1/Cxcl10/Ccl12/Apod/Ccl4/Cx3cl1/Cxcl16/Ccl1/Jam2/Ch25h/Ccl20/Ccr2/Ccl2/Ccl7/Aif1/Ccl3/Cxcl12/Gas6/Wnk1/Cxcl14/Itgb3/Myo1g/Lgals9/Adam8/Ccl9/Ripk3/F11r/Hsd3b7/Ccl6/Itgb7/Adam17/Cxcl13/Wnt5a/Spns2/App/Ccl22/Adam10/Rhoa/Fadd/Cd99l2
GO:0009306	protein secretion	350	0.400188	1.62599	7.60946e-06	3.17314e-05	9.23815e-06	4228	tags=37%, list=24%, signal=29%	Dgat1/Tnf/Hif1a/Apoe/Camk2n1/Rsad2/Plek/Nnat/Tgfb3/Nos2/Trem2/Rab11fip1/Ptger4/Syt7/Myrip/Rab15/Atg7/Pim3/Tlr2/Rab3c/Cplx1/Bsg/Nrxn1/Lrp1/Tgfb1/Glrx/Cavin1/Adora2a/Nos1/Il13/Rac1/Cnr1/Psap/Pfkl/Il1a/Arf6/Arrb1/Rab8b/Syt4/Ptprn2/Anxa5/Apbb1/Adam9/Ednrb/Adcy5/Trpm4/Il6/Sidt2/Glul/Ptpn23/F2r/Tcirg1/Rab34/Ang/Rab11fip5/Fkbp1b/Il12b/Irs2/Frmd4a/Pard6a/Cd38/M6pr/Stxbp5l/Rab13/Gpr68/Dnajc1/Adrb1/Doc2b/A…
GO:0045637	regulation of myeloid cell differentiation	203	0.446072	1.73755	7.77982e-06	3.23341e-05	9.41359e-06	2609	tags=33%, list=15%, signal=28%	Tnf/Il17a/Hif1a/Hspa1b/Hspa1a/Cd101/Isg15/Stat1/C1qc/Trem2/Stat3/Fes/Lif/Inpp5d/Kitl/Nfkbia/Csf3/Cebpb/Rbfox2/Il34/Tgfb1/Cdk6/Ccl3/Gpr171/Tmem64/Acvr2a/Csf1/Dcstamp/Ubash3b/B2m/Ninj1/Tnfsf11/Tob2/Calca/Itgb3/Ndfip1/Mafb/Csf1r/Paf1/Zbtb16/Gpr137b/Fas/H4f16/Itpkb/Stat5a/Runx1/Adam8/Il12b/Notch2/Ccr1/Inhba/Hcls1/Il5/Tyrobp/Id2/Meis2/Gpr68/Rnf41/Rbp1/Zfp36l1/Zbtb46/Fgfr3/Jag1/Traf6/Ctnnbip1/Fadd
GO:0062013	positive regulation of small molecule metabolic process	139	0.485161	1.81868	7.86519e-06	3.25806e-05	9.48538e-06	2719	tags=29%, list=16%, signal=24%	Dgat1/Nr4a3/Tnf/Src/Hif1a/Nos3/Dab2/Bcl2l1/Nos2/Trem2/Stat3/Ptgs2/Elovl5/Cyp2j6/Por/Stk11/Apoc2/Nos1/Mlxipl/Eno1/Pla2g4a/Irs2/Adora2b/Psen1/Irs1/Slc4a4/Stard4/Mapk9/App/Sorbs1/Gper1/Il1b/P2ry6/Pid1/Igf2/Wnt4/Akt2/Ptafr/Nr1h3/Pmaip1
GO:2000377	regulation of reactive oxygen species metabolic process	147	0.483343	1.82262	7.99055e-06	3.29907e-05	9.60476e-06	2608	tags=31%, list=15%, signal=27%	Cdkn1a/Cxcl1/Tnf/Gch1/Hif1a/Mt3/Cryab/Hk2/Ptger4/Stat3/Ier3/Tgfb1/Pdgfb/Birc3/Plau/Grin1/Bnip3/Sod1/Thbs1/Slc5a3/Trim30a/Zc3h12a/Nfe2l2/Clcn3/Tspo/Sod2/Mapt/Ripk3/Tyrobp/Bcr/Hspd1/Arf4/Acod1/Zfp13/Rnf41/Sirt2/App/Bco2/Gnai2/Dcxr/Ngfr/Pid1/Rhoa/Xdh/Pdk3/Pdgfrb
GO:0140053	mitochondrial gene expression	109	-0.462098	-1.96482	8.28407e-06	3.40245e-05	9.90575e-06	3798	tags=45%, list=22%, signal=35%	Foxo3/Ptcd1/Mtg2/Mtrf1l/Mrpl57/Mrpl16/Tfb1m/Mrps34/Lrpprc/Shmt2/Mrpl58/Rpusd3/Mterf1b/Trmt10c/Trmt5/Twnk/C1qbp/Mto1/Mrps28/Tefm/Mrps35/Mtg1/Yars2/Mtif3/Mrpl44/Tfb2m/Pnpt1/Rars2/Tbrg4/Fastk/Hars/Nsun3/Fastkd2/Mterf2/Mief1/Fastkd3/Tsfm/Fastkd1/Elac2/Ptcd3/Rmnd1/Polrmt/Qrsl1/Ears2/Trub2/Noa1/Ngrn/Mrpl47/Tfam
GO:0008277	regulation of G protein-coupled receptor signaling pathway	124	0.502939	1.8547	8.29535e-06	3.40245e-05	9.90575e-06	2753	tags=33%, list=16%, signal=28%	Ramp3/Ramp2/Plek/Ece1/Pde4b/Rgs2/Rnf157/Rgs1/Atp2b4/Ramp1/Cntn2/Rgs4/Nos1/Phf24/Pde4d/Htr2b/Rgs9/Aplp1/Pde10a/Arrb1/Calca/Itgb3/Adrb2/Slc39a14/Rgs10/Syp/Edn1/Kctd12/Oprl1/Grm5/Grk3/Crtc3/Tmod2/Adrb1/Chga/App/Gper1/Camk2b/Gnai2/Dnm1/C3
GO:0006939	smooth muscle contraction	103	0.519756	1.86935	8.50017e-06	3.47507e-05	1.01172e-05	3975	tags=47%, list=23%, signal=36%	Atp1a2/Adora1/Cav1/Rgs2/Ptger4/Ptgs2/Flt1/Atp2b4/Cald1/Sulf1/Npnt/Pde4d/Htr2b/Acta2/Cacna1g/Sod1/Calca/Apbb1/Ednrb/Adrb2/Mylk/F2r/Kcnma1/Fkbp1b/Edn1/Adora2b/Cd38/Tnni3/Adrb1/Ghrl/Atp2b1/Gper1/Setd3/Tbx3/Ncf1/Rhoa/Tacr3/Ptafr/Dock4/Apbb2/Htr7/Abat/Map2k1/Slc8a1/Dock5/Edn3/Comp/Cacna1c
GO:0099504	synaptic vesicle cycle	214	0.444007	1.73595	8.58418e-06	3.49798e-05	1.01839e-05	3762	tags=37%, list=22%, signal=29%	Ophn1/Scamp5/Bcl2l1/Cyfip1/Snap25/Pls3/Vamp4/Syt7/Grn/Stx11/Nrxn3/Snap91/Cplx1/Nrxn1/Stxbp1/Syn2/Prkar1b/Ncs1/Adora2a/Picalm/Trim9/Stx1b/Unc13a/Apba2/Ap1s2/Rims1/Sh3gl2/Cltc/Slc17a7/Arf6/Syt4/Adrb2/Clcn3/Erc1/Amph/Adcy1/Slc17a6/Syp/Napa/Adora2b/Ap2m1/Sptbn2/Kcnh1/Synj2/Stxbp5l/Psen1/Atp2a2/Bin1/Nlgn1/Ppfia2/Doc2b/Braf/Pld1/Erc2/Rims2/Pclo/Syt5/Syt12/Dtnbp1/Ap2b1/Slc4a8/Dnm1/Stx3/Rap1b/Stx4a/Cplx2…
GO:1990266	neutrophil migration	114	0.5139	1.87055	8.68195e-06	3.52634e-05	1.02664e-05	2028	tags=35%, list=12%, signal=31%	Cxcl1/Ccl8/Lgals3/Ccl17/Cxcl10/Ccl12/Ccl4/Cx3cl1/Jaml/Pde4b/Ccl1/Ptger4/Ccl20/Ccl2/Rhog/Bsg/Ccl7/Il1r1/Ccl3/Spp1/Rtn4/Pde4d/C3ar1/Rac1/Il1a/Cxcl2/Wdr1/Slamf8/Pf4/Cxcl3/Slit2/Adam8/Ccl9/Edn1/Fcgr3/Ccl6/Fcer1g/Dysf/Cxcl9/Cxcl13
GO:0106027	neuron projection organization	108	0.517004	1.86991	8.90449e-06	3.60502e-05	1.04955e-05	3446	tags=42%, list=20%, signal=34%	Itga3/Apoe/Kif1a/Trem2/Map1a/Lgmn/Igf1r/Epha4/Ppp1r9a/Homer1/Arhgap44/Grin2b/Efna1/Grin1/Baiap2/Lrp8/Dctn1/Shank1/Atp1a3/Rph3a/Ephb2/Sipa1l1/Marcks/Dip2a/Tanc2/Ngef/Shank3/Psen1/Prnp/Nlgn1/Ppfia2/App/Cdc42/Camk2b/Adam10/Epha5/Dtnbp1/Fcgr2b/Arf1/Dbnl/Myo5b/Srcin1/Dbn1/Pafah1b1/Cdk5
GO:0051928	positive regulation of calcium ion transport	132	0.489995	1.82156	9.07764e-06	3.66327e-05	1.06651e-05	3543	tags=42%, list=20%, signal=33%	Ramp3/Lgals3/Cxcl10/Ccl12/Cx3cl1/Serpine1/Cav1/Orai1/Capn3/Ryr2/Homer1/Ccl2/Cacna2d1/Cacnb3/Cxcl12/Ank2/Il13/Atp2b2/Sumo1/Pdgfb/Grin1/Cemip/Jak3/Adrb2/Thy1/Trpv2/Tspo/Mylk/F2r/Calm1/Ccr1/Hspa2/Lilra5/Cxcl9/Adrb1/Sri/Pkd2/Slc9a1/Atp2b1/Gper1/Itpr1/P2ry6/Pdgfrb/Calm3/Kcne2/Trpc3/Jph2/Cxcr4/Dbi/Mchr1/Cdk5/Vmp1/Adcyap1r1/P2rx4/S100a1
GO:0071407	cellular response to organic cyclic compound	443	0.381132	1.56366	9.29633e-06	3.73946e-05	1.08869e-05	3292	tags=27%, list=19%, signal=23%	Nr4a3/Ramp3/Tnf/Il17a/Src/Clu/Dab2/Ccl12/Folr1/Stat1/Fam107a/Atp1a2/Rora/Cav1/Nos2/Pde4b/Stat3/Fes/Slc1a2/Ntrk2/Nfkb1/Gna15/Ctnna1/Cav2/Nfkbia/Ryr2/Ccl2/Nrip1/Atp2b4/P2ry12/Rbfox2/Hcn2/Tgfb1/Rgs4/Glrx/Spp1/Nos1/Vdr/Caly/Srarp/Pim1/Mmp2/Foxf1/Pak4/Gnao1/Pdgfb/Pde4d/Ifih1/Ppp1r1b/Htr2b/Diaph1/Eif4e/Rgs9/Tgm2/Aplp1/Gnai1/Ddit4/Cebpa/Smad9/Arpc2/Sgk1/Zc3hav1/Adcy5/Zc3h12a/Mapk3/Trpm4/Htr2c/Tlr9/Stat5…
GO:0098742	cell-cell adhesion via plasma-membrane adhesion molecules	188	0.449698	1.73965	9.42507e-06	3.77909e-05	1.10023e-05	4313	tags=45%, list=25%, signal=34%	Sparcl1/Emb/Adgrl3/Cx3cl1/Ptprm/Jaml/Palld/Ccdc141/Bsg/Nrxn1/Ptprd/Igsf9b/Tenm4/Esam/Nrcam/Tenm2/Ptprs/Flrt3/Cldn2/Pcdh1/Wnk1/Itga5/Cd164/Fat2/Ptpn23/Lgals9/Ntng1/Sele/Pvr/Cdh13/Clstn2/Slitrk1/Plxnb2/Cdh5/Obsl1/Nectin2/Plxnb3/Cdh22/Lrfn5/Nlgn1/Lrrc4b/Lgals1/Lrfn3/Dscaml1/Mcam/Pcdh19/Nptn/Il1rn/Scarf2/Il1rapl1/Mdga1/Robo2/Cdh10/Sdk1/Cntn6/Igsf21/Vcam1/Nectin3/Clstn3/Gpc6/Cxadr/Pcdh17/Tgfb2/Kirrel3…
GO:0071692	protein localization to extracellular region	356	0.398467	1.61899	9.74006e-06	3.88427e-05	1.13085e-05	4228	tags=37%, list=24%, signal=29%	Dgat1/Tnf/Hif1a/Apoe/Camk2n1/Rsad2/Plek/Nnat/Tgfb3/Nos2/Trem2/Rab11fip1/Ptger4/Syt7/Myrip/Rab15/Atg7/Pim3/Tlr2/Rab3c/Cplx1/Bsg/Nrxn1/Lrp1/Tgfb1/Glrx/Cavin1/Adora2a/Nos1/Il13/Rac1/Cnr1/Psap/Pfkl/Il1a/Arf6/Arrb1/Rab8b/Syt4/Ptprn2/Anxa5/Nbl1/Apbb1/Adam9/Ednrb/Adcy5/Trpm4/Il6/Sidt2/Glul/Ptpn23/F2r/Tcirg1/Rab34/Ang/Rab11fip5/Fkbp1b/Il12b/Irs2/Frmd4a/Pard6a/Cd38/M6pr/Stxbp5l/Rab13/Gpr68/Dnajc1/Adrb1/Do…
GO:0007059	chromosome segregation	314	-0.323905	-1.57725	9.74948e-06	3.88427e-05	1.13085e-05	4344	tags=35%, list=25%, signal=27%	Ago4/Pum1/Mcmbp/Birc5/1700028K03Rik/Knl1/Becn1/Nek2/Csnk2a1/Smc3/Prdm9/Tpr/Ska1/Actr3/Ska3/Kif23/Pibf1/1700009N14Rik/Esco2/Psmg2/Cenpc1/Fbxw7/Terf1/Ino80/Mad2l1/Atm/Fen1/Klhl22/Rad21/Cenpq/Phf13/Ttk/Cdc27/Mcmdc2/Champ1/Pds5a/Mre11a/Cenpk/Ercc4/Cdk5rap2/Pogz/Sgo2a/Tlk1/Hdac8/Nsl1/Iho1/Ran/Abraxas2/Ppp1r7/Slf2/Anapc5/Ncapd3/Kifc5b/Plk1/Csnk2a2/Baz1b/Aurkb/Fancd2/Bub3/Racgap1/Pds5b/Trappc12/Cdc20/Oi…
GO:0007613	memory	153	0.479277	1.81791	1.05681e-05	4.19703e-05	1.2219e-05	3036	tags=35%, list=17%, signal=29%	Itga3/Apoe/Camk2n1/Cx3cr1/Trem2/Snap25/Map1a/Ptgs2/Slc8a2/Ntrk2/Lgmn/Ptn/Casp1/Grin2b/Gria1/Pde4d/Ppp1r1b/Rcan2/Grin1/Cnr1/Slc17a7/Syt4/Sgk1/Itga5/Shank1/Atp1a3/Shank2/Trpm4/Adcy1/Slc6a1/Mapt/Plk2/Shank3/Sorcs3/Aph1c/Psen1/Prkcz/Adrb1/Scn2a/App/Glp1r/Il1rn/Nfatc4/Abcc8/Il1b/Igf2/Pak5/Hrh3/Slc24a2/Csmd1/Camk4/Cck/Ehmt2
GO:0030278	regulation of ossification	122	0.498387	1.83172	1.15338e-05	4.56606e-05	1.32934e-05	2669	tags=36%, list=15%, signal=31%	Tmem119/Hif1a/Ecm1/Isg15/Dhrs3/Kl/Prl/Rsad2/Mgp/Srgn/Rbpj/Ptger4/Ptn/Smad6/Smad3/Tgfb1/Vdr/Ccn1/Ltbp3/Fam20c/Acvr2a/Csf1/Tob2/Smad7/Calca/Bmpr2/Tent5a/Adrb2/Chsy1/Zbtb16/Mapk3/Trpm4/Ccr1/Runx2/Ifitm5/Bmp2k/Wnt5a/Sox9/Nell1/Atp2b1/Fgfr3/Wnt4/Smurf1/Ddr2
GO:0150063	visual system development	371	0.393585	1.60332	1.17268e-05	4.62784e-05	1.34733e-05	4243	tags=35%, list=24%, signal=27%	Nrp1/Hif1a/Zeb2/C1qa/Cryab/Crybb1/Ptprm/Lamb2/Lamc3/Arhgef15/Stat3/Lif/Ntrk2/Rd3/Flt1/Grn/Shroom2/Foxf2/Ptn/Foxc1/Vim/Bsg/P2ry12/Ski/Kdm2b/Skil/Celf4/Smad3/Cfh/Tgfb1/Col8a1/Sh3pxd2b/Gnb1/Plaat3/Pdgfb/Vegfa/Mfrp/Mab21l2/Ninj1/Col4a1/Tgif1/Chd7/Bmpr2/Cryba4/Maf/Thy1/Ephb2/Slc4a7/Spry1/Epha2/Tcirg1/Vax2/Ahr/Slc17a6/Notch2/Col8a2/Dzank1/Inhba/Clic4/Arhgap35/Fgfr2/Obsl1/Lhx2/Otx2/Spred1/Rarb/Cryaa/Slc…
GO:0006869	lipid transport	326	0.403942	1.63581	1.17928e-05	4.63923e-05	1.35064e-05	3111	tags=28%, list=18%, signal=23%	Dgat1/Plin2/Dab2/Slc2a1/Apoe/Apod/Itgav/Prelid2/Anxa2/Slco1a4/Nos2/Ecrg4/Furin/Plppr4/Fabp5/Tex2/Ptgs2/Slco1c1/Syt7/Eprs/Slc66a2/Slco2a1/Lrp1/Pltp/Apoc1/Atp10a/Apoc2/Spp1/Npc2/Slco3a1/Pla2r1/Gm6614/Abca4/Psap/Tnfsf11/Il1a/Thbs1/Osbpl3/Itgb3/Pla2g4a/Osbp2/Tspo/Abca9/Osbpl1a/Mif/Osbpl6/Runx1/Irs2/Inhba/Proca1/Edn1/Scarb2/Pitpna/Atp8b4/Fabp3/Prelid3a/Igfbp3/Tnfrsf11a/Slco2b1/Ace/Prelid1/Abcg2/Msr1/S…
GO:0045639	positive regulation of myeloid cell differentiation	104	0.526854	1.89554	1.20901e-05	4.74128e-05	1.38035e-05	2609	tags=41%, list=15%, signal=35%	Tnf/Il17a/Hif1a/Hspa1b/Hspa1a/Cd101/Isg15/Stat1/Trem2/Stat3/Fes/Lif/Inpp5d/Kitl/Csf3/Il34/Tgfb1/Ccl3/Tmem64/Acvr2a/Csf1/Dcstamp/Ninj1/Tnfsf11/Calca/Itgb3/Csf1r/Stat5a/Runx1/Il12b/Notch2/Ccr1/Inhba/Hcls1/Il5/Tyrobp/Id2/Gpr68/Zfp36l1/Jag1/Traf6/Ctnnbip1/Fadd
GO:0035592	establishment of protein localization to extracellular region	351	0.399083	1.62257	1.25546e-05	4.90808e-05	1.42892e-05	4228	tags=37%, list=24%, signal=29%	Dgat1/Tnf/Hif1a/Apoe/Camk2n1/Rsad2/Plek/Nnat/Tgfb3/Nos2/Trem2/Rab11fip1/Ptger4/Syt7/Myrip/Rab15/Atg7/Pim3/Tlr2/Rab3c/Cplx1/Bsg/Nrxn1/Lrp1/Tgfb1/Glrx/Cavin1/Adora2a/Nos1/Il13/Rac1/Cnr1/Psap/Pfkl/Il1a/Arf6/Arrb1/Rab8b/Syt4/Ptprn2/Anxa5/Apbb1/Adam9/Ednrb/Adcy5/Trpm4/Il6/Sidt2/Glul/Ptpn23/F2r/Tcirg1/Rab34/Ang/Rab11fip5/Fkbp1b/Il12b/Irs2/Frmd4a/Pard6a/Cd38/M6pr/Stxbp5l/Rab13/Gpr68/Dnajc1/Adrb1/Doc2b/A…
GO:0061387	regulation of extent of cell growth	125	0.494146	1.82581	1.28187e-05	4.99569e-05	1.45442e-05	3446	tags=34%, list=20%, signal=27%	Tnr/Nrp1/Apoe/Sema4c/Mt3/Cyfip1/Map1b/Ifrd1/Ccr5/Ndel1/Lrp1/Ocm/Sema7a/Trim46/Cxcl12/Ptprs/Rtn4/Vegfa/Plxna4/Sema3c/Bmpr2/Trpv2/Dpysl2/Slit2/Mapt/Ulk1/Fn1/Rab11a/Tnfrsf12a/Fstl4/Clasp2/Wnt5a/Sema3b/Sema4d/Sema3g/Rgma/Anapc2/Dbnl/Myo5b/Dbn1/Pafah1b1/Cdk5
GO:0019932	second-messenger-mediated signaling	270	0.412208	1.64621	1.31016e-05	5.09009e-05	1.48191e-05	2587	tags=29%, list=15%, signal=25%	Igtp/Tnf/Nos3/Ccrl2/Apoe/Fhl2/Cx3cr1/Cmklr1/Ece1/Irgm1/Nos2/Trem2/Rnf157/Ptger4/Slc8a2/Ntrk2/Gapdh/Ppp1r9a/Ccl20/Ccr2/Cxcr6/Ryr2/Ccr5/Atp2b4/P2ry12/Zap70/Npr1/Nos1/Ank2/Tenm2/Pde4d/Rcan2/Npr2/Vegfa/Htr2b/Rasd2/Gnai1/Pde10a/Ube2b/Tnfsf11/Thbs1/Adgrg6/Ednrb/Trpm4/Htr2c/Nfatc2/Grm1/Tmem100/Ahr/Fkbp1b/Ccr1/Cdh13/Mapt/Edn1/Adora2b/Chp1/Neurod2/Insl3/Oprl1/Grm5/Pde9a/Mt1/Tnni3/Prnp/Atp2a2/Egln1/Sox9/Ch…
GO:0031623	receptor internalization	126	0.49883	1.84735	1.34082e-05	5.19307e-05	1.51189e-05	2746	tags=33%, list=16%, signal=28%	Ramp3/Ramp2/Dab2/Ophn1/Cav1/Snap25/Gria2/Rspo1/Lrp1/Ramp1/Cntn2/Cd63/Caly/Picalm/Gria1/Vegfa/Htr2b/Sh3gl2/Cltc/Arrb1/Calca/Itgb3/Hpca/Cd9/Sele/Ulk1/Ap2m1/Fcer1g/Scyl2/Lrpap1/Grk3/Ahi1/Sirt2/App/Lmbrd1/Pard3/Sdcbp/Dtnbp1/Ap2b1/Flot1/Dnm1
GO:0002824	positive regulation of adaptive immune response based on somatic recombination of immune receptors built from immunoglobulin superfamily domains	127	0.499169	1.85189	1.3591e-05	5.24764e-05	1.52777e-05	2835	tags=39%, list=16%, signal=33%	Tnf/Fcgr1/Il12rb1/Rsad2/Nfkbid/H2-D1/H2-Q6/Trem2/Hspa8/H2-K1/H2-Q7/Lta/Ccr2/H2-Q4/Cd40/Il1r1/Tgfb1/Nlrp3/H2-T23/Slamf1/H2-T22/Cd274/B2m/Arid5a/Pla2g4a/Hmces/H2-M3/Il6/Ripk2/Il12b/Pvr/Il23r/Nsd2/Fcgr3/H2-DMa/Hspd1/Il18r1/Zbtb1/Nectin2/Fcer1g/Prkcz/Stat6/Mir326/Tap2/Il1b/Traf6/Fadd/Clec4n/C3/Nfkbiz
GO:0090257	regulation of muscle system process	229	0.431065	1.69043	1.36734e-05	5.26322e-05	1.53231e-05	3539	tags=35%, list=20%, signal=28%	Nr4a3/Tnfrsf1b/Nos3/Atp1a2/Adora1/Ece1/Cav1/Pde4b/Rgs2/Ptger4/Ptgs2/Tnfrsf1a/Ccn2/Flt1/Ryr2/Fxyd1/Atp2b4/Aif1/Cald1/Npnt/Smad3/Rgs4/Ank2/Ccn4/Sumo1/Pde4d/Eno1/Trpv4/Smad7/Sod1/Calca/Adrb2/Zc3h12a/Gtf2ird1/Trpm4/Lmna/Kcna1/F2r/Calm1/Kcnma1/Fkbp1b/Igfbp5/Edn1/Adora2b/Tnnc1/Nr4a1/Pde9a/Tnni3/Atp2a2/Bin1/Adrb1/Sri/Chga/Ghrl/Slc9a1/Errfi1/Atp2b1/Gper1/Setd3/Abcc8/Ncf1/Rhoa/Tacr3/Calm3/Ptafr/Atp2a1/Trp…
GO:0048880	sensory system development	374	0.391796	1.59462	1.49972e-05	5.75504e-05	1.6755e-05	4243	tags=34%, list=24%, signal=27%	Nrp1/Hif1a/Zeb2/C1qa/Cryab/Crybb1/Ptprm/Lamb2/Lamc3/Arhgef15/Stat3/Lif/Ntrk2/Rd3/Flt1/Grn/Shroom2/Foxf2/Ptn/Foxc1/Vim/Bsg/P2ry12/Ski/Kdm2b/Skil/Celf4/Smad3/Cfh/Tgfb1/Col8a1/Sh3pxd2b/Gnb1/Plaat3/Pdgfb/Vegfa/Mfrp/Mab21l2/Ninj1/Col4a1/Tgif1/Chd7/Bmpr2/Cryba4/Maf/Thy1/Ephb2/Slc4a7/Spry1/Epha2/Tcirg1/Vax2/Ahr/Slc17a6/Notch2/Col8a2/Dzank1/Inhba/Clic4/Arhgap35/Fgfr2/Obsl1/Lhx2/Otx2/Spred1/Rarb/Cryaa/Slc…
GO:0043281	regulation of cysteine-type endopeptidase activity involved in apoptotic process	196	0.449517	1.74764	1.59869e-05	6.11609e-05	1.78061e-05	3249	tags=34%, list=19%, signal=28%	Tnf/Src/Bcl2a1d/Hspa1b/Prr7/Stat1/Uaca/Mt3/Cryab/Ptgs2/Ccn2/Ctsd/Bok/Casp1/Hip1/Por/Cd44/Smad3/Nlrp3/Gpi1/Dlc1/Adora2a/Ccn1/Gas6/Arl6ip1/Vegfa/Dnajb6/Pdcd6/Mtch2/Dapk1/Arrb1/Thbs1/Laptm5/Diablo/Il6/Apaf1/F2r/Fas/Sox7/Ppp2ca/Hspd1/Cryaa/Nr4a1/Gpx1/Cdkn2d/Ift57/Gsn/Mapk9/App/Gper1/Casp12/Dap/Ngfr/Rhoa/Xdh/Akt2/Pmaip1/Casp8/Cck/Fam162a/Map3k5/Naip2/Jak2/Pdcd5/Acer2/Sox2
GO:0010721	negative regulation of cell development	195	0.448723	1.74665	1.62117e-05	6.18317e-05	1.80014e-05	2531	tags=27%, list=14%, signal=24%	Tnr/Nrp1/Sema4c/Mt3/Kank1/Trem2/Ctnna1/Ifrd1/Ptn/Ccr5/Ski/Sema7a/Tgfb1/Trim46/Ptprs/Rtn4/Tmem98/Npr2/Vegfa/Bcar1/Coro1c/Sema3c/B2m/Il1a/Gpr37l1/Syt4/Ednrb/Lingo1/Thy1/Ephb2/S1pr3/Tspo/Fas/Slit2/Id1/Tacstd2/Ulk1/Lhx2/Id2/Psen1/Fstl4/Wnt5a/Sirt2/Ywhah/Id4/Grb14/Fgfr3/Nfatc4/Sema3b/Abcc8/Il1b/Sema4d/Sema3g
GO:0050905	neuromuscular process	179	0.449242	1.72971	1.65281e-05	6.28469e-05	1.8297e-05	4439	tags=41%, list=25%, signal=31%	Tnr/Nr4a3/Gch1/Pmp22/Hexb/Map1a/Homer1/Aplp2/Nrxn1/Rbfox2/Adarb1/Grin2b/Uchl1/Cfh/Adora2a/Chrne/Nefl/Atp2b2/Ap1s2/Grin1/Hexa/Rbfox1/Myh14/Psap/Dctn1/Shank1/Adrb2/Adcy5/Kcna1/Kcnma1/Tmem150c/Vps54/Myo7a/Abr/Bcr/Shank3/Tnnc1/Aph1c/Kcnh1/Nr4a1/Tnni3/Opa3/Rac3/App/Jph4/Camk2b/Itpr1/Atp2a1/Camta1/Csmd1/Fabp7/Bscl2/Jsrp1/Sox2/Scn1a/Dbn1/Pafah1b1/Ctnna2/Stra6/Bloc1s4/Dlg4/Gm2a/Kcnq1/Comp/Fgf12/Nrg1/Ednr…
GO:0008630	intrinsic apoptotic signaling pathway in response to DNA damage	109	0.508755	1.8374	1.75775e-05	6.66346e-05	1.93997e-05	1610	tags=26%, list=9%, signal=23%	Cdkn1a/Tnf/Tnfrsf1b/Bcl2a1d/Clu/Bcl2a1b/Uaca/Bcl2l1/Bcl2a1c/Tnfrsf1a/Nupr1/Bok/Ier3/Bcl2a1a/Ifi204/Cd44/Skil/Muc1/Cxcl12/Mtch2/Ddit4/Hmox1/Polb/Zfp385a/Mif/Epha2/Fnip2/Sod2
GO:0010952	positive regulation of peptidase activity	174	0.452898	1.74432	1.77303e-05	6.70111e-05	1.95093e-05	3233	tags=36%, list=19%, signal=29%	Tnf/Prr7/Stat1/Uaca/Stat3/Lgmn/Ccn2/Grn/Ctsd/Epha4/Bok/Casp1/Ctsh/Hip1/Ifi204/Grin2b/Smad3/Nlrp3/Efna1/Dlc1/Picalm/Ccn1/Grin1/Pdcd6/Mtch2/Dapk1/Aim2/Arrb1/Laptm5/Diablo/Apaf1/Ripk2/F2r/Fas/Sox7/Efna3/Psme2/Ppp2ca/Hspd1/Aph1c/Prelid1/Psme1/Ift57/Gsn/Mapk9/App/Gper1/Casp12/Vsir/Dap/Ngfr/Rhoa/Xdh/Fadd/Pmaip1/Casp8/Cck/Fam162a/Map3k5/Jak2/Pdcd5/Acer2
GO:0051222	positive regulation of protein transport	293	0.406721	1.6387	1.79305e-05	6.75635e-05	1.96701e-05	3172	tags=30%, list=18%, signal=25%	Tnf/Src/Hif1a/Camk2n1/Emd/Uaca/Nnat/Tgfb3/Zic1/Trem2/Tek/Ptger4/Ptgs2/Tnfrsf1a/Myrip/Atg7/Bag3/Tlr2/Ccl2/Plk3/Oaz1/Bsg/Lrp1/Mtcl1/Sh3glb1/Tcaf1/Tgfb1/Glrx/Cacnb3/Adora2a/Il13/Gas6/Hsp90ab1/Camk1/Rac1/Cemip/Il1a/Arf6/Arrb1/Arpc2/Apbb1/Adam9/Hpca/Zc3h12a/Trpm4/Il6/Glul/Ptpn23/Rab34/Ang/Irs2/Frmd4a/Hcls1/Pard6a/Chp1/Cd38/Stxbp5l/Psen1/Prkcz/Prnp/Gpr68/Adrb1/Doc2b/Acsl4/Sri/Ghrl/Hcar2/Efcab7/App/Cdc4…
GO:2001234	negative regulation of apoptotic signaling pathway	230	0.428763	1.6822	1.808e-05	6.79221e-05	1.97745e-05	2593	tags=28%, list=15%, signal=24%	Nrp1/Tnf/Src/Clu/Hif1a/Hspa1b/Hspa1a/Lgals3/Dab2/Icam1/Csf2/Itgav/Cx3cr1/Cx3cl1/Serpine1/Bcl2l1/Ptgs2/Ctnna1/Hsph1/Nr4a2/Bok/Ier3/Grina/Hspb1/Cd44/Sh3glb1/Muc1/Cxcl12/Faim2/Pcgf2/Ghitm/Vegfa/Eno1/Mapk8ip2/Dapk1/Cdk11b/Tmbim1/Hmox1/Higd1a/Zfp385a/Nfe2l2/Lmna/Mif/Pea15a/Slc35f6/Sod2/Pttg1ip/Prelid1/Psen1/Unc5b/Gpx1/Dnaja1/Tmbim6/Cdkn2d/Ing2/Rela/Yap1/Tnfrsf4/Ybx3/Gnai2/Ar/Il1b/Wnt4/Pak5
GO:0150115	cell-substrate junction organization	100	0.521051	1.86985	1.83272e-05	6.86447e-05	1.99849e-05	2968	tags=38%, list=17%, signal=32%	Nrp1/Src/Apod/Itgav/Fam107a/Enpp2/Tek/Mmp14/Lamc1/Lrp1/Smad3/Fermt2/Dlc1/Dst/Actn2/Vegfa/Coro1c/Rac1/Arf6/Rab8b/Itga5/Itgb3/Thy1/Bcr/Fn1/Limch1/Phldb2/Clasp2/Sdc4/Sorbs1/Kdr/Ptprj/Wnt4/S100a10/Tns1/Wdpcp/Peak1/Fmn1
GO:0030307	positive regulation of cell growth	188	0.443077	1.71403	1.86249e-05	6.95513e-05	2.02489e-05	5414	tags=50%, list=31%, signal=35%	Nrp1/Apoe/Cxcl16/Cyfip1/Map1b/Rnf157/Mmp14/Ndel1/Lrp1/Hbegf/Ocm/Kdm2b/Sema7a/Sh3glb1/Cxcl12/Picalm/Ccn4/Rtn4/Unc13a/Vegfa/Rims1/Cpne6/Dnph1/Smad7/Lgi1/Syt4/Bmpr2/Sgk1/Trpv2/Mapt/Edn1/H3f3b/Cd38/Fn1/Rab11a/Cryaa/Tnfrsf12a/Adam17/Adrb1/Acsl4/Slc9a1/Cdc42/Yap1/Adam10/Flt4/Sdcbp/Rims2/Sema4d/Rhoa/Smurf1/Cyba/Anapc2/Slc44a4/Cxcr4/Dbnl/Extl3/Tgfb2/Myo5b/Dbn1/Pafah1b1/Slc25a4/Crabp2/Sfrp1/Lpar3/Nrg1/Der…
GO:1901890	positive regulation of cell junction assembly	119	0.508454	1.85672	1.89196e-05	7.04416e-05	2.05081e-05	3055	tags=35%, list=17%, signal=29%	Cldn5/Nrp1/Il17a/Adgrl3/Enpp2/Cav1/Tek/Ntrk2/Flrt2/Nrxn1/Ptprd/Smad3/Fermt2/Flrt3/Vegfa/Rac1/Asic2/Thy1/Ephb2/Epha2/Clstn2/Slitrk1/Lingo4/Slitrk4/Flrt1/Adgrb3/Nlgn1/Lrrc4b/Sdc4/Ghrl/Kdr/Il1rapl1/Sema4d/Ptprj/Wnt4/S100a10/Flot1/Lrrtm3/Nphp4/Fmn1/Clstn3/Cbln2
GO:0010950	positive regulation of endopeptidase activity	165	0.462429	1.76805	1.94301e-05	7.21277e-05	2.09989e-05	3233	tags=36%, list=19%, signal=30%	Tnf/Prr7/Stat1/Uaca/Stat3/Lgmn/Ccn2/Ctsd/Epha4/Bok/Casp1/Hip1/Ifi204/Grin2b/Smad3/Nlrp3/Efna1/Dlc1/Picalm/Ccn1/Grin1/Pdcd6/Mtch2/Dapk1/Aim2/Arrb1/Laptm5/Diablo/Apaf1/Ripk2/F2r/Fas/Sox7/Efna3/Psme2/Ppp2ca/Hspd1/Aph1c/Prelid1/Psme1/Ift57/Gsn/Mapk9/App/Gper1/Casp12/Vsir/Dap/Ngfr/Rhoa/Xdh/Fadd/Pmaip1/Casp8/Cck/Fam162a/Map3k5/Jak2/Pdcd5/Acer2
GO:0045055	regulated exocytosis	257	0.416091	1.65345	1.94986e-05	7.21678e-05	2.10106e-05	3090	tags=32%, list=18%, signal=27%	Nr4a3/Il4ra/Pi4k2a/Cbarp/Ptgds/Scamp5/Bcl2l1/Plek/Snap25/Rab11fip1/Fes/Syt7/Stx11/Rab15/Ccr2/Nrxn3/Syngr1/Cplx1/Rabgef1/Stxbp1/Syn2/Ncs1/Adora2a/Il13/Trim9/Clnk/Foxf1/Stx1b/Unc13a/Apba2/Syt13/Rims1/Lamp1/Cacna1g/Cdk5r2/Syt4/Hmox1/Adrb2/Erc1/Lgals9/Adcy1/Rab11fip5/Syp/Napa/Adora2b/Abr/Bcr/Sptbn2/Kcnh1/Fcer1g/Stxbp5l/Psen1/Atp2a2/Nlgn1/Ppfia2/Doc2b/Braf/Arl8b/Chga/Ywhaz/Erc2/Syngr2/Gnai2/Lat/Rims2/…
GO:0001764	neuron migration	180	0.450382	1.73632	1.99665e-05	7.36819e-05	2.14514e-05	3560	tags=34%, list=20%, signal=27%	Nrp1/Itga3/Scrt1/Adgrl3/Stat3/Phactr1/Ntrk2/Nr2f2/Flrt2/Nr4a2/Ndel1/Mark1/Cntn2/Col3a1/Il1r1/Axl/Trim46/Cxcl12/Gas6/Nrp2/Katna1/Vegfa/Adgrg1/Dclk1/Rac1/Ddit4/Cdk5r2/Nr2f1/Apbb1/Astn1/Lhx6/Ntng1/Mapt/Plxnb2/Nexmif/Ndn/Psen1/Adam17/Igsf10/Pax6/Chl1/Cep85l/Camk2b/Mdga1/Spock1/Zfp609/Ulk4/Ptprz1/Srgap2/Cxcr4/Cck/Sdccag8/Apbb2/Kirrel3/Dab2ip/Ndnf/Pafah1b1/Cdk5/Twist1/Fat3/Ctnna2
GO:0006936	muscle contraction	280	0.408278	1.63658	2.02537e-05	7.45215e-05	2.16959e-05	3975	tags=38%, list=23%, signal=30%	Atp1a2/Aldoa/Adora1/Cav1/Pde4b/Rgs2/Ptger4/Map2k3/Ptgs2/Ccn2/Flt1/Scn1b/Ryr2/Fxyd1/Homer1/Atp2b4/Cacna2d1/Cald1/Sulf1/Npnt/Nos1/Tpm4/Ank2/Chrne/Actn2/Sumo1/Pde4d/Htr2b/Eno1/Acta2/Trpv4/Myh14/Smad7/Cacna1g/Sod1/Calca/Fkbp1a/Apbb1/Ednrb/Atp1a3/Adrb2/Zc3h12a/Trpm4/Kcna1/Mylk/F2r/Calm1/Kcnma1/Fkbp1b/Edn1/Adora2b/Cd38/Tnnc1/Kcna5/Nr4a1/Tnni3/Atp2a2/Tmod2/Bin1/Adrb1/Sri/Gsn/Chga/Ghrl/Slc9a1/Snta1/Kcnd3…
GO:0001894	tissue homeostasis	252	0.414535	1.64112	2.14903e-05	7.88399e-05	2.29531e-05	1953	tags=25%, list=11%, signal=23%	Tmem119/Cldn5/Il17a/Src/Adgrf5/Nos3/Itgav/Cd34/Map1a/Ctss/Ptger4/Ocln/Ptgs2/Inpp5d/Ccn2/Ccr2/Homer1/Tjp1/Foxc1/Bsg/Ctsh/Col3a1/Tgfb1/Stk11/Chmp4b/Spp1/Wwtr1/Gcnt2/Ltbp3/Prdx5/Tmem64/Fcgr4/Vegfa/Csf1/Akt3/Oas1a/Sh3gl2/Dcstamp/Ubash3b/Rac1/Abca4/Tnfsf11/Ctsk/Sod1/Calca/Itgb3/Adrb2/Oas1g/Csf1r/Pla2g4a/Epas1/Il6/Clcn3/Gpr137b/F2r/Tlr9/Tcirg1/Adam8/Vps54/Cd38/Tnfrsf11a/Snx10/Rab7
GO:0048511	rhythmic process	271	0.409032	1.63333	2.22815e-05	8.15032e-05	2.37285e-05	2552	tags=24%, list=15%, signal=20%	Src/Crem/Nos3/Csf2/Ptgds/Adora1/Enpp2/Rora/Nfil3/Nos2/Ptger4/Nfkb2/Ntrk2/Cavin3/Ptn/Igf1r/Atg7/Hlf/Nrip1/Relb/Casp1/Usp2/Axl/Grin2b/Ppp1cc/Adora2a/Bhlhe40/Srrd/Ass1/Grin1/Nampt/Arrb1/Pla2g4a/Il6/Fas/Adcy1/Kcnma1/Stat5a/Runx1/Ahr/Inhba/Rorc/Id1/Impdh2/Id2/Oprl1/Tnfrsf11a/Nlgn1/Adrb1/Fzd4/Csnk1e/Ghrl/Mapk9/Gpr176/Naglu/Csnk1d/Id4/Mapk10/Kcnd2/Noct/Piwil2/Nr1d2/Ngfr/Gas2
GO:0034767	positive regulation of ion transmembrane transport	177	0.448166	1.72306	2.23561e-05	8.15377e-05	2.37385e-05	3077	tags=32%, list=18%, signal=26%	Ramp3/Cxcl10/Cx3cl1/Trem2/Ctss/Capn3/Ryr2/Fxyd1/Ccl2/Cacna2d1/Tcaf1/Glrx/Cacnb3/Ifngr1/Nos1/Ank2/Il13/Ifngr2/Actn2/Sumo1/Arl6ip1/Slc9a3r2/Rgs9/Wnk1/Asic2/Cemip/Adrb2/Thy1/Ephb2/Kcna1/F2r/Calm1/Kcnc1/Edn1/Hspa2/Chp1/Shank3/Psen1/Cxcl9/Adrb1/Wnk2/Sri/Pkd2/Slc9a1/Gper1/Abcc8/P2ry6/Calm3/Ptafr/Slc36a2/Kcne2/Ank3/Jph2/Rnf207/Arf1/Dbi
GO:0003015	heart process	224	0.431982	1.6906	2.26861e-05	8.25009e-05	2.4019e-05	4276	tags=41%, list=24%, signal=31%	Ramp3/Gch1/Src/Nos3/Atp1a2/Adora1/Cav1/Nos2/Pde4b/Rgs2/Map2k3/Ccn2/Scn1b/Ryr2/Fxyd1/Atp2b4/Rbfox2/Cacna2d1/Hbegf/Rgs4/Nos1/Wwtr1/Ank2/Sumo1/Gnao1/Cacna1b/Pde4d/Rac1/Gjc1/Smad7/Cacna1g/Sod1/Calca/Ednrb/Atp1a3/Adrb2/Epas1/Zc3h12a/Trpm4/Calm1/Fkbp1b/Edn1/Tnnc1/Kcna5/Ace/Tnni3/Gpx1/Atp2a2/Bin1/Adrb1/Sri/Gsn/Chga/Slc9a1/Snta1/Kcnd3/Cdc42/Glp1r/Yap1/Gnai2/Tacr3/Calm3/Kcne2/Rnf207/Cxcr4/Cxadr/Thra/Tgfb2…
GO:0048754	branching morphogenesis of an epithelial tube	174	0.450913	1.73668	2.28417e-05	8.28259e-05	2.41136e-05	2686	tags=28%, list=15%, signal=24%	Nrp1/Tnf/Src/Tie1/Mgp/Gna13/Sall1/Tek/Mmp14/Areg/Flt1/Tbx1/B4galt1/Ctsh/Cd44/Npnt/Ctsz/Tgfb1/Cxcl12/Vdr/Foxf1/Vegfa/Csf1/Plxnd1/Col4a1/Eng/Nrarp/Spry1/Epha2/Adamts16/Ahr/Slit2/Clic4/Edn1/Fgfr2/Tacstd2/Esrp2/Wnt5a/Sox9/Yap1/Kdr/Tbx3/Nfatc4/Ar/Ctnnbip1/Pgf/Wnt4/Lama5
GO:0097061	dendritic spine organization	100	0.518845	1.86193	2.34655e-05	8.48422e-05	2.47006e-05	3446	tags=41%, list=20%, signal=33%	Itga3/Apoe/Kif1a/Trem2/Lgmn/Igf1r/Epha4/Ppp1r9a/Homer1/Arhgap44/Grin2b/Efna1/Grin1/Baiap2/Lrp8/Shank1/Rph3a/Ephb2/Sipa1l1/Marcks/Dip2a/Tanc2/Ngef/Shank3/Prnp/Nlgn1/Ppfia2/App/Cdc42/Camk2b/Adam10/Epha5/Dtnbp1/Fcgr2b/Arf1/Dbnl/Myo5b/Srcin1/Dbn1/Pafah1b1/Cdk5
GO:0032963	collagen metabolic process	106	0.501604	1.81251	2.37499e-05	8.56228e-05	2.49278e-05	3856	tags=47%, list=22%, signal=37%	Hif1a/Got1/Arg1/Serpine1/Tgfb3/Mmp12/Mmp14/Ctss/Ccn2/Ccl2/Vim/Cyp2j6/Ctsb/Ctsl/Col1a2/Tgfb1/Mmp2/Prdx5/Pdgfb/Ctsk/Adam15/Serpinh1/P3h3/Il6/F2r/Adora2b/Plod3/Id1/Fn1/Suco/4930486L24Rik/Mrc2/Errfi1/Vsir/Fgfr3/Wnt4/Pdgfrb/Fap/Ddr2/Mmp13/Mmp17/P3h1/Tnxb/Retreg1/Mmp10/Cygb/Larp6/Il18/Retreg2/Tns2
GO:1903522	regulation of blood circulation	234	0.429966	1.68892	2.40271e-05	8.63732e-05	2.51463e-05	4276	tags=43%, list=24%, signal=33%	Gch1/Hif1a/Nos3/Icam1/Atp1a2/Adora1/Cx3cl1/Cav1/Nos2/Pde4b/Rgs2/Ptgs2/Cysltr1/Ccn2/Scn1b/Ryr2/Fxyd1/Atp2b4/Smad6/Rbfox2/Cacna2d1/Hbegf/Rgs4/Nos1/Ank2/Ptger2/Mmp2/Sumo1/Gnao1/Pdgfb/Cacna1b/Pde4d/Dusp5/Asic2/Gjc1/Smad7/Cacna1g/Calca/Bmpr2/Ednrb/Adrb2/Epas1/Zc3h12a/Trpm4/Htr2c/F2r/Calm1/Ahr/Fkbp1b/Edn1/Cd38/Kcna5/Ace/Tnni3/Atp2a2/Bin1/Adrb1/Sri/Chga/Ghrl/Slc9a1/Snta1/Kcnd3/App/Glp1r/Atp2b1/Rhoa/Tbxa…
GO:0048638	regulation of developmental growth	368	0.391216	1.59348	2.47704e-05	8.87902e-05	2.585e-05	4025	tags=32%, list=23%, signal=25%	Cdkn1a/Tnr/Nrp1/Sgip1/Apoe/Sema4c/Mt3/Serpine1/Cyfip1/Map1b/Rgs2/Rnf157/Rbpj/Ptger4/Stat3/Lgmn/Capn3/Ifrd1/Igf1r/Ccr5/Foxc1/Ndel1/Lrp1/Ocm/Sema7a/Sh3glb1/Rgs4/Trim46/Sh3pxd2b/Cxcl12/Ptprs/Picalm/Pim1/Wwc1/Ccn4/Rtn4/Unc13a/Vegfa/Csf1/Plxna4/Plac8/Rims1/Sema3c/Cpne6/Smad7/Sod1/Chd7/Syt4/Ghr/Bmpr2/Adrb2/Trpv2/Dpysl2/Stat5a/Ahr/Slit2/Mapt/Edn1/Fgfr2/Ulk1/Nkd1/Socs2/Fn1/Rab11a/Tnfrsf12a/Fstl4/Clasp2/G…
GO:1902905	positive regulation of supramolecular fiber organization	171	0.457389	1.76021	2.50779e-05	8.96355e-05	2.60961e-05	3390	tags=35%, list=19%, signal=29%	Nrp1/Hspa1b/Hspa1a/Icam1/Cx3cl1/Plek/Cav1/Tgfb3/Cyfip1/Map1b/Arhgef15/Fes/Ccn2/Csf3/Smad3/Fermt2/Sh3pxd2b/Rhoc/Actn2/Fhod1/Baiap2/Gpr65/Rac1/Trpv4/Arf6/Dctn1/Arpc2/Cd47/Arhgef10/Wdr1/Efemp2/Cdc42ep4/Mtss1/Mapt/Edn1/Id1/Limch1/Psen1/Bin1/Sdc4/Braf/Gsn/Carmil1/Cdc42ep3/Sorbs3/App/Cdc42/Synpo2/Rhoa/Wnt4/S100a10/Vasp/Wasf3/Mapre1/Fmn1/Nckap1/Ccl24/Cdc42ep5/Rb1/Tnxb
GO:0051017	actin filament bundle assembly	166	0.454607	1.74054	2.65521e-05	9.46345e-05	2.75515e-05	2601	tags=34%, list=15%, signal=29%	Nrp1/Src/Itgb5/Fam107a/Cx3cl1/Plek/Tgfb3/Ptger4/Arhgef15/Myo1b/Pls3/Phactr1/Ccn2/Cgnl1/Ppp1r9a/Tjp1/Fscn1/Aif1/Cald1/Fam171a1/Smad3/Fermt2/Kank3/Eln/Sh3pxd2b/Dlc1/Rhoc/Fhod1/Baiap2/Gpr65/Rac1/Arrb1/Shank1/Cd47/Arhgef10/Marcks/Ppfia1/Mtss1/Id1/F11r/Tacstd2/Shank3/Limch1/Phldb2/Clasp2/Sdc4/Braf/Carmil1/Sorbs3/Cdc42/Synpo2/Sorbs1/Rhoa/Asap3/Wnt4/S100a10
GO:0050708	regulation of protein secretion	264	0.419711	1.67256	2.69558e-05	9.58004e-05	2.78909e-05	3992	tags=38%, list=23%, signal=30%	Tnf/Hif1a/Apoe/Camk2n1/Rsad2/Nnat/Tgfb3/Nos2/Trem2/Rab11fip1/Ptger4/Syt7/Myrip/Atg7/Pim3/Tlr2/Bsg/Nrxn1/Lrp1/Tgfb1/Glrx/Adora2a/Nos1/Il13/Rac1/Cnr1/Pfkl/Il1a/Arf6/Arrb1/Syt4/Anxa5/Apbb1/Adam9/Adcy5/Trpm4/Il6/Sidt2/Glul/Ptpn23/F2r/Tcirg1/Rab34/Ang/Rab11fip5/Fkbp1b/Il12b/Irs2/Frmd4a/Pard6a/Cd38/Stxbp5l/Gpr68/Dnajc1/Adrb1/Doc2b/Acsl4/Sri/Ahi1/Irs1/Chga/Ghrl/Hcar2/Glp1r/Gper1/Abcc8/Il1b/Epha5/Eipr1/A…
GO:0002224	toll-like receptor signaling pathway	118	0.493825	1.80322	2.70349e-05	9.58092e-05	2.78935e-05	2797	tags=35%, list=16%, signal=29%	Mapkapk3/Mapkapk2/Irak2/Rsad2/Cav1/Trem2/Nfkbia/Tlr2/Cd40/Irf7/Cd14/Ptprs/Rtn4/Irf1/Oas1a/Ninj1/Lrrfip2/Rftn1/Tnip1/Arf6/Tnip3/Oas1g/Trim30a/Smpdl3b/Ripk2/Lgals9/Tlr9/Wdfy1/Cd86/Cd180/Hspd1/Acod1/Irak3/Pik3ap1/App/Havcr2/Ly96/Nr1h3/Ifi35/Flot1/Cyba
GO:0006813	potassium ion transport	216	0.429075	1.67728	2.81118e-05	9.93444e-05	2.89227e-05	3072	tags=30%, list=18%, signal=25%	Kcnq2/Cxcl1/Nos3/Atp1a2/Adora1/Cav1/Trem2/Slc9a5/Kcnmb4/Fxyd1/Wwp2/P2ry12/Hcn2/Cd63/Kcnk13/Rgs4/Plcb4/Nos1/Ank2/Kcnk3/Actn2/Sumo1/Kcnj9/Kcnip4/Wnk1/Kcnj10/Kcnk7/Slc24a1/Atp1a3/Kcnj13/Adrb2/Slc12a8/Kcna1/Calm1/Kcnma1/Kcnc1/Kcnk1/Kcnh1/Kcnd1/Kcnab1/Kcna5/Kcnj4/Prnp/Kcnf1/Kcnn3/Bin1/Fhl1/Kcng1/Wnk2/Pkd2/Slc9a1/Kcnd3/Kcnd2/Abcc8/Kcnt1/Calm3/Slc24a2/Kcne2/Kcnq3/Ank3/Rnf207/Kcnc4/Pkd2l1/Kcnk5/Kcnt2
GO:2000177	regulation of neural precursor cell proliferation	110	0.497214	1.79637	2.84297e-05	0.000100185	2.91673e-05	3381	tags=35%, list=19%, signal=29%	Hif1a/Cx3cr1/Lims2/Cx3cl1/Sall1/Ctnna1/Ptn/Ccr5/Nes/Cend1/Slc16a2/Kdm2b/Ctsz/Tgfb1/Vegfa/Adgrg1/Gpr37l1/Insm1/Lhx2/Id2/Tafa1/Gng5/Optn/Wnt5a/Pax6/Sirt2/Btg2/Gnai2/Zfp423/Il1b/Ngfr/Rhoa/Ptprz1/Prdm4/Disp3/Gli2/Sox2/Gak/Spint1
GO:0050867	positive regulation of cell activation	359	0.384673	1.56389	2.88908e-05	0.000101524	2.95571e-05	2864	tags=32%, list=16%, signal=27%	Dgat1/Cdkn1a/Nr4a3/Cd83/Tnfsf9/Il4ra/Icos/Il2ra/Il12rb1/Igfbp2/Nfkbid/Plek/Cav1/Trem2/Mmp14/Hsp90aa1/Inpp5d/Capn3/Ccn2/Hsph1/Ephb4/Ccr2/Ccl2/Cd40/Zap70/Stxbp1/Aif1/Axl/Tgfb1/Nlrp3/Il13/Slamf1/Gas6/Pdgfb/Irf1/Cd274/Lamp1/B2m/Acta2/Runx3/Jak3/Tnfsf11/Ctsc/Il1a/Cebpa/Thbs1/Clec7a/Il2rg/Cd80/Cd47/Pla2g4a/Thy1/Zbtb16/Ephb2/Flot2/Hmces/Il6/Nfatc2/Ripk2/Mif/Lgals9/Tlr9/Itpkb/Ccdc88b/Stat5a/Runx1/Cd86/Ad…
GO:0002700	regulation of production of molecular mediator of immune response	160	0.44891	1.71171	2.90569e-05	0.000101821	2.96437e-05	2556	tags=33%, list=15%, signal=29%	Nr4a3/Tnf/Tnfrsf1b/Il4ra/Il17a/Bst2/Arg1/Rsad2/Tgfb3/Tek/Ffar2/Il17f/Ccr2/Tlr2/Cd40/Sema7a/Il1r1/Tgfb1/Nlrp3/Gpi1/Il13/Slamf1/Clnk/Rtn4/B2m/Jak3/Smad7/Laptm5/Hmox1/Ndfip1/Arid5a/Ephb2/Hmces/Trpm4/Il6/Mif/Tlr9/Cd86/Nsd2/Il5/Cd40lg/Il18r1/Fcer1g/Prkcz/Irak3/Tmbim6/Stat6/Wnt5a/Tnfrsf4/Vsir/Cd37/Il1b/Traf6
GO:0090100	positive regulation of transmembrane receptor protein serine/threonine kinase signaling pathway	111	0.49552	1.79256	2.94511e-05	0.000102914	2.9962e-05	2499	tags=30%, list=14%, signal=26%	Zeb2/Dab2/Got1/Tgfb3/Rbpj/Furin/Sulf1/Npnt/Tgfb1/Stk11/Ccn1/Hsp90ab1/Acvr2a/Eng/Kcp/Msx1/Zic2/Thbs1/Bmpr2/Lgals9/Notch2/Sh2b1/Inhba/Cdh5/Scube3/Adam17/Csnk2b/Ing2/Gdf15/Kdr/Vsir/Zfp423/Sdcbp
GO:0051961	negative regulation of nervous system development	161	0.461353	1.75973	3.04616e-05	0.000106149	3.09037e-05	2531	tags=28%, list=14%, signal=24%	Tnr/Nrp1/Sema4c/Mt3/Trem2/Ctnna1/Ifrd1/Ptn/Tlr2/Ccr5/Ski/Sema7a/Tgfb1/Trim46/Ptprs/Rtn4/Tmem98/Sema3c/B2m/Gpr37l1/Syt4/Lingo1/Thy1/Ephb2/Tspo/Fas/Slit2/Id1/Ulk1/Lhx2/Id2/Psen1/Fstl4/Wnt5a/Sirt2/Ywhah/Id4/Fgfr3/Nfatc4/Mdga1/Sema3b/Abcc8/Il1b/Sema4d/Sema3g
GO:0003007	heart morphogenesis	256	0.413477	1.64376	3.1595e-05	0.000109792	3.19645e-05	2507	tags=27%, list=14%, signal=23%	Nrp1/Hif1a/Nos3/Dhrs3/Folr1/Fhl2/Parva/Tek/Rbpj/Ephb4/Flrt2/Ryr2/Tbx1/Foxc1/Smad6/Smad3/Tgfb1/Efna1/Eln/Dlc1/Pim1/Ccn1/Foxf1/Nrp2/Rtn4/Vegfa/Htr2b/Sema3c/Rac1/Plxnd1/Eng/Smad7/Adam15/Msx1/Thbs1/Chd7/Adgrg6/Fkbp1a/Bmpr2/Sox17/Tmem100/Ahr/Slit2/Notch2/Slit3/Edn1/Nsd2/Fgfr2/Ly6e/Id2/Rarb/Heyl/Tnnc1/Tnni3/Psen1/Gng5/Egln1/Wnt5a/Sox9/Ift57/Ahi1/Pkd2/Cdc42/Yap1/Tbx3/Cpe/Fzd2/Ccm2l/Jag1
GO:0001655	urogenital system development	338	0.386176	1.56667	3.20608e-05	0.000110801	3.22581e-05	4217	tags=37%, list=24%, signal=28%	Nrp1/Itga3/Myo1e/Stat1/Pdgfa/Sall1/Odc1/Tek/Lamb2/Lif/Igf1r/Epha4/Foxc1/Smad6/Mecom/Cd44/Sulf1/Npnt/Basp1/Smad3/Cfh/Tgfb1/Stk11/Spp1/Wwtr1/Mmp2/Foxf1/Pdgfb/Vegfa/Fem1b/C3ar1/Plxnd1/Col4a1/Psap/Smad7/Klf15/Smad9/Ednrb/Itgb3/Zbtb16/Ephb2/Sox17/Pou3f3/Spry1/Adamts16/Stat5a/Ahr/Slit2/Mtss1/Notch2/Fgfr2/Tacstd2/Id2/Rarb/Heyl/Aph1c/Ace/Hs2st1/Dact2/Wnt5a/Sox9/Tet2/Ahi1/Angpt2/Pkd2/Yap1/Id4/Ar/Jag1/Rhoa…
GO:0001501	skeletal system development	495	0.362759	1.49433	3.20623e-05	0.000110801	3.22581e-05	3999	tags=32%, list=23%, signal=26%	Sparc/Tmem119/Chad/Src/Hif1a/Lgals3/Ecm1/Dhrs3/Pdgfa/Bgn/Mgp/Tgfb3/Hexb/Zic1/Mmp14/Ptger4/Pls3/Ccn2/Bcan/Il17f/Slc35d1/Tbx1/Foxc1/Trps1/Ski/Col1a2/Por/Col3a1/Sulf1/Pdgfc/Smad3/Nfib/Cfh/Tgfb1/Sh3pxd2b/Vdr/Ccn1/Ltbp3/Mmp2/Ccn4/Fam20c/Hoxd3/Pcgf2/Acvr2a/Hoxd1/Npr2/Vegfa/Hexa/Zfand5/Ninj1/Runx3/Trpv4/Chrd/Tnfsf11/Smad7/Ctsk/Msx1/Smad9/Thbs1/Chd7/Serpinh1/Bmpr2/Mustn1/Maf/Arid5a/Chsy1/Zbtb16/Mapk3/Zfp…
GO:0048762	mesenchymal cell differentiation	225	0.421092	1.64678	3.28051e-05	0.000113056	3.29145e-05	2698	tags=30%, list=15%, signal=26%	Nrp1/Ldlrad4/Hif1a/Zeb2/Dab2/Folr1/Sema4c/Tgfb3/Rbpj/Kitl/Epha4/Tbx1/Foxc1/Fam83d/Mark1/Sema7a/Smad3/Tgfb1/Fermt2/Efna1/Wwtr1/Gcnt2/Nrp2/Rtn4/Vegfa/Htr2b/Bambi/Coro1c/Pdcd6/Sema3c/Chrd/Eng/Smad7/Adam15/Msx1/Ednrb/Mapk3/Il6/Spry1/Tmem100/Edn1/Zfp703/Vasn/Ppp2ca/Fgfr2/Spred1/Fn1/Heyl/Phldb1/Phldb2/Clasp2/Wnt5a/Sox9/Pax6/Ranbp3l/Cdc42/Adipor1/Tbx3/Sdcbp/Jag1/Sema3b/Il1b/Sema4d/Sema3g/Wnt4/Lama5/Pofu…
GO:0045807	positive regulation of endocytosis	118	0.490298	1.79034	3.45162e-05	0.000118626	3.45361e-05	3174	tags=39%, list=18%, signal=32%	Fcgr1/Vtn/Clu/Sgip1/Dab2/Apoe/Serpine1/Bcl2l1/Anxa2/Cav1/Trem2/Snap91/Lrp1/Hip1/Cd14/Cd63/Axl/Caly/Picalm/Vegfa/B2m/Arrb1/Amph/Sele/Ap2m1/Scyl2/Bin1/Nlgn1/Smpd1/Wnt5a/Ahi1/Cd151/App/Cdc42/Pard3/Dtnbp1/Ap2b1/Clip3/Flot1/Dnm1/C3/Actn4/Arf1/Kif3a/Mib1/Ppp3ca
GO:0010563	negative regulation of phosphorus metabolic process	429	0.374038	1.53341	3.53368e-05	0.000120782	3.5164e-05	2732	tags=25%, list=16%, signal=22%	Cdkn1a/Gadd45b/Ldlrad4/Pmepa1/Tnf/Ptprb/Apoe/Gadd45g/Camk2n1/Pdgfa/Plek/Cav1/Gbp4/Dusp16/Rgs2/Ocln/Stat3/Mgat5/Nr2f2/Rd3/Plpp3/Samsn1/Nupr1/Smad6/Rabgef1/Adarb1/Prkar1a/Ier3/Lrp1/Apoc1/Ppp1r11/Hspb1/Prkar1b/Socs3/Cadm4/Uchl1/Tgfb1/Adora2a/Nos1/Mlxipl/Wwtr1/Camk2n2/Pdgfb/Pde4d/Ppp1r1b/Irf1/Birc3/Coro1c/Ppp1r16b/Sh3gl2/Ubash3b/Wnk1/Mtch2/Ddit4/Eng/Ube2b/Smad7/Niban1/Arrb1/Hpca/C9orf72/Gprc5a/Thy1/Z…
GO:0045936	negative regulation of phosphate metabolic process	429	0.374038	1.53341	3.53368e-05	0.000120782	3.5164e-05	2732	tags=25%, list=16%, signal=22%	Cdkn1a/Gadd45b/Ldlrad4/Pmepa1/Tnf/Ptprb/Apoe/Gadd45g/Camk2n1/Pdgfa/Plek/Cav1/Gbp4/Dusp16/Rgs2/Ocln/Stat3/Mgat5/Nr2f2/Rd3/Plpp3/Samsn1/Nupr1/Smad6/Rabgef1/Adarb1/Prkar1a/Ier3/Lrp1/Apoc1/Ppp1r11/Hspb1/Prkar1b/Socs3/Cadm4/Uchl1/Tgfb1/Adora2a/Nos1/Mlxipl/Wwtr1/Camk2n2/Pdgfb/Pde4d/Ppp1r1b/Irf1/Birc3/Coro1c/Ppp1r16b/Sh3gl2/Ubash3b/Wnk1/Mtch2/Ddit4/Eng/Ube2b/Smad7/Niban1/Arrb1/Hpca/C9orf72/Gprc5a/Thy1/Z…
GO:1901652	response to peptide	375	0.384784	1.56626	3.57908e-05	0.000122001	3.55187e-05	3999	tags=37%, list=23%, signal=29%	Nr4a3/Ramp3/Src/Pkm/Slc2a1/Icam1/Kl/Stat1/Kank1/Cav1/Cyfip1/Trem2/Stat3/Lgmn/Nfkb1/Eprs/Rhoq/Cav2/Nfkbia/Igf1r/Epha4/Rab15/Serpina3n/Nr4a2/Vim/Ndel1/Lrp1/Cacna2d1/Stat2/Soga1/Col3a1/Socs3/Nos1/Mmp2/Actn2/Cacna1b/Bcar1/Irf1/Akt3/Rac1/Trpv4/Ggh/Jak3/Klf15/Rab8b/Lpl/Ghr/Sgk1/Anxa5/Ednrb/Serpina3g/Atp1a3/Adrb2/Nfe2l2/Marcks/Irf5/Ripk2/Slc39a14/Stat5a/Irs2/Edn1/Adora2b/Leprotl1/Socs2/Nr4a1/Grm5/Psen1/…
GO:0050764	regulation of phagocytosis	106	0.495596	1.7908	3.60586e-05	0.00012227	3.55973e-05	3314	tags=38%, list=19%, signal=31%	Tnf/Fcgr1/Itgav/Trem2/Hspa8/Syt7/Atg7/Tlr2/Ccl2/Lrp1/Tgfb1/Gas6/Tgm2/Sod1/Clec7a/Il2rg/Cd47/Il2rb/Fcgr3/Abr/Bcr/Colec11/Fcer1g/Mertk/Dysf/Calr/Snx3/Masp1/Sirpa/Mfge8/Il1b/Pros1/Ptprj/Il15ra/C3/Cyba/Fcgr2b/Tub/Slc11a1/Hck
GO:0045667	regulation of osteoblast differentiation	139	0.469767	1.76098	3.60654e-05	0.00012227	3.55973e-05	2669	tags=35%, list=15%, signal=29%	Tmem119/Tnf/Ptger4/Areg/Pdlim7/Cebpb/Smad6/Ski/Ifi204/Npnt/Smad3/Fermt2/Cdk6/Wwtr1/Ccn1/Tmem64/Ccn4/Fam20c/Acvr2a/Vegfa/Bambi/Chrd/Cebpa/Bmpr2/Tent5a/Trpm4/Il6/Lmna/Tcirg1/Ahr/Igfbp5/Id1/Runx2/Id2/Scube3/Suco/Sox9/Ranbp3l/Nell1/Yap1/Prkd1/Noct/Jag1/Sema4d/Clic1/Ctnnbip1/Wnt4/Ddr2
GO:0042742	defense response to bacterium	212	0.435098	1.70016	3.70957e-05	0.000125423	3.65152e-05	2837	tags=33%, list=16%, signal=28%	Igtp/Tnf/Il17a/Gbp2/Fcgr1/Iigp1/Isg15/Tnfaip8/Serpine1/Irgm1/Gbp4/Nos2/Trem2/Rbpj/H2-K1/Gbp8/Tnfrsf1a/Grn/Il17f/Stab1/Lta/Serpinb9/Tlr2/Cebpb/Casp1/Gbp3/Ppp1r11/Rnf213/Nlrp3/Gbp11/Oas1a/Plac8/B2m/Gbp2b/Mmrn2/Oas1g/H2-M3/Mpeg1/Slamf8/Oas3/Ripk2/Epha2/Lgals9/Tlr9/Rab34/Ang/Oas2/Il12b/Notch2/Adamts4/Fcer1g/Adam17/Cxcl13/Gbp9/Optn/Pld1/Chga/Sirt2/App/Wfdc2/Prkd1/Havcr2/Clec4d/Ncf1/Gsdmd/Marchf2/Cyba/…
GO:0002688	regulation of leukocyte chemotaxis	118	0.489279	1.78662	3.725e-05	0.000125606	3.65683e-05	2567	tags=40%, list=15%, signal=34%	Cxcl10/Ccl12/Cx3cr1/Cmklr1/Cx3cl1/Serpine1/Ccl1/Lgmn/Ptn/Ccr2/Ccl2/Il34/Ccl7/Aif1/Cxcl12/Slamf1/Gas6/Vegfa/Csf1/C3ar1/F7/Wnk1/Rac1/Ninj1/Trpv4/Thbs1/Nbl1/Cxcl14/Csf1r/Mapk3/Slamf8/Mif/Slit2/Ccr1/Edn1/Dysf/Adam17/Pla2g7/Cxcl13/Calr/Wnt5a/App/Bst1/Adam10/Il1b/Ptprj/Pgf
GO:0031032	actomyosin structure organization	204	0.427284	1.66616	3.76872e-05	0.000126738	3.68981e-05	2645	tags=30%, list=15%, signal=26%	Nrp1/Src/Itgb5/Tgfb3/Ptger4/Arhgef15/Phactr1/Capn3/Ccn2/Cgnl1/Ppp1r9a/Epb41l2/Tjp1/Prkar1a/Fam171a1/Smad3/Fermt2/Kank3/Eln/Sh3pxd2b/Dlc1/Rhoc/Actn2/Csrp1/Fhod1/Myl9/Frmd5/Gpr65/Rac1/Myh14/Arrb1/Cd47/Cdc42bpa/Arhgef10/Epb41l3/Wdr1/Ppfia1/Pgm5/Epb41/Edn1/F11r/Tacstd2/Cnn3/Limch1/Tmod2/Phldb2/Clasp2/Sdc4/Braf/Carmil1/Csrp2/Sorbs3/Cdc42/Sorbs1/Rhoa/Asap3/Wnt4/Myoz1/S100a10/Pdgfrb/Epb41l1
GO:0008306	associative learning	103	0.503542	1.81103	3.84955e-05	0.000129109	3.75883e-05	3446	tags=39%, list=20%, signal=31%	Tnr/Hif1a/Atp1a2/Snap25/Map1a/Lgmn/Grin2b/Ppp1r1b/Ap1s2/Grin1/Chrd/Sgk1/Apbb1/Shank1/Atp1a3/Adrb2/Shank2/Ndrg4/Slc6a1/Shank3/Neurod2/Oprl1/Meis2/Braf/Ghrl/Slc7a11/App/Glp1r/Btg2/Nptn/Abcc8/Hmgcr/Csmd1/Cck/Nptx2/Atxn1/Tpbg/Specc1/Crhr1/Cdk5
GO:0045927	positive regulation of growth	287	0.402218	1.61495	3.93773e-05	0.000131714	3.83466e-05	5443	tags=47%, list=31%, signal=33%	Nrp1/Sgip1/Apoe/Serpine1/Cxcl16/Cyfip1/Map1b/Rnf157/Rbpj/Mmp14/Ptger4/Capn3/Igf1r/Ndel1/Lrp1/Hbegf/Ocm/Kdm2b/Sema7a/Sh3glb1/Sh3pxd2b/Cxcl12/Picalm/Pim1/Ccn4/Rtn4/Unc13a/Vegfa/Csf1/Rims1/Cpne6/Dnph1/Rftn1/Smad7/Lgi1/Chd7/Syt4/Ghr/Bmpr2/Sgk1/Adrb2/Trpv2/Stat5a/Ahr/Mapt/Edn1/H3f3b/Fgfr2/Cd38/Fn1/Rab11a/Cryaa/Tnfrsf12a/Adam17/Adrb1/Acsl4/Ahi1/Ghrl/Slc9a1/Hlx/Cdc42/Yap1/Ybx3/Adam10/Flt4/Sdcbp/Rims2/Se…
GO:0043010	camera-type eye development	326	0.392975	1.5914	3.96473e-05	0.000132263	3.85066e-05	4730	tags=39%, list=27%, signal=29%	Nrp1/Hif1a/Zeb2/Cryab/Crybb1/Ptprm/Lamb2/Lamc3/Arhgef15/Lif/Ntrk2/Rd3/Flt1/Grn/Shroom2/Foxf2/Ptn/Foxc1/Vim/Bsg/Ski/Kdm2b/Skil/Celf4/Smad3/Cfh/Tgfb1/Col8a1/Gnb1/Plaat3/Pdgfb/Vegfa/Mfrp/Mab21l2/Ninj1/Col4a1/Tgif1/Chd7/Bmpr2/Cryba4/Maf/Thy1/Ephb2/Slc4a7/Spry1/Epha2/Tcirg1/Vax2/Ahr/Slc17a6/Notch2/Col8a2/Inhba/Clic4/Arhgap35/Fgfr2/Obsl1/Lhx2/Spred1/Rarb/Cryaa/Slc25a25/Mertk/Sox9/Ahi1/Fzd4/Pax6/Vstm4/N…
GO:0002367	cytokine production involved in immune response	112	0.49566	1.79648	3.99839e-05	0.000133032	3.87302e-05	2118	tags=33%, list=12%, signal=29%	Nr4a3/Tnf/Tnfrsf1b/Bst2/Arg1/Rsad2/Tgfb3/Tek/Ffar2/Ccr2/Tlr2/Sema7a/Il1r1/Tgfb1/Nlrp3/Slamf1/Gas6/Clnk/Rtn4/B2m/Jak3/Smad7/Laptm5/Hmox1/Il18rap/Arid5a/Trpm4/Il6/Mif/Tlr9/Il12b/Crlf2/Il18r1/Fcer1g/Prkcz/Irak3/Wnt5a
GO:0001654	eye development	368	0.38722	1.5772	4.07337e-05	0.000135167	3.93518e-05	4243	tags=35%, list=24%, signal=27%	Nrp1/Hif1a/Zeb2/Cryab/Crybb1/Ptprm/Lamb2/Lamc3/Arhgef15/Stat3/Lif/Ntrk2/Rd3/Flt1/Grn/Shroom2/Foxf2/Ptn/Foxc1/Vim/Bsg/Ski/Kdm2b/Skil/Celf4/Smad3/Cfh/Tgfb1/Col8a1/Sh3pxd2b/Gnb1/Plaat3/Pdgfb/Vegfa/Mfrp/Mab21l2/Ninj1/Col4a1/Tgif1/Chd7/Bmpr2/Cryba4/Maf/Thy1/Ephb2/Slc4a7/Spry1/Epha2/Tcirg1/Vax2/Ahr/Slc17a6/Notch2/Col8a2/Dzank1/Inhba/Clic4/Arhgap35/Fgfr2/Obsl1/Lhx2/Otx2/Spred1/Rarb/Cryaa/Slc25a25/Mertk/…
GO:0019233	sensory perception of pain	134	0.471107	1.75556	4.24712e-05	0.000140559	4.09219e-05	3868	tags=45%, list=22%, signal=35%	Fcgr1/Adora1/Ctss/Fabp5/Ptgs2/Ccr2/Ccl2/Prkar1b/Grin2b/Uchl1/Cacnb3/Cxcl12/Nos1/Phf24/Rtn4/Fcgr4/Cacna1b/Hoxd1/Grin1/Cnr1/Kcnj10/Il1a/Calca/Ednrb/Adrb2/Mapk3/Htr2c/Kcna1/Grm1/F2r/Tmem100/Il12b/Ptges3/Edn1/Oprl1/Ndn/Ace/Adrb1/Slc9a1/Kcnd2/Il1rn/Ngfr/Lxn/Ano1/Ptafr/Scn3a/Kcnc4/Cxcr4/Cck/Scn1a/Tmem120a/Retreg1/Cdk5/Tlr4/P2rx4/Fgfr1/Mme/Il18/Crhr2/Mgll
GO:0071900	regulation of protein serine/threonine kinase activity	329	0.391311	1.5852	4.32407e-05	0.000142729	4.15534e-05	4536	tags=38%, list=26%, signal=29%	Cdkn1a/Igtp/Tnf/Src/Zeb2/Dab2/Apoe/Pmp22/Pdgfa/Irgm1/Cav1/Dusp16/Rgs2/Slc8a2/Nr2f2/Flt1/Kitl/Epha4/Atp2b4/Nrxn1/Prkar1a/Cd40/Ern1/Il34/Prkar1b/Pdgfc/Uchl1/Tgfb1/Stk11/Fermt2/Pim1/Hsp90ab1/Pdgfb/Vegfa/Htr2b/Camk1/Tgfa/Cemip/Tnfsf11/Thbs1/Cdk5r2/Ghr/Adam9/Higd1a/Adrb2/Gab1/Csf1r/Thy1/Marcks/Spry1/Mif/Tpd52l1/Tlr9/Ccni/Adam8/Edn1/Ppp2ca/Ccnd1/Tnfrsf11a/Psen1/Adam17/Irak3/Dnaja1/Smpd1/Wnt5a/Cdkn2d/Fz…
GO:0002703	regulation of leukocyte mediated immunity	257	0.406629	1.61585	4.6714e-05	0.000153787	4.4773e-05	1983	tags=26%, list=11%, signal=24%	Cxcl1/Tnf/Tnfrsf1b/Il4ra/Fcgr1/Bst2/Arg1/Rsad2/Cx3cr1/H2-D1/H2-Q6/Trem2/Hspa8/H2-K1/Fes/H2-Q7/Lta/Ccr2/Serpinb9/Tlr2/Ccl2/H2-Q4/Rabgef1/Cd40/Stxbp1/Il1r1/Tgfb1/Nlrp3/Foxj1/H2-T23/Il13/Tap1/Slamf1/Clnk/Foxf1/H2-T22/Lamp1/B2m/Jak3/Smad7/Hmox1/Il18rap/Ndfip1/Arid5a/Hmces/H2-M3/Trpm4/Il6/Lgals9/Tlr9/Stat5a/Ahr/Il12b/Pvr/Adora2b/Nsd2/Fcgr3/Ripk3/Tyrobp/Abr/Bcr/Klrb1b/Hspd1/Il18r1/Zbtb1/Nectin2/Fcer1g/…
GO:0050778	positive regulation of immune response	497	0.359074	1.4781	4.69168e-05	0.00015405	4.48494e-05	2841	tags=28%, list=16%, signal=24%	Igtp/Nr4a3/Tnf/Il4ra/Il17a/Zbp1/Fcgr1/Bcl2a1d/Lgals3/Serping1/C1qa/Il12rb1/Rsad2/Nfkbid/Cmklr1/C1qc/H2-D1/Irgm1/H2-Q6/Trem2/Mmp12/Hspa8/Pde4b/H2-K1/Ffar2/Hsp90aa1/C1qb/H2-Q7/Il17f/Lta/Ccr2/Tlr2/H2-Q4/Rabgef1/Cd40/Zap70/Stxbp1/Irf7/C4b/Ifi204/Cd44/Il1r1/Lpxn/Cfh/Tgfb1/Stk11/Nlrp3/Cacnb3/Parp9/H2-T23/Il13/Slamf1/Mmp2/Clnk/Cfb/H2-T22/Pde4d/Bcar1/Irf1/C3ar1/Cd274/Wnk1/Lamp1/B2m/Cnr1/Rftn1/Aim2/Laptm5…
GO:0032535	regulation of cellular component size	364	0.380644	1.54891	4.82342e-05	0.000157961	4.59879e-05	3477	tags=30%, list=20%, signal=24%	Tnr/Nrp1/Icam1/Apoe/Capg/Sema4c/Mt3/Kank1/Plek/Cyfip1/Map1b/Shroom2/Ifrd1/Ppp1r9a/Csf3/Tlr2/Ccr5/Arpc3/Ndel1/Nefm/Lrp1/Ocm/Cntn2/Sema7a/Kank3/Trim46/Eln/Cxcl12/Esam/Ptprs/Picalm/Nefl/Atp2b2/Hsp90ab1/Actn2/Rtn4/Inf2/Vegfa/Capza2/Akt3/Plxna4/Baiap2/Sema3c/Rac1/Tmsb4x/Arf6/Arpc2/Bmpr2/Cotl1/Slc12a8/Clcn3/Trpv2/Wdr1/Dpysl2/Kcnma1/Cdc42ep4/Ahr/Slit2/Ppp1r15a/Hcls1/Mapt/Edn1/Arhgap35/Ulk1/Tmem123/Fn1/S…
GO:0002064	epithelial cell development	205	0.424778	1.65594	4.97777e-05	0.00016259	4.73356e-05	2950	tags=30%, list=17%, signal=25%	Cldn5/Tnf/Src/Hif1a/Icam1/Myo1e/Robo4/Sox18/Lamb2/Tnfrsf1a/Fosl2/Palld/Tjp1/B4galt1/Vim/Tgfb1/Cdk6/Ptprs/Pdgfb/Pde4d/Vegfa/Fem1b/Ppp1r16b/Rac1/Psap/Il1a/Ednrb/S1pr3/Sidt2/Epha2/Notch2/Insm1/Clic4/Plod3/Id1/Cdh5/Fgfr2/F11r/Col18a1/Rarb/Cryaa/Dact2/Rab13/Gpx1/Gpat4/Wnt5a/Sox9/Pax6/Yap1/Fat1/Pard3/Fgfr3/Ar/Jag1/Il1b/Ift74/Onecut2/Hpse/Rheb/Rap1b/Frmd6/Cxcr4
GO:0032606	type I interferon production	102	0.494596	1.77978	4.99168e-05	0.00016262	4.73444e-05	1978	tags=25%, list=11%, signal=23%	Dhx58/Isg15/Stat1/Gbp4/Mmp12/Hsp90aa1/Gapdh/Tlr2/Relb/Irf7/Cd14/Ptprs/Ifih1/Irf1/Oas1a/Zc3hav1/Oas1g/Rel/Irf5/Oas3/Tlr9/Oas2/Hspd1/Irf9/Acod1/Ifnar1
GO:1903828	negative regulation of protein localization	206	0.427216	1.66412	5.24918e-05	0.000170564	4.96573e-05	3999	tags=36%, list=23%, signal=28%	Dab2/Apoe/Apod/Rsad2/Bcl2l1/Abi3/Gbp4/Map1a/Rab11fip1/Ctnna1/Hsph1/Rhoq/Pim3/Bag3/Wwp2/Tgfb1/Mdfic/Nos1/Picalm/Actn2/Sumo1/Tmem98/Cabp1/Dclk1/Cltc/Pfkl/Tmbim1/Arf6/Syt4/Txn1/Anxa5/Ndfip1/Abhd17c/F2r/Ppfia1/Rab11fip5/Fkbp1b/Il12b/Frmd4a/Mapt/Chp1/Ppp2ca/Ap2m1/Tax1bp3/Stxbp5l/Dnaja1/Snx3/Btf3/Irs1/Chga/Ghrl/App/Abcc8/Il1b/Pid1/Nr1h3/Hmgcr/Tmem59/Ptpmt1/Ppp3ca/Srcin1/Vsnl1/Mfhas1/Cdk5/Ndfip2/Madd/Sf…
GO:0051052	regulation of DNA metabolic process	473	-0.273001	-1.34887	5.51563e-05	0.000178758	5.20427e-05	3754	tags=31%, list=21%, signal=25%	Jade3/Ssbp1/Kdm1b/Zfp748/Terf1/Trrap/Xrcc1/Xrcc5/Ino80/Atm/Sirt1/Gzma/Rnf168/Nucks1/Kdm4d/Ccdc117/Kat5/Kctd13/Zfp458/Setd2/Upf1/Chek1/Rnf169/Lig3/Mapk1/Cct6a/Pds5a/Mre11a/Jun/Tent4b/Ercc4/Parp3/Wrnip1/Pml/Endog/Epc2/Ciz1/Pogz/Ttf1/Baz2a/Ankle1/Zfp830/Zmpste24/Ccdc88a/Hdac8/Mphosph8/Brpf3/Cct3/Cbx8/Aicda/Chtf8/Ruvbl1/Ercc6/Klhl15/Tfdp1/Tspyl2/Atr/Cul4a/Gnl3/Nek7/Orc3/Rif1/Slf2/Stoml2/Obi1/Eya3/Yea…
GO:0072006	nephron development	143	0.468757	1.76184	5.60495e-05	0.000181183	5.27489e-05	4350	tags=40%, list=25%, signal=30%	Itga3/Myo1e/Sall1/Tek/Lamb2/Lif/Foxc1/Cd44/Sulf1/Npnt/Basp1/Cfh/Tgfb1/Wwtr1/Pdgfb/Vegfa/C3ar1/Klf15/Ednrb/Itgb3/Pou3f3/Adamts16/Ahr/Mtss1/Notch2/Tacstd2/Heyl/Hs2st1/Sox9/Ahi1/Angpt2/Yap1/Jag1/Ctnnbip1/Pgf/Wnt4/Pdgfrb/Lama5/Aqp11/Ptpro/Fmn1/Pdgfd/Kirrel3/Nid1/Wnt9b/Hoxb7/Notch3/Pdgfra/Fgf2/Wnt6/Tmem59l/Tcf21/Irx3/Ext1/Ednra/Dchs1/Foxd1
GO:0000819	sister chromatid segregation	180	-0.362337	-1.66346	5.63985e-05	0.000181841	5.29405e-05	4181	tags=38%, list=24%, signal=29%	Becn1/Nek2/Smc3/Tpr/Kif23/Pibf1/1700009N14Rik/Esco2/Psmg2/Cenpc1/Fbxw7/Ino80/Mad2l1/Atm/Fen1/Klhl22/Rad21/Phf13/Ttk/Cdc27/Champ1/Pds5a/Mre11a/Cenpk/Cdk5rap2/Pogz/Sgo2a/Hdac8/Nsl1/Ran/Slf2/Anapc5/Ncapd3/Kifc5b/Plk1/Baz1b/Aurkb/Bub3/Racgap1/Pds5b/Cdc20/Dscc1/Pcid2/Vps4a/Mad1l1/Anapc4/Map10/2610002M06Rik/Mis12/Ccnb1/Apc/Esco1/Sgo1/Cdc23/Fbxo5/Smc2/Rrs1/Cdc6/Cdc16/Ddx11/Kpnb1/Smc1a/Rec8/Smc4/Cul3/Aka…
GO:0072001	renal system development	304	0.397102	1.60311	5.66776e-05	0.000182272	5.30658e-05	4217	tags=38%, list=24%, signal=29%	Nrp1/Itga3/Myo1e/Stat1/Pdgfa/Sall1/Odc1/Tek/Lamb2/Lif/Epha4/Foxc1/Smad6/Mecom/Cd44/Sulf1/Npnt/Basp1/Smad3/Cfh/Tgfb1/Spp1/Wwtr1/Foxf1/Pdgfb/Vegfa/C3ar1/Plxnd1/Col4a1/Psap/Smad7/Klf15/Smad9/Ednrb/Itgb3/Zbtb16/Sox17/Pou3f3/Spry1/Adamts16/Ahr/Slit2/Mtss1/Notch2/Fgfr2/Tacstd2/Id2/Rarb/Heyl/Aph1c/Ace/Hs2st1/Dact2/Wnt5a/Sox9/Tet2/Ahi1/Angpt2/Pkd2/Yap1/Jag1/Rhoa/Ctnnbip1/Pgf/Fras1/Wnt4/Ap2b1/Pdgfrb/Robo2…
GO:0030534	adult behavior	161	0.453641	1.73031	6.18789e-05	0.000198488	5.7787e-05	3446	tags=35%, list=20%, signal=28%	Nr4a3/Pmp22/Atp1a2/Zic1/Slc1a2/Epha4/Cstb/Nrxn3/Atg7/Nr4a2/Homer1/Nrxn1/Cend1/Cntn2/Uchl1/Cxcl12/Nos1/Ppp1r1b/Grin1/Sez6/Hexa/Kcnj10/Chd7/Shank1/Atp1a3/Shank2/Abhd12/Htr2c/Nrxn2/Clcn3/Prex2/Pax5/Kcnma1/Mapt/Slitrk1/Id2/Shank3/Sptbn2/Sez6l/Ghrl/Slc7a11/App/Chl1/Mafg/Ulk4/Sdk1/Dnm1/Ehmt2/Pcdh17/Atxn1/Eps8/Abat/Scn1a/Pafah1b1/Crhr1/Cdk5
GO:0042113	B cell activation	259	-0.316213	-1.49219	6.28151e-05	0.000200976	5.85113e-05	1656	tags=19%, list=9%, signal=17%	Lig4/Pcid2/Txlna/Dock11/Il4/Gon4l/Sash3/Ptpn6/Dpp4/Itfg2/Gimap1/Lfng/Bcl11a/Cd19/Il9r/Bmi1/Ccr6/Fcrl1/Ptprc/Ada/Msh6/Tbx21/Pik3cd/Traf3ip2/Tirap/St3gal1/Pou2f2/Foxp1/Tnfrsf13c/Tcf3/Myb/Bcl2/Trp53/Cxcr5/Ikzf1/Tnfrsf13b/Foxp3/Prkcb/Xbp1/Hdac7/Syvn1/Cd79b/Lef1/Enpp1/Btla/Cd79a/Pou2af1/Mzb1/Cd27
GO:0002698	negative regulation of immune effector process	113	0.480391	1.74201	6.41395e-05	0.00020469	5.95925e-05	2581	tags=35%, list=15%, signal=30%	Tnf/Il4ra/Fgl2/Lgals3/Serping1/Bst2/Arg1/Cx3cr1/Tgfb3/Grn/Ccr2/Serpinb9/Rabgef1/Tgfb1/Foxj1/Tap1/Slamf1/Foxf1/Irf1/Jak3/Smad7/Hmox1/Ndfip1/Cd47/Zc3h12a/Slamf8/A2m/Lgals9/Ahr/Abr/Bcr/Klrb1b/Irak3/Tmbim6/Masp1/Hlx/Tap2/Vsir/Havcr2/Igf2
GO:0030073	insulin secretion	203	0.425693	1.65817	6.57107e-05	0.000209171	6.0897e-05	4193	tags=36%, list=24%, signal=28%	Dgat1/Tnf/Hif1a/Camk2n1/Nnat/Nos2/Syt7/Myrip/Atg7/Pim3/Cplx1/Nrxn1/Lrp1/Glrx/Nos1/Rac1/Cnr1/Pfkl/Arrb1/Ptprn2/Adcy5/Trpm4/Il6/Sidt2/Glul/Tcirg1/Rab11fip5/Fkbp1b/Irs2/Cd38/Stxbp5l/Gpr68/Doc2b/Acsl4/Sri/Irs1/Chga/Ghrl/Glp1r/Gper1/Il1rn/Abcc8/Rims2/Il1b/Pclo/Epha5/Eipr1/Ano1/Hmgcr/Hmgn3/Stx4a/Ptpmt1/Raf1/Nadk/Jak2/Ppp3ca/Myt1/Abat/Vsnl1/Sfrp1/Crhr2/Kcnq1/Psmd9/Lrp5/Fbn1/Stxbp4/Cacna1c/Ccn3/Lepr/Midn…
GO:0044403	biological process involved in symbiotic interaction	208	0.419697	1.63523	7.21717e-05	0.000229154	6.6715e-05	2201	tags=23%, list=13%, signal=20%	Nrp1/Cxcl1/Gbp2/Ccl8/Icam1/Apoe/Ccl12/Sap30/Itgav/Arg1/Cx3cr1/Cav1/Hspa8/Ch25h/Cav2/Gapdh/Gbp3/Bsg/Ctsb/Ctsl/Axl/Vps37b/Chmp4b/Gas6/Hsp90ab1/Gbp2b/Rab9/Ifitm3/Itgb3/Trim30a/Csf1r/Zc3h12a/Slc3a2/Ly6e/Fn1/Hspd1/Nectin2/Rab7/4930486L24Rik/Trim12c/Gpx1/Gbp9/Snx3/Smpd1/Siglec1/Arl8b/Lgals1/Gsn
GO:0006887	exocytosis	376	0.381999	1.55633	7.54004e-05	0.0002388	6.95231e-05	3565	tags=33%, list=20%, signal=27%	Nr4a3/Il4ra/Pi4k2a/Ccl8/Cbarp/Ptgds/Ccl12/Scamp5/Bcl2l1/Plek/Snap25/Rab11fip1/Fes/Syt7/Stx11/Rab15/Ccr2/Nrxn3/Syngr1/Rab3c/Cplx1/Rabgef1/Nrxn1/Stxbp1/Syn2/Ncs1/Glrx/Adora2a/Sytl3/Il13/Lin7a/Trim9/Clnk/Foxf1/Stx1b/Unc13a/Apba2/Syt13/Rims1/Lamp1/Cacna1g/Rab8b/Cdk5r2/Syt4/Rab9/Hmox1/Lgi3/Adrb2/Scrn1/Erc1/Exoc3l4/Myo1g/Lgals9/Adcy1/Rab11fip5/Ccr1/Syp/Exoc3l/Napa/Adora2b/Abr/Rab3il1/Bcr/Sptbn2/Rab11a/…
GO:0050921	positive regulation of chemotaxis	140	0.467486	1.75263	7.66576e-05	0.000241558	7.03262e-05	2629	tags=39%, list=15%, signal=34%	Nrp1/Cxcl10/Cx3cr1/Cmklr1/Cx3cl1/Serpine1/Trem2/Ccl1/Lgmn/Ptn/Ccr2/Ccl2/P2ry12/Il34/Ccl7/Aif1/Hspb1/Smad3/Tgfb1/Cxcl12/Slamf1/Gas6/Pdgfb/Vegfa/Csf1/C3ar1/F7/Wnk1/Rac1/Trpv4/Thbs1/Bmpr2/Cxcl14/Csf1r/Mapk3/Slit2/Ccr1/Cdh13/Edn1/Fn1/Dysf/Adam17/Pla2g7/Cxcl13/Calr/Wnt5a/App/Kdr/Prkd1/Adam10/Il1b/Ptprj/Pgf/Pdgfrb/Akt2
GO:0009615	response to virus	310	0.38847	1.56831	7.66508e-05	0.000241558	7.03262e-05	2084	tags=22%, list=12%, signal=20%	Igtp/Tnf/Zbp1/Hif1a/Fgl2/Cxcl10/Dhx58/Isg15/Stat1/Bst2/Il12rb1/Rsad2/Bcl2l1/Irgm1/Gbp4/Mmp12/Hsp90aa1/Oasl2/Nfkb1/Map3k14/Ifit1/Ifit3/Atg7/Mx2/Cd40/Irf7/Stat2/Ifi204/Smad3/Tgfb1/Nlrp3/Ifngr1/Parp9/Ifngr2/Ifih1/Irf1/Oas1a/Ddit4/Gbp2b/Bnip3/Xpr1/Aim2/Oasl1/Zc3hav1/Ifitm3/Samhd1/Oas1g/Trim30a/Zc3h12a/Tgtp1/Isg20/Il6/Irf5/Oas3/Rtp4/Lgals9/Tlr9/Cd86/Oas2/Il12b/Il23r/Ripk3/Acod1/Ifnar1/Cxcl9/Trim12c/Ir…
GO:0030038	contractile actin filament bundle assembly	113	0.477921	1.73306	7.92783e-05	0.000248564	7.23659e-05	2601	tags=36%, list=15%, signal=31%	Nrp1/Src/Itgb5/Tgfb3/Ptger4/Arhgef15/Phactr1/Ccn2/Cgnl1/Ppp1r9a/Tjp1/Fam171a1/Smad3/Fermt2/Kank3/Eln/Sh3pxd2b/Dlc1/Rhoc/Fhod1/Gpr65/Rac1/Arrb1/Cd47/Arhgef10/Ppfia1/F11r/Tacstd2/Limch1/Phldb2/Clasp2/Sdc4/Braf/Carmil1/Sorbs3/Cdc42/Sorbs1/Rhoa/Asap3/Wnt4/S100a10
GO:0043149	stress fiber assembly	113	0.477921	1.73306	7.92783e-05	0.000248564	7.23659e-05	2601	tags=36%, list=15%, signal=31%	Nrp1/Src/Itgb5/Tgfb3/Ptger4/Arhgef15/Phactr1/Ccn2/Cgnl1/Ppp1r9a/Tjp1/Fam171a1/Smad3/Fermt2/Kank3/Eln/Sh3pxd2b/Dlc1/Rhoc/Fhod1/Gpr65/Rac1/Arrb1/Cd47/Arhgef10/Ppfia1/F11r/Tacstd2/Limch1/Phldb2/Clasp2/Sdc4/Braf/Carmil1/Sorbs3/Cdc42/Sorbs1/Rhoa/Asap3/Wnt4/S100a10
GO:0062197	cellular response to chemical stress	301	0.389612	1.57115	8.16361e-05	0.000255317	7.43318e-05	2669	tags=24%, list=15%, signal=21%	Nr4a3/Gch1/Src/Serpinb6a/Hif1a/Nos3/Srxn1/Uaca/Mt3/Slc4a11/Cav1/Trem2/Ptgs2/Capn3/Hsph1/Atg7/Nr4a2/Relb/Rnf112/Aif1/Hspb1/Axl/Glrx/Mmp2/Prdx5/Pcgf2/Pla2r1/Trpv4/Psap/Bnip3/Dapk1/Gpr37l1/Sod1/Diablo/Txn1/Hmox1/Ermp1/Epas1/Zc3h12a/Mapk3/Il6/Fancc/Nfe2l2/Mylk/Fas/Stk24/Sod2/Zfp622/Mapt/Edn1/Ripk3/Dysf/Kdm6b/Gpx1/Atp2a2/Dnaja1/Stat6/Sirpa/Pkd2/Scn2a/Rela/Mapk9/Zfp36l1/Slc7a11/Sirt2/App/Prkd1/Ybx3/Ngf…
GO:0050768	negative regulation of neurogenesis	157	0.455451	1.72797	8.26403e-05	0.000257813	7.50585e-05	2531	tags=27%, list=14%, signal=24%	Tnr/Nrp1/Sema4c/Mt3/Trem2/Ctnna1/Ifrd1/Ptn/Ccr5/Ski/Sema7a/Tgfb1/Trim46/Ptprs/Rtn4/Tmem98/Sema3c/B2m/Gpr37l1/Syt4/Lingo1/Thy1/Ephb2/Tspo/Fas/Slit2/Id1/Ulk1/Lhx2/Id2/Psen1/Fstl4/Wnt5a/Sirt2/Ywhah/Id4/Fgfr3/Nfatc4/Sema3b/Abcc8/Il1b/Sema4d/Sema3g
GO:0032675	regulation of interleukin-6 production	152	0.449888	1.70518	8.57037e-05	0.000266705	7.76473e-05	2635	tags=34%, list=15%, signal=29%	Mapkapk2/Tnfsf9/Tnf/Il17a/Nos2/Trem2/Stat3/Tnfrsf1a/Inpp5d/Tmem106a/Il17f/Tlr2/Ccr5/Cebpb/Bsg/Rabgef1/Aif1/Foxj1/Slamf1/Ccn1/Gas6/Ifih1/Trpv4/Afap1l2/Il1a/Arrb1/Lpl/Laptm5/Cd47/Arid5a/Trim30a/Zc3h12a/Il6/Ripk2/F2r/Lgals9/Tlr9/Adora2b/Tyrobp/Lilra5/Hspd1/Fcer1g/Irak3/Wnt5a/Sirpa/Ghrl/App/Havcr2/Il1b/Traf6/Ptafr
GO:0007269	neurotransmitter secretion	175	0.440896	1.69656	8.97929e-05	0.000275997	8.03527e-05	3090	tags=35%, list=18%, signal=29%	Bcl2l1/Snap25/Ptger4/Ntrk2/Syt7/Stx11/Ppp1r9a/Nrxn3/Snap91/Cplx1/Nrxn1/Stxbp1/Syn2/Ncs1/Adora2a/Lin7a/Trim9/Cacna1b/Stx1b/Unc13a/Apba2/Rims1/Syt4/Ptprn2/Adrb2/Rph3a/Htr2c/Nrxn2/Erc1/Adcy1/Syp/Kmo/Napa/Adora2b/Sptbn2/Kcnh1/Nr4a1/Stxbp5l/Psen1/Atp2a2/Nlgn1/Ppfia2/Doc2b/Braf/Erc2/Rims2/Pclo/Syt5/Syt12/Dtnbp1/Slc4a8/Sncaip/Stx3/Rap1b/Stx4a/Slc30a1/Cplx2/Kcnc4/Napb/Ctbp2/Cyth1
GO:0099643	signal release from synapse	175	0.440896	1.69656	8.97929e-05	0.000275997	8.03527e-05	3090	tags=35%, list=18%, signal=29%	Bcl2l1/Snap25/Ptger4/Ntrk2/Syt7/Stx11/Ppp1r9a/Nrxn3/Snap91/Cplx1/Nrxn1/Stxbp1/Syn2/Ncs1/Adora2a/Lin7a/Trim9/Cacna1b/Stx1b/Unc13a/Apba2/Rims1/Syt4/Ptprn2/Adrb2/Rph3a/Htr2c/Nrxn2/Erc1/Adcy1/Syp/Kmo/Napa/Adora2b/Sptbn2/Kcnh1/Nr4a1/Stxbp5l/Psen1/Atp2a2/Nlgn1/Ppfia2/Doc2b/Braf/Erc2/Rims2/Pclo/Syt5/Syt12/Dtnbp1/Slc4a8/Sncaip/Stx3/Rap1b/Stx4a/Slc30a1/Cplx2/Kcnc4/Napb/Ctbp2/Cyth1
GO:0007272	ensheathment of neurons	164	0.442927	1.68988	8.9356e-05	0.000275997	8.03527e-05	3284	tags=34%, list=19%, signal=27%	Cldn5/Tnfrsf1b/Clu/Ndrg1/Pmp22/Hexb/Cyfip1/Jam2/Ntrk2/Nfasc/Ptn/Tlr2/Ski/Mpdz/Cntn2/Tgfb1/Tenm4/Cldn11/Tmem98/Hexa/Cmtm8/Cntn1/Mal/Psap/Kcnj10/Ctsc/Sod1/Adgrg6/Arhgef10/Cd9/Epb41l3/Marveld1/Myrf/Ugt8a/Galc/Rarb/Qk/Tnfrsf21/Cst7/Sirt2/Tppp/Id4/Pard3/Fgfr3/Ngfr/Akt2/Ulk4/Ptprz1/Wasf3/Cxcr4/Nab2/Nab1/Pllp/Mir219a-1/Rara
GO:0008366	axon ensheathment	164	0.442927	1.68988	8.9356e-05	0.000275997	8.03527e-05	3284	tags=34%, list=19%, signal=27%	Cldn5/Tnfrsf1b/Clu/Ndrg1/Pmp22/Hexb/Cyfip1/Jam2/Ntrk2/Nfasc/Ptn/Tlr2/Ski/Mpdz/Cntn2/Tgfb1/Tenm4/Cldn11/Tmem98/Hexa/Cmtm8/Cntn1/Mal/Psap/Kcnj10/Ctsc/Sod1/Adgrg6/Arhgef10/Cd9/Epb41l3/Marveld1/Myrf/Ugt8a/Galc/Rarb/Qk/Tnfrsf21/Cst7/Sirt2/Tppp/Id4/Pard3/Fgfr3/Ngfr/Akt2/Ulk4/Ptprz1/Wasf3/Cxcr4/Nab2/Nab1/Pllp/Mir219a-1/Rara
GO:1904951	positive regulation of establishment of protein localization	309	0.389364	1.57159	8.91141e-05	0.000275997	8.03527e-05	3172	tags=29%, list=18%, signal=24%	Tnf/Src/Hif1a/Camk2n1/Emd/Uaca/Nnat/Tgfb3/Zic1/Trem2/Tek/Ptger4/Ptgs2/Tnfrsf1a/Myrip/Atg7/Bag3/Tlr2/Ccl2/Plk3/Oaz1/Bsg/Lrp1/Mtcl1/Sh3glb1/Tcaf1/Tgfb1/Glrx/Cacnb3/Adora2a/Il13/Gas6/Hsp90ab1/Camk1/Rac1/Cemip/Il1a/Arf6/Arrb1/Arpc2/Apbb1/Adam9/Hpca/Zc3h12a/Trpm4/Il6/Glul/Ptpn23/Rab34/Ang/Irs2/Frmd4a/Hcls1/Pard6a/Chp1/Cd38/Stxbp5l/Psen1/Prkcz/Prnp/Gpr68/Adrb1/Doc2b/Acsl4/Sri/Ghrl/Hcar2/Efcab7/App/Cdc4…
GO:0014013	regulation of gliogenesis	120	0.480267	1.75915	9.7745e-05	0.000298971	8.7041e-05	3392	tags=35%, list=19%, signal=28%	Tnf/Tnfrsf1b/Enpp2/Trem2/Lif/Flt1/Ptn/Lta/Tlr2/Vim/Rnf112/Ski/Il34/Ppp1cc/Tgfb1/Gfap/Tenm4/Rtn4/Tmem98/Gpr37l1/Lingo1/Il6/Tspo/Fas/Id2/Serpine2/Qk/Bin1/Rela/Sirt2/Id4/Fgfr3/Abcc8/Il1b/Bag1/Ptprz1/Rheb/Cxcr4/Atxn1/Mir219a-1/Spint1/Ptpra
GO:0002699	positive regulation of immune effector process	268	0.39964	1.5945	9.75612e-05	0.000298971	8.7041e-05	2841	tags=33%, list=16%, signal=28%	Nr4a3/Cxcl1/Tnf/Il4ra/Il17a/Fcgr1/Dhx58/Arg1/Rsad2/Nfkbid/H2-D1/H2-Q6/Trem2/Hspa8/Tek/H2-K1/Fes/Ffar2/H2-Q7/Il17f/Lta/Ccr2/Tlr2/Ccl2/H2-Q4/Rabgef1/Cd40/Stxbp1/Sema7a/Il1r1/Tgfb1/Nlrp3/Gpi1/H2-T23/Il13/Slamf1/Clnk/Foxf1/Rtn4/H2-T22/Irf1/Lamp1/B2m/Laptm5/Hmox1/Il18rap/Arid5a/Ephb2/Hmces/H2-M3/Il6/Ripk2/Mif/Tlr9/Stat5a/Cd86/Il12b/Pvr/Adora2b/Nsd2/Il5/Fcgr3/Tyrobp/Hspd1/Il18r1/Zbtb1/Nectin2/Colec11/F…
GO:1902105	regulation of leukocyte differentiation	292	0.394691	1.59042	0.000100799	0.000307559	8.95413e-05	2609	tags=32%, list=15%, signal=28%	Cd83/Tnfsf9/Tnf/Il4ra/Il17a/Fgl2/Cd101/Il2ra/Ctla2a/Nfkbid/C1qc/Trem2/Mmp14/Fes/Hsp90aa1/Lif/Inpp5d/Kitl/Tmem176b/Ccr2/Cebpb/Tmem176a/Zap70/Il34/Hspb1/Cd44/Axl/Tgfb1/Cdk6/Nlrp3/Ccl3/Foxj1/Gas6/Tmem64/Csf1/Irf1/Dcstamp/Ubash3b/Ninj1/Runx3/Jak3/Tnfsf11/Tob2/Smad7/Nrarp/Calca/Itgb3/Il2rg/Ndfip1/Mafb/Csf1r/Zc3h12a/Zbtb16/Il6/Slamf8/Gpr137b/Ripk2/Fas/Lgals9/Tlr9/Itpkb/Stat5a/Runx1/Adam8/Il12b/Notch2/C…
GO:1904064	positive regulation of cation transmembrane transport	156	0.455007	1.72986	0.000104628	0.000318466	9.27168e-05	4375	tags=42%, list=25%, signal=32%	Ramp3/Cxcl10/Cx3cl1/Trem2/Ctss/Capn3/Ryr2/Fxyd1/Ccl2/Cacna2d1/Glrx/Cacnb3/Ifngr1/Nos1/Ank2/Il13/Ifngr2/Actn2/Sumo1/Rgs9/Wnk1/Asic2/Cemip/Adrb2/Thy1/Ephb2/Kcna1/F2r/Calm1/Kcnc1/Edn1/Hspa2/Chp1/Shank3/Cxcl9/Adrb1/Wnk2/Sri/Pkd2/Slc9a1/Gper1/Abcc8/P2ry6/Calm3/Slc36a2/Kcne2/Ank3/Jph2/Rnf207/Arf1/Dbi/Cdk5/Vmp1/S100a1/Dpp6/Cacng2/Kcnq1/Edn3/Kcnip2/Cacna1c/Htt/Ednra/Antkmt/Calm2/Rgs7/Trpc1
GO:0050920	regulation of chemotaxis	212	0.422436	1.65068	0.000106419	0.000323132	9.40753e-05	2643	tags=33%, list=15%, signal=29%	Nrp1/Cxcl10/Ccl12/Sema4c/Cx3cr1/Cmklr1/Cx3cl1/Serpine1/Trem2/Ccl1/Lgmn/Ptn/Ccr2/Ccl2/P2ry12/Il34/Ccl7/Aif1/Hspb1/Ocm/Sema7a/Smad3/Tgfb1/Cxcl12/Slamf1/Gas6/Pdgfb/Vegfa/Csf1/C3ar1/F7/Plxna4/Wnk1/Sema3c/Rac1/Ninj1/Trpv4/Thbs1/Bmpr2/Nbl1/Cxcl14/Csf1r/Mapk3/Slamf8/Mif/Slit2/Ccr1/Cdh13/Edn1/Fn1/Dysf/Adam17/Pla2g7/Cxcl13/Calr/Wnt5a/Angpt2/App/Bst1/Kdr/Prkd1/Adam10/Sema3b/Il1b/Sema4d/Sema3g/Ptprj/Pgf/Pdg…
GO:0044706	multi-multicellular organism process	144	0.454865	1.7119	0.000109986	0.000333154	9.69931e-05	3101	tags=33%, list=18%, signal=28%	Lamb1/Prl/Hexb/Mmp12/Junb/Ptgs2/Lif/Nr2f2/Grn/H2-Q7/Ptn/B4galt1/Ctsb/Ctsl/Sh3pxd2b/Vdr/Mmp2/Acvr2a/Vegfa/Sod1/Calca/Bmpr2/Pla2g4a/Mapk3/A2m/Lgals9/Stat5a/Igfbp5/Dkkl1/H3f3b/Serpine2/Acod1/Abcg2/Calr/Acsl4/Ghrl/Hsd11b2/Havcr2/Ar/Ptgis/Timp1/Wnt4/Ptafr/Ube2a/Csmd1/Emp2/Il11ra1/Stat5b
GO:0048661	positive regulation of smooth muscle cell proliferation	106	0.479999	1.73444	0.000119407	0.000360817	0.000105047	3835	tags=44%, list=22%, signal=35%	Nr4a3/Tnf/Src/Hif1a/Cx3cl1/Ptgs2/Flt1/Igf1r/Ern1/Hbegf/Aif1/Tgfb1/Il13/Mmp2/Ccn4/Pdgfb/Pde4d/Vegfa/C3ar1/Nampt/Thbs1/Hmox1/Itgb3/Il6/Cdh13/Igfbp5/Edn1/Fgfr2/Id2/Gnai2/P2ry6/Traf6/Pdgfrb/Ptafr/Ddr2/Hmgcr/Cyba/Stat5b/Pdgfd/Jak2/Mnat1/Tlr4/Orc1/Notch3/Fgf2/Il18/Adamts1
GO:0007599	hemostasis	152	0.446102	1.69083	0.00012234	0.000368788	0.000107367	2753	tags=34%, list=16%, signal=29%	Apoe/Serping1/Pdgfa/Cx3cl1/Serpine1/Cd34/Anxa2/Plek/Gna13/Cav1/Hps4/Vwf/P2ry12/Stxbp1/Axl/St3gal4/Cfh/Gas6/Pdgfb/F7/Plau/Ubash3b/Thbs1/Serpind1/Anxa5/Itgb3/Adrb2/Pla2g4a/Ephb2/Il6/Zfp385a/Cd9/Nfe2l2/Procr/F2r/Pf4/F11r/Cd40lg/Pear1/Fn1/Serpine2/Hgfac/Fcer1g/Mertk/Tec/F10/Slc7a11/Pros1/Ptprj/Dtnbp1/Hpse/C3
GO:0031334	positive regulation of protein-containing complex assembly	195	0.427853	1.66542	0.00012271	0.000369016	0.000107434	3349	tags=30%, list=19%, signal=24%	Tnf/Src/Clu/Hspa1b/Hspa1a/Lgals3/Icam1/Csf2/Isg15/Plek/Cav1/Map1b/Fes/Hsp90aa1/Csf3/Snap91/P2ry12/Fscn1/Sh3glb1/Tgfb1/Fermt2/Rhoc/Caly/Sumo1/Vegfa/Baiap2/Rims1/Rac1/Arf6/Dctn1/Arpc2/Bik/Fas/Cdc42ep4/Fnip2/Ahr/Mapt/Il5/Wars/Cdh5/Cxcl13/Bin1/Carmil1/Cdc42ep3/Mapk9/Tppp/Rhoa/Vasp/Rap1b/Mapre1/Fmn1/Cck/Zdhhc1/Nckap1/Ccl24/Dab2ip/Lcp1/Cdc42ep5
GO:0032635	interleukin-6 production	161	0.444715	1.69627	0.000123053	0.000369158	0.000107475	2635	tags=32%, list=15%, signal=28%	Mapkapk2/Tnfsf9/Tnf/Il17a/Nos2/Trem2/Stat3/Tnfrsf1a/Inpp5d/Tmem106a/Il17f/Tlr2/Ccr5/Cebpb/Bsg/Rabgef1/Aif1/Foxj1/Slamf1/Ccn1/Gas6/Ifih1/Trpv4/Afap1l2/Il1a/Arrb1/Lpl/Laptm5/Il18rap/Cd47/Arid5a/Trim30a/Zc3h12a/Il6/Ripk2/F2r/Lgals9/Tlr9/Adora2b/Tyrobp/Lilra5/Hspd1/Fcer1g/Irak3/Wnt5a/Sirpa/Ghrl/App/Havcr2/Il1b/Traf6/Ptafr
GO:0044703	multi-organism reproductive process	133	0.462253	1.72327	0.000124494	0.000372587	0.000108473	3101	tags=34%, list=18%, signal=28%	Lamb1/Pmp22/Prl/Mmp12/Junb/Ptgs2/Lif/Nr2f2/Grn/H2-Q7/Ptn/Ctsb/Ctsl/Vdr/Mmp2/Acvr2a/Vegfa/Sod1/Calca/Bmpr2/Pla2g4a/Mapk3/A2m/Lgals9/Stat5a/Igfbp5/H3f3b/Serpine2/Acod1/Abcg2/Calr/Acsl4/Ghrl/Hsd11b2/Havcr2/Ar/Ptgis/Timp1/Wnt4/Ptafr/Ube2a/Csmd1/Emp2/Il11ra1/Stat5b
GO:0046887	positive regulation of hormone secretion	139	0.452182	1.69506	0.000127017	0.000379233	0.000110408	2377	tags=27%, list=14%, signal=23%	Hif1a/Dab2/Camk2n1/Nnat/Snap25/Ecrg4/Ptger4/Lif/Myrip/Atg7/Lrp1/Glrx/Spp1/Vdr/Acvr2a/Rac1/Gabbr1/Nell2/Tnfsf11/Arrb1/Rab8b/Trpm4/Glul/Runx1/Irs2/Edn1/Cd38/Gpr68/Doc2b/Acsl4/Sri/Irs1/Ghrl/Pax6/Hcar2/Glp1r/Gper1
GO:0071356	cellular response to tumor necrosis factor	158	0.455183	1.73169	0.00012787	0.00038087	0.000110885	2556	tags=32%, list=15%, signal=27%	Tnf/Hspa1b/Hspa1a/Ccl8/Ccl17/Ccl12/Ccl4/Stat1/Cx3cl1/Rora/Ccl1/Traf1/Tnfrsf1a/Nfkb1/Nfkbia/Ccl20/Ccl2/Casp1/Gbp3/Cd40/Ccl7/Npnt/Ccl3/Gas6/Irf1/Birc3/Dcstamp/Tnfsf11/Cebpa/Aim2/Laptm5/Zc3h12a/Mapk3/Il6/Nfe2l2/Ccl9/Krt18/Txndc17/Ccl6/Acod1/Tnfrsf11a/Adam17/Tnfrsf21/Rela/Zfp36l1/Gper1/Ccl22/Ybx3/Pid1/Traf6
GO:2001056	positive regulation of cysteine-type endopeptidase activity	144	0.45264	1.70353	0.00012865	0.000382284	0.000111296	3233	tags=35%, list=19%, signal=29%	Tnf/Prr7/Stat1/Uaca/Lgmn/Ccn2/Ctsd/Bok/Casp1/Hip1/Ifi204/Grin2b/Smad3/Nlrp3/Dlc1/Ccn1/Grin1/Pdcd6/Mtch2/Dapk1/Aim2/Arrb1/Laptm5/Diablo/Apaf1/Ripk2/F2r/Fas/Sox7/Ppp2ca/Hspd1/Ift57/Gsn/Mapk9/App/Gper1/Casp12/Dap/Ngfr/Rhoa/Xdh/Fadd/Pmaip1/Casp8/Cck/Fam162a/Map3k5/Jak2/Pdcd5/Acer2
GO:0061572	actin filament bundle organization	169	0.442904	1.70634	0.000130687	0.000387416	0.000112791	2601	tags=33%, list=15%, signal=28%	Nrp1/Src/Itgb5/Fam107a/Cx3cl1/Plek/Tgfb3/Ptger4/Arhgef15/Myo1b/Pls3/Phactr1/Ccn2/Cgnl1/Ppp1r9a/Tjp1/Fscn1/Aif1/Cald1/Fam171a1/Smad3/Fermt2/Kank3/Eln/Sh3pxd2b/Dlc1/Rhoc/Fhod1/Baiap2/Gpr65/Rac1/Arrb1/Shank1/Cd47/Arhgef10/Marcks/Ppfia1/Mtss1/Id1/F11r/Tacstd2/Shank3/Limch1/Phldb2/Clasp2/Sdc4/Braf/Carmil1/Sorbs3/Cdc42/Synpo2/Sorbs1/Rhoa/Asap3/Wnt4/S100a10
GO:0050878	regulation of body fluid levels	299	0.388978	1.56734	0.000131805	0.000389806	0.000113486	2864	tags=28%, list=16%, signal=24%	Hif1a/Apoe/Serping1/Pdgfa/Prl/Adora1/Cx3cl1/Serpine1/Cd34/Anxa2/Plek/Gna13/Cav1/Ptger4/Hps4/Atg7/Vwf/P2ry12/Stxbp1/Axl/St3gal4/Cfh/Adora2a/Vdr/Atp2b2/Gas6/Neurl1a/Pdgfb/Vegfa/F7/Plau/Ubash3b/Wnk1/Trpv4/Thbs1/Serpind1/Anxa5/Ednrb/Itgb3/Adrb2/Aprt/Pla2g4a/Ephb2/Il6/Zfp385a/Cd9/Nfe2l2/Procr/F2r/Pf4/Kcnma1/Stat5a/Oas2/Edn1/F11r/Socs2/Cd40lg/Pear1/Fn1/Serpine2/Hgfac/Oprl1/Ccnd1/Fcer1g/Mertk/Gpat4/Adrb…
GO:0045732	positive regulation of protein catabolic process	221	0.414005	1.61991	0.000137354	0.00040526	0.000117986	3779	tags=33%, list=22%, signal=27%	Tnf/Tnfrsf1b/Clu/Hspa1b/Hspa1a/Dab2/Apoe/Ecscr/Cav1/Trem2/Hsp90aa1/Arih2/Nupr1/Atg7/Wwp2/Plk3/Oaz1/Ier3/Lrp1/Arih1/Sumo1/Hecw2/Pacsin3/Smad7/Ctsc/Nrd1/Laptm5/Adam9/Ndfip1/Trim30a/Sox17/Prickle1/Rnf19b/Adam8/Pttg1ip/Plk2/Nkd1/Tnfsf12/Rilp/Rab7/Psen1/Gabarap/Wnt5a/Nop53/Sox9/Rnf41/Csnk1e/Mapk9/Sirt2/App/Nkd2/Csnk1d/Il1b/Smurf1/Lpcat1/Cop1/Kcne2/Marchf2/Rgma/Snf8/Rhbdd3/Sorl1/Tiparp/Dab2ip/Rnft1/Rnf…
GO:0060485	mesenchyme development	276	0.395012	1.57836	0.000138048	0.000406347	0.000118302	2698	tags=27%, list=15%, signal=23%	Nrp1/Ldlrad4/Hif1a/Nos3/Zeb2/Dab2/Folr1/Sema4c/Tgfb3/Rbpj/Kitl/Epha4/Tbx1/Foxc1/Fam83d/Mark1/Sema7a/Smad3/Tgfb1/Fermt2/Efna1/Wwtr1/Gcnt2/Foxf1/Nrp2/Rtn4/Vegfa/Htr2b/Bambi/Coro1c/Pdcd6/Sema3c/Chrd/Eng/Smad7/Adam15/Msx1/Zic2/Thbs1/Bmpr2/Ednrb/Mapk3/Il6/Spry1/Tmem100/Edn1/Zfp703/Vasn/Ppp2ca/Fgfr2/Spred1/Fn1/Heyl/Phldb1/Phldb2/Clasp2/Wnt5a/Sox9/Pax6/Zfp36l1/Ranbp3l/Cdc42/Yap1/Adipor1/Tbx3/Sdcbp/Jag1/…
GO:0060047	heart contraction	214	0.414277	1.61972	0.00014265	0.00041891	0.000121959	4843	tags=45%, list=28%, signal=33%	Gch1/Nos3/Atp1a2/Adora1/Cav1/Nos2/Pde4b/Rgs2/Map2k3/Ccn2/Scn1b/Ryr2/Fxyd1/Atp2b4/Rbfox2/Cacna2d1/Hbegf/Rgs4/Nos1/Ank2/Sumo1/Gnao1/Cacna1b/Pde4d/Gjc1/Smad7/Cacna1g/Sod1/Calca/Ednrb/Atp1a3/Adrb2/Epas1/Zc3h12a/Trpm4/Calm1/Fkbp1b/Edn1/Tnnc1/Kcna5/Ace/Tnni3/Gpx1/Atp2a2/Bin1/Adrb1/Sri/Gsn/Chga/Slc9a1/Snta1/Kcnd3/Cdc42/Glp1r/Tacr3/Calm3/Kcne2/Rnf207/Cxcr4/Cxadr/Thra/Tgfb2/Abcc9/Jak2/Ppp1r13l/Hcn4/Scn1a/…
GO:1990845	adaptive thermogenesis	150	0.448988	1.69611	0.000146978	0.000430608	0.000125365	4692	tags=43%, list=27%, signal=31%	Il4ra/Gadd45g/Cmklr1/Cav1/Rbpj/Fabp5/Igf1r/Ccr2/Cebpb/Pdgfc/Stk11/Il13/Vegfa/Plac8/Trpv4/Nrd1/Adrb2/Epas1/Trpv2/Lama4/Id1/Il18r1/Kdm6b/Adam17/Ckb/Stat6/Adrb1/Nova1/Acot11/Ghrl/Prkab2/Adipor1/Zfp423/Adipor2/Nr1h3/Rheb/Cxcr4/Sorl1/Thra/Bscl2/Nova2/Jak2/Acadl/Rb1/Slc25a4/Tlr4/Gatm/Tle3/Mfap2/Esrrg/Il18/Prdm16/Grb10/Adamts5/Lepr/Plcl1/Tfe3/Npr3/Nr1h2/Adrb3/Hnrnpu/Gnas/Decr1/Arntl
GO:0031532	actin cytoskeleton reorganization	111	0.473798	1.71398	0.000147894	0.00043228	0.000125852	3447	tags=36%, list=20%, signal=29%	Nrp1/Rap2a/Parva/Plek/Tek/Fes/Phactr1/Csf3/Tjp1/Ctsl/Tgfb1/Gmfg/Esam/Bcar1/Baiap2/Gpr65/Trpv4/Arpc2/Gab1/Cdc42bpa/Csf1r/Sipa1l1/Notch2/F11r/Thsd7b/Insrr/Gsn/Efs/Carmil1/Cdc42/Rhoa/Dtnbp1/Arhgdia/Micall2/Parvb/Cxadr/Ptpn1/Eps8/Hck/Bcas3
GO:0031349	positive regulation of defense response	278	0.391808	1.56757	0.000149876	0.000437051	0.000127241	2174	tags=27%, list=12%, signal=24%	Igtp/Cxcl1/Tnf/Zbp1/Fcgr1/Camk2n1/Arg1/Serpine1/Irgm1/Trem2/Mmp12/Ccl1/Ctss/Ptger4/Ptgs2/Ffar2/Hsp90aa1/Tnfrsf1a/Grn/Nfkbia/Lta/Nupr1/Ccr2/Tlr2/Ccr5/Cebpb/Casp1/Irf7/Ifi204/Ccl3/Parp9/Mmp2/Clnk/Ccn4/Lamp1/Ninj1/Cnr1/Trpv4/Tnfsf11/Tnip1/Ctsc/Cebpa/Aim2/Lpl/Mmrn2/Il18rap/Cd47/Trim30a/Pla2g4a/Mapk3/H2-M3/Il6/Ripk2/Nlrc5/Lgals9/Tlr9/Stat5a/Rab34/Adam8/Il12b/Pvr/Adora2b/Fcgr3/Tyrobp/Lilra5/Hspd1/Necti…
GO:1902414	protein localization to cell junction	118	0.470544	1.7182	0.000150475	0.000437778	0.000127453	4160	tags=44%, list=24%, signal=34%	Tamalin/Snap25/Map1a/Cgnl1/Homer1/Tjp1/Cplx1/Dlgap1/Nrxn1/Arhgap44/Hspb1/Fermt2/Klc1/Stx1b/Grin1/Baiap2/Asic2/Lgi1/Shank1/Nrxn2/Mapt/Cdh5/F11r/Rab11a/Prkcz/Nlgn1/Mapk9/Mapk10/Iqsec2/Adam10/Lsr/Pclo/Kif5a/Kif5c/Stx3/Stx4a/Actn4/Nectin3/Clstn3/Gpc6/Nptx2/Kif3a/Cdk5/Actg1/Jam3/Dlg4/Map2k1/Cacng2/Nptx1/Rapsn/Magi2/Gpc4
GO:0050817	coagulation	152	0.443961	1.68272	0.000151216	0.000438911	0.000127783	2753	tags=34%, list=16%, signal=29%	Apoe/Serping1/Pdgfa/Cx3cl1/Serpine1/Cd34/Anxa2/Plek/Gna13/Cav1/Hps4/Vwf/P2ry12/Stxbp1/Axl/St3gal4/Cfh/Gas6/Pdgfb/F7/Plau/Ubash3b/Thbs1/Serpind1/Anxa5/Itgb3/Adrb2/Pla2g4a/Ephb2/Il6/Cd9/Nfe2l2/Procr/F2r/Pf4/F11r/Cd40lg/Pear1/Fn1/Serpine2/Hgfac/Fcer1g/Mertk/Psen1/Tec/F10/Slc7a11/Pros1/Ptprj/Dtnbp1/Hpse/C3
GO:0110053	regulation of actin filament organization	259	0.399109	1.58939	0.000152734	0.000442291	0.000128767	3229	tags=33%, list=18%, signal=27%	Nrp1/Icam1/Capg/Cx3cl1/Kank1/Plek/Tgfb3/Cyfip1/Ptger4/Arhgef15/Ccn2/Shroom2/Cgnl1/Ppp1r9a/Csf3/Tlr2/Tjp1/Arpc3/Smad3/Rgs4/Gmfg/Fermt2/Kank3/Eln/Sh3pxd2b/Dlc1/Esam/Rhoc/Actn2/Fhod1/Capza2/Baiap2/Gpr65/Rac1/Tmsb4x/Arf6/Arpc2/Cotl1/Shank1/Cd47/C9orf72/Arhgef10/Wdr1/Ppfia1/Cdc42ep4/Slit2/Mtss1/Hcls1/Arhgap35/Id1/F11r/Tacstd2/Shank3/Limch1/Capzb/Tmod2/Bin1/Phldb2/Arpc1b/Clasp2/Sdc4/Braf/Gsn/Carmil1/Cd…
GO:0035637	multicellular organismal signaling	137	0.459115	1.7197	0.000156567	0.000452344	0.000131693	4861	tags=47%, list=28%, signal=35%	Kcnq2/Tnr/Pmp22/Cav1/Kcnmb4/Ntrk2/Nfasc/Scn1b/Ryr2/Rbfox2/Cacna2d1/Ank2/Nrcam/Gria1/Pde4d/Gjc1/Myh14/Cacna1g/Sod1/Trpm4/Il6/Kcna1/Kcnma1/Fkbp1b/Grik2/Kcna5/Bin1/Sri/Scn2a/Ghrl/Slc9a1/Kcnd3/Kcnd2/Kcne2/Scn3a/Ank3/Kcnc4/Gpr35/Cxadr/Abcc9/Hcn4/Scn1a/Pafah1b1/Otoa/P2rx4/Jam3/Grm7/Dpp6/Cacng2/Slc8a1/Kcnq1/Cacna1c/Fgf12/Irx3/Pln/Scn8a/Gba/Scn4b/Tbx18/Chrna7/Sptbn4/Ace2/Cacnb2/Scn2b/Drd1
GO:0050866	negative regulation of cell activation	205	0.411184	1.60294	0.000157536	0.000454096	0.000132204	2479	tags=31%, list=14%, signal=27%	Il4ra/Adgrf5/Fgl2/Lgals3/Apoe/Il2ra/Pdgfa/Arg1/Nfkbid/Cx3cl1/Trem2/Inpp5d/Grn/Samsn1/Ccr2/Cebpb/Rabgef1/Prkar1a/Hspb1/Gpnmb/Lst1/Cd44/Axl/Tgfb1/Adora2a/Foxj1/Clnk/Foxf1/Pdgfb/Irf1/Cd274/Ubash3b/Cnr1/Runx3/Jak3/Smad7/Nrarp/Laptm5/Hmox1/Cd80/Adrb2/Ndfip1/Zc3h12a/Cd9/Fas/Lgals9/Runx1/Cd86/Tyrobp/Abr/Bcr/Id2/Serpine2/Lrfn5/Mertk/Prnp/Tnfrsf21/Sdc4/Cst7/Hlx/Gper1/Vsir/Cd37/Havcr2
GO:0030323	respiratory tube development	210	0.41378	1.6132	0.000165407	0.000475689	0.00013849	3249	tags=27%, list=19%, signal=22%	Sparc/Itga3/Tnf/Nos3/Pdgfa/Traf4/Meg3/Mgp/Tgfb3/Mmp12/Rbpj/Mmp14/Lif/Ccn2/Ctsh/Col3a1/Nfib/Ctsz/Tgfb1/Foxj1/Ltbp3/Foxf1/Vegfa/Cebpa/Bmpr2/Epas1/Mapk3/Spry1/Ptges3/Igfbp5/Plod3/Id1/Fgfr2/Esrp2/Ace/Wnt5a/Sox9/Ywhaz/Stk40/Slc7a11/Errfi1/Cdc42/Yap1/Kdr/Fgfr3/Flt4/Slc23a1/Pdgfrb/Lama5/Zic3/Gh/Selenon/Thra/Atxn1/Gli2/Sox2
GO:1901615	organic hydroxy compound metabolic process	446	0.358297	1.47038	0.00016621	0.0004769	0.000138843	3654	tags=28%, list=21%, signal=23%	Ttr/Tnf/Gch1/Hif1a/Zeb2/Dkk3/Dab2/Apoe/Pmp22/Dhrs3/Kl/Got1/Tpi1/Mt3/Mtmr7/Plek/Bpnt1/Slc37a2/Ch25h/Slco1c1/Nfkb1/Plpp3/Nr4a2/Aplp2/Ldha/Ctsb/Ctsl/Ttc39b/Lrp1/Pltp/Apoc1/Por/Soat1/Slc16a2/Npr1/Iyd/Nudt4/Atp2b2/Cyp46a1/Npc2/Pank2/Maoa/Mtch2/Gde1/Myof/Ctsk/Cebpa/Sod1/Ipmk/Ednrb/Slc5a3/Pla2g4a/Epas1/Htr2c/Itpkc/Mvk/Itpkb/Kcnma1/Plcb3/Inpp5j/Insm1/Maob/Itpk1/Dkkl1/Ly6e/Hsd3b7/Synj2/Chka/Angptl3/Dysf/G…
GO:0050796	regulation of insulin secretion	164	0.433087	1.65233	0.000171613	0.000491276	0.000143028	5410	tags=49%, list=31%, signal=34%	Tnf/Hif1a/Camk2n1/Nnat/Nos2/Syt7/Myrip/Atg7/Pim3/Nrxn1/Lrp1/Glrx/Nos1/Rac1/Cnr1/Pfkl/Arrb1/Adcy5/Trpm4/Il6/Sidt2/Glul/Tcirg1/Fkbp1b/Irs2/Cd38/Stxbp5l/Gpr68/Doc2b/Acsl4/Sri/Irs1/Chga/Ghrl/Glp1r/Gper1/Abcc8/Il1b/Epha5/Eipr1/Ano1/Hmgcr/Hmgn3/Stx4a/Ptpmt1/Nadk/Jak2/Ppp3ca/Myt1/Abat/Vsnl1/Sfrp1/Crhr2/Kcnq1/Psmd9/Lrp5/Fbn1/Stxbp4/Ccn3/Lepr/Midn/Oga/Uqcc2/Cask/Bad/Blk/Klf7/Arntl/Rptor/Pde4c/Adcy8/Ppard/…
GO:0045088	regulation of innate immune response	219	0.413257	1.61634	0.000173493	0.000495524	0.000144265	2805	tags=31%, list=16%, signal=26%	Igtp/Zbp1/Apoe/Serping1/Dhx58/Isg15/Arg1/Serpinb1a/Irgm1/Trem2/Mmp12/Ffar2/Hsp90aa1/Grn/Serpinb9/Tlr2/Irf7/Stat2/Ifi204/Cfh/Parp9/Tap1/Mmp2/Clnk/Trafd1/Irf1/N4bp1/Oas1a/Lamp1/Aim2/Lrp8/Il18rap/Samhd1/Oas1g/Trim30a/H2-M3/Nfe2l2/Slamf8/Smpdl3b/Oas3/Nlrc5/A2m/Lgals9/Tlr9/Stat5a/Adam8/Il12b/Ccr1/Pvr/Tyrobp/Klrb1b/Nectin2/Acod1/Trim12c/Irak3/Wnt5a/Masp1/Tap2/Havcr2/Ncf1/Igf2/Fadd/Clec4n/Ifi35/C3/Casp8…
GO:0007204	positive regulation of cytosolic calcium ion concentration	312	0.381226	1.53855	0.000174677	0.000497769	0.000144918	3807	tags=36%, list=22%, signal=29%	Ramp3/Cxcl1/Ccrl2/Cxcl10/Itgav/Cx3cr1/Cmklr1/Cx3cl1/Ero1a/Gna13/Cav1/Ccl1/Ptger4/Slc8a2/Capn3/Gna15/Ccr2/Cxcr6/Ryr2/Ccr5/Lrp1/Cacna2d1/Grin2b/Tgfb1/Ccl3/Cacnb3/Gnb1/Ank2/Ptger2/Il13/Cacna1b/Pde4d/Htr2b/Diaph1/C3ar1/Nalf1/Grin1/Gpr65/Ubash3b/Trpv4/Cemip/Jak3/Cacna1g/Chd7/Calca/Fkbp1a/Ednrb/Ptgir/Itgb3/Adrb2/Cxcl2/Adcy5/Thy1/Trpm4/Htr2c/Trpv2/Grm1/F2r/Calm1/Cxcl3/Fkbp1b/Ccr1/Edn1/Cd38/Oprl1/Cxcl9/P…
GO:0002444	myeloid leukocyte mediated immunity	110	0.471127	1.70212	0.000181066	0.000514803	0.000149878	2890	tags=32%, list=17%, signal=27%	Nr4a3/Cxcl1/Il4ra/Fcgr1/Pi4k2a/Ptgds/Arg1/Cx3cr1/Fes/Stx11/Ccr2/Rabgef1/Stxbp1/Il13/Clnk/Foxf1/Hmox1/Wdr1/Adora2b/Fcgr3/Tyrobp/Abr/Bcr/Fcer1g/Ace/Chga/Ywhaz/Lat/Ncf1/Ptafr/C3/Anxa3/Gab2/Stx4a/Cplx2
GO:0060401	cytosolic calcium ion transport	188	0.420128	1.62525	0.000182235	0.000516953	0.000150503	4439	tags=44%, list=25%, signal=33%	Ramp3/Cxcl10/Itgav/Cx3cl1/Ero1a/Cav1/Slc8a2/Capn3/Ccn2/Ryr2/Ccr5/Atp2b3/Cacna2d1/Grin2b/Tgfb1/Cacnb3/Ank2/Il13/Cacna1b/Pde4d/Htr2b/Diaph1/Rgs9/Nalf1/Grin1/Ubash3b/Trpv4/Cemip/Cacna1g/Chd7/Calca/Fkbp1a/Itgb3/Adrb2/Thy1/Htr2c/Trpv2/F2r/Calm1/Fkbp1b/Cxcl9/Prnp/Atp2a2/Tmbim6/Adrb1/Sri/Pkd2/Mcoln1/Glp1r/Atp2b1/Gper1/Mcub/Prkd1/Itpr1/P2ry6/Calm3/Slc24a2/Cyba/Trpc3/Jph2/Selenon/Dbi/Tgfb2/Jsrp1/Cacna1f/A…
GO:1903825	organic acid transmembrane transport	130	0.447546	1.66446	0.000182809	0.000517408	0.000150636	3208	tags=29%, list=18%, signal=24%	Slc2a1/Emb/Folr1/Arg1/Rgs2/Slc16a3/Slc7a2/Slc38a3/Slc1a2/Slc16a2/Slc43a2/Rgs4/Gfap/Arl6ip1/Kcnj10/Thbs1/Grm1/Irs2/Slc3a2/Slc6a20a/Psen1/Slc7a8/Slc25a11/Slc25a38/Slc1a6/Slc7a11/Slc6a7/Slc38a1/Slc23a1/Slc7a1/Akt2/Slc36a2/Slc6a13/Slc38a6/Slc38a5/Acsl5/Slc11a1/Slc46a1
GO:0046660	female sex differentiation	119	0.476213	1.73899	0.000195125	0.000551019	0.000160421	3971	tags=40%, list=23%, signal=31%	Src/Nos3/Serpine1/Bcl2l1/Ptger4/Nr2f2/Kitl/Nupr1/Mir124a-1hg/Foxc1/Cebpb/Nrip1/Axl/Mmp2/Vegfa/Rac1/Arrb1/Sod1/Chd7/Pla2g4a/Ermp1/Fancf/Ubb/Stat5a/Runx1/Ahr/Col9a3/Inhba/Lhfpl2/Mertk/Wnt5a/Fzd4/Kdr/Tbx3/Gas2/Wnt4/Csmd1/Stat5b/Sgpl1/Tiparp/Bmpr1b/Stra6/Pdgfra/Sfrp1/Ptx3/Adamts1/Bak1/Schip1
GO:0072009	nephron epithelium development	106	0.470912	1.70161	0.000195602	0.000551123	0.000160451	4350	tags=41%, list=25%, signal=31%	Myo1e/Sall1/Lamb2/Lif/Foxc1/Cd44/Npnt/Basp1/Tgfb1/Wwtr1/Pdgfb/Vegfa/Klf15/Ednrb/Pou3f3/Adamts16/Mtss1/Notch2/Tacstd2/Heyl/Hs2st1/Sox9/Ahi1/Yap1/Jag1/Ctnnbip1/Pgf/Wnt4/Lama5/Aqp11/Ptpro/Fmn1/Wnt9b/Hoxb7/Fgf2/Wnt6/Tmem59l/Tcf21/Irx3/Ext1/Ednra/Dchs1/Foxd1
GO:0030324	lung development	207	0.408064	1.5898	0.00019897	0.000559351	0.000162847	4290	tags=34%, list=25%, signal=26%	Sparc/Itga3/Tnf/Nos3/Pdgfa/Meg3/Mgp/Tgfb3/Mmp12/Rbpj/Mmp14/Lif/Ccn2/Ctsh/Col3a1/Nfib/Ctsz/Tgfb1/Foxj1/Ltbp3/Foxf1/Vegfa/Cebpa/Bmpr2/Epas1/Mapk3/Spry1/Ptges3/Igfbp5/Plod3/Id1/Fgfr2/Esrp2/Ace/Wnt5a/Sox9/Ywhaz/Stk40/Slc7a11/Errfi1/Cdc42/Yap1/Kdr/Fgfr3/Flt4/Slc23a1/Pdgfrb/Lama5/Zic3/Gh/Selenon/Thra/Atxn1/Gli2/Sox2/Stra6/Fgfr1/Map2k1/Pdgfra/Fgf2/Fendrr/Ccbe1/Tcf21/Lama1/Asah1/Lox/Ext1/Hoxa5/Hopx/Odad4
GO:0106106	cold-induced thermogenesis	138	0.449545	1.68371	0.000199623	0.000559929	0.000163015	4692	tags=43%, list=27%, signal=32%	Il4ra/Gadd45g/Cmklr1/Cav1/Rbpj/Fabp5/Igf1r/Ccr2/Cebpb/Pdgfc/Stk11/Il13/Vegfa/Plac8/Nrd1/Adrb2/Epas1/Trpv2/Lama4/Id1/Il18r1/Kdm6b/Adam17/Stat6/Adrb1/Nova1/Acot11/Ghrl/Prkab2/Adipor1/Zfp423/Adipor2/Nr1h3/Rheb/Cxcr4/Thra/Bscl2/Nova2/Jak2/Acadl/Rb1/Tlr4/Gatm/Tle3/Mfap2/Esrrg/Il18/Prdm16/Grb10/Adamts5/Lepr/Plcl1/Tfe3/Npr3/Nr1h2/Adrb3/Gnas/Decr1/Arntl
GO:0048813	dendrite morphogenesis	184	0.427761	1.65277	0.00020361	0.000569834	0.000165899	3446	tags=35%, list=20%, signal=28%	Nrp1/Rap2a/Kif1a/Phactr1/Ptn/Epha4/Ppp1r9a/Btbd3/Rbfox2/Arhgap44/Ptprd/Kndc1/Sh3glb1/Stk11/Efna1/Picalm/Grin1/Baiap2/Dclk1/Rac1/Mapk8ip2/Hecw2/Sdc2/Lrp8/Sgk1/Shank1/Ephb2/Sipa1l1/Marcks/Prex2/Dip2a/Tanc2/Ngef/Id1/Obsl1/Shank3/Adgrb3/Farp1/Nlgn1/Ppfia2/Vldlr/Cdc42/Ywhah/Camk2b/Adam10/Il1rapl1/Nfatc4/Sema4d/Epha5/Hprt/Dtnbp1/Ptprz1/Anapc2/Fmn1/Dbnl/Trak1/Myo5b/Ppp3ca/Srcin1/Cacna1f/Tpbg/Dbn1/Pafah1…
GO:0006937	regulation of muscle contraction	146	0.456212	1.72206	0.000205718	0.000573171	0.00016687	3859	tags=43%, list=22%, signal=34%	Atp1a2/Adora1/Cav1/Pde4b/Rgs2/Ptger4/Ptgs2/Ccn2/Flt1/Ryr2/Fxyd1/Cald1/Npnt/Ank2/Sumo1/Pde4d/Eno1/Trpv4/Smad7/Sod1/Calca/Adrb2/Zc3h12a/Trpm4/Kcna1/F2r/Calm1/Kcnma1/Fkbp1b/Edn1/Adora2b/Tnnc1/Nr4a1/Tnni3/Atp2a2/Bin1/Adrb1/Sri/Chga/Ghrl/Slc9a1/Atp2b1/Gper1/Setd3/Ncf1/Rhoa/Tacr3/Calm3/Ptafr/Atp2a1/Rnf207/Bscl2/Dock4/Abat/Hcn4/Arg2/Dbn1/Agrn/P2rx4/Map2k1/Slc8a1/Kcnq1/Dock5
GO:0001906	cell killing	186	0.432959	1.67359	0.000205265	0.000573171	0.00016687	2609	tags=33%, list=15%, signal=28%	Cxcl1/Fcgr1/Ccl8/Lgals3/Ccl17/Cxcl10/Ccl12/Arg1/Cx3cr1/H2-D1/H2-Q6/Nos2/Hspa8/H2-K1/Ccl1/H2-Q7/Gapdh/Stx11/Ccl20/Serpinb9/Ccl2/H2-Q4/Ctsh/Gzmc/Cfh/Cxcl12/H2-T23/Il13/Tap1/Hsp90ab1/H2-T22/Lamp1/B2m/Ctsc/Gzmb/Cxcl14/Clec7a/Il18rap/H2-M3/Lgals9/Stat5a/Rnf19b/Il12b/Pvr/Fcgr3/Ripk3/Tyrobp/Klrb1b/Nectin2/Cxcl9/Cxcl13/Arl8b/H60b/Cebpg/Tap2/Ccl22/Havcr2/Ncf1/Hprt/Igf2/Fadd
GO:1904019	epithelial cell apoptotic process	114	0.471692	1.71691	0.000207697	0.000577398	0.000168101	2410	tags=31%, list=14%, signal=27%	Tnf/Ramp2/Icam1/Ccl12/Ecscr/Serpine1/Bcl2l1/Tek/Igf1r/Nupr1/Ryr2/Ccl2/Bok/Cd40/Il13/Gas6/Pak4/Pla2r1/Mtch2/Arf6/Thbs1/Bmpr2/Hmox1/Nfe2l2/Fas/Krt18/Cdh5/Col18a1/Cd40lg/Braf/Gsn/Zfp36l1/Yap1/Gper1/Kdr
GO:0006909	phagocytosis	219	0.411053	1.60772	0.000209476	0.000581052	0.000169165	3314	tags=32%, list=19%, signal=27%	Tnf/Fcgr1/Itgav/Trem2/Hspa8/Syt7/Ccr2/Atg7/Tlr2/Ccl2/Icam5/Rhog/Lrp1/Aif1/Axl/Tgfb1/Rab20/Slamf1/Gas6/Coro1c/Tgm2/Rac1/Sod1/Thbs1/Clec7a/Itgb3/Il2rg/Cd47/Il2rb/Clcn3/Myo1g/Rab34/Cd302/Gm12169/Fcgr3/Myo7a/Tyrobp/Abr/Bcr/Pld4/Pear1/Colec11/Fcer1g/Mertk/Rab7/Dysf/Calr/Snx3/Msr1/Masp1/Arl8b/Gsn/Sirpa/Mfge8/Cdc42/Il1b/Pros1/P2ry6/Ptprj/Il15ra/Nr1h3/C3/Cyba/Anxa3/Fcgr2b/Dock1/Tub/Slc11a1/Colec12/Rara/H…
GO:0042552	myelination	162	0.440606	1.68063	0.000215579	0.000596659	0.000173709	3284	tags=33%, list=19%, signal=27%	Cldn5/Tnfrsf1b/Clu/Ndrg1/Pmp22/Hexb/Cyfip1/Jam2/Ntrk2/Nfasc/Ptn/Tlr2/Ski/Mpdz/Cntn2/Tgfb1/Tenm4/Tmem98/Hexa/Cmtm8/Cntn1/Mal/Psap/Kcnj10/Ctsc/Sod1/Adgrg6/Arhgef10/Cd9/Epb41l3/Marveld1/Myrf/Ugt8a/Galc/Rarb/Qk/Tnfrsf21/Cst7/Sirt2/Tppp/Id4/Pard3/Fgfr3/Ngfr/Akt2/Ulk4/Ptprz1/Wasf3/Cxcr4/Nab2/Nab1/Pllp/Mir219a-1/Rara
GO:0002573	myeloid leukocyte differentiation	224	0.409555	1.60283	0.000227984	0.000629598	0.000183298	2609	tags=32%, list=15%, signal=27%	Tnfsf9/Tnf/Il17a/Src/Csf2/Cd101/C1qc/Trem2/Rbpj/Junb/Fes/Lif/Inpp5d/Kitl/Csf3/Tlr2/Cebpb/Relb/Il34/Ifi204/Sbno2/Tgfb1/Cdk6/Ccl3/Batf/Tmem64/Ccn4/Fam20c/Vegfa/Csf1/Dcstamp/Ubash3b/Ninj1/Tnfsf11/Tob2/Cebpa/Il3ra/Calca/Itgb3/Ndfip1/Mafb/Csf1r/Ubd/Gpr137b/Epha2/Tcirg1/Stat5a/Runx1/Adam8/Il12b/Notch2/Ccr1/Hcls1/Il5/Tyrobp/Id2/Fcer1g/Tnfrsf11a/Snx10/Psen1/Gpr68/Pir/Rbp1/Zfp36l1/Gmpr2/App/Zbtb46/Fgfr3/T…
GO:0002449	lymphocyte mediated immunity	295	0.390175	1.57331	0.000235424	0.000648711	0.000188863	2609	tags=31%, list=15%, signal=27%	Tnf/Tnfrsf1b/Il4ra/Fcgr1/Fgl2/Icam1/Serping1/C1qa/Arg1/Rsad2/C1qc/H2-D1/H2-Q6/Trem2/Hspa8/H2-K1/Inpp5d/C1qb/H2-Q7/Lta/Stx11/Ccr2/Serpinb9/H2-Q4/Ctsh/Cd40/Gzmc/Irf7/C4b/Il1r1/Cfh/Tgfb1/Nlrp3/Foxj1/H2-T23/Batf/Tap1/Slamf1/Clnk/H2-T22/Lamp1/B2m/Rftn1/Smad7/Ctsc/Gzmb/Il18rap/Il21r/Ndfip1/Arid5a/Hmces/H2-M3/Trpm4/Il6/Fas/Myo1g/Lgals9/Tcirg1/Stat5a/Ahr/Rnf19b/Il12b/Pvr/Nsd2/Fcgr3/Ripk3/H2-DMa/Klrb1b/Cd…
GO:0016570	histone modification	470	-0.271961	-1.34291	0.000240606	0.000661533	0.000192596	4013	tags=32%, list=23%, signal=25%	Fh1/Skp1/Msl3l2/Msl2/Setd1b/Prmt5/Arid4b/Noc2l/Kdm8/Brd8/Kat14/Wdr5b/Jade3/Kdm1b/Trrap/Atg5/Atm/Setd1a/Sirt1/Phf2/Rnf168/Brd1/Taf2/Trerf1/Ctr9/Kdm4d/Zbtb7b/Kat5/Setd2/Chek1/Pcgf1/Sart3/Taf4/Ash1l/Coprs/Scml2/Ctbp1/Fbll1/Padi4/Pml/Epc2/Trim37/Ddb1/Baz2a/Asxl2/Asxl1/Mbip/Hdac9/Pygo2/Zmpste24/Hdac8/Brpf3/Ep300/Kmt2b/Cbx8/Taf7/Phf1/Ruvbl1/Kdm4c/Map3k7/Bcor/Rif1/Setdb1/Snw1/Eya3/Yeats4/Suz12/Bap1/Ruvb…
GO:0002250	adaptive immune response	413	0.359106	1.46682	0.000243164	0.000667101	0.000194217	2609	tags=30%, list=15%, signal=26%	Tnf/Tnfrsf1b/Il4ra/Il17a/Pdcd1/Fcgr1/Fgl2/Icam1/Serping1/Gadd45g/Prr7/C1qa/Il12rb1/Arg1/Rsad2/Cx3cr1/Nfkbid/C1qc/H2-D1/Il18bp/Rora/H2-Q6/Trem2/Orai1/Hspa8/H2-K1/Stat3/Nfkb2/Inpp5d/C1qb/H2-Q7/Samsn1/Il17f/Lta/Stx11/Ccr2/Serpinb9/Relb/H2-Q4/Ctsh/Cd40/Zap70/Irf7/Adgre1/C4b/Cd44/Il1r1/Cfh/Tgfb1/Nlrp3/Foxj1/H2-T23/Batf/Tap1/Slamf1/H2-T22/Tmem98/Vegfa/Irf1/C3ar1/Cd274/B2m/Rftn1/Jak3/Smad7/Ctsc/Gzmb/Cd3…
GO:0019079	viral genome replication	116	0.470569	1.71869	0.000248359	0.000679862	0.000197932	1569	tags=22%, list=9%, signal=20%	Tnf/Ccl8/Ccl12/Isg15/Bst2/Rsad2/Hspa8/Oasl2/Hacd3/Atg7/Adarb1/Ifi204/Parp10/Gas6/Ifih1/N4bp1/Oas1a/Oasl1/Zc3hav1/Ifitm3/Oas1g/Zc3h12a/Isg20/Oas3/Oas2
GO:0050821	protein stabilization	184	0.425808	1.64522	0.000250297	0.000683671	0.000199041	1875	tags=22%, list=11%, signal=20%	Igtp/Clu/Hspa1b/Hspa1a/Mt3/Cryab/Irgm1/Hsp90aa1/Hps4/Grn/Plpp3/Gapdh/Tmem88/Epha4/Bag3/Stxbp1/Hip1/Usp2/Smad3/Efna1/Ank2/Pim1/Hsp90ab1/Sumo1/Rtn4/Ifi30/Lamp1/Ube2b/Smad7/Msx1/Stx12/Apbb1/Flot2/Usp36/Sox17/Ptges3/Tyrobp/Chp1/Hspd1/Cryaa
GO:0072073	kidney epithelium development	138	0.445804	1.6697	0.000253212	0.000685646	0.000199616	4350	tags=41%, list=25%, signal=31%	Myo1e/Sall1/Lamb2/Lif/Epha4/Foxc1/Smad6/Cd44/Npnt/Basp1/Smad3/Tgfb1/Wwtr1/Pdgfb/Vegfa/Smad7/Klf15/Smad9/Ednrb/Pou3f3/Spry1/Adamts16/Slit2/Mtss1/Notch2/Fgfr2/Tacstd2/Rarb/Heyl/Hs2st1/Sox9/Ahi1/Yap1/Jag1/Ctnnbip1/Pgf/Wnt4/Robo2/Lama5/Aqp11/Ptpro/Fmn1/Rara/Wnt9b/Arg2/Hoxb7/Fgfr1/Fgf2/Sfrp1/Wnt6/Tmem59l/Tcf21/Irx3/Ext1/Ednra/Dchs1/Foxd1
GO:0061351	neural precursor cell proliferation	183	0.431218	1.66545	0.000252314	0.000685646	0.000199616	3393	tags=33%, list=19%, signal=27%	Eml1/Hif1a/Zeb2/Kif1a/Cx3cr1/Lims2/Cx3cl1/Rora/Sall1/Ctnna1/Grn/Ptn/Ccr5/Nes/Cend1/Slc16a2/Kdm2b/Ctsz/Tgfb1/Vegfa/Adgrg1/Dixdc1/Gpr37l1/Zfp503/Daglb/Kcna1/Pou3f3/Insm1/Plxnb2/Fgfr2/Lhx2/Id2/Shank3/Rarb/Tafa1/Gng5/Optn/Wnt5a/Pax6/Sirt2/Btg2/Id4/Gnai2/Zfp423/Il1b/Ngfr/Rhoa/Ptprz1/Prdm4/Gh/Cxcr4/Fabp7/Kif3a/Disp3/Gli2/Sox2/Gak/Dbn1/Spint1/Pafah1b1
GO:0001822	kidney development	289	0.386998	1.55442	0.000251753	0.000685646	0.000199616	4217	tags=37%, list=24%, signal=29%	Nrp1/Itga3/Myo1e/Pdgfa/Sall1/Odc1/Tek/Lamb2/Lif/Epha4/Foxc1/Smad6/Cd44/Sulf1/Npnt/Basp1/Smad3/Cfh/Tgfb1/Spp1/Wwtr1/Pdgfb/Vegfa/C3ar1/Plxnd1/Smad7/Klf15/Smad9/Ednrb/Itgb3/Zbtb16/Sox17/Pou3f3/Spry1/Adamts16/Ahr/Slit2/Mtss1/Notch2/Fgfr2/Tacstd2/Id2/Rarb/Heyl/Aph1c/Ace/Hs2st1/Dact2/Wnt5a/Sox9/Tet2/Ahi1/Angpt2/Pkd2/Yap1/Jag1/Rhoa/Ctnnbip1/Pgf/Fras1/Wnt4/Ap2b1/Pdgfrb/Robo2/Lama5/Aqp11/Ptpro/Mmp17/Wdpcp…
GO:0022407	regulation of cell-cell adhesion	429	0.358957	1.47158	0.00025315	0.000685646	0.000199616	2635	tags=28%, list=15%, signal=24%	Tnr/Nr4a3/Cd83/Tnfsf9/Tnf/Il4ra/Src/Icos/Fgl2/Lgals3/Icam1/Podxl/Il2ra/Il12rb1/Igfbp2/Arg1/Nfkbid/Cx3cl1/Cav1/Myo10/Hsp90aa1/Hsph1/Ephb4/Plpp3/Ccr2/Ccr5/Tjp1/Ccl2/Cebpb/Prkar1a/Zap70/Aif1/Hspb1/Gpnmb/Cd44/St3gal4/Tgfb1/Nlrp3/Cxcl12/Adora2a/Foxj1/Gcnt2/Slamf1/Pde4d/Vegfa/Irf1/Ass1/Cd274/Adam19/Ubash3b/Wnk1/B2m/Runx3/Trpv4/Jak3/Tnfsf11/Smad7/Il1a/Nrarp/Laptm5/Il2rg/Cd80/Adrb2/Ndfip1/Cd47/Thy1/Zc3h1…
GO:0030183	B cell differentiation	138	-0.368299	-1.62293	0.000255539	0.000690451	0.000201015	1636	tags=28%, list=9%, signal=25%	Hmgb3/Zbtb7a/Dnajb9/Ms4a1/Polm/Btk/Cyld/Pou1f1/Pcid2/Dock11/Gon4l/Ptpn6/Dpp4/Itfg2/Gimap1/Lfng/Bcl11a/Cd19/Il9r/Ptprc/Ada/Traf3ip2/St3gal1/Pou2f2/Foxp1/Tcf3/Myb/Bcl2/Trp53/Ikzf1/Xbp1/Hdac7/Syvn1/Cd79b/Enpp1/Cd79a/Pou2af1/Cd27
GO:0007596	blood coagulation	150	0.442439	1.67138	0.000258202	0.000696145	0.000202672	2753	tags=34%, list=16%, signal=29%	Apoe/Serping1/Pdgfa/Cx3cl1/Serpine1/Cd34/Anxa2/Plek/Gna13/Cav1/Hps4/Vwf/P2ry12/Stxbp1/Axl/St3gal4/Cfh/Gas6/Pdgfb/F7/Plau/Ubash3b/Thbs1/Serpind1/Anxa5/Itgb3/Adrb2/Pla2g4a/Ephb2/Il6/Cd9/Nfe2l2/Procr/F2r/Pf4/F11r/Cd40lg/Pear1/Fn1/Serpine2/Hgfac/Fcer1g/Mertk/Tec/F10/Slc7a11/Pros1/Ptprj/Dtnbp1/Hpse/C3
GO:0036294	cellular response to decreased oxygen levels	111	0.465872	1.68531	0.000261231	0.000702796	0.000204609	3960	tags=41%, list=23%, signal=32%	Hif1a/Cd34/Rora/Rbpj/Epha4/Plk3/Gnb1/Kcnk3/Rtn4/Vegfa/Egln3/Eno1/Bnip3/Higd1a/Pgk1/Adrb2/Epas1/Nfe2l2/Adam8/Mir31/Vasn/Egln1/Tmbim6/Nop53/Scn2a/Zfp36l1/Slc9a1/Vldlr/Sirt2/Kcnd2/Ptgis/Pdk3/Chchd2/Ddah1/Aqp3/Vhl/Fam162a/P4hb/Cpeb1/Ndnf/Twist1/Acaa2/Map2k1/Eif4ebp1/Commd1/Ajuba
GO:0008037	cell recognition	134	0.44709	1.66606	0.00026613	0.000714438	0.000207998	2753	tags=32%, list=16%, signal=27%	Nrp1/Fcgr1/Hspa1b/Lgals3/Emb/Folr1/Aldoa/Trem2/Ccdc141/Epha4/B4galt1/Bsg/Cntn2/Nrcam/Rtn4/Cnr1/Clec7a/Cd47/Ephb2/Cd9/Gap43/Arhgap35/Fcgr3/St6galnac6/Pear1/Colec11/Ndn/Clgn/Tnfrsf21/Wnt5a/Masp1/Sirpa/Ywhaz/Mfge8/Dscaml1/App/Nptn/Havcr2/Robo2/Ptprz1/Cntn6/Crtac1/C3
GO:0045216	cell-cell junction organization	185	0.413967	1.60069	0.000267561	0.000716743	0.000208669	3175	tags=32%, list=18%, signal=27%	Cldn5/Tnf/Il17a/Ramp2/Pmp22/Lims2/Cav1/Tgfb3/Ocln/Nfasc/Ctnna1/Shroom2/Epha4/Tjp1/Fscn1/Mpdz/Smad3/Tgfb1/Fermt2/Esam/Rhoc/Cldn11/Vegfa/Cldn2/Rac1/Trpv4/Gjc1/Smad7/Csf1r/Ephb2/Cd9/Epb41l3/Wdr1/Ptpn23/F2r/Epha2/Mtss1/Pard6a/Zfp703/Cdh5/F11r/Ugt8a/Cdh22/Ace/Rab13/Cdc42/Pard3/Adam10/Abcc8/Il1b/Lsr/Rhoa/Cdh10/Ptpro/Actn4/Micall2/Nphp4/Cxadr/Tgfb2/Cgn
GO:0001933	negative regulation of protein phosphorylation	332	0.376639	1.52699	0.000270515	0.000723106	0.000210522	2732	tags=25%, list=16%, signal=21%	Cdkn1a/Gadd45b/Ldlrad4/Pmepa1/Ptprb/Apoe/Gadd45g/Camk2n1/Cav1/Gbp4/Dusp16/Rgs2/Ocln/Nr2f2/Plpp3/Samsn1/Smad6/Rabgef1/Adarb1/Prkar1a/Lrp1/Hspb1/Prkar1b/Socs3/Cadm4/Uchl1/Tgfb1/Adora2a/Nos1/Mlxipl/Wwtr1/Camk2n2/Pde4d/Irf1/Coro1c/Sh3gl2/Ubash3b/Ddit4/Eng/Ube2b/Smad7/Niban1/Arrb1/C9orf72/Gprc5a/Thy1/Zc3h12a/Ephb2/Il6/Spry1/Slit2/Ppp1r15a/Inpp5j/Insm1/Mvp/Hspa4/Pard6a/Wars/Chp1/Ppp2ca/Spred1/Igfbp3/Ps…
GO:0006310	DNA recombination	295	-0.299081	-1.43384	0.000271851	0.000725129	0.000211111	4749	tags=40%, list=27%, signal=30%	Epc1/Fancb/Sycp3/Apex1/Wdr48/Mcm4/Slx1b/Psmc3ip/Gen1/Mcm3/Nipbl/Supv3l1/Ino80c/Rpa2/Timeless/Rpa3/1700028K03Rik/Xrcc4/Kdm1a/Sfr1/Dmap1/Prdm9/H2ax/Inip/Mcm8/Apex2/Rpain/Hus1/Brd8/Poll/Trrap/Mms22l/Xrcc1/Xrcc5/Ino80/Atm/Nsmce3/Rnf168/Kin/Nono/Nucks1/Kdm4d/Xrcc6/Kat5/Rad21/Setd2/Chek1/Topbp1/Lig3/Mcmdc2/Mre11a/Cntd1/Ercc4/Parp3/Helq/Recql/Epc2/Pogz/Palb2/Ankle1/Rnf138/Swap70/Ints3/Mcm7/Mcm9/Aicda/Ru…
GO:0051146	striated muscle cell differentiation	298	0.381586	1.53916	0.000278815	0.000742123	0.000216058	5081	tags=39%, list=29%, signal=28%	Tmem119/Ehd1/Il4ra/Ccl8/Cxcl10/Pmp22/Fhl2/Rgs2/Rbpj/Mmp14/Ptgfrn/Smyd1/Capn3/Cav2/Sorbs2/Pld3/Atg7/Tbx1/Homer1/Casp1/Prkar1a/Ski/Spag9/Tgfb1/Rgs4/Cxcl12/Ccn4/Ehd2/Actn2/Csrp1/Vegfa/Myl9/Speg/Myof/Msx1/Nfatc2/Cd9/Wdr1/Lmna/Plpp7/Pgm5/Igfbp5/Edn1/Syna/Rarb/Dysf/Adgrb3/Kdm6b/Ybx1/Cxcl9/Gpx1/Tmod2/Adrb1/Csrp2/Slc9a1/Gdf15/Tbx3/Igf2/Myoz1/Pdgfrb/Dner/Flot1/Fzd7/Lncpint/Cd53/Acta1/Selenon/Cxadr/Thra/Pl…
GO:0006865	amino acid transport	148	0.446618	1.68622	0.000280094	0.000743943	0.000216588	3369	tags=33%, list=19%, signal=27%	Nfkbie/Arg1/Adora1/Rgs2/Slc7a2/Slc38a3/Slc1a2/Ntrk2/Stxbp1/Slc16a2/Grin2b/Slc43a2/Rgs4/Gfap/Adora2a/Arl6ip1/Gabbr1/Kcnj10/Slc17a7/Syt4/Htr2c/Dpysl2/Grm1/Slc6a1/Slc6a15/Kmo/Slc3a2/Slc6a17/Slc6a20a/Psen1/Slc7a8/Slc25a38/Slc1a6/Slc7a11/Slc6a7/Slc38a1/Il1rn/Il1b/Dtnbp1/Slc7a1/Hrh3/Slc36a2/Slc6a13/Slc38a6/Cck/Slc38a5/Slc11a1/Abat/Arg2
GO:0042326	negative regulation of phosphorylation	375	0.368162	1.4986	0.000290589	0.000770184	0.000224228	2732	tags=25%, list=16%, signal=21%	Cdkn1a/Gadd45b/Ldlrad4/Pmepa1/Ptprb/Apoe/Gadd45g/Camk2n1/Cav1/Gbp4/Dusp16/Rgs2/Ocln/Stat3/Nr2f2/Plpp3/Samsn1/Nupr1/Smad6/Rabgef1/Adarb1/Prkar1a/Ier3/Lrp1/Hspb1/Prkar1b/Socs3/Cadm4/Uchl1/Tgfb1/Adora2a/Nos1/Mlxipl/Wwtr1/Camk2n2/Pde4d/Irf1/Birc3/Coro1c/Sh3gl2/Ubash3b/Wnk1/Mtch2/Ddit4/Eng/Ube2b/Smad7/Niban1/Arrb1/C9orf72/Gprc5a/Thy1/Zc3h12a/Ephb2/Il6/Spry1/Slit2/Ppp1r15a/Inpp5j/Irs2/Insm1/Mvp/Hspa4/M…
GO:0032231	regulation of actin filament bundle assembly	112	0.467056	1.69281	0.000291338	0.000770538	0.000224331	2601	tags=37%, list=15%, signal=31%	Nrp1/Cx3cl1/Plek/Tgfb3/Ptger4/Arhgef15/Ccn2/Cgnl1/Ppp1r9a/Tjp1/Smad3/Fermt2/Kank3/Sh3pxd2b/Dlc1/Rhoc/Fhod1/Gpr65/Rac1/Shank1/Cd47/Arhgef10/Ppfia1/Mtss1/Id1/F11r/Tacstd2/Shank3/Limch1/Phldb2/Clasp2/Sdc4/Braf/Carmil1/Sorbs3/Cdc42/Synpo2/Rhoa/Asap3/Wnt4/S100a10
GO:0002793	positive regulation of peptide secretion	108	0.467698	1.69158	0.000303174	0.00080015	0.000232952	3313	tags=33%, list=19%, signal=27%	Hif1a/Camk2n1/Adora1/Nnat/Ecrg4/Ptger4/Lif/Myrip/Atg7/Lrp1/Glrx/Rac1/Gabbr1/Tnfsf11/Arrb1/Rab8b/Trpm4/Glul/Irs2/Cd38/Gpr68/Doc2b/Acsl4/Sri/Irs1/Ghrl/Pax6/Glp1r/Gper1/Ano1/Stx4a/Pex5l/Nadk/Jak2/Abat/Vsnl1
GO:0071805	potassium ion transmembrane transport	185	0.412297	1.59424	0.000303928	0.00080045	0.000233039	3974	tags=37%, list=23%, signal=29%	Kcnq2/Atp1a2/Cav1/Trem2/Slc9a5/Wwp2/P2ry12/Hcn2/Cd63/Kcnk13/Rgs4/Ank2/Kcnk3/Actn2/Sumo1/Kcnj9/Kcnip4/Wnk1/Kcnj10/Kcnk7/Slc24a1/Atp1a3/Kcnj13/Slc12a8/Kcna1/Calm1/Kcnma1/Kcnc1/Kcnk1/Kcnh1/Kcnd1/Kcnab1/Kcna5/Kcnj4/Prnp/Kcnf1/Kcnn3/Bin1/Fhl1/Kcng1/Wnk2/Pkd2/Slc9a1/Kcnd3/Kcnd2/Abcc8/Kcnt1/Calm3/Slc24a2/Kcne2/Kcnq3/Ank3/Rnf207/Kcnc4/Pkd2l1/Kcnk5/Kcnt2/Abcc9/Hcn4/Slc12a5/Agrn/Kcnc3/Kcnk6/Kcna4/Dpp6/Kcnq…
GO:0045926	negative regulation of growth	248	0.390168	1.54177	0.000319971	0.000840932	0.000244825	2610	tags=25%, list=15%, signal=22%	Cdkn1a/Tnr/Nrp1/Hif1a/Hspa1b/Hspa1a/Dab2/Sema4c/Bst2/Mt3/Cryab/Rgs2/Gng4/Lgmn/Ifrd1/Ccr5/Sema7a/Smad3/Tgfb1/Rrad/Rgs4/Stk11/Trim46/Ptprs/Wwc1/Rtn4/Plac8/Dcstamp/Sema3c/Eno1/Tro/Adam15/Msx1/Bmpr2/Adrb2/Sox17/Slit2/Slit3/Inhba/Igfbp5/Sertad1/Ulk1/Nkd1/Socs2/Serpine2/Dcbld2/Fhl1/Fstl4/Wnt5a/Cdkn2d/Adrb1/Adipor1/Stc2/Gdf15/Sertad3/Fgfr3/Sema3b/Sema4d/Sema3g/Ptprj/Myoz1/Osgin1
GO:0051952	regulation of amine transport	100	0.48151	1.72795	0.00032143	0.000842997	0.000245426	3431	tags=37%, list=20%, signal=30%	Arg1/Adora1/Rgs2/Slc38a3/Syt7/P2ry12/Stxbp1/Grin2b/Slc43a2/Rgs4/Cxcl12/Adora2a/Rtn4/Arl6ip1/Syt13/Cnr1/Gabbr1/Syt4/Htr2c/Dpysl2/Slc6a1/Kmo/Adora2b/Psen1/Chga/Il1rn/Il1b/Syt5/Syt12/Dtnbp1/Hrh3/Slc36a2/Cck/Abat/Arg2/Crhr1/Syt8
GO:0048144	fibroblast proliferation	106	0.46266	1.67179	0.000326221	0.00085377	0.000248563	2719	tags=29%, list=16%, signal=25%	Cdkn1a/Fth1/Emd/Pdgfa/Serpine1/Anxa2/Fosl2/Lta/Nupr1/Ski/Col3a1/Pdgfc/Tgfb1/Cdk6/Parp10/Il13/Gas6/Pdgfb/Ifi30/Rasgrf1/Tgif1/Itgb3/Mif/Sod2/Fn1/Wnt5a/Ngfr/Pdgfrb/Ddr2/Ptprz1/Pmaip1
GO:0046777	protein autophosphorylation	232	0.399283	1.56848	0.00032947	0.000860475	0.000250515	2939	tags=25%, list=17%, signal=21%	Mapkapk3/Mapkapk2/Src/Rap2a/Pdgfa/Cav1/Hspa8/Tek/Fes/Ntrk2/Flt1/Ephb4/Igf1r/Epha4/Pim3/Zap70/Ern1/Gpnmb/Pdgfc/Stk11/Pim1/Pdgfb/Vegfa/Wnk1/Eng/Dapk1/Csf1r/Thy1/Mapk3/Calm1/Nek6/Stk24/Mvp/Ripk3/Chp1/Ppp2ca/Fgfr2/Bcr/Ulk1/Insrr/Ace/Irak3/Wnk2/Tec/Errfi1/Kdr/Prkd1/Camk2b/Fgfr3/Atg101/Flt4/Pdgfrb/Calm3/Ddr2/Itk/Mknk2/Hk1/Peak1/Camk4
GO:0007623	circadian rhythm	198	0.411937	1.60529	0.000331325	0.000863517	0.0002514	2528	tags=24%, list=14%, signal=21%	Crem/Csf2/Ptgds/Adora1/Rora/Nfil3/Nos2/Ptger4/Ntrk2/Cavin3/Atg7/Nrip1/Relb/Casp1/Usp2/Ppp1cc/Adora2a/Bhlhe40/Srrd/Ass1/Nampt/Il6/Fas/Adcy1/Kcnma1/Ahr/Rorc/Id1/Impdh2/Id2/Oprl1/Tnfrsf11a/Nlgn1/Adrb1/Csnk1e/Ghrl/Mapk9/Gpr176/Naglu/Csnk1d/Id4/Mapk10/Kcnd2/Noct/Piwil2/Nr1d2/Ngfr
GO:0007565	female pregnancy	120	0.460951	1.6884	0.000334106	0.000868953	0.000252983	3101	tags=34%, list=18%, signal=28%	Lamb1/Prl/Mmp12/Junb/Ptgs2/Lif/Nr2f2/Grn/H2-Q7/Ptn/Ctsb/Ctsl/Vdr/Mmp2/Vegfa/Sod1/Calca/Bmpr2/Pla2g4a/Mapk3/A2m/Lgals9/Stat5a/Igfbp5/H3f3b/Acod1/Abcg2/Calr/Acsl4/Ghrl/Hsd11b2/Havcr2/Ar/Ptgis/Timp1/Wnt4/Ube2a/Csmd1/Emp2/Il11ra1/Stat5b
GO:0120161	regulation of cold-induced thermogenesis	136	0.451287	1.68533	0.000338592	0.000878793	0.000255848	4692	tags=43%, list=27%, signal=32%	Il4ra/Gadd45g/Cmklr1/Cav1/Rbpj/Fabp5/Igf1r/Ccr2/Cebpb/Pdgfc/Stk11/Il13/Vegfa/Plac8/Nrd1/Adrb2/Epas1/Trpv2/Lama4/Id1/Il18r1/Kdm6b/Adam17/Stat6/Adrb1/Nova1/Acot11/Ghrl/Prkab2/Adipor1/Zfp423/Adipor2/Nr1h3/Rheb/Cxcr4/Thra/Bscl2/Nova2/Jak2/Acadl/Rb1/Tlr4/Gatm/Tle3/Mfap2/Esrrg/Il18/Prdm16/Grb10/Adamts5/Lepr/Plcl1/Tfe3/Npr3/Nr1h2/Adrb3/Gnas/Decr1/Arntl
GO:0060541	respiratory system development	235	0.398797	1.56514	0.000341984	0.00088576	0.000257876	3284	tags=27%, list=19%, signal=22%	Sparc/Itga3/Tnf/Nos3/Pdgfa/Meg3/Mgp/Tgfb3/Mmp12/Rbpj/Mmp14/Lif/Ccn2/Ctsh/Ski/Col3a1/Nfib/Ctsz/Tgfb1/Foxj1/Ltbp3/Foxf1/Vegfa/Speg/Msc/Cebpa/Chd7/Bmpr2/Epas1/Mapk3/Spry1/Ptges3/Igfbp5/Plod3/Id1/Fgfr2/Esrp2/Ace/Wnt5a/Sox9/Ywhaz/Stk40/Slc7a11/Errfi1/Cdc42/Yap1/Kdr/Fgfr3/Flt4/Slc23a1/Ano1/Pdgfrb/Lama5/Zic3/Wdpcp/Gh/Selenon/Thra/Atxn1/Myt1/Gli2/Sox2/Rara
GO:0060402	calcium ion transport into cytosol	166	0.426536	1.63306	0.00034291	0.000886324	0.00025804	4439	tags=46%, list=25%, signal=34%	Ramp3/Cxcl10/Itgav/Cx3cl1/Ero1a/Cav1/Slc8a2/Capn3/Ryr2/Ccr5/Cacna2d1/Grin2b/Tgfb1/Cacnb3/Ank2/Il13/Cacna1b/Pde4d/Htr2b/Diaph1/Nalf1/Grin1/Ubash3b/Trpv4/Cemip/Cacna1g/Chd7/Calca/Fkbp1a/Itgb3/Adrb2/Thy1/Htr2c/Trpv2/F2r/Calm1/Fkbp1b/Cxcl9/Prnp/Tmbim6/Adrb1/Sri/Pkd2/Mcoln1/Glp1r/Gper1/Prkd1/Itpr1/P2ry6/Calm3/Slc24a2/Cyba/Trpc3/Jph2/Selenon/Dbi/Tgfb2/Jsrp1/Cacna1f/Adcyap1r1/Lime1/P2rx4/Nalf2/Fgf2/Slc8…
GO:0033135	regulation of peptidyl-serine phosphorylation	134	0.444014	1.6546	0.000344828	0.000889443	0.000258948	1660	tags=25%, list=10%, signal=22%	Igtp/Ramp3/Tnf/Irgm1/Cav1/Tek/Ptgs2/Hsp90aa1/Lif/Ntrk2/Csf3/Atp2b4/Nrxn1/Cd44/Tgfb1/Nos1/Mlxipl/Gas6/Hsp90ab1/Pde4d/Vegfa/Camk1/Ddit4/Smad7/Arrb1/Txn1/Il6/Ripk2/Mif/Fnip2/Ppp1r15a/Inpp5j/Hcls1
GO:0009266	response to temperature stimulus	158	0.443032	1.68546	0.000347013	0.000893238	0.000260053	2584	tags=29%, list=15%, signal=25%	Hspa1b/Hspa1a/Pmp22/Adora1/Cd34/Pde4b/Hsp90aa1/Pcsk1n/Bag3/Ccl2/Dnaja4/Hspb1/Il1r1/Cxcl12/Nos1/Hsp90ab1/Sumo1/Htr2b/Plac8/Pdcd6/Arpp21/Trpv4/Myof/Il1a/Sod1/Calca/Hmox1/Adrb2/Slc52a3/Ier5/Trpv2/Metrnl/Hspa4/Mapt/Tfec/Grik2/Dnaja1/Lrp11/Adrb1/Acot11/Tcim/Tmem135/Osm/Ngfr/Lxn/Ano1
GO:0030856	regulation of epithelial cell differentiation	141	0.44676	1.67439	0.000353584	0.000908282	0.000264433	3417	tags=35%, list=20%, signal=28%	Cldn5/Tnf/Zeb2/Serpine1/Cav1/Sall1/Lif/Tnfrsf1a/Foxc1/Cebpb/Foxj1/Wwtr1/Vdr/Vegfa/Il1a/S1pr3/Spry1/Stat5a/Tmem100/Btg1/Id1/Cdh5/F11r/Spred1/Apold1/Ccnd1/Sox9/Ahi1/Pax6/Zfp36l1/Errfi1/Yap1/Tbx3/Jag1/Il1b/Xdh/Mafg/Maff/Frzb/Vhl/Spred3/Spred2/Stat5b/Tgfb2/Sox2/Etv4/Wnt9b/Zeb1/Sult2b1
GO:0019439	aromatic compound catabolic process	407	-0.268751	-1.32032	0.000355141	0.000910414	0.000265054	3910	tags=32%, list=22%, signal=25%	Rnaseh1/Enpp4/Lsm3/Brf1/Nudt16/Pnrc2/Boll/Hgd/Cnot1/Drosha/Taf15/Rexo4/Tymp/Fto/Atm/Pnldc1/Entpd2/Mlycd/Ephx2/Slc6a3/Mtor/Fen1/Tut7/Ahcy/Lrpprc/Upf1/Slfn9/Tomt/Mettl14/Pan3/Rc3h2/Celf1/Zfp36l2/Tent4b/Endog/Exosc2/Dnase1/Gspt1/Nudt12/Nudt13/Tent5d/Upb1/Ddx49/Pan2/Gstz1/Mettl3/Nudt15/Hnrnpr/Aicda/Zc3h18/Myd88/Exosc9/Ssb/Dffb/Mtrex/Smg6/Lsm7/Zpr1/Pnpt1/Ampd3/Aasdhppt/Tbrg4/Exog/Gigyf2/Pym1/Fastk/Ang…
GO:0022409	positive regulation of cell-cell adhesion	272	0.389388	1.55606	0.000358113	0.000916154	0.000266725	2635	tags=31%, list=15%, signal=27%	Nr4a3/Cd83/Tnfsf9/Tnf/Il4ra/Icos/Icam1/Podxl/Il2ra/Il12rb1/Igfbp2/Nfkbid/Cx3cl1/Cav1/Myo10/Hsp90aa1/Hsph1/Ephb4/Plpp3/Ccr2/Ccr5/Tjp1/Ccl2/Zap70/Aif1/Cd44/St3gal4/Tgfb1/Nlrp3/Gcnt2/Slamf1/Pde4d/Irf1/Cd274/Adam19/B2m/Runx3/Jak3/Tnfsf11/Smad7/Il1a/Il2rg/Cd80/Cd47/Thy1/Zbtb16/Flot2/Il6/Ripk2/Ptpn23/Lgals9/Itpkb/Ccdc88b/Stat5a/Runx1/Cd86/Adam8/Il12b/Sele/Il23r/H2-DMa/F11r/Cd40lg/Hspd1/Zbtb1/Prkcz/Cxcl…
GO:0002456	T cell mediated immunity	128	0.445305	1.65141	0.00036503	0.000931944	0.000271322	2609	tags=37%, list=15%, signal=31%	Tnfrsf1b/Icam1/Arg1/Rsad2/H2-D1/H2-Q6/Hspa8/H2-K1/H2-Q7/Stx11/Ccr2/Serpinb9/H2-Q4/Ctsh/Il1r1/Nlrp3/H2-T23/Slamf1/H2-T22/B2m/Rftn1/Smad7/Ctsc/Gzmb/Il18rap/Arid5a/H2-M3/Trpm4/Il6/Myo1g/Ahr/Il12b/Pvr/Ripk3/Hspd1/Crlf2/Il18r1/Zbtb1/Nectin2/Prkcz/Tap2/Vsir/Jag1/Il1b/Traf6/Hprt/Fadd
GO:0008361	regulation of cell size	199	0.404479	1.57721	0.000372	0.000947805	0.00027594	2118	tags=22%, list=12%, signal=20%	Tnr/Nrp1/Apoe/Sema4c/Mt3/Plek/Cyfip1/Map1b/Ifrd1/Ccr5/Ndel1/Lrp1/Ocm/Sema7a/Trim46/Cxcl12/Ptprs/Atp2b2/Hsp90ab1/Rtn4/Vegfa/Akt3/Plxna4/Sema3c/Rac1/Bmpr2/Slc12a8/Clcn3/Trpv2/Dpysl2/Kcnma1/Ahr/Slit2/Mapt/Edn1/Ulk1/Tmem123/Fn1/Shank3/Rab11a/Tnfrsf12a/Fstl4/Clasp2/Wnt5a
GO:0060840	artery development	109	0.465541	1.68133	0.000375948	0.000955916	0.000278301	4217	tags=43%, list=24%, signal=33%	Nrp1/Adgrf5/Apoe/Folr1/Rbpj/Ptger4/Ephb4/Tbx1/Foxc1/Smad6/Lrp1/Col3a1/Foxf1/Rtn4/Vegfa/Akt3/Plxnd1/Chrd/Eng/Smad7/Chd7/Bmpr2/Mylk/Prickle1/Efemp2/Edn1/Angptl3/Jag1/Ngfr/Ap2b1/Pdgfrb/Robo2/Fkbp10/Cxcr4/Luzp1/Tgfb2/Prrx1/Notch3/Apob/Stra6/Adamts9/Wnt11/Comp/Hey2/Lox/Ednra/Robo1
GO:0060996	dendritic spine development	129	0.453742	1.68525	0.00037967	0.000961471	0.000279918	3446	tags=37%, list=20%, signal=30%	D16Ertd472e/Apoe/Kif1a/Grn/Epha4/Ppp1r9a/Arhgap44/Efna1/Ptprs/Neurl1a/Pak4/Camk1/Baiap2/Rac1/Arf6/Lrp8/Shank1/Ephb2/Sipa1l1/Marcks/Dip2a/Tanc2/Ngef/Plk2/Shank3/Arf4/Psen1/Nlgn1/Fstl4/Ppfia2/Acsl4/Cdc42/Camk2b/Adam10/Ngfr/Epha5/Dtnbp1/Palm/Sdk1/Srgap2/Arf1/Dbnl/Myo5b/Srcin1/Slc12a5/Dbn1/Pafah1b1/Cdk5
GO:0030308	negative regulation of cell growth	190	0.415657	1.6127	0.000379264	0.000961471	0.000279918	2903	tags=28%, list=17%, signal=24%	Cdkn1a/Tnr/Nrp1/Hspa1b/Hspa1a/Dab2/Sema4c/Bst2/Mt3/Cryab/Rgs2/Gng4/Ifrd1/Ccr5/Sema7a/Smad3/Tgfb1/Rrad/Rgs4/Stk11/Trim46/Ptprs/Rtn4/Dcstamp/Sema3c/Eno1/Tro/Adam15/Msx1/Bmpr2/Sox17/Slit2/Slit3/Inhba/Sertad1/Ulk1/Serpine2/Dcbld2/Fhl1/Fstl4/Wnt5a/Cdkn2d/Adipor1/Sertad3/Sema3b/Sema4d/Sema3g/Ptprj/Osgin1/Adipor2/Prdm4/Rgma/Frzb
GO:0032368	regulation of lipid transport	104	0.482543	1.73611	0.000390905	0.000987924	0.00028762	3111	tags=36%, list=18%, signal=29%	Dgat1/Dab2/Apoe/Itgav/Anxa2/Ecrg4/Furin/Eprs/Lrp1/Apoc1/Apoc2/Spp1/Pla2r1/Tnfsf11/Il1a/Thbs1/Itgb3/Pla2g4a/Tspo/Mif/Osbpl6/Runx1/Irs2/Edn1/Fabp3/Igfbp3/Tnfrsf11a/Prelid1/Acsl4/Ghrl/Mapk9/Il1b/Akt2/Nr1h3/Dbi/Surf4/Acsl5
GO:0008016	regulation of heart contraction	178	0.421952	1.6237	0.000396309	0.000999562	0.000291008	4843	tags=47%, list=28%, signal=34%	Gch1/Nos3/Atp1a2/Adora1/Cav1/Nos2/Pde4b/Rgs2/Ccn2/Scn1b/Ryr2/Fxyd1/Atp2b4/Rbfox2/Cacna2d1/Hbegf/Rgs4/Nos1/Ank2/Sumo1/Gnao1/Cacna1b/Pde4d/Gjc1/Smad7/Cacna1g/Calca/Ednrb/Adrb2/Epas1/Zc3h12a/Trpm4/Calm1/Fkbp1b/Edn1/Kcna5/Tnni3/Atp2a2/Bin1/Adrb1/Sri/Chga/Slc9a1/Snta1/Kcnd3/Glp1r/Tacr3/Calm3/Kcne2/Rnf207/Cxadr/Thra/Tgfb2/Abcc9/Jak2/Hcn4/Agrn/P2rx4/S100a1/Shox2/Mybpc3/Slc8a1/Crhr2/Kcnq1/Edn3/Cacna1c/He…
GO:0051495	positive regulation of cytoskeleton organization	191	0.418398	1.624	0.000400357	0.00100774	0.000293389	2784	tags=27%, list=16%, signal=23%	Nrp1/Hspa1b/Hspa1a/Icam1/Cx3cl1/Plek/Cav1/Tgfb3/Cyfip1/Map1b/Tek/Arhgef15/Fes/Ccn2/Csf3/Nes/Smad3/Fermt2/Sh3pxd2b/Rhoc/Actn2/Fhod1/Baiap2/Gpr65/Rac1/Trpv4/Arf6/Dctn1/Arpc2/Cd47/Arhgef10/Wdr1/Cdc42ep4/Mtss1/Mapt/Edn1/Id1/Limch1/Bin1/Sdc4/Braf/Gsn/Carmil1/Cdc42ep3/Sorbs3/Cdc42/Synpo2/Rhoa/Wnt4/S100a10/Vasp/Wasf3
GO:0097553	calcium ion transmembrane import into cytosol	143	0.444834	1.67193	0.000401217	0.00100788	0.000293429	3274	tags=36%, list=19%, signal=30%	Ramp3/Cxcl10/Itgav/Cx3cl1/Ero1a/Slc8a2/Capn3/Ryr2/Ccr5/Grin2b/Tgfb1/Ank2/Il13/Cacna1b/Pde4d/Htr2b/Diaph1/Nalf1/Grin1/Ubash3b/Trpv4/Cemip/Chd7/Fkbp1a/Itgb3/Adrb2/Thy1/Htr2c/Trpv2/F2r/Calm1/Fkbp1b/Cxcl9/Prnp/Adrb1/Sri/Pkd2/Mcoln1/Glp1r/Gper1/Prkd1/Itpr1/P2ry6/Calm3/Slc24a2/Cyba/Jph2/Selenon/Dbi/Tgfb2/Jsrp1/Cacna1f
GO:0010976	positive regulation of neuron projection development	215	0.403458	1.57539	0.000413028	0.00103547	0.000301461	2528	tags=26%, list=14%, signal=23%	Itga3/Ehd1/Apoe/Cx3cl1/Cyfip1/Rgs2/Fes/Lif/Ntrk2/Grn/Ptn/Scn1b/Igf1r/Ppp1r9a/Ndel1/Lrp1/Hspb1/Ocm/Rtn4/Camk1/Baiap2/Sez6/Cntn1/Cnr1/Negr1/Lrp8/Apbb1/Scarf1/Ephb2/Il6/Nfe2l2/Marcks/Ndrg4/Hspa5/Ltk/Fkbp1b/Stk24/Mapt/Scarb2/Arhgap35/Plxnb2/Serpine2/Plxnb3/Qk/Adam17/Snx3/Wnt5a/Braf/Ahi1/Lrrc7/Vldlr/Nptn/Prkd1/Camk2b/Itpr1/Ngfr
GO:0000070	mitotic sister chromatid segregation	154	-0.36094	-1.62286	0.000415385	0.00103929	0.000302575	4181	tags=39%, list=24%, signal=30%	Becn1/Nek2/Smc3/Tpr/Kif23/Pibf1/1700009N14Rik/Psmg2/Cenpc1/Ino80/Mad2l1/Atm/Klhl22/Rad21/Phf13/Ttk/Cdc27/Champ1/Pds5a/Cenpk/Cdk5rap2/Pogz/Sgo2a/Nsl1/Ran/Slf2/Anapc5/Ncapd3/Kifc5b/Plk1/Baz1b/Aurkb/Bub3/Racgap1/Pds5b/Cdc20/Dscc1/Pcid2/Vps4a/Mad1l1/Anapc4/Map10/2610002M06Rik/Mis12/Ccnb1/Apc/Sgo1/Cdc23/Fbxo5/Smc2/Rrs1/Cdc6/Cdc16/Kpnb1/Smc1a/Rec8/Smc4/Cul3/Akap8/Eml3
GO:0048639	positive regulation of developmental growth	202	0.408546	1.59352	0.00041865	0.00104537	0.000304345	5481	tags=47%, list=31%, signal=33%	Nrp1/Sgip1/Apoe/Serpine1/Cyfip1/Map1b/Rnf157/Rbpj/Ptger4/Capn3/Igf1r/Ndel1/Lrp1/Ocm/Sema7a/Sh3glb1/Sh3pxd2b/Cxcl12/Picalm/Pim1/Ccn4/Rtn4/Unc13a/Vegfa/Csf1/Rims1/Cpne6/Smad7/Chd7/Syt4/Ghr/Bmpr2/Adrb2/Trpv2/Stat5a/Mapt/Edn1/Fgfr2/Fn1/Rab11a/Tnfrsf12a/Adrb1/Hlx/Yap1/Ybx3/Rims2/Sema4d/Igf2/Smurf1/C3/Anapc2/Gh/Cxcr4/Dbnl/Stat5b/Myo5b/Dbn1/Pafah1b1/Slc25a4/Agrn/Crabp2/Il7/Fgfr1/Fgf2/Lpar3/Bbs4/Acacb/He…
GO:0014902	myotube differentiation	126	0.456004	1.68875	0.000428835	0.00106867	0.000311128	3174	tags=29%, list=18%, signal=24%	Tmem119/Ehd1/Il4ra/Ccl8/Cxcl10/Pmp22/Mmp14/Ptgfrn/Smyd1/Cav2/Pld3/Tbx1/Homer1/Casp1/Ski/Cxcl12/Ehd2/Myof/Nfatc2/Cd9/Plpp7/Syna/Dysf/Adgrb3/Cxcl9/Gpx1/Gdf15/Dner/Flot1/Lncpint/Cd53/Acta1/Selenon/Thra/Plekho1/Ppp3ca
GO:0048709	oligodendrocyte differentiation	112	0.462032	1.6746	0.000441166	0.00109632	0.000319178	2950	tags=33%, list=17%, signal=28%	Tnfrsf1b/Vtn/Clu/Enpp2/Ntrk2/Ptn/Tlr2/Il34/Cntn2/Tgfb1/Tenm4/Tmem98/Cntn1/Mal/Kcnj10/Dusp15/Lingo1/Wdr1/Myrf/Otx2/Id2/Qk/Prdm8/Tnfrsf21/Sox9/Pax6/Sirt2/Tppp/Id4/Fgfr3/Ptprj/Ulk4/Ptprz1/Rheb/Wasf3/Eif2b3/Cxcr4
GO:0048839	inner ear development	191	0.416975	1.61847	0.000441684	0.00109632	0.000319178	3394	tags=31%, list=19%, signal=26%	Mapkapk2/Nr4a3/Rbpj/H2-K1/Igfbp7/Plppr4/Ttc39c/C1qb/Epha4/Tbx1/Ifi204/H2-T23/Lin7a/Atp2b2/Rac1/Psap/Cebpa/Sod1/Chd7/Cxcl14/Hpca/Maf/Mafb/Ephb2/Slc4a7/Pdzd7/Kcnma1/Myo7a/Abr/Fgfr2/H2-DMa/Bcr/Otx2/Tprn/Wnt5a/Sdc4/Sox9/Ahi1/Naglu/Tbx3/Adam10/Fzd2/Fgfr3/Jag1/Col11a1/Gabrb2/Wdpcp/Frzb/Tsku/Tgfb2/Kif3a/Frem2/Gli2/Myo3b/Sox2/Pjvk/Zeb1/Sobp/Pafah1b1/Prrx1
GO:0140546	defense response to symbiont	256	0.388644	1.54503	0.000444465	0.00110104	0.000320552	2007	tags=22%, list=11%, signal=20%	Zbp1/Fgl2/Cxcl10/Dhx58/Isg15/Stat1/Bst2/Il12rb1/Rsad2/Bcl2l1/Gbp4/Mmp12/Hsp90aa1/Oasl2/Map3k14/Ifit1/Ifit3/Atg7/Mx2/Cd40/Irf7/Stat2/Ifi204/Nlrp3/Ifngr1/Parp9/Ifngr2/Ifih1/Irf1/Oas1a/Ddit4/Gbp2b/Bnip3/Aim2/Oasl1/Zc3hav1/Ifitm3/Samhd1/Oas1g/Trim30a/Zc3h12a/Isg20/Il6/Irf5/Oas3/Rtp4/Tlr9/Cd86/Oas2/Il12b/Il23r/Ripk3/Acod1/Ifnar1/Cxcl9/Trim12c
GO:0043280	positive regulation of cysteine-type endopeptidase activity involved in apoptotic process	122	0.452337	1.66247	0.000461119	0.00113967	0.000331799	3233	tags=35%, list=19%, signal=29%	Tnf/Prr7/Stat1/Uaca/Ccn2/Ctsd/Bok/Casp1/Hip1/Smad3/Nlrp3/Dlc1/Ccn1/Pdcd6/Mtch2/Dapk1/Arrb1/Laptm5/Diablo/Apaf1/F2r/Fas/Sox7/Ppp2ca/Hspd1/Ift57/Gsn/Mapk9/App/Gper1/Casp12/Dap/Ngfr/Rhoa/Xdh/Pmaip1/Casp8/Cck/Fam162a/Map3k5/Jak2/Pdcd5/Acer2
GO:0006401	RNA catabolic process	263	-0.303897	-1.43907	0.000461882	0.00113967	0.000331799	3910	tags=36%, list=22%, signal=28%	Rnaseh1/Lsm3/Brf1/Nudt16/Pnrc2/Boll/Cnot1/Drosha/Taf15/Fto/Atm/Pnldc1/Mtor/Fen1/Tut7/Lrpprc/Upf1/Slfn9/Mettl14/Pan3/Rc3h2/Celf1/Zfp36l2/Tent4b/Exosc2/Gspt1/Nudt12/Tent5d/Ddx49/Pan2/Mettl3/Hnrnpr/Zc3h18/Myd88/Exosc9/Ssb/Mtrex/Smg6/Lsm7/Zpr1/Pnpt1/Tbrg4/Gigyf2/Pym1/Fastk/Angel2/Ago1/Cnot11/Cpeb3/Secisbp2/Fastkd2/Nanos2/Pcid2/Rnaseh2b/Nrde2/Dhx9/Eif4enif1/Tardbp/Cnot8/Khsrp/Dicer1/Lin28a/Fastkd3/Dcp…
GO:0051607	defense response to virus	255	0.388938	1.54334	0.000467386	0.00115098	0.000335092	2007	tags=22%, list=11%, signal=20%	Zbp1/Fgl2/Cxcl10/Dhx58/Isg15/Stat1/Bst2/Il12rb1/Rsad2/Bcl2l1/Gbp4/Mmp12/Hsp90aa1/Oasl2/Map3k14/Ifit1/Ifit3/Atg7/Mx2/Cd40/Irf7/Stat2/Ifi204/Nlrp3/Ifngr1/Parp9/Ifngr2/Ifih1/Irf1/Oas1a/Ddit4/Gbp2b/Bnip3/Aim2/Oasl1/Zc3hav1/Ifitm3/Samhd1/Oas1g/Trim30a/Zc3h12a/Isg20/Il6/Irf5/Oas3/Rtp4/Tlr9/Cd86/Oas2/Il12b/Il23r/Ripk3/Acod1/Ifnar1/Cxcl9/Trim12c
GO:0048259	regulation of receptor-mediated endocytosis	116	0.460946	1.68354	0.000471592	0.00115906	0.000337444	2753	tags=30%, list=16%, signal=26%	Vtn/Clu/Sgip1/Dab2/Ophn1/Itgav/Serpine1/Anxa2/Snap91/Rspo1/Rabgef1/Hip1/Apoc1/Cd63/Apoc2/Picalm/Vegfa/Sh3gl2/B2m/Arrb1/Itgb3/Hpca/Sele/Bmp2k/Ap2m1/Scyl2/Lrpap1/Ahi1/Sirt2/App/Pard3/Sdcbp/Dtnbp1/Flot1/C3
GO:0016079	synaptic vesicle exocytosis	128	0.440904	1.63509	0.000474811	0.00116468	0.000339081	3090	tags=34%, list=18%, signal=29%	Bcl2l1/Snap25/Syt7/Stx11/Nrxn3/Cplx1/Stxbp1/Ncs1/Adora2a/Trim9/Stx1b/Unc13a/Apba2/Rims1/Syt4/Adrb2/Erc1/Adcy1/Syp/Napa/Adora2b/Sptbn2/Kcnh1/Stxbp5l/Psen1/Atp2a2/Nlgn1/Ppfia2/Doc2b/Braf/Erc2/Rims2/Pclo/Syt5/Syt12/Dtnbp1/Slc4a8/Stx3/Rap1b/Stx4a/Cplx2/Napb/Ctbp2/Cyth1
GO:1905039	carboxylic acid transmembrane transport	129	0.45125	1.67599	0.000483463	0.00118127	0.00034391	3208	tags=29%, list=18%, signal=24%	Slc2a1/Emb/Folr1/Arg1/Rgs2/Slc16a3/Slc7a2/Slc38a3/Slc1a2/Slc16a2/Slc43a2/Rgs4/Gfap/Arl6ip1/Kcnj10/Thbs1/Grm1/Irs2/Slc3a2/Slc6a20a/Psen1/Slc7a8/Slc25a11/Slc25a38/Slc1a6/Slc7a11/Slc6a7/Slc38a1/Slc23a1/Slc7a1/Akt2/Slc36a2/Slc6a13/Slc38a6/Slc38a5/Acsl5/Slc11a1/Slc46a1
GO:0006457	protein folding	157	0.431265	1.63621	0.000483389	0.00118127	0.00034391	2092	tags=24%, list=12%, signal=21%	Clu/Hspa1b/Hspa1a/Dnajb1/Cryab/Ero1a/Hspa8/Hsp90aa1/Grn/Hsph1/Dnaja4/Unc45a/Hspb1/Dnajb13/Hspa4l/Sh3glb1/Hspe1/Unc45b/Hsp90ab1/Dnajb6/Dnajb14/B2m/Fkbp1a/Fkbp9/Sdf2/Hspa5/Fkbp1b/Ptges3/Hspa4/Hspa2/H2-DMa/Hspd1/Cryaa/Clgn/Calr/Dnaja1/Qsox1/Dnajc1
GO:1901653	cellular response to peptide	286	0.380202	1.52634	0.000485853	0.0011848	0.000344937	3999	tags=38%, list=23%, signal=30%	Nr4a3/Src/Pkm/Icam1/Kl/Kank1/Cav1/Cyfip1/Trem2/Stat3/Lgmn/Nfkb1/Eprs/Rhoq/Cav2/Igf1r/Epha4/Rab15/Nr4a2/Vim/Ndel1/Lrp1/Cacna2d1/Soga1/Socs3/Actn2/Bcar1/Irf1/Akt3/Rac1/Jak3/Rab8b/Lpl/Ghr/Sgk1/Anxa5/Atp1a3/Adrb2/Nfe2l2/Marcks/Ripk2/Slc39a14/Stat5a/Irs2/Edn1/Leprotl1/Socs2/Nr4a1/Grm5/Psen1/Ybx1/Prkcz/Rab13/Prnp/Stat6/Slc2a8/Irs1/Rela/Zfp36l1/Slc9a1/App/Sorbs1/Adipor1/Atp2b1/Gper1/Lmbrd1/Gdf15/Agtrap/…
GO:0046700	heterocycle catabolic process	392	-0.272168	-1.32535	0.000506493	0.00123273	0.000358892	3910	tags=32%, list=22%, signal=26%	Rnaseh1/Enpp4/Lsm3/Brf1/Nudt16/Pnrc2/Boll/Cnot1/Drosha/Taf15/Rexo4/Tymp/Fto/Atm/Pnldc1/Entpd2/Mlycd/Mtor/Fen1/Tut7/Ahcy/Lrpprc/Upf1/Slfn9/Mettl14/Pan3/Rc3h2/Aldh6a1/Celf1/Zfp36l2/Tent4b/Endog/Exosc2/Dnase1/Gspt1/Nudt12/Nudt13/Tent5d/Upb1/Ddx49/Pan2/Mettl3/Nudt15/Hnrnpr/Aicda/Zc3h18/Myd88/Exosc9/Ssb/Dffb/Mtrex/Smg6/Lsm7/Zpr1/Pnpt1/Ampd3/Aasdhppt/Tbrg4/Exog/Gigyf2/Pym1/Fastk/Angel2/Nudt7/Ago1/Aldh1…
GO:0032642	regulation of chemokine production	102	0.455677	1.63974	0.00051149	0.00124247	0.000361728	2518	tags=32%, list=14%, signal=28%	Tnf/Il4ra/Il17a/Ackr1/Apod/Trem2/Ffar2/Il17f/Tlr2/Lrp1/Aif1/Ccn1/Oas1a/Trpv4/Il1a/Lpl/Oas1g/Csf1r/Il6/Oas3/Ripk2/Mif/Epha2/Lgals9/Tlr9/Adora2b/Adam17/Wnt5a/Sirpa/Mapk9/App/Havcr2/Il1b
GO:0060537	muscle tissue development	426	0.34979	1.43298	0.000519041	0.00125837	0.000366357	4197	tags=34%, list=24%, signal=27%	Pmp22/Sap30/Emd/Fhl2/Meg3/Cav1/Rgs2/Rbpj/Smyd1/Nr2f2/Capn3/Cav2/Ifrd1/Sorbs2/Nupr1/Ryr2/Atg7/Tbx1/Homer1/Atf3/Foxc1/Hlf/Prkar1a/Ski/Col3a1/Skil/Usp2/Smad3/Tgfb1/Rgs4/Eln/Tenm4/Pim1/Ccn4/Actn2/Csrp1/Vegfa/Speg/Msc/Sema3c/Zfand5/Rbfox1/Gjc1/Eng/Myh14/Smad7/Chd7/Fkbp1a/Adrb2/Pax5/Lmna/Mylk/Efemp2/Ahr/Pgm5/Igfbp5/Edn1/Boc/Fgfr2/Ly6e/Id2/Rarb/Heyl/Tnnc1/Nr4a1/Tnni3/Dysf/Kdm6b/Gpx1/Egln1/Wnt5a/Adrb1/So…
GO:0032414	positive regulation of ion transmembrane transporter activity	117	0.457093	1.67002	0.000533555	0.00129106	0.000375873	2888	tags=32%, list=17%, signal=27%	Trem2/Ctss/Ryr2/Ccl2/Cacna2d1/Tcaf1/Glrx/Cacnb3/Ifngr1/Ank2/Ifngr2/Actn2/Sumo1/Rgs9/Wnk1/Asic2/Adrb2/Ephb2/Kcna1/Calm1/Kcnc1/Edn1/Hspa2/Chp1/Shank3/Adrb1/Wnk2/Pkd2/Slc9a1/Gper1/Abcc8/P2ry6/Calm3/Ptafr/Kcne2/Ank3/Jph2/Rnf207
GO:0071453	cellular response to oxygen levels	126	0.452901	1.67726	0.00053809	0.00129702	0.000377607	3836	tags=40%, list=22%, signal=32%	Hif1a/Cd34/Rora/Cav1/Rbpj/Epha4/Atg7/Plk3/Gnb1/Kcnk3/Rtn4/Vegfa/Egln3/Eno1/Bnip3/Higd1a/Pgk1/Adrb2/Epas1/Nfe2l2/Atp6v0d1/Fas/Adam8/Mir31/Vasn/Atp6v1g1/Egln1/Tmbim6/Nop53/Scn2a/Zfp36l1/Slc9a1/Vldlr/Sirt2/Kcnd2/Ptgis/Pdk3/Chchd2/Atp6ap1/Ddah1/Aqp3/Vhl/Fam162a/P4hb/Cpeb1/Ndnf/Twist1/Acaa2/Map2k1/Eif4ebp1/Commd1
GO:0061025	membrane fusion	141	0.439233	1.64618	0.000537121	0.00129702	0.000377607	2890	tags=30%, list=17%, signal=26%	Tie1/Folr1/Snph/Snap25/Ch25h/Vamp4/Syt7/Cav2/Stx11/Cplx1/Ctsl/Stxbp1/Stx6/Rab20/Slamf1/Trim9/Gas6/Stx1b/Syt13/Dcstamp/Myof/Rab8b/Syt4/Stx12/Pla2g4a/Cd9/Rab34/Adam8/Chp1/Nectin2/Rab7/Dysf/4930486L24Rik/Rab13/Doc2b/Arl8b/Nkd2/Spaca6/Stx8/Akt2/Stx3/Stx4a/Cplx2
GO:0003205	cardiac chamber development	180	0.409995	1.58062	0.000539609	0.00129817	0.000377945	2643	tags=27%, list=15%, signal=23%	Nrp1/Hif1a/Nos3/Dhrs3/Fhl2/Parva/Sall1/Tek/Rbpj/Ryr2/Tbx1/Foxc1/Smad6/Lrp1/Tgfb1/Ank2/Ccn1/Foxf1/Nrp2/Sema3c/Plxnd1/Eng/Smad7/Chd7/Adgrg6/Fkbp1a/Bmpr2/Ahr/Slit2/Notch2/Slit3/Nsd2/Fgfr2/Ly6e/Id2/Rarb/Heyl/Tnnc1/Tnni3/Egln1/Wnt5a/Tbx3/Cpe/Fzd2/Ccm2l/Jag1/Ap2b1/Robo2
GO:0007009	plasma membrane organization	139	0.435596	1.63288	0.000545336	0.00130943	0.000381223	3115	tags=32%, list=18%, signal=26%	Clu/Sgip1/Ndrg1/Tie1/Folr1/Cav1/Fnbp1l/Syt7/Cav2/Snx18/Sh3glb1/Atp10a/Chmp4b/Ank2/Ehd2/Tlcd1/Baiap2/Sh3gl2/Myof/Psap/Pacsin3/Sod1/Mafb/Cd9/Epb41l3/Mtss1/Myrf/Dysf/Mtss2/Atp2a2/Bin1/Smpd1/Arl8b/Gsn/Ar/Spaca6/Chmp4c/Akt2/Flot1/Stx4a/Ank3/Cxcr4/Plscr2/Tgfb2
GO:0048145	regulation of fibroblast proliferation	103	0.465899	1.67565	0.000554698	0.00132936	0.000387025	2719	tags=29%, list=16%, signal=25%	Cdkn1a/Fth1/Emd/Pdgfa/Serpine1/Anxa2/Fosl2/Lta/Nupr1/Ski/Pdgfc/Tgfb1/Cdk6/Parp10/Il13/Gas6/Pdgfb/Ifi30/Rasgrf1/Tgif1/Itgb3/Mif/Sod2/Fn1/Wnt5a/Ngfr/Pdgfrb/Ddr2/Ptprz1/Pmaip1
GO:0006814	sodium ion transport	209	0.400945	1.56304	0.000574299	0.00137371	0.000399935	3029	tags=31%, list=17%, signal=26%	Cxcl1/Nos3/Atp1a2/Slc4a11/Slc9a5/Slc38a3/Slc8a2/Slc34a3/Scn1b/Fxyd6/Fxyd1/Atp2b4/Hcn2/Tgfb1/Glrx/Nos1/Fxyd5/Slc6a8/Akt3/Wnk1/Cntn1/Hecw2/Asic2/Slc17a7/Slc24a1/Sgk1/Ednrb/Slc5a3/Atp1a3/Adrb2/Trpm4/Slc4a7/Slc6a1/Slc17a6/Kcnk1/Slc6a15/Edn1/Chp1/Slc6a17/Serpine2/Slc6a20a/Wnk2/Pkd2/Scn2a/Slc4a4/Slc9a1/Snta1/Slc6a7/Slc38a1/Ywhah/Gper1/Slc23a1/Akt2/Ptpn3/Slc24a2/Slc4a8/Scn3a/Per1/Slc5a5/Ank3/Slc10a6/Slc…
GO:0003158	endothelium development	123	0.449707	1.65449	0.000584133	0.00139456	0.000406006	2950	tags=36%, list=17%, signal=30%	Cldn5/Tnf/Icam1/Cxcl10/Tie1/Robo4/Rbpj/Sox18/Tnfrsf1a/Nr2f2/Tjp1/Bsg/Ptprs/Stard13/Pdgfb/Pde4d/Vegfa/Ppp1r16b/Bmpr2/Ednrb/S1pr3/Sox17/Fstl1/Tmem100/Btg1/Clic4/Plod3/Id1/Cdh5/F11r/Col18a1/Apold1/Kdm6b/Gpx1/Csnk2b/Kdr/Jag1/Il1b/Rhoa/Xdh/Hpse/Rap1b/Vhl/Cxcr4
GO:0030316	osteoclast differentiation	108	0.459363	1.66143	0.000620523	0.00147862	0.000430478	2082	tags=32%, list=12%, signal=29%	Tnf/Il17a/Src/Trem2/Junb/Inpp5d/Cebpb/Sbno2/Tgfb1/Ccl3/Tmem64/Ccn4/Fam20c/Csf1/Dcstamp/Ubash3b/Ninj1/Tnfsf11/Tob2/Calca/Itgb3/Mafb/Csf1r/Gpr137b/Epha2/Tcirg1/Adam8/Il12b/Notch2/Ccr1/Tyrobp/Fcer1g/Tnfrsf11a/Snx10/Gpr68
GO:0002040	sprouting angiogenesis	119	0.456115	1.6656	0.000631704	0.00149963	0.000436597	2567	tags=33%, list=15%, signal=28%	Nrp1/Ramp2/Pkm/Jcad/Clec14a/Parva/Tek/Ptgs2/Flt1/Ephb4/Tjp1/Rnf213/Stard13/Rtn4/Vegfa/Akt3/Ppp1r16b/Thbs1/Nrarp/Mmrn2/Hmox1/Itga5/Glul/Epha2/Slit2/Il12b/Cdh13/Plk2/Spred1/Nr4a1/Slc39a12/Ghrl/Cdc42/Vstm4/Kdr/Flt4/Ngfr/Rhoa/Pgf
GO:0007416	synapse assembly	185	0.40305	1.55848	0.000631741	0.00149963	0.000436597	3581	tags=34%, list=20%, signal=27%	Adgrl3/Ntrk2/Flrt2/Ppp1r9a/Nrxn3/Tlr2/Nrxn1/Ptprd/Ptprs/Flrt3/Pdgfb/Grin1/Plxnd1/Asic2/Negr1/Arf6/Shank2/Gabra2/Ephb2/Sipa1l1/Nrxn2/Gap43/Clstn2/Mapt/Slitrk1/Plxnb2/Lingo4/Slitrk4/Obsl1/Flrt1/Shank3/Sptbn2/Lrfn5/Adgrb3/Farp1/Lhfpl4/Nlgn1/Wnt5a/Lrrc4b/Lrfn3/Ghrl/App/Nptn/Il1rapl1/Mdga1/Sdcbp/Sema4d/Pclo/Sdk1/Lrrtm3/Gabrb2/Clstn3/Gpc6/Dbnl/Cbln2/Pcdh17/Efnb1/Kirrel3/Tpbg/Lrfn4/Cdk5/Agrn/Cbln1
GO:0043266	regulation of potassium ion transport	100	0.467201	1.6766	0.0006348	0.0015012	0.000437053	2888	tags=30%, list=17%, signal=25%	Cxcl1/Nos3/Adora1/Cav1/Trem2/Wwp2/Cd63/Rgs4/Plcb4/Nos1/Ank2/Actn2/Sumo1/Kcnip4/Wnk1/Kcnj13/Adrb2/Kcna1/Kcnc1/Kcnab1/Kcna5/Prnp/Bin1/Fhl1/Kcng1/Wnk2/Abcc8/Kcne2/Ank3/Rnf207
GO:0034655	nucleobase-containing compound catabolic process	366	-0.276493	-1.34989	0.000633947	0.0015012	0.000437053	3910	tags=33%, list=22%, signal=26%	Rnaseh1/Enpp4/Lsm3/Brf1/Nudt16/Pnrc2/Boll/Cnot1/Drosha/Taf15/Rexo4/Tymp/Fto/Atm/Pnldc1/Entpd2/Mlycd/Mtor/Fen1/Tut7/Ahcy/Lrpprc/Upf1/Slfn9/Mettl14/Pan3/Rc3h2/Celf1/Zfp36l2/Tent4b/Endog/Exosc2/Dnase1/Gspt1/Nudt12/Nudt13/Tent5d/Upb1/Ddx49/Pan2/Mettl3/Nudt15/Hnrnpr/Aicda/Zc3h18/Myd88/Exosc9/Ssb/Dffb/Mtrex/Smg6/Lsm7/Zpr1/Pnpt1/Ampd3/Tbrg4/Exog/Gigyf2/Pym1/Fastk/Angel2/Nudt7/Ago1/Cnot11/Cpeb3/Secisbp2/…
GO:0071466	cellular response to xenobiotic stimulus	110	0.450506	1.62762	0.000642101	0.0015156	0.000441245	3377	tags=30%, list=19%, signal=24%	Rap2a/Ccl4/Serpine1/Rora/Nos2/Pde4b/Cyp2j6/Uchl1/Nos1/Gas6/Cyp46a1/Grin1/Asic2/Aim2/Fmo1/Nfe2l2/Slamf8/Mylk/Ahr/Rorc/Prnp/Gstt1/Braf/Gstm2/Il1b/Nceh1/Kcne2/Rap1b/Ehmt2/Rnf149/Fmo2/Nr1i2/Rb1
GO:0097696	receptor signaling pathway via STAT	153	0.425135	1.61254	0.000643467	0.00151596	0.000441351	3786	tags=35%, list=22%, signal=28%	Csf2/Stat1/Il12rb1/Prl/Dot1l/Cav1/Ptger4/Stat3/Lif/Tnfrsf1a/Mgat5/Cd40/Ptprd/Stat2/Socs3/Tgfb1/Parp9/Il13/Irf1/Rac1/Jak3/Ghr/Csf1r/Ephb2/Il6/Stat5a/Il12b/Hcls1/Il23r/Il5/Il22/Socs2/Crlf2/Pigu/Stat6/Pkd2/Adipor1/Osm/Fgfr3/Il15ra/Bcl3/Gh/Stat5b/Jak2/Csf2rb2/Parp14/Gadd45a/Stat4/Cdk5/Il10ra/Stra6/Ifnb1/Il18/Socs1
GO:0032411	positive regulation of transporter activity	124	0.440561	1.62466	0.000646184	0.0015195	0.000442381	3565	tags=35%, list=20%, signal=28%	Trem2/Ctss/Ryr2/Ccl2/Cacna2d1/Tcaf1/Glrx/Cacnb3/Ifngr1/Ank2/Ifngr2/Actn2/Sumo1/Rgs9/Wnk1/Asic2/Adrb2/Ephb2/Kcna1/Calm1/Kcnc1/Edn1/Hspa2/Chp1/Shank3/Adrb1/Wnk2/Pkd2/Slc9a1/Gper1/Abcc8/P2ry6/Calm3/Ptafr/Kcne2/Ank3/Jph2/Rnf207/Cdk5/Slc25a4/Vmp1/S100a1/Syngr3
GO:0043087	regulation of GTPase activity	334	0.36191	1.46707	0.000654148	0.00153534	0.000446993	2985	tags=28%, list=17%, signal=24%	Ccl8/Ccl17/Icam1/Ccl12/Rgs16/Ccl4/Plxna2/Cx3cl1/Ccl1/Arhgef15/Rasa4/Ntrk2/Cav2/Epha4/Ccl20/Rgs1/Tbc1d9b/Ccl2/Ndel1/Rhog/Snx18/Cd40/Arhgap44/Ccl7/Stmn3/Rgs4/Fermt2/Ccl3/Foxj1/Picalm/Ric1/Gnao1/Rasgrf1/Coro1c/Plxna4/Sgsm1/Gpr65/Wnk1/Plxnd1/Arhgap29/Arrb1/Sod1/Ptprn2/C9orf72/Arhgef10/Thy1/Rasgef1b/Sipa1l1/Gpr137b/F2r/Spry1/Epha2/Amph/Rgs10/Ccl9/Rgs8/Arhgap35/Plxnb2/Ngef/Chn1/Abr/F11r/Bcr/Amot/Ccl6/T…
GO:0043406	positive regulation of MAP kinase activity	122	0.445625	1.6378	0.000660412	0.00154715	0.000450429	4003	tags=39%, list=23%, signal=31%	Tnf/Src/Zeb2/Pdgfa/Flt1/Kitl/Epha4/Cd40/Ern1/Il34/Pdgfc/Tgfb1/Pdgfb/Vegfa/Htr2b/Tgfa/Tnfsf11/Thbs1/Ghr/Adam9/Gab1/Mif/Tpd52l1/Tlr9/Adam8/Edn1/Tnfrsf11a/Psen1/Wnt5a/Fzd4/App/Il1rn/Il1b/Traf6/Pdgfrb/Sash1/Map3k5/Ptpn1/Pdgfd/Dab2ip/Pik3r6/Tlr4/Nod2/Fgfr1/Fgf2/Edn3/Ajuba/Mst1r
GO:0044270	cellular nitrogen compound catabolic process	391	-0.272955	-1.32475	0.000693765	0.00162224	0.000472292	3910	tags=32%, list=22%, signal=26%	Rnaseh1/Enpp4/Lsm3/Brf1/Nudt16/Pnrc2/Boll/Cnot1/Drosha/Taf15/Rexo4/Tymp/Fto/Atm/Pnldc1/Entpd2/Mlycd/Mtor/Fen1/Tut7/Ahcy/Lrpprc/Upf1/Slfn9/Mettl14/Pan3/Rc3h2/Aldh6a1/Celf1/Zfp36l2/Tent4b/Endog/Exosc2/Dnase1/Gspt1/Nudt12/Nudt13/Tent5d/Upb1/Ddx49/Pan2/Mettl3/Nudt15/Hnrnpr/Aicda/Zc3h18/Myd88/Exosc9/Ssb/Dffb/Mtrex/Smg6/Lsm7/Zpr1/Pnpt1/Ampd3/Aasdhppt/Tbrg4/Exog/Gigyf2/Pym1/Fastk/Angel2/Nudt7/Ago1/Aldh1…
GO:0002832	negative regulation of response to biotic stimulus	104	0.471481	1.69632	0.000695236	0.00162265	0.000472411	2581	tags=29%, list=15%, signal=25%	Fgl2/Serping1/Dhx58/Isg15/Arg1/Mmp12/Grn/Serpinb9/Stat2/Ifi204/Tap1/Trafd1/Oas1a/Samhd1/Oas1g/Slamf8/Smpdl3b/Oas3/Nlrc5/A2m/Lgals9/Ahr/Ccr1/Klrb1b/Acod1/Irak3/Sirt2/Tap2/Havcr2/Igf2
GO:0007249	I-kappaB kinase/NF-kappaB signaling	212	0.402121	1.5713	0.000698469	0.00162413	0.000472843	2827	tags=29%, list=16%, signal=24%	Tnf/Irak2/Stat1/Traf4/Cx3cr1/Nfkbid/Cx3cl1/Saa3/Rora/Trem2/Tnfrsf19/Nfkbib/Traf1/Capn3/Tmem106a/Nfkbia/Map3k14/Gapdh/Hacd3/Sqstm1/Tlr2/Relb/Casp1/Cd40/Hspb1/Irf1/Tnfsf11/Tnip1/Il1a/Zc3hav1/Ednrb/Tnip3/Trim30a/Rel/Zc3h12a/Ppm1n/Erc1/Ubd/Ripk2/Tlr9/Edn1/S100a13/Ripk3/Trim12c/Optn/Wnt5a/Sirpa/Rela/Prkd1/Clec4d/Il1b/Rhoa/Traf6/Tle1/Tbkbp1/S100a4/Clec4n/Casp8/Faim/Per1/Bcl3
GO:0030099	myeloid cell differentiation	409	0.351052	1.43449	0.000697356	0.00162413	0.000472843	2372	tags=23%, list=14%, signal=21%	Tnfsf9/Tnf/Il17a/Src/Adgrf5/Hif1a/Hspa1b/Hspa1a/Dab2/Csf2/Cd101/Isg15/Stat1/C1qc/Trem2/Rbpj/Junb/Stat3/Fes/Lif/Inpp5d/Kitl/Nfkbia/Csf3/Tlr2/Cebpb/Relb/Rbfox2/Il34/Ifi204/Sbno2/Tgfb1/Cdk6/Ccl3/Gpr171/Batf/Tmem64/Ccn4/Fam20c/Acvr2a/Vegfa/Csf1/Dcstamp/Ubash3b/B2m/Ninj1/Jak3/Tnfsf11/Tob2/Cebpa/Il3ra/Calca/Itgb3/Ndfip1/Mafb/Csf1r/Paf1/Epas1/Zbtb16/Zfp385a/Ubd/Wdr1/Gpr137b/Fas/H4f16/Epha2/Tcirg1/Itpkb/…
GO:0007517	muscle organ development	313	0.369222	1.49055	0.000704065	0.00163411	0.000475748	4246	tags=38%, list=24%, signal=29%	Pmp22/Sap30/Emd/Cryab/Meg3/Cav1/Rbpj/Smyd1/Lif/Nr2f2/Capn3/Cav2/Nupr1/Ryr2/Tbx1/Homer1/Atf3/Foxc1/Hlf/Adarb1/Ski/Unc45a/Col3a1/Skil/Usp2/Smad3/Tgfb1/Eln/Unc45b/Msc/Rbfox1/Eng/Myh14/Smad7/Msx1/Des/Chd7/Fkbp1a/Cd164/Adrb2/Il6/Pax5/Lmna/Mylk/Efemp2/Mtss1/Large1/Cntfr/Boc/Fgfr2/Ly6e/Heyl/Tnnc1/Nr4a1/Tnni3/Dysf/Gpx1/Egln1/Fhl1/Wnt5a/Jph1/Hlx/Sirt2/Btg2/Ybx3/Paxbp1/Fzd2/Nr1d2/Ccm2l/Rhoa/Zfp609/Dtnbp1/I…
GO:0010522	regulation of calcium ion transport into cytosol	104	0.471119	1.69501	0.000729149	0.00168919	0.000491785	4406	tags=51%, list=25%, signal=38%	Ramp3/Cxcl10/Cx3cl1/Cav1/Capn3/Ryr2/Tgfb1/Ank2/Il13/Pde4d/Diaph1/Grin1/Ubash3b/Cemip/Chd7/Calca/Fkbp1a/Itgb3/Adrb2/Thy1/F2r/Calm1/Fkbp1b/Cxcl9/Prnp/Tmbim6/Adrb1/Sri/Pkd2/Gper1/Prkd1/P2ry6/Calm3/Cyba/Trpc3/Jph2/Selenon/Dbi/Tgfb2/Jsrp1/Adcyap1r1/Lime1/P2rx4/Slc8a1/Bak1/Htt/Pln/Oga/Ednra/Calm2/Trpc1/Casq2/Lyn
GO:0021987	cerebral cortex development	109	0.454301	1.64073	0.000733221	0.00169549	0.000493617	1970	tags=25%, list=11%, signal=22%	Hif1a/Lamb1/Cx3cr1/Phactr1/Ntrk2/Ccdc141/Atg7/Ndel1/Btbd3/P2ry12/Col3a1/Ptprs/Rtn4/Adgrg1/Dixdc1/Grin1/Rac1/Bmerb1/Lrp8/Cdk5r2/Nr2f1/Pax5/Pou3f3/Lhx6/Slit2/Lhx2/Psen1
GO:0001649	osteoblast differentiation	195	0.400899	1.5605	0.000820786	0.00189447	0.000551548	2669	tags=30%, list=15%, signal=25%	Tmem119/Tnf/Fhl2/Ptger4/Junb/Areg/Pdlim7/Cebpb/Smad6/Ski/Ifi204/Npnt/Smad3/Fermt2/Cdk6/Sh3pxd2b/Spp1/Wwtr1/Ccn1/Tmem64/Ccn4/Fam20c/Acvr2a/Vegfa/Bambi/Chrd/Gabbr1/Cebpa/Bmpr2/Tent5a/Trpm4/Il6/Lmna/Epha2/Tcirg1/Ahr/Igfbp5/Id1/Runx2/H3f3b/Id2/Scube3/Igfbp3/Suco/Sox9/Ranbp3l/Nell1/Yap1/Id4/Prkd1/Noct/Jag1/Sema4d/Clic1/Ctnnbip1/Igf2/Wnt4/Ddr2
GO:0015837	amine transport	105	0.462108	1.66557	0.000827826	0.0019072	0.000555254	3431	tags=35%, list=20%, signal=28%	Arg1/Adora1/Rgs2/Slc38a3/Syt7/P2ry12/Stxbp1/Grin2b/Slc43a2/Rgs4/Cxcl12/Adora2a/Rtn4/Arl6ip1/Syt13/Cnr1/Gabbr1/Syt4/Htr2c/Dpysl2/Slc6a1/Kmo/Adora2b/Psen1/Chga/Il1rn/Il1b/Syt5/Syt12/Dtnbp1/Hrh3/Slc36a2/Cck/Abat/Arg2/Crhr1/Syt8
GO:1904950	negative regulation of establishment of protein localization	134	0.431682	1.60865	0.00084586	0.00194517	0.000566307	4228	tags=40%, list=24%, signal=31%	Apoe/Apod/Rsad2/Gbp4/Rab11fip1/Hsph1/Pim3/Bag3/Wwp2/Mdfic/Nos1/Sumo1/Cabp1/Pfkl/Syt4/Txn1/Anxa5/Ndfip1/F2r/Rab11fip5/Fkbp1b/Il12b/Frmd4a/Mapt/Chp1/Ppp2ca/Stxbp5l/Dnaja1/Snx3/Irs1/Chga/Ghrl/Abcc8/Il1b/Nr1h3/Hmgcr/Ptpmt1/Ppp3ca/Srcin1/Vsnl1/Cdk5/Ndfip2/Madd/Sfrp1/Crhr2/Kcnq1/Psmd9/Rhbdf2/Fbn1/Ccn3/Insig1/Midn/Derl2/Cyp51
GO:0000075	cell cycle checkpoint signaling	167	-0.335882	-1.52981	0.000853155	0.00195834	0.000570143	3837	tags=38%, list=22%, signal=30%	Hus1/Psmg2/Rad1/Trrap/Chek2/Mad2l1/Atm/Xpc/Wdr76/Klhl22/Hinfp/Chek1/Topbp1/Ttk/Mre11a/Pml/Cdk5rap2/Nek1/Thoc5/Zfp830/Ccar2/Ints3/Ercc6/Ints7/Atr/Cul4a/Atrip/Plk1/Fam122a/Aurkb/Fancd2/Bub3/Gigyf2/Nae1/Etaa1/Pcid2/Ptpn11/Rnaseh2b/Vps4a/Mad1l1/Brcc3/Ccng1/Cradd/Ccnb1/Apc/Cdk5rap3/Prpf19/Eme1/Eme2/Abraxas1/Taok2/Cdc6/Rint1/Ddx39b/Nsun2/Dgkz/Mbd4/Casp2/Rad9b/Rbm38/Rad17/Trp53/Setmar/Usp28
GO:0007189	adenylate cyclase-activating G protein-coupled receptor signaling pathway	125	0.440048	1.62592	0.000856051	0.00196139	0.000571031	2473	tags=31%, list=14%, signal=27%	Ramp3/Ramp2/Adgrl4/Cxcl10/Adgrl3/Gna13/Pde4b/Ptger4/Adgrg5/Atp2b4/Ramp1/Adgre1/Adora2a/Nos1/Ptger2/Adgrg1/Adcy4/Gpr65/Aplp1/Pde10a/Cnr1/Calca/Adgrg6/Ptgir/Adrb2/Adcy5/S1pr3/Adcy1/Adora2b/Oprl1/Adgrb3/Cxcl9/Crtc3/Adrb1/Chga/App/Glp1r/Gper1/Gnai2
GO:0046545	development of primary female sexual characteristics	103	0.459114	1.65124	0.00086587	0.00198026	0.000576524	3835	tags=38%, list=22%, signal=30%	Src/Nos3/Serpine1/Bcl2l1/Ptger4/Nr2f2/Kitl/Nupr1/Foxc1/Cebpb/Nrip1/Mmp2/Vegfa/Rac1/Arrb1/Sod1/Pla2g4a/Ermp1/Fancf/Ubb/Stat5a/Runx1/Ahr/Col9a3/Inhba/Lhfpl2/Fzd4/Kdr/Gas2/Wnt4/Csmd1/Stat5b/Sgpl1/Tiparp/Bmpr1b/Pdgfra/Sfrp1/Ptx3/Adamts1
GO:0048640	negative regulation of developmental growth	121	0.439517	1.6132	0.000870242	0.00198663	0.000578378	2587	tags=26%, list=15%, signal=23%	Cdkn1a/Tnr/Nrp1/Sema4c/Mt3/Rgs2/Lgmn/Ifrd1/Ccr5/Sema7a/Rgs4/Trim46/Ptprs/Wwc1/Rtn4/Plac8/Sema3c/Adrb2/Slit2/Ulk1/Nkd1/Socs2/Fstl4/Wnt5a/Adrb1/Stc2/Gdf15/Fgfr3/Sema3b/Sema4d/Sema3g/Myoz1
GO:0010770	positive regulation of cell morphogenesis involved in differentiation	103	0.458652	1.64958	0.000888506	0.00202463	0.000589442	3393	tags=34%, list=19%, signal=28%	Nrp1/Dab2/Lims2/Enpp2/Epha4/Ptprd/Sh3glb1/Fermt2/Baiap2/Rac1/Lrp8/Arpc2/Sgk1/Itgb3/Ephb2/Marcks/Obsl1/Calr/Rac3/Braf/Carmil1/Mapk9/Cdc42/Camk2b/Il1rapl1/S100a10/Hpse/Anapc2/Dock1/Dbnl/Myo5b/P4hb/Dbn1/Prex1/Pafah1b1
GO:0051588	regulation of neurotransmitter transport	126	0.446006	1.65173	0.000894843	0.00203536	0.000592566	2892	tags=32%, list=17%, signal=27%	Bcl2l1/Ptger4/Ntrk2/Ppp1r9a/Nrxn3/Cplx1/Stxbp1/Ncs1/Gfap/Adora2a/Nos1/Cacna1b/Stx1b/Unc13a/Apba2/Rims1/Syt4/Itgb3/Adrb2/Htr2c/Adcy1/Syp/Kmo/Adora2b/Kcnh1/Stxbp5l/Atp2a2/Nlgn1/Ppfia2/Braf/Rims2/Syt12/Dtnbp1/Slc4a8/Flot1/Sncaip/Rap1b/Slc30a1/Cplx2/Kcnc4
GO:0007159	leukocyte cell-cell adhesion	350	0.354635	1.4409	0.000918788	0.00208603	0.000607318	2635	tags=29%, list=15%, signal=25%	Nr4a3/Cd83/Tnfsf9/Tnf/Il4ra/Icos/Fgl2/Lgals3/Icam1/Il2ra/Il12rb1/Igfbp2/Arg1/Cx3cr1/Nfkbid/Cav1/Jam2/Hsp90aa1/Hsph1/Ephb4/Nt5e/Ccr2/Ccl2/Cebpb/Prkar1a/Zap70/Aif1/Hspb1/Gpnmb/Cd44/St3gal4/Cfh/Tgfb1/Nlrp3/Cxcl12/Adora2a/Foxj1/Slamf1/Irf1/Ass1/Cd274/Wnk1/Selplg/B2m/Runx3/Jak3/Tnfsf11/Smad7/Tnip1/Il1a/Thbs1/Nrarp/Laptm5/Calca/Itga5/Il2rg/Cd80/Ndfip1/Cd47/Thy1/Zc3h12a/Zbtb16/Flot2/Il6/Ripk2/Lgals9/Itp…
GO:0007163	establishment or maintenance of cell polarity	219	0.393145	1.53768	0.000929261	0.00210599	0.000613128	3163	tags=29%, list=18%, signal=24%	Ophn1/Parva/Kank1/Map1b/Tek/Hsp90aa1/Ctnna1/Igf1r/Snap91/Prickle2/Ndel1/Rhog/Fscn1/Cenpa/Mtcl1/Stk11/Foxj1/Amotl1/Rhoc/Dst/Lin7a/Foxf1/Rhof/Hsp90ab1/Rnd1/Rac1/Arf6/Dctn1/Cd3g/Map4/Frmd4b/Flot2/Wdr1/Lmna/Spry1/Tcirg1/Frmd4a/Arhgap35/Pard6a/Cdh5/Lhx2/Amot/Arf4/Prkcz/Rac3/Clasp2/Wnt5a/Gsn/Rnf41/Lrrc7/Pax6/Cdc42/Fat1/Pard3/Rhoa/Rap1b/Wdpcp/Parvb/Arpc5/Sdccag8/Cyth1/Plekhg3/Nckap1/Kif3a
GO:0048608	reproductive structure development	406	0.345949	1.41546	0.000939185	0.00212463	0.000618556	2583	tags=22%, list=15%, signal=20%	Src/Serpinb6a/Hif1a/Nos3/Icam1/Csf2/Itgav/Serpine1/Bcl2l1/Rbpj/Ptger4/Junb/Ptgs2/Lif/Nr2f2/Foxf2/Kitl/Ptn/Igf1r/Nupr1/Vwf/Foxc1/Cebpb/Nrip1/Etnk2/Ctsb/Ctsl/Cd44/Sulf1/Socs3/Axl/Stk11/Ccn1/Mmp2/Hsp90ab1/Pdgfb/Acvr2a/Vegfa/Fem1b/Dnajb6/Adgrg1/Rac1/Psap/Il1a/Cebpa/Arrb1/Sod1/Chd7/Bmpr2/Gab1/Pla2g4a/Ermp1/Epas1/Fancf/Mapk3/Bik/Ubb/Vash1/Stat5a/Runx1/Ahr/Notch2/Col9a3/Inhba/H3f3b/Fgfr2/Syna/Serpine2/I…
GO:0043434	response to peptide hormone	316	0.359763	1.45315	0.000944063	0.00213181	0.000620645	3999	tags=35%, list=23%, signal=28%	Nr4a3/Src/Pkm/Slc2a1/Kl/Stat1/Kank1/Cav1/Cyfip1/Stat3/Nfkb1/Eprs/Rhoq/Cav2/Igf1r/Rab15/Serpina3n/Nr4a2/Ndel1/Stat2/Soga1/Col3a1/Socs3/Nos1/Actn2/Bcar1/Irf1/Akt3/Rac1/Trpv4/Ggh/Jak3/Klf15/Rab8b/Lpl/Ghr/Sgk1/Anxa5/Ednrb/Serpina3g/Nfe2l2/Marcks/Slc39a14/Stat5a/Irs2/Edn1/Adora2b/Leprotl1/Socs2/Nr4a1/Ybx1/Prkcz/Rab13/Atp2a2/Stat6/Slc2a8/Pld1/Irs1/Rela/Zfp36l1/Slc9a1/Sorbs1/Adipor1/Atp2b1/Gper1/Lmbrd1/…
GO:1901216	positive regulation of neuron death	130	0.423202	1.57392	0.000946341	0.0021331	0.000621022	3115	tags=31%, list=18%, signal=25%	Tnf/Clu/Apoe/C1qa/Adora1/Tnfrsf1a/Grn/Nupr1/Casp1/Grin2b/Ctsz/Ccl3/Nos1/Picalm/Ddit4/Fas/Kcnma1/Kmo/Mapt/Tyrobp/Grik2/Prnp/Egln1/Optn/Wnt5a/App/Ppp2r2b/Cdc42/Fgfr3/Il1b/Ngfr/Rhoa/Ddr2/Bag1/Ptprz1/Pmaip1/Casp8/Fcgr2b/Map3k5/Tgfb2
GO:0062012	regulation of small molecule metabolic process	320	0.36425	1.47158	0.000952063	0.00214214	0.000623653	2719	tags=23%, list=16%, signal=20%	Dgat1/Nr4a3/Tnf/Src/Hif1a/Nos3/Dkk3/Dab2/Apoe/Ppp1r3b/Bcl2l1/Plek/Rora/Cav1/Nos2/Trem2/Fabp5/Stat3/Ptgs2/Rd3/Nfkb1/Elovl5/Nupr1/Cyp2j6/Atp2b4/Ttc39b/Ier3/Apoc1/Por/Soga1/Stk11/Apoc2/Nos1/Mlxipl/Pank2/Eno1/Slc2a6/Mtch2/Cnr1/Ddit4/Sod1/Hpca/Pla2g4a/Il6/Kcnma1/Irs2/Rorc/Adora2b/Dkkl1/Fabp3/Igfbp3/Psen1/Acsl4/Sox9/Irs1/Slc4a4/Stard4/Mapk9/Slc7a11/App/Sorbs1/Adipor1/Gper1/Il1b/P2ry6/Pid1/Igf2/Wnt4/Pdk…
GO:0032271	regulation of protein polymerization	197	0.398116	1.54969	0.000997421	0.00223615	0.000651024	3375	tags=30%, list=19%, signal=24%	Hspa1b/Hspa1a/Icam1/Capg/Kank1/Cav1/Cyfip1/Map1b/Fes/Hsp90aa1/Ppp1r9a/Csf3/Tlr2/Arpc3/Kank3/Eln/Esam/Capza2/Baiap2/Rac1/Tmsb4x/Arf6/Dctn1/Arpc2/Sgk1/Cotl1/Cdc42ep4/Slit2/Inpp5j/Hcls1/Mapt/Cdh5/Tubb4a/Capzb/Tmod2/Bin1/Arpc1b/Clasp2/Gsn/Slc39a12/Carmil1/Cdc42ep3/Tppp/Eml2/Rhoa/Clip3/Vasp/Vill/Arpc5/Arpc4/Mapre1/Fmn1/Dbnl/Ssh2/Nckap1/Ccl24/Eps8/Cdc42ep5/Dbn1
GO:0030111	regulation of Wnt signaling pathway	304	0.364263	1.47053	0.000995643	0.00223615	0.000651024	3979	tags=31%, list=23%, signal=24%	Itga3/Src/Zeb2/Dkk3/Dab2/Apoe/Folr1/Emd/Kank1/Cav1/Sall1/Apcdd1/Rbpj/Nfkb1/Plpp3/Tmem88/Tlr2/Rspo1/Lrp1/Kpna1/Sulf1/Rnf213/Smad3/Tgfb1/Stk11/Mdfic/Wwtr1/Tmem64/Ccn4/Bambi/Dixdc1/Wnk1/Ube2b/Klf15/Nrarp/Trpm4/Ppm1n/Sox17/Prickle1/Sox7/Zfp703/Dkkl1/Fgfr2/Nkd1/Tax1bp3/Hic1/Scyl2/Psen1/Snx3/Wnt5a/Ptpru/Wnk2/Sox9/Fzd4/Csnk1e/Zranb1/App/Nkd2/Yap1/Csnk1d/Fgfr3/Nfatc4/Mbd2/Ctnnbip1/Tle1/Ptpro/Fzd7/Rnf43/W…
GO:2000779	regulation of double-strand break repair	106	-0.376457	-1.57656	0.00100526	0.00224969	0.000654964	4846	tags=43%, list=28%, signal=32%	Mgmt/Epc1/Fancb/Wdr48/Rpa2/Timeless/Kdm1a/Dmap1/Fh1/Brd8/Trrap/Kdm4d/Kat5/Setd2/Chek1/Rnf169/Parp3/Pml/Epc2/Pogz/Ruvbl1/Ercc6/Klhl15/Rif1/Slf2/Yeats4/Zfp365/Ogg1/Ruvbl2/Was/Kmt5b/Ube2v2/Ubqln4/Tex15/Ppp4r2/Pnkp/Pot1a/Actl6a/Rtel1/Recql5/Ppp4r3b/Terf2ip/Sirt7/Parp1/Zcwpw1/Setmar
GO:0006979	response to oxidative stress	383	0.348508	1.42137	0.00101278	0.00226249	0.00065869	3050	tags=24%, list=17%, signal=20%	Prdx6/Nr4a3/Gch1/Src/Hif1a/Nos3/Srxn1/Apoe/Apod/Uaca/Mt3/Cryab/Slc4a11/Ero1a/Trem2/Ptgs2/1600014C10Rik/Nfkb1/Hsph1/Atg7/Nr4a2/Plk3/Rnf112/Aif1/Hspb1/Axl/Glrx/Msrb3/Mmp2/Prdx5/Pcgf2/Rcan2/Pla2r1/Psap/Bnip3/Dapk1/Gpr37l1/Sod1/Diablo/Txn1/Hmox1/Adam9/Gab1/Gpx4/Ermp1/Epas1/Zc3h12a/Mapk3/Il6/Fancc/Nfe2l2/Stk24/Sod2/Zfp622/Pxdn/Mapt/Edn1/Ripk3/Atox1/Cd38/Cryaa/Psen1/Kdm6b/Gpx1/Prnp/Atp2a2/Stat6/Myef2/S…
GO:0110148	biomineralization	164	0.41007	1.56452	0.00102643	0.00228888	0.000666375	2867	tags=30%, list=16%, signal=25%	Tmem119/Hif1a/Nos3/Ecm1/Isg15/Kl/Adora1/Mgp/Srgn/Ptgs2/Ptn/Nt5e/Tbx1/Cebpb/Col1a2/Sbno2/Smad3/Tgfb1/Spp1/Adora2a/Atp2b2/Ccn1/Ltbp3/Gas6/Fam20c/Acvr2a/Bmpr2/Tent5a/Adrb2/Trpm4/Tcirg1/Mtss1/Ccr1/Fam20a/Tuft1/Fgfr2/Ifitm5/Bmp2k/Snx10/Tfip11/Sox9/Nell1/Atp2b1/Fgfr3/Wnt4/Ddr2/Mmp13/Lncpint/Wls
GO:0031570	DNA integrity checkpoint signaling	112	-0.376002	-1.60774	0.0010402	0.00231547	0.000674116	3723	tags=42%, list=21%, signal=33%	Rad1/Chek2/Atm/Xpc/Wdr76/Hinfp/Chek1/Topbp1/Mre11a/Pml/Nek1/Thoc5/Zfp830/Ccar2/Ercc6/Ints7/Atr/Cul4a/Atrip/Plk1/Fancd2/Gigyf2/Nae1/Etaa1/Ptpn11/Rnaseh2b/Brcc3/Ccng1/Cradd/Cdk5rap3/Prpf19/Eme1/Eme2/Abraxas1/Taok2/Cdc6/Rint1/Ddx39b/Dgkz/Mbd4/Casp2/Rad9b/Rbm38/Rad17/Trp53/Setmar/Usp28
GO:0016032	viral process	314	0.366445	1.4801	0.00104513	0.00232231	0.000676106	2201	tags=19%, list=13%, signal=17%	Nrp1/Tnf/Zbp1/Ccl8/Icam1/Apoe/Ccl12/Isg15/Stat1/Bst2/Itgav/Rsad2/Cav1/Hspa8/Ch25h/Oasl2/Cav2/Hacd3/Atg7/Bsg/Ctsb/Ctsl/Adarb1/Ifi204/Axl/Mdfic/Vps37b/Chmp4b/Parp10/Gas6/Hsp90ab1/Ifih1/N4bp1/Oas1a/Oasl1/Zc3hav1/Ifitm3/Itgb3/Oas1g/Trim30a/Csf1r/Zc3h12a/Isg20/Eif2d/Oas3/Oas2/Slc3a2/Ripk3/Ly6e/Nectin2/Rab7/4930486L24Rik/Trim12c/Pi4ka/Mcts1/Snx3/Smpd1/Siglec1/Arl8b/Lgals1/Gsn
GO:0051090	regulation of DNA-binding transcription factor activity	408	0.345623	1.4126	0.00106722	0.00236719	0.000689174	2851	tags=25%, list=16%, signal=21%	Tnf/Clu/Hspa1b/Irak2/Hspa1a/Icam1/Cx3cr1/Nfkbid/Cmklr1/Cx3cl1/Cav1/Nfkbib/Stat3/Traf1/Capn3/Plpp3/Nfkbia/Ifrd1/Igf1r/Nupr1/Csf3/Tlr2/Wwp2/Cd40/Tgfb1/Nlrp3/Foxj1/Bhlhe40/Parp10/Pim1/Gas6/Sumo1/Vegfa/Slco3a1/Jmy/Lrrfip2/Tnfsf11/Smad7/Aim2/Zic2/Arrb1/Lrp8/Hmox1/Il18rap/Trim30a/Zc3h12a/Mapk3/Flot2/Il6/Erc1/Ripk2/Nlrc5/Tlr9/Adcy1/Adam8/Hcls1/Edn1/Il5/Ripk3/Id1/Chp1/Cd40lg/Id2/Heyl/Neurod2/Il18r1/Acod1…
GO:0051403	stress-activated MAPK cascade	228	0.381067	1.49254	0.00108942	0.00241215	0.000702262	3885	tags=35%, list=22%, signal=27%	Gadd45b/Mapkapk2/Tnf/Dab2/Rap2a/Gadd45g/Sema4c/Traf4/Cryab/Trem2/Dusp16/Tnfrsf19/Ptger4/Map2k3/Traf1/Ccn2/Nfkb1/Hsph1/Hacd3/Igf1r/Mecom/Spag9/Lmnb1/Smad3/Mdfic/Slamf1/Vegfa/Dixdc1/Mapk8ip2/Trpv4/Tnfsf11/Il1a/Dusp15/Rell1/Zc3h12a/Mapk3/Ripk2/Fas/Tpd52l1/Zfp622/Grik2/Dnaja1/Wnt5a/Sirpa/Mapk9/Zfp36l1/App/Cdc42/Mapk10/Fgfr3/Flt4/Il1b/Traf6/Xdh/Ulk4/Hmgcr/Per1/Fcgr2b/Sash1/Map3k5/Tgfb2/Cops5/Naip2/Dab…
GO:0008585	female gonad development	101	0.462723	1.66482	0.00110668	0.00244603	0.000712126	1639	tags=25%, list=9%, signal=23%	Src/Nos3/Serpine1/Bcl2l1/Ptger4/Nr2f2/Kitl/Nupr1/Foxc1/Cebpb/Nrip1/Mmp2/Vegfa/Rac1/Arrb1/Sod1/Pla2g4a/Ermp1/Fancf/Ubb/Stat5a/Runx1/Ahr/Col9a3/Inhba
GO:0061448	connective tissue development	260	0.379189	1.50998	0.00111708	0.00246033	0.000716291	3409	tags=30%, list=20%, signal=25%	Hif1a/Ecm1/Rasal2/Bgn/Mgp/Ccn2/Il17f/Trps1/Creb5/Por/Col3a1/Sulf1/Smad3/Nfib/Cfh/Tgfb1/Sh3pxd2b/Plaat3/Ccn1/Ltbp3/Ccn4/Hoxd3/Pdgfb/Csf1/Ap1s2/C3ar1/Runx3/Trpv4/Smad7/Ctsk/Msx1/Smad9/Thbs1/Serpinh1/Bmpr2/Mustn1/Itgb3/Maf/Arid5a/Chsy1/Zbtb16/Mapk3/Trpm4/Ubb/Chst11/Lmna/Slc39a14/Runx1/Rorc/Edn1/Runx2/Mex3c/Id2/Rarb/Slc25a25/Wnt5a/Sox9/Rela/Ghrl/Sptlc2/Id4/Fgfr3/Hspg2/Pdgfrb/Col11a1/Mmp13/Lncpint/Frz…
GO:0051258	protein polymerization	259	0.377976	1.50523	0.00111708	0.00246033	0.000716291	3148	tags=27%, list=18%, signal=23%	Hspa1b/Hspa1a/Icam1/Capg/Fam107a/Kank1/Cav1/Cyfip1/Map1b/Fes/Hsp90aa1/Ppp1r9a/Csf3/Tlr2/Arpc3/Ndel1/Aif1/Kank3/Eln/Chmp4b/Esam/Nefl/Capza2/Diaph1/Baiap2/Rac1/Trpv4/Tmsb4x/Arf6/Dctn1/Arpc2/Sgk1/Cotl1/Gpx4/Cdc42ep4/Slit2/Mtss1/Inpp5j/Hcls1/Mapt/Ube2s/Cdh5/Tubb4a/Capzb/Tmod2/Bin1/Arpc1b/Clasp2/Pstpip1/Gsn/Slc39a12/Carmil1/Cdc42ep3/Tppp/Csnk1d/Diaph2/Eml2/Rhoa/Clip3/Vasp/Msrb1/Vill/Micall2/Arpc5/Arpc…
GO:0014812	muscle cell migration	111	0.442707	1.60151	0.00112227	0.00246309	0.000717093	3218	tags=32%, list=18%, signal=27%	Nr4a3/Src/Vtn/Pdgfa/Serpine1/Parva/Gna13/Ptger4/Plat/Lrp1/Aif1/Tafa5/Ccn4/Pdgfb/Pde4d/Plau/Tmsb4x/Arpc2/Itgb3/Nfe2l2/Ndrg4/Slit2/Igfbp5/S100a11/Igfbp3/Ace/P2ry6/Rhoa/Pdgfrb/Ddr2/Arpc5/Sorl1/Plekho1/Dock4/Pdgfd/Plxna1
GO:0006275	regulation of DNA replication	133	-0.355361	-1.57314	0.00112084	0.00246309	0.000717093	4106	tags=41%, list=24%, signal=32%	Pole3/Smc3/Smarcal1/Rbbp6/Esco2/Jade3/Ssbp1/Terf1/Ino80/Nucks1/Kctd13/Lig3/Pds5a/Jun/Wrnip1/Endog/Ciz1/Ttf1/Zfp830/Zmpste24/Ccdc88a/Brpf3/Aicda/Chtf8/Ruvbl1/Tspyl2/Atr/Orc3/Stoml2/Obi1/Ruvbl2/Wiz/Mapk8/Jade2/Ing5/Cdan1/Pcna/Dscc1/Dhx9/Esco1/Jade1/Fbxo5/Zranb3/Cdk2/E2f8/Actl6a/Kat7/Bcar3/Actr8/Orc5/Rad17/Lpin1/Trp53/Zbtb38/Nuggc
GO:0090277	positive regulation of peptide hormone secretion	104	0.462112	1.66261	0.00117013	0.00256147	0.000745735	3313	tags=34%, list=19%, signal=27%	Hif1a/Camk2n1/Nnat/Ecrg4/Ptger4/Lif/Myrip/Atg7/Lrp1/Glrx/Rac1/Gabbr1/Tnfsf11/Arrb1/Rab8b/Trpm4/Glul/Irs2/Cd38/Gpr68/Doc2b/Acsl4/Sri/Irs1/Ghrl/Pax6/Glp1r/Gper1/Ano1/Stx4a/Pex5l/Nadk/Jak2/Abat/Vsnl1
GO:0030048	actin filament-based movement	120	0.440175	1.6123	0.00117119	0.00256147	0.000745735	3375	tags=38%, list=19%, signal=30%	Myo1e/Atp1a2/Adora1/Parva/Cav1/Pde4b/Myo1b/Fnbp1l/Scn1b/Myrip/Ryr2/Fxyd1/Cacna2d1/Nos1/Ank2/Sumo1/Pde4d/Acta2/Myh14/Cacna1g/Trpm4/Myo1g/Myo7a/Tnnc1/Limch1/Kcna5/Myo5c/Atp2a2/Bin1/Adrb1/Sri/Gsn/Snta1/Kcnd3/Pard3/Kcne2/Rnf207/Actn4/Frmd6/Emp2/Myo5b/Abcc9/Hcn4/Scn1a/Dbn1
GO:0062207	regulation of pattern recognition receptor signaling pathway	100	0.458802	1.64646	0.00118555	0.00258421	0.000752355	3643	tags=35%, list=21%, signal=28%	Slc15a3/Hspa1b/Hspa1a/Dhx58/Rsad2/Cav1/Trem2/Tlr2/Irf7/Ptprs/Rtn4/Irf1/Ninj1/Arf6/Oasl1/Zc3hav1/Trim30a/Smpdl3b/Tlr9/Wdfy1/Acod1/Irak3/Nop53/Pik3ap1/App/Nr1h3/Ifi35/Flot1/Cyba/Slc15a2/Dab2ip/Mfhas1/Ptgs2os/Tlr4/Nod2
GO:0071772	response to BMP	160	0.408358	1.55709	0.00118779	0.00258421	0.000752355	2633	tags=24%, list=15%, signal=21%	Itga3/Cav1/Tgfb3/Rbpj/Smad6/Ski/Skil/Sulf1/Smad3/Tgfb1/Ccn1/Acvr2a/Bambi/Chrd/Eng/Kcp/Smad7/Msx1/Smad9/Bmpr2/Nbl1/Mapk3/Fstl1/Tmem100/Notch2/Id1/Cdh5/Runx2/Heyl/Scube3/Htra3/Wnt5a/Hivep1/Kcnd3/Gdf15/Kdr/Vsir/Zfp423/Smurf1
GO:0071773	cellular response to BMP stimulus	160	0.408358	1.55709	0.00118779	0.00258421	0.000752355	2633	tags=24%, list=15%, signal=21%	Itga3/Cav1/Tgfb3/Rbpj/Smad6/Ski/Skil/Sulf1/Smad3/Tgfb1/Ccn1/Acvr2a/Bambi/Chrd/Eng/Kcp/Smad7/Msx1/Smad9/Bmpr2/Nbl1/Mapk3/Fstl1/Tmem100/Notch2/Id1/Cdh5/Runx2/Heyl/Scube3/Htra3/Wnt5a/Hivep1/Kcnd3/Gdf15/Kdr/Vsir/Zfp423/Smurf1
GO:0009636	response to toxic substance	113	0.440052	1.59573	0.0012262	0.00266196	0.000774992	4880	tags=46%, list=28%, signal=33%	Prdx6/Gch1/Hif1a/Nos3/Mt3/Scn1b/Nupr1/Ppp1r9a/Nr4a2/Slc22a8/Pim1/Gria1/Ass1/Sod1/Oscp1/Mapk3/Fancc/Nfe2l2/Fas/Slc6a1/Ahr/Sod2/Mt1/Gpx1/Abcg2/Arnt2/Slc7a11/Akr1a1/Slc23a1/Scn3a/Slc30a1/Fbln5/Prdx2/Inmt/Gabrb1/Eif2ak2/Gstm5/Bak1/Scn8a/Htr1b/Esd/Sod3/Gucy2c/Slc30a10/Ddc/Glyat/Cyp1b1/Oprd1/Adh4/Mtarc1/Scn2b/Prdx1
GO:0002696	positive regulation of leukocyte activation	340	0.357619	1.45183	0.00122778	0.00266196	0.000774992	2864	tags=31%, list=16%, signal=26%	Cdkn1a/Nr4a3/Cd83/Tnfsf9/Il4ra/Icos/Il2ra/Il12rb1/Igfbp2/Nfkbid/Cav1/Trem2/Mmp14/Hsp90aa1/Inpp5d/Hsph1/Ephb4/Ccr2/Ccl2/Cd40/Zap70/Stxbp1/Aif1/Axl/Tgfb1/Nlrp3/Il13/Slamf1/Gas6/Irf1/Cd274/Lamp1/B2m/Runx3/Jak3/Tnfsf11/Ctsc/Il1a/Cebpa/Thbs1/Clec7a/Il2rg/Cd80/Cd47/Pla2g4a/Thy1/Zbtb16/Ephb2/Flot2/Hmces/Il6/Nfatc2/Ripk2/Mif/Lgals9/Tlr9/Itpkb/Ccdc88b/Stat5a/Runx1/Cd86/Adam8/Il12b/Irs2/Gm12169/Adora2b/Il2…
GO:0043547	positive regulation of GTPase activity	246	0.380901	1.5036	0.00123328	0.00266927	0.000777119	2985	tags=30%, list=17%, signal=25%	Ccl8/Ccl17/Icam1/Ccl12/Rgs16/Ccl4/Cx3cl1/Ccl1/Arhgef15/Cav2/Ccl20/Rgs1/Tbc1d9b/Ccl2/Ndel1/Rhog/Snx18/Cd40/Ccl7/Rgs4/Fermt2/Ccl3/Foxj1/Picalm/Ric1/Gnao1/Rasgrf1/Coro1c/Sgsm1/Gpr65/Arhgap29/C9orf72/Arhgef10/Thy1/Rasgef1b/Sipa1l1/F2r/Epha2/Amph/Rgs10/Ccl9/Rgs8/Arhgap35/Ngef/Chn1/Abr/F11r/Bcr/Ccl6/Tax1bp3/Iqsec3/Rgs6/Mtss2/Cxcl13/Bin1/Wnt5a/Adrb1/Arhgef19/Garnl3/Ccl22/Sema4d/Rgl1/Asap3/Wnt4/S100a10/A…
GO:0045444	fat cell differentiation	243	0.374812	1.48049	0.00124979	0.00270033	0.000786161	2647	tags=25%, list=15%, signal=22%	Nr4a3/Adgrf5/Cmklr1/Ero1a/Rora/Rgs2/Cds1/Ptgs2/Ffar2/Nr4a2/Cebpb/Smad6/Mecom/Creb5/Cntn2/Smad3/Tgfb1/Fermt2/Sh3pxd2b/Wwtr1/Pim1/Tmem64/Ccn4/Vegfa/Ap1s2/Plac8/Trpv4/Bnip3/Cebpa/Lpl/Adrb2/Zc3h12a/Zbtb16/Trpm4/Htr2c/Zfp385a/Lama4/Metrnl/Sod2/Rorc/Dkkl1/Mex3c/Id2/Fabp3/Ccnd1/Nr4a1/Dysf/Opa3/Gpx1/Wnt5a/Adrb1/Zfp36l1/Sirt2/Yap1/Gper1/Id4/Noct/Jag1/Sh2b2/Psmb8/Clip3
GO:0031333	negative regulation of protein-containing complex assembly	146	0.429	1.61935	0.00128233	0.00276584	0.000805235	3064	tags=30%, list=18%, signal=25%	Ldlrad4/Pmepa1/Src/Clu/Capg/Cryab/Kank1/Trem2/Ptger4/Tlr2/Smad6/Stxbp1/Kank3/Trim9/Capza2/Tmsb4x/Arpc2/Sgk1/Trim30a/Slit2/Inpp5j/Cdh5/Tubb4a/Ulk1/Prkcz/Capzb/Tmod2/Tfip11/Nop53/Sox9/Gsn/Carmil1/Sirt2/Cdc42/Eml2/Ctnnbip1/Clip3/Vill/Raf1/Mapre1/Lamp2/Sorl1/Thra/Ssh2
GO:0002764	immune response-regulating signaling pathway	354	0.351581	1.42938	0.00130763	0.00281558	0.000819714	2726	tags=26%, list=16%, signal=22%	Mapkapk3/Igtp/Slc15a3/Mapkapk2/Nr4a3/Bcl2a1d/Hspa1b/Irak2/Hspa1a/Lgals3/Dhx58/Rsad2/Nfkbid/Cmklr1/Irgm1/Cav1/Trem2/Pde4b/Ffar2/Nfkbia/Tlr2/Casp1/Rabgef1/Ctsh/Cd40/Zap70/Irf7/Cd14/Lpxn/Stk11/Cacnb3/Ptprs/Rtn4/Pde4d/Ifih1/Bcar1/Irf1/C3ar1/Oas1a/Wnk1/Ninj1/Lrrfip2/Rftn1/Tnip1/Arf6/Laptm5/Oasl1/Zc3hav1/Cd47/Tnip3/Oas1g/Trim30a/Thy1/Zc3h12a/Nfatc2/Smpdl3b/Oas3/Ripk2/Myo1g/Lgals9/Tlr9/Wdfy1/Cd86/Cd180/…
GO:0030705	cytoskeleton-dependent intracellular transport	196	0.397028	1.54357	0.001346	0.00289321	0.000842316	3855	tags=35%, list=22%, signal=27%	Hif1a/Kif1a/Myo1e/Map1b/Map1a/Hspa8/Myo1b/Fnbp1l/Myrip/Ndel1/Nefm/Hspb1/Uchl1/Stk11/Trim46/Caly/Dst/Lca5l/Klc1/Nefl/Ap3s1/Lamp1/Sod1/Syt4/Flot2/Ssx2ip/Ubb/Myo1g/Ccdc88b/Tanc2/Mapt/Myo7a/Myo5c/Prkcz/Ppfia2/Arl8b/Ap3b2/Ift57/App/Cdc42/Hook2/Ift74/Dtnbp1/Bicdl2/Clip3/Kif5a/Kif1b/Kif5c/Stau1/Bloc1s3/Ift22/Actn4/Arhgap21/Dync1i1/Bloc1s1/Trak1/Myo5b/Kif3a/Tub/Ift172/Pafah1b1/Bloc1s4/Madd/Map2k1/Wasf1/K…
GO:0061458	reproductive system development	409	0.344025	1.40577	0.0013624	0.00292342	0.000851113	2583	tags=22%, list=15%, signal=19%	Src/Serpinb6a/Hif1a/Nos3/Icam1/Csf2/Itgav/Serpine1/Bcl2l1/Rbpj/Ptger4/Junb/Ptgs2/Lif/Nr2f2/Foxf2/Kitl/Ptn/Igf1r/Nupr1/Vwf/Foxc1/Cebpb/Nrip1/Etnk2/Ctsb/Ctsl/Cd44/Sulf1/Socs3/Axl/Stk11/Ccn1/Mmp2/Hsp90ab1/Pdgfb/Acvr2a/Vegfa/Fem1b/Dnajb6/Adgrg1/Rac1/Psap/Il1a/Cebpa/Arrb1/Sod1/Chd7/Bmpr2/Gab1/Pla2g4a/Ermp1/Epas1/Fancf/Mapk3/Bik/Ubb/Vash1/Stat5a/Runx1/Ahr/Notch2/Col9a3/Inhba/H3f3b/Fgfr2/Syna/Serpine2/I…
GO:0009185	ribonucleoside diphosphate metabolic process	102	0.435953	1.56876	0.00136619	0.00292656	0.000852025	1490	tags=25%, list=9%, signal=23%	Pkm/Hif1a/Pfkp/Tpi1/Aldoa/Hk2/Stat3/Gapdh/Nt5e/Nupr1/Ak1/Ier3/Gpi1/Mlxipl/Eno1/Slc2a6/Mtch2/Ddit4/Aldoc/Pfkl/Pgk1/Pgam1/Eno2/Nudt18/Ak2
GO:0016485	protein processing	232	0.384345	1.5098	0.0013722	0.00293439	0.000854306	2831	tags=25%, list=16%, signal=21%	Pcsk2/Src/Ctla2a/Serpine1/Srgn/Cpxm2/Ece1/Cpd/Mmp14/Ctss/Furin/Lgmn/Pcsk1n/Plat/Casp1/Ctsl/Ctsh/Ifi204/Cntn2/Ctsz/Tmem98/F7/Plau/Adam19/Eno1/Thbs1/Adam9/Il1r2/Pgk1/Mafb/Apaf1/Ripk2/Ppp1r15a/Cpm/Myrf/Casp4/Serpine2/Hgfac/Aph1c/C1ra/Psen1/4930486L24Rik/Adam17/Gsn/Cst7/F10/Nkd2/Casp12/Vsir/Cpe/Adam10/Cpn1/S100a10/Fadd/Hpse/Casp8/Tmem59
GO:2001020	regulation of response to DNA damage stimulus	253	-0.293759	-1.39537	0.00146912	0.0031363	0.000913088	3722	tags=33%, list=21%, signal=27%	Trrap/Chek2/Xrcc1/Ino80/Atm/Sirt1/Casp9/Rnf168/Kdm4d/Wdr76/Ccdc117/Kat5/Setd2/Chek1/Rnf169/Nacc2/Nsmce4a/Ercc4/Parp3/Wrnip1/Pml/Endog/Epc2/Pogz/Nek1/Thoc5/Ankle1/Zmpste24/Ccar2/Cbx8/Ruvbl1/Ercc6/Klhl15/Atr/Cul4a/Rif1/Slf2/Bcl2l12/Eya3/Yeats4/Zfp365/Ogg1/Ruvbl2/Tigar/Kmt5a/Eef1e1/Was/Kmt5b/Ube2v2/Trim28/Ubqln4/Etaa1/Pcna/Fam168a/Suv39h1/Rnaseh2b/Dhx9/Nsmce1/Trp73/Bclaf1/Tex15/Ppp4r2/Brcc3/Pnkp/Pot…
GO:0002695	negative regulation of leukocyte activation	185	0.390313	1.50923	0.00147959	0.00315326	0.000918026	2479	tags=30%, list=14%, signal=26%	Il4ra/Adgrf5/Fgl2/Lgals3/Il2ra/Arg1/Nfkbid/Cx3cl1/Inpp5d/Grn/Samsn1/Ccr2/Cebpb/Rabgef1/Prkar1a/Hspb1/Gpnmb/Lst1/Cd44/Axl/Tgfb1/Adora2a/Foxj1/Clnk/Foxf1/Irf1/Cd274/Cnr1/Runx3/Jak3/Smad7/Nrarp/Laptm5/Hmox1/Cd80/Ndfip1/Zc3h12a/Fas/Lgals9/Runx1/Cd86/Tyrobp/Abr/Bcr/Id2/Lrfn5/Mertk/Prnp/Tnfrsf21/Sdc4/Cst7/Hlx/Gper1/Vsir/Cd37/Havcr2
GO:0002761	regulation of myeloid leukocyte differentiation	125	0.42941	1.58662	0.00156515	0.00332994	0.000969465	2609	tags=36%, list=15%, signal=31%	Tnf/Il17a/Cd101/C1qc/Trem2/Fes/Lif/Inpp5d/Kitl/Cebpb/Il34/Tgfb1/Cdk6/Ccl3/Tmem64/Csf1/Dcstamp/Ubash3b/Ninj1/Tnfsf11/Tob2/Calca/Itgb3/Ndfip1/Mafb/Csf1r/Gpr137b/Stat5a/Runx1/Adam8/Il12b/Notch2/Ccr1/Hcls1/Il5/Tyrobp/Id2/Gpr68/Rbp1/Zfp36l1/Zbtb46/Fgfr3/Traf6/Ctnnbip1/Fadd
GO:0006941	striated muscle contraction	160	0.403941	1.54024	0.001573	0.00334096	0.000972674	3539	tags=35%, list=20%, signal=28%	Atp1a2/Aldoa/Adora1/Cav1/Pde4b/Rgs2/Map2k3/Ccn2/Scn1b/Ryr2/Fxyd1/Homer1/Cacna2d1/Nos1/Ank2/Chrne/Sumo1/Pde4d/Trpv4/Myh14/Smad7/Cacna1g/Atp1a3/Adrb2/Zc3h12a/Trpm4/Calm1/Fkbp1b/Tnnc1/Kcna5/Nr4a1/Tnni3/Atp2a2/Bin1/Adrb1/Sri/Gsn/Chga/Slc9a1/Snta1/Kcnd3/Calm3/Kcne2/Atp2a1/Rnf207/Cxcr4/Bscl2/Abcc9/Jsrp1/Ppp1r13l/Hcn4/Scn1a/Arg2/Aldoart1/Agrn/P2rx4
GO:0009746	response to hexose	168	0.403967	1.55307	0.0015761	0.00334187	0.000972936	3206	tags=29%, list=18%, signal=24%	Hif1a/Icam1/Rasal2/Camk2n1/Nnat/Igf1r/Atg7/Pim3/Nrxn1/Lrp1/Ern1/Mlxipl/Gas6/Rac1/Pfkl/Arrb1/Thbs1/Ptprn2/Slc2a5/Adcy5/Trpm4/Sidt2/Glul/Slc39a14/Rab34/Rab11fip5/Fkbp1b/Irs2/Ppp2ca/Gpx1/Gpr68/Sri/Ghrl/Glp1r/Gper1/Epha5/Ano1/Pdk3/Hmgcr/Hmgn3/Stx4a/Vcam1/Ptpmt1/Eif2b3/Raf1/Nadk/Ppp3ca/Myt1
GO:0007043	cell-cell junction assembly	129	0.433351	1.60952	0.00159992	0.00338663	0.000985967	2949	tags=31%, list=17%, signal=26%	Cldn5/Tnf/Il17a/Ramp2/Pmp22/Cav1/Ocln/Nfasc/Ctnna1/Tjp1/Fscn1/Mpdz/Esam/Rhoc/Cldn11/Cldn2/Trpv4/Gjc1/Smad7/Ephb2/Cd9/Epb41l3/Wdr1/Epha2/Zfp703/Cdh5/F11r/Ugt8a/Cdh22/Ace/Rab13/Pard3/Il1b/Lsr/Rhoa/Cdh10/Ptpro/Actn4/Micall2/Nphp4
GO:0002706	regulation of lymphocyte mediated immunity	189	0.394927	1.53048	0.00166279	0.00350783	0.00102126	2609	tags=31%, list=15%, signal=26%	Tnf/Tnfrsf1b/Fcgr1/Arg1/Rsad2/H2-D1/H2-Q6/Trem2/Hspa8/H2-K1/H2-Q7/Lta/Ccr2/Serpinb9/H2-Q4/Cd40/Il1r1/Tgfb1/Nlrp3/Foxj1/H2-T23/Tap1/Slamf1/Clnk/H2-T22/Lamp1/B2m/Smad7/Il18rap/Ndfip1/Arid5a/Hmces/H2-M3/Trpm4/Il6/Lgals9/Stat5a/Ahr/Il12b/Pvr/Nsd2/Fcgr3/Ripk3/Klrb1b/Hspd1/Il18r1/Zbtb1/Nectin2/Fcer1g/Prkcz/Stat6/Tap2/Vsir/Havcr2/Il1b/Traf6/Igf2/Fadd
GO:0051251	positive regulation of lymphocyte activation	280	0.362253	1.45209	0.00166125	0.00350783	0.00102126	3937	tags=40%, list=23%, signal=31%	Cdkn1a/Cd83/Tnfsf9/Il4ra/Icos/Il2ra/Il12rb1/Igfbp2/Nfkbid/Cav1/Mmp14/Hsp90aa1/Inpp5d/Hsph1/Ephb4/Ccr2/Ccl2/Cd40/Zap70/Aif1/Axl/Tgfb1/Nlrp3/Il13/Slamf1/Gas6/Irf1/Cd274/Lamp1/B2m/Runx3/Jak3/Tnfsf11/Il1a/Clec7a/Il2rg/Cd80/Cd47/Thy1/Zbtb16/Ephb2/Flot2/Hmces/Il6/Nfatc2/Ripk2/Mif/Lgals9/Tlr9/Itpkb/Ccdc88b/Stat5a/Runx1/Cd86/Adam8/Il12b/Irs2/Il23r/Nsd2/Il5/Tyrobp/H2-DMa/Cd38/Cd40lg/Hspd1/Zbtb1/Prkcz/Stat…
GO:0000724	double-strand break repair via homologous recombination	154	-0.333958	-1.50155	0.00167799	0.00353395	0.00102886	4749	tags=44%, list=27%, signal=32%	Epc1/Fancb/Wdr48/Mcm4/Slx1b/Gen1/Mcm3/Nipbl/Rpa2/Timeless/Rpa3/Kdm1a/Sfr1/Dmap1/H2ax/Inip/Mcm8/Hus1/Brd8/Poll/Trrap/Mms22l/Xrcc1/Ino80/Atm/Nucks1/Kdm4d/Kat5/Rad21/Setd2/Chek1/Mcmdc2/Mre11a/Ercc4/Helq/Recql/Epc2/Pogz/Palb2/Rnf138/Ints3/Mcm7/Mcm9/Ruvbl1/Ercc6/Klhl15/Rif1/Yeats4/Exd2/Zfp365/Ruvbl2/Was/Rev3l/Ercc5/Ubqln4/Nsmce1/Tex15/Smc6/Ppp4r2/Mcm5/Actl6a/Rtel1/Recql5/Terf2ip/Slx4/Rec8/Parp1
GO:0098659	inorganic cation import across plasma membrane	104	0.454546	1.63539	0.0016927	0.00354702	0.00103266	4000	tags=40%, list=23%, signal=31%	Ramp3/Atp1a2/Slc9a5/Slc8a2/Hcn2/Slc39a4/Cacna1b/Kcnj9/Nalf1/Wnk1/Trpv4/Kcnj10/Atp1a3/Kcnj13/Adrb2/Trpm4/Slc12a8/Trpv2/Slc39a14/Slc6a1/Kcnj4/Prnp/Adrb1/Wnk2/Slc39a12/Slc9a1/Kcnd3/Slc24a2/Kcne2/Iscu/Slc30a1/Kcnk5/Abcc9/Cacna1f/Hcn4/Slc12a5/Nalf2/Slc8a1/Kcnq1/Kcnj6/Cacna1c/Steap2
GO:0099587	inorganic ion import across plasma membrane	104	0.454546	1.63539	0.0016927	0.00354702	0.00103266	4000	tags=40%, list=23%, signal=31%	Ramp3/Atp1a2/Slc9a5/Slc8a2/Hcn2/Slc39a4/Cacna1b/Kcnj9/Nalf1/Wnk1/Trpv4/Kcnj10/Atp1a3/Kcnj13/Adrb2/Trpm4/Slc12a8/Trpv2/Slc39a14/Slc6a1/Kcnj4/Prnp/Adrb1/Wnk2/Slc39a12/Slc9a1/Kcnd3/Slc24a2/Kcne2/Iscu/Slc30a1/Kcnk5/Abcc9/Cacna1f/Hcn4/Slc12a5/Nalf2/Slc8a1/Kcnq1/Kcnj6/Cacna1c/Steap2
GO:0043488	regulation of mRNA stability	148	-0.341836	-1.53187	0.00169118	0.00354702	0.00103266	3874	tags=39%, list=22%, signal=30%	Brf1/Boll/Cnot1/Taf15/Fto/Pnldc1/Mtor/Tut7/Upf1/Mettl14/Pan3/Rc3h2/Celf1/Zfp36l2/Tent4b/Exosc2/Tent5d/Pan2/Mettl3/Hnrnpr/Myd88/Exosc9/Pnpt1/Tbrg4/Gigyf2/Fastk/Angel2/Cpeb3/Fastkd2/Nanos2/Pcid2/Dhx9/Eif4enif1/Tardbp/Cnot8/Khsrp/Dicer1/Fastkd3/Dcp1a/Rida/Cnot3/Fastkd1/Dcp1b/Mettl16/Rock2/Ikbke/Nanos1/Tnrc6a/Pabpc4/Traf3ip2/Tirap/Traf5/Rbm38/Rbm10/Tent5c/Zc3h12d/Axin2
GO:0032602	chemokine production	108	0.441472	1.59672	0.0016966	0.00354923	0.00103331	2518	tags=31%, list=14%, signal=26%	Tnf/Il4ra/Il17a/Ackr1/Apod/Trem2/Ffar2/Il17f/Tlr2/Lrp1/Aif1/Ccn1/Oas1a/Trpv4/Il1a/Lpl/Oas1g/Csf1r/Il6/Oas3/Ripk2/Mif/Epha2/Lgals9/Tlr9/Adora2b/Adam17/Wnt5a/Sirpa/Mapk9/App/Havcr2/Il1b
GO:0050714	positive regulation of protein secretion	143	0.421882	1.58566	0.00170778	0.00356666	0.00103838	3313	tags=35%, list=19%, signal=29%	Hif1a/Camk2n1/Nnat/Tgfb3/Trem2/Ptger4/Myrip/Atg7/Tlr2/Bsg/Lrp1/Tgfb1/Glrx/Adora2a/Il13/Rac1/Il1a/Arf6/Arrb1/Apbb1/Adam9/Trpm4/Glul/Ptpn23/Rab34/Ang/Irs2/Frmd4a/Pard6a/Cd38/Stxbp5l/Gpr68/Adrb1/Doc2b/Acsl4/Sri/Ghrl/Hcar2/Glp1r/Gper1/Ano1/Mmp13/Stx4a/Wls/Nadk/Arf1/Tgfb2/Jak2/Abat/Vsnl1
GO:1900180	regulation of protein localization to nucleus	140	0.426107	1.5975	0.00172953	0.00360608	0.00104986	2528	tags=26%, list=14%, signal=23%	Src/Apod/Uaca/Zic1/Gbp4/Tek/Ptgs2/Lif/Tnfrsf1a/Ctnna1/Cav2/Bag3/Tgfb1/Stk11/Mdfic/Fermt2/Parp9/Wwtr1/Hsp90ab1/Sumo1/Tmem98/Cabp1/Dclk1/Zc3h12a/Il6/Glul/Lmna/Hcls1/Chp1/Ppp2ca/Psen1/Efcab7/App/Yap1/Gper1/Prkd1/Ngfr
GO:0000725	recombinational repair	156	-0.332817	-1.5076	0.00175809	0.00365951	0.00106541	4749	tags=43%, list=27%, signal=32%	Epc1/Fancb/Wdr48/Mcm4/Slx1b/Gen1/Mcm3/Nipbl/Rpa2/Timeless/Rpa3/Kdm1a/Sfr1/Dmap1/H2ax/Inip/Mcm8/Hus1/Brd8/Poll/Trrap/Mms22l/Xrcc1/Ino80/Atm/Nucks1/Kdm4d/Kat5/Rad21/Setd2/Chek1/Mcmdc2/Mre11a/Ercc4/Helq/Recql/Epc2/Pogz/Palb2/Rnf138/Ints3/Mcm7/Mcm9/Ruvbl1/Ercc6/Klhl15/Rif1/Yeats4/Exd2/Zfp365/Ruvbl2/Was/Rev3l/Ercc5/Ubqln4/Nsmce1/Tex15/Smc6/Ppp4r2/Mcm5/Actl6a/Rtel1/Recql5/Terf2ip/Slx4/Rec8/Parp1
GO:0009749	response to glucose	166	0.400916	1.53497	0.00181474	0.00377116	0.00109792	3313	tags=29%, list=19%, signal=24%	Hif1a/Icam1/Rasal2/Camk2n1/Nnat/Igf1r/Atg7/Pim3/Nrxn1/Lrp1/Ern1/Mlxipl/Gas6/Rac1/Pfkl/Arrb1/Thbs1/Ptprn2/Adcy5/Trpm4/Sidt2/Glul/Slc39a14/Rab34/Rab11fip5/Fkbp1b/Irs2/Ppp2ca/Gpx1/Gpr68/Sri/Ghrl/Glp1r/Gper1/Epha5/Ano1/Pdk3/Hmgcr/Hmgn3/Stx4a/Vcam1/Ptpmt1/Eif2b3/Raf1/Nadk/Ppp3ca/Myt1/Vsnl1
GO:0001837	epithelial to mesenchymal transition	147	0.412924	1.55708	0.00186858	0.00387661	0.00112862	2518	tags=30%, list=14%, signal=26%	Ldlrad4/Hif1a/Dab2/Tgfb3/Rbpj/Epha4/Foxc1/Fam83d/Mark1/Smad3/Tgfb1/Fermt2/Efna1/Wwtr1/Gcnt2/Rtn4/Vegfa/Bambi/Pdcd6/Chrd/Eng/Smad7/Adam15/Msx1/Il6/Spry1/Tmem100/Edn1/Zfp703/Vasn/Ppp2ca/Fgfr2/Spred1/Heyl/Phldb1/Phldb2/Clasp2/Wnt5a/Sox9/Adipor1/Tbx3/Sdcbp/Jag1/Il1b
GO:0046928	regulation of neurotransmitter secretion	112	0.435976	1.58016	0.00189422	0.00392329	0.00114221	2892	tags=32%, list=17%, signal=27%	Bcl2l1/Ptger4/Ntrk2/Ppp1r9a/Nrxn3/Cplx1/Stxbp1/Ncs1/Adora2a/Cacna1b/Stx1b/Unc13a/Apba2/Rims1/Syt4/Adrb2/Htr2c/Adcy1/Syp/Kmo/Adora2b/Kcnh1/Stxbp5l/Atp2a2/Nlgn1/Ppfia2/Braf/Rims2/Syt12/Dtnbp1/Slc4a8/Sncaip/Rap1b/Slc30a1/Cplx2/Kcnc4
GO:2000027	regulation of animal organ morphogenesis	114	0.435841	1.58642	0.001932	0.00399493	0.00116307	2643	tags=24%, list=15%, signal=20%	Tnf/Dab2/Pdgfa/Cd34/Sall1/Apcdd1/Rbpj/Tbx1/Sulf1/Tgfb1/Vegfa/Csf1/Rac1/Msx1/Spry1/Edn1/Runx2/Tacstd2/Nkd1/Wnt5a/Sox9/Ahi1/Fzd2/Ar/Ngfr/Wnt4/Robo2
GO:0043583	ear development	219	0.385209	1.50664	0.00195117	0.00402791	0.00117267	4052	tags=34%, list=23%, signal=27%	Mapkapk2/Nr4a3/Ece1/Rbpj/H2-K1/Igfbp7/Plppr4/Ttc39c/C1qb/Shroom2/Epha4/Tbx1/Ifi204/H2-T23/Lin7a/Atp2b2/Rac1/Psap/Msx1/Cebpa/Sod1/Chd7/Cxcl14/Hpca/Maf/Mafb/Ephb2/Mapk3/Slc4a7/Pdzd7/Kcnma1/Edn1/Myo7a/Abr/Fgfr2/H2-DMa/Bcr/Otx2/Tprn/Wnt5a/Sdc4/Sox9/Ahi1/Naglu/Tbx3/Adam10/Fzd2/Fgfr3/Jag1/Col11a1/Gabrb2/Wdpcp/Frzb/Tsku/Tgfb2/Kif3a/Frem2/Gli2/Myo3b/Sox2/Pjvk/Zeb1/Sobp/Pafah1b1/Prrx1/Gas1/Stra6/Fgfr1/Kcn…
GO:0045739	positive regulation of DNA repair	108	-0.35806	-1.51004	0.00196746	0.00405484	0.00118051	5565	tags=52%, list=32%, signal=36%	Khdc3/Arid2/Ercc8/Mrgbp/Nfrkb/Prkdc/Eya1/Tfpt/Wrap53/Hmgb1/Shld2/Mgmt/Epc1/Fancb/Wdr48/Ino80c/Timeless/Dmap1/Fh1/Brd8/Trrap/Xrcc1/Ino80/Sirt1/Rnf168/Kdm4d/Ccdc117/Kat5/Parp3/Epc2/Pogz/Cbx8/Ruvbl1/Ercc6/Rif1/Slf2/Eya3/Yeats4/Ruvbl2/Tigar/Was/Kmt5b/Ube2v2/Trim28/Pcna/Fam168a/Dhx9/Brcc3/Pnkp/Actl6a/Abraxas1/Actr8/Parp1/Zcwpw1/Setmar/Hdac10
GO:0051648	vesicle localization	187	0.389413	1.50482	0.0020509	0.00421986	0.00122855	3693	tags=35%, list=21%, signal=28%	Kif1a/Myo1e/Bcl2l1/Mlph/Myo1b/Fnbp1l/Shroom2/Myrip/Snap91/Ndel1/Nrxn1/Syn2/Stk11/Trim46/Stard3nl/Picalm/Lin7a/Ap1s2/Pdcd6/Ap3s1/Dctn1/Syt4/Dpysl2/Myo1g/Tcirg1/Tanc2/Myo7a/Chp1/Fgfr2/Rab11a/Myo5c/Rab7/Psen1/Prkcz/Nlgn1/Clasp2/Ppfia2/Sdc4/Ap3b2/Ahi1/Sdcbp/Pclo/Eipr1/Dtnbp1/Bicdl2/Kif5a/Dnm1/Kif1b/Kif5c/Bloc1s3/Snf8/Actn4/Arf1/Dync1i1/Bloc1s1/Trak1/Pcdh17/Cops5/Myo5b/Pafah1b1/Cdk5/Cdh3/Mapk15/Bloc1s…
GO:0015850	organic hydroxy compound transport	217	0.377465	1.47688	0.00205784	0.00422719	0.00123069	4482	tags=35%, list=26%, signal=27%	Lgals3/Dab2/Apoe/Emb/Anxa2/Slco1a4/Ecrg4/Slc16a3/Furin/Slco1c1/Syt7/P2ry12/Lrp1/Apoc1/Apoc2/Cxcl12/Spp1/Adora2a/Nos1/Rtn4/Npc2/Syt13/Gm6614/Cnr1/Gabbr1/Syt4/Itgb3/Slc5a3/Tspo/Osbpl6/Adora2b/Maob/Fcgr3/Ly6e/Igfbp3/Fcer1g/Slco2b1/Msr1/Slc2a13/Arl8b/Stard4/Chga/Ghrl/Syt5/Syt12/Dtnbp1/Serac1/Hrh3/Nr1h3/Kcne2/Gramd1b/Aqp3/Slc10a6/Vapa/Gramd1a/Lima1/Abat/Abcc3/Pomc/Crhr1/Syt8/Apob/Stra6/Mapk15/Crhr2/Kc…
GO:0051209	release of sequestered calcium ion into cytosol	110	0.430153	1.55409	0.00207608	0.00425766	0.00123955	3193	tags=35%, list=18%, signal=29%	Cxcl10/Itgav/Cx3cl1/Ero1a/Capn3/Ryr2/Ccr5/Tgfb1/Ank2/Il13/Pde4d/Htr2b/Diaph1/Ubash3b/Cemip/Chd7/Fkbp1a/Itgb3/Thy1/Htr2c/F2r/Calm1/Fkbp1b/Cxcl9/Sri/Pkd2/Mcoln1/Glp1r/Gper1/Prkd1/Itpr1/P2ry6/Calm3/Cyba/Jph2/Selenon/Dbi/Tgfb2/Jsrp1
GO:0034599	cellular response to oxidative stress	259	0.369691	1.47223	0.00208042	0.00425958	0.00124011	2669	tags=22%, list=15%, signal=19%	Nr4a3/Gch1/Src/Hif1a/Nos3/Srxn1/Uaca/Mt3/Slc4a11/Trem2/Hsph1/Atg7/Nr4a2/Rnf112/Aif1/Hspb1/Axl/Glrx/Mmp2/Prdx5/Pcgf2/Pla2r1/Psap/Bnip3/Dapk1/Gpr37l1/Sod1/Diablo/Txn1/Hmox1/Ermp1/Epas1/Zc3h12a/Mapk3/Il6/Fancc/Nfe2l2/Stk24/Sod2/Zfp622/Mapt/Edn1/Ripk3/Kdm6b/Gpx1/Atp2a2/Stat6/Sirpa/Rela/Mapk9/Slc7a11/Sirt2/App/Prkd1/Ngfr/Pdgfrb/Chchd2/Ddr2
GO:0016571	histone methylation	152	-0.338277	-1.51644	0.00208385	0.00425964	0.00124013	4083	tags=37%, list=23%, signal=28%	Nelfa/Prdm9/Fh1/Setd1b/Prmt5/Arid4b/Wdr5b/Setd1a/Sirt1/Ctr9/Kdm4d/Setd2/Ash1l/Coprs/Fbll1/Baz2a/Asxl2/Pygo2/Kmt2b/Phf1/Kdm4c/Bcor/Rif1/Setdb1/Snw1/Suz12/Gfi1b/Carm1/Rrp8/Kmt5b/Nfyb/Dnmt3b/Nsd1/Ehmt1/Zfp335/Suv39h1/Hcfc1/Men1/Rnf20/Jmjd4/Arid4a/Setd4/Dnmt1/Chtop/Sirt7/Kat8/Hdac2/Smyd5/Wdr82/Myb/Setmar/Zfp110/Xbp1/Prmt7/Gcg/Tet1
GO:0002440	production of molecular mediator of immune response	232	0.377575	1.48321	0.0020944	0.00427421	0.00124437	2118	tags=26%, list=12%, signal=23%	Nr4a3/Tnf/Tnfrsf1b/Il4ra/Il17a/Fgl2/Bst2/Arg1/Rsad2/Tgfb3/Tek/Ffar2/Il17f/Ccr2/Tlr2/Cd40/Sema7a/Il1r1/Tgfb1/Nlrp3/Gpi1/Il13/Batf/Slamf1/Gas6/Clnk/Rtn4/B2m/Jak3/Smad7/Laptm5/Hmox1/Il18rap/Samhd1/Ndfip1/Arid5a/Polb/Ephb2/Hmces/Trpm4/Il6/Fas/Mif/Tlr9/Tcirg1/Cd86/Nhej1/Il12b/Nsd2/Il5/H2-DMa/Cd40lg/Hspd1/Crlf2/Il18r1/Fcer1g/Prkcz/Irak3/Tmbim6/Stat6/Wnt5a
GO:0098656	anion transmembrane transport	181	0.40553	1.56361	0.00210257	0.0042839	0.0012472	3934	tags=35%, list=23%, signal=27%	Emb/Folr1/Arg1/Rgs2/Slc16a3/Slc7a2/Slc37a2/Slc25a3/Slc1a2/Fxyd1/Tcaf1/Slc43a2/Rgs4/Gfap/Best1/Arl6ip1/Slc6a8/Kcnj10/Xpr1/Gabra2/Slc12a8/Clcn3/Grm1/Slc6a1/Slc3a2/Slc6a20a/Grm5/Psen1/Prnp/Slc7a8/Slc25a11/Slc25a38/Slc1a6/Slc13a4/Slc7a11/Slc23a1/Ano1/Slc7a1/Ptafr/Slc36a2/Slc4a8/Vdac3/Gabrb2/Hk1/Gabra3/Slc5a5/Slc44a4/Slc6a13/Slc38a5/Slc25a19/Slc11a1/Slc46a1/Slc12a5/Abcc3/Arg2/Slc20a1/Slc25a4/Slc27a1/M…
GO:0097193	intrinsic apoptotic signaling pathway	296	0.363956	1.46724	0.00213666	0.00434629	0.00126536	1716	tags=19%, list=10%, signal=17%	Cdkn1a/Tnf/Tnfrsf1b/Src/Bcl2a1d/Clu/Hif1a/Bcl2a1b/Uaca/Ero1a/Bcl2l1/Cav1/Trem2/Bcl2a1c/Ptgs2/Tnfrsf1a/Hsph1/Nupr1/Cebpb/Bok/Ier3/Grina/Ern1/Bcl2a1a/Hspb1/Ifi204/Cd44/Sh3glb1/Skil/Stk11/Muc1/Cxcl12/Jmy/Eno1/Mtch2/Ddit4/Bnip3/Msx1/Sod1/Diablo/Hmox1/Polb/Zfp385a/Nfe2l2/Apaf1/Ubb/Mif/Epha2/Fnip2/Stk24/Sod2/Zfp622/Pttg1ip/Mapt/Ripk3
GO:0060041	retina development in camera-type eye	159	0.409482	1.55752	0.00214187	0.00434981	0.00126638	4730	tags=43%, list=27%, signal=31%	Nrp1/Hif1a/Ptprm/Lamb2/Lamc3/Arhgef15/Lif/Ntrk2/Rd3/Grn/Ptn/Bsg/Ski/Celf4/Cfh/Gnb1/Pdgfb/Mfrp/Col4a1/Tgif1/Chd7/Bmpr2/Thy1/Slc4a7/Tcirg1/Vax2/Clic4/Obsl1/Lhx2/Rarb/Mertk/Sox9/Ahi1/Fzd4/Pax6/Vstm4/Naglu/Pdgfrb/Lpcat1/Sdk1/Tspan12/C3/Nectin3/Nphp4/Tgfb2/Tub/Sox2/Cacna1f/Bmpr1b/Fat3/Pdgfra/Sdk2/Cfd/Bbs4/Lrp5/Lama1/Slc4a5/Rpl24/Pde6a/Mir23b/Impg2/Igfn1/Mfsd2a/Pfdn5/Zfp513/Cyp1b1/Agtpbp1/Cdon
GO:0061013	regulation of mRNA catabolic process	163	-0.324104	-1.47296	0.00224885	0.00455966	0.00132748	3874	tags=37%, list=22%, signal=29%	Brf1/Boll/Cnot1/Taf15/Fto/Pnldc1/Mtor/Tut7/Upf1/Mettl14/Pan3/Rc3h2/Celf1/Zfp36l2/Tent4b/Exosc2/Tent5d/Pan2/Mettl3/Hnrnpr/Myd88/Exosc9/Pnpt1/Tbrg4/Gigyf2/Fastk/Angel2/Cpeb3/Secisbp2/Fastkd2/Nanos2/Pcid2/Dhx9/Eif4enif1/Tardbp/Cnot8/Khsrp/Dicer1/Fastkd3/Dcp1a/Rida/Cnot3/Fastkd1/Dcp1b/Mettl16/Rock2/Ttc5/Ikbke/Nanos1/Nbas/Tnrc6a/Pabpc4/Traf3ip2/Tirap/Traf5/Rbm38/Rbm10/Tent5c/Zc3h12d/Axin2
GO:0009612	response to mechanical stimulus	142	0.41847	1.56884	0.00226793	0.00459091	0.00133658	3857	tags=35%, list=22%, signal=27%	Nos3/Got1/Atp1a2/Cav1/Ptger4/Nfkb1/Nfkbia/Ptn/Ryr2/Bag3/Nrxn1/Grin2b/Cacnb3/Cxcl12/Nos1/Phf24/Atp2b2/Mmp2/Rac1/Asic2/Abhd12/Nrxn2/Kcna1/Pdzd7/Tmem150c/F11r/Shank3/Serpine2/Lrp11/Sox9/Gsn/Pkd2/Rela/Slc9a1/Col11a1/Arhgdia/Raf1/Cxcr4/Pkd2l1/Sox2/Pjvk/Scn1a/Tmem120a/Tlr4/Stra6/Il18/Slc8a1/Wnt11/Kcnq1
GO:0032388	positive regulation of intracellular transport	178	0.39749	1.52957	0.00232271	0.0046942	0.00136665	3172	tags=29%, list=18%, signal=24%	Ehd1/Dab2/Emd/Uaca/Anxa2/Zic1/Tek/Ptgs2/Tnfrsf1a/Bag3/Ccl2/Plk3/Oaz1/Mtcl1/Sh3glb1/Tcaf1/Tgfb1/Stk11/Trim46/Cacnb3/Caly/Gas6/Hsp90ab1/Ehd2/Actn2/Camk1/Cemip/Arpc2/Hpca/Zc3h12a/Il6/Ptpn23/Hcls1/Psen1/Prnp/Efcab7/Cdc42/Gper1/Prkd1/Ergic3/Eipr1/Akt2/Pmaip1/Ank3/Camk4/Sorl1/Arf1/Mlc1/Kif3a/Jak2/Pdcd5
GO:0006906	vesicle fusion	107	0.43658	1.57406	0.00234893	0.00473953	0.00137985	2890	tags=29%, list=17%, signal=24%	Snph/Snap25/Vamp4/Syt7/Cav2/Stx11/Cplx1/Stxbp1/Stx6/Rab20/Slamf1/Trim9/Stx1b/Syt13/Rab8b/Syt4/Stx12/Pla2g4a/Rab34/Chp1/Rab7/Dysf/Rab13/Doc2b/Arl8b/Nkd2/Stx8/Akt2/Stx3/Stx4a/Cplx2
GO:0010769	regulation of cell morphogenesis involved in differentiation	120	0.42823	1.56855	0.00235395	0.00474202	0.00138057	3393	tags=34%, list=19%, signal=28%	Nrp1/Dab2/Lims2/Enpp2/Kank1/Epha4/Ptprd/Cntn2/Sh3glb1/Fermt2/Bcar1/Coro1c/Baiap2/Rac1/Lrp8/Arpc2/Sgk1/Itgb3/Ephb2/Marcks/Tacstd2/Obsl1/Calr/Rac3/Braf/Carmil1/Mapk9/Cdc42/Camk2b/Il1rapl1/S100a10/Hpse/Actn4/Anapc2/Dock1/Dbnl/Myo5b/P4hb/Dbn1/Prex1/Pafah1b1
GO:0031214	biomineral tissue development	156	0.400904	1.52417	0.00239565	0.00481826	0.00140277	2867	tags=29%, list=16%, signal=25%	Tmem119/Hif1a/Nos3/Ecm1/Isg15/Kl/Mgp/Srgn/Ptgs2/Ptn/Tbx1/Cebpb/Col1a2/Sbno2/Smad3/Tgfb1/Spp1/Atp2b2/Ccn1/Ltbp3/Gas6/Fam20c/Acvr2a/Bmpr2/Tent5a/Adrb2/Trpm4/Tcirg1/Mtss1/Ccr1/Fam20a/Tuft1/Fgfr2/Ifitm5/Bmp2k/Snx10/Tfip11/Sox9/Nell1/Atp2b1/Fgfr3/Wnt4/Ddr2/Mmp13/Lncpint/Wls
GO:0007188	adenylate cyclase-modulating G protein-coupled receptor signaling pathway	191	0.394479	1.53116	0.00241171	0.00484277	0.0014099	2846	tags=31%, list=16%, signal=26%	Ramp3/Ramp2/Adgrl4/Cxcl10/Adgrl3/Adora1/Gna13/Pde4b/Rgs2/Ptger4/Gna15/Adgrg5/Atp2b4/P2ry12/Ramp1/Adgre1/Adora2a/Nos1/Ptger2/Gnao1/Adgrg1/Adcy4/Gpr65/Aplp1/Gnai1/Pde10a/Cnr1/Gabbr1/Psap/Gpr37l1/Calca/Adgrg6/Ptgir/Itgb3/Adrb2/Adcy5/S1pr3/Adcy1/Edn1/Adora2b/Insl3/Oprl1/Adgrb3/Cxcl9/Crtc3/Adrb1/Chga/App/Glp1r/Gpr176/Gper1/Gnai2/Rims2/Hrh3/Palm/Vipr2/Htr4/Adcy9/Gpr161
GO:0051283	negative regulation of sequestering of calcium ion	111	0.429328	1.55311	0.00250361	0.00501926	0.00146129	3193	tags=35%, list=18%, signal=29%	Cxcl10/Itgav/Cx3cl1/Ero1a/Capn3/Ryr2/Ccr5/Tgfb1/Ank2/Il13/Pde4d/Htr2b/Diaph1/Ubash3b/Cemip/Chd7/Fkbp1a/Itgb3/Thy1/Htr2c/F2r/Calm1/Fkbp1b/Cxcl9/Sri/Pkd2/Mcoln1/Glp1r/Gper1/Prkd1/Itpr1/P2ry6/Calm3/Cyba/Jph2/Selenon/Dbi/Tgfb2/Jsrp1
GO:0010038	response to metal ion	260	0.367042	1.4616	0.00253356	0.00507118	0.0014764	2634	tags=27%, list=15%, signal=23%	S100a16/Mt3/Cav1/Junb/Rasa4/Kcnmb4/Lgmn/Capn3/Syt7/Cp/Ryr2/Homer1/Nrxn1/Sumo1/Syt13/Ass1/Pdcd6/Wnk1/Cpne6/B2m/Ggh/Bnip3/Il1a/Cacna1g/Cebpa/Sod1/Thbs1/Syt4/Hmox1/Anxa5/Adam9/Hpca/Slc41a1/Pla2g4a/Mapk3/Nfe2l2/Kcna1/Mylk/Calm1/Fas/Tcirg1/Itpkb/Kcnma1/Clic4/Mapt/Ppp2ca/Cpne8/Fn1/Id2/Neurod2/Tnnc1/Kcnh1/Mt1/Prnp/Nlgn1/Smpd1/Braf/Gsn/Pkd2/Mcoln1/Mapk9/App/Camk2b/Nfatc4/Abcc8/Xdh/Syt5/Syt12/Calm3
GO:0051208	sequestering of calcium ion	114	0.428587	1.56002	0.00258126	0.00515839	0.00150179	3193	tags=35%, list=18%, signal=29%	Cxcl10/Itgav/Cx3cl1/Ero1a/Capn3/Ryr2/Ccr5/Tgfb1/Ank2/Il13/Pde4d/Htr2b/Diaph1/Ubash3b/Cemip/Chd7/Fkbp1a/Itgb3/Thy1/Htr2c/F2r/Calm1/Fkbp1b/Psen1/Cxcl9/Sri/Pkd2/Mcoln1/Glp1r/Gper1/Prkd1/Itpr1/P2ry6/Calm3/Cyba/Jph2/Selenon/Dbi/Tgfb2/Jsrp1
GO:0071333	cellular response to glucose stimulus	130	0.40597	1.50984	0.00258541	0.00515844	0.00150181	3992	tags=35%, list=23%, signal=28%	Hif1a/Icam1/Camk2n1/Igf1r/Atg7/Pim3/Nrxn1/Lrp1/Ern1/Mlxipl/Gas6/Rac1/Arrb1/Ptprn2/Adcy5/Trpm4/Sidt2/Slc39a14/Rab34/Rab11fip5/Fkbp1b/Ppp2ca/Gpx1/Gpr68/Sri/Ghrl/Gper1/Epha5/Ano1/Pdk3/Hmgcr/Hmgn3/Stx4a/Vcam1/Ptpmt1/Raf1/Nadk/Ppp3ca/Myt1/Vsnl1/Aqp4/Unc13b/Crhr2/Lrp5/Stxbp4/Lepr
GO:0051224	negative regulation of protein transport	129	0.421253	1.56458	0.0025947	0.00516105	0.00150257	4228	tags=40%, list=24%, signal=30%	Apoe/Apod/Rsad2/Gbp4/Rab11fip1/Pim3/Bag3/Wwp2/Mdfic/Nos1/Sumo1/Cabp1/Pfkl/Syt4/Txn1/Anxa5/Ndfip1/F2r/Rab11fip5/Fkbp1b/Il12b/Frmd4a/Chp1/Ppp2ca/Stxbp5l/Snx3/Irs1/Chga/Ghrl/Abcc8/Il1b/Nr1h3/Hmgcr/Ptpmt1/Ppp3ca/Srcin1/Vsnl1/Cdk5/Ndfip2/Madd/Sfrp1/Crhr2/Kcnq1/Psmd9/Rhbdf2/Fbn1/Ccn3/Insig1/Midn/Derl2/Cyp51
GO:0007548	sex differentiation	240	0.369154	1.45617	0.00259496	0.00516105	0.00150257	2583	tags=24%, list=15%, signal=21%	Src/Serpinb6a/Nos3/Icam1/Itgav/Serpine1/Bcl2l1/Ptger4/Nr2f2/Foxf2/Kitl/Nupr1/Mir124a-1hg/Foxc1/Cebpb/Nrip1/Axl/Mmp2/Acvr2a/Vegfa/Adgrg1/Rac1/Il1a/Arrb1/Smad9/Sod1/Chd7/Pla2g4a/Ermp1/Fancf/Bik/Ubb/Stat5a/Runx1/Ahr/Cntfr/Col9a3/Inhba/H3f3b/Lhfpl2/Insl3/Ccnd1/Eif2s2/Mertk/Rab13/Amhr2/Wnt5a/Sox9/Fzd4/Ing2/Kdr/Tbx3/Ybx3/Ar/Adam4/Gas2/Wnt4
GO:0045137	development of primary sexual characteristics	195	0.382004	1.48695	0.00269006	0.0053417	0.00155516	2583	tags=25%, list=15%, signal=21%	Src/Serpinb6a/Nos3/Icam1/Itgav/Serpine1/Bcl2l1/Ptger4/Nr2f2/Kitl/Nupr1/Foxc1/Cebpb/Nrip1/Mmp2/Acvr2a/Vegfa/Adgrg1/Rac1/Il1a/Arrb1/Sod1/Pla2g4a/Ermp1/Fancf/Bik/Ubb/Stat5a/Runx1/Ahr/Col9a3/Inhba/H3f3b/Lhfpl2/Insl3/Ccnd1/Eif2s2/Rab13/Wnt5a/Sox9/Fzd4/Ing2/Kdr/Ybx3/Ar/Adam4/Gas2/Wnt4
GO:0090174	organelle membrane fusion	111	0.427349	1.54595	0.00272916	0.00541074	0.00157526	2890	tags=28%, list=17%, signal=23%	Snph/Snap25/Vamp4/Syt7/Cav2/Stx11/Cplx1/Stxbp1/Stx6/Rab20/Slamf1/Trim9/Stx1b/Syt13/Rab8b/Syt4/Stx12/Pla2g4a/Rab34/Chp1/Rab7/Dysf/Rab13/Doc2b/Arl8b/Nkd2/Stx8/Akt2/Stx3/Stx4a/Cplx2
GO:0030509	BMP signaling pathway	153	0.401453	1.52272	0.0027712	0.00548541	0.001597	2633	tags=24%, list=15%, signal=21%	Itga3/Cav1/Tgfb3/Rbpj/Smad6/Ski/Skil/Sulf1/Smad3/Tgfb1/Ccn1/Acvr2a/Bambi/Chrd/Eng/Kcp/Smad7/Msx1/Smad9/Bmpr2/Nbl1/Mapk3/Fstl1/Tmem100/Notch2/Id1/Cdh5/Runx2/Scube3/Htra3/Wnt5a/Hivep1/Gdf15/Kdr/Vsir/Zfp423/Smurf1
GO:0045666	positive regulation of neuron differentiation	108	0.431105	1.55923	0.00277765	0.00548948	0.00159818	3464	tags=31%, list=20%, signal=25%	Hspa1b/Hspa1a/Mmd/Sall1/Map1b/Ccr5/Rnf112/Spag9/Cxcl12/Hoxd3/Brinp2/Tgif1/Nbl1/Il6/Socs2/Heyl/Bend6/Neurod2/Rgs6/Pax6/App/Cyb5d2/Timp2/Csnk1d/Ngfr/Rhoa/Mmd2/Gli2/Sox2/Rara/Zeb1/Brinp1/Bcl6
GO:0006479	protein methylation	190	-0.307926	-1.41707	0.00280261	0.00552137	0.00160747	4083	tags=35%, list=23%, signal=27%	Nelfa/Prdm9/Fh1/Mettl9/Setd1b/Prmt5/Arid4b/Wdr5b/Setd1a/Sirt1/Ctr9/Kdm4d/Camkmt/Setd2/Ash1l/Coprs/Fbll1/Gspt1/Baz2a/Asxl2/Pygo2/Kmt2b/Phf1/Kdm4c/Bcor/Rif1/Setdb1/Snw1/Setd6/Suz12/Gfi1b/Kmt5a/Carm1/Rrp8/Kmt5b/Nfyb/Dnmt3b/Nsd1/Ehmt1/Zfp335/Suv39h1/Hcfc1/Men1/Rnf20/Jmjd4/Mettl18/Rab3d/Arid4a/Setd4/Dnmt1/Prmt3/Chtop/Sirt7/Kat8/Hdac2/Smyd5/Etfbkmt/Wdr82/Myb/Setmar/Zfp110/Xbp1/Prmt7/Eef1akmt3/Gcg/Tet1
GO:0008213	protein alkylation	190	-0.307926	-1.41707	0.00280261	0.00552137	0.00160747	4083	tags=35%, list=23%, signal=27%	Nelfa/Prdm9/Fh1/Mettl9/Setd1b/Prmt5/Arid4b/Wdr5b/Setd1a/Sirt1/Ctr9/Kdm4d/Camkmt/Setd2/Ash1l/Coprs/Fbll1/Gspt1/Baz2a/Asxl2/Pygo2/Kmt2b/Phf1/Kdm4c/Bcor/Rif1/Setdb1/Snw1/Setd6/Suz12/Gfi1b/Kmt5a/Carm1/Rrp8/Kmt5b/Nfyb/Dnmt3b/Nsd1/Ehmt1/Zfp335/Suv39h1/Hcfc1/Men1/Rnf20/Jmjd4/Mettl18/Rab3d/Arid4a/Setd4/Dnmt1/Prmt3/Chtop/Sirt7/Kat8/Hdac2/Smyd5/Etfbkmt/Wdr82/Myb/Setmar/Zfp110/Xbp1/Prmt7/Eef1akmt3/Gcg/Tet1
GO:0000077	DNA damage checkpoint signaling	105	-0.364314	-1.53234	0.0029016	0.00570739	0.00166162	3723	tags=42%, list=21%, signal=33%	Rad1/Chek2/Atm/Xpc/Wdr76/Hinfp/Chek1/Topbp1/Mre11a/Pml/Nek1/Thoc5/Zfp830/Ccar2/Ercc6/Ints7/Atr/Cul4a/Atrip/Plk1/Fancd2/Gigyf2/Etaa1/Ptpn11/Rnaseh2b/Brcc3/Ccng1/Cradd/Cdk5rap3/Prpf19/Eme1/Eme2/Abraxas1/Taok2/Rint1/Ddx39b/Dgkz/Mbd4/Casp2/Rad9b/Rbm38/Rad17/Trp53/Usp28
GO:0002263	cell activation involved in immune response	277	0.356554	1.42444	0.0029108	0.0057165	0.00166427	2932	tags=29%, list=17%, signal=24%	Nr4a3/Il4ra/Fgl2/Pi4k2a/Lgals3/Icam1/Ptgds/Gadd45g/Cx3cr1/Nfkbid/Rora/Trem2/Ptger4/Stat3/Fes/Grn/Stx11/Ccr2/Relb/Rabgef1/Cd40/Stxbp1/Lrp1/Sbno2/Tgfb1/Nlrp3/Il13/Batf/Slamf1/Clnk/Foxf1/Tmem98/Irf1/Lamp1/Jak3/Smad7/Hmox1/Ndfip1/Zc3h12a/Hmces/H2-M3/Il6/Ripk2/Lgals9/Il12b/Notch2/Rorc/Cd180/Adora2b/Nsd2/Tyrobp/Abr/Bcr/Cd40lg/Hspd1/Il18r1/Fcer1g/Dysf/Psen1/Prkcz/Stat6/Lgals1/Chga/Ywhaz/Hlx/Tcim/App/Mir…
GO:0021700	developmental maturation	312	0.35227	1.42169	0.00293247	0.00575003	0.00167404	2896	tags=26%, list=17%, signal=22%	Hif1a/Pmp22/C1qa/Cx3cr1/Rbpj/Sox18/Arhgef15/Ptgs2/Nfasc/Bcan/Nr4a2/Nrxn1/Ctsl/Stxbp1/Cend1/Cntn2/Cd63/Tgfb1/Nrcam/Picalm/Nefl/Mmp2/Neurl1a/Fam20c/Pdgfb/Unc13a/Npr2/Vegfa/Fem1b/Rnd1/Grin1/Sez6/Rac1/Runx3/Cebpa/Slc17a7/Cdk5r2/Syt4/Calca/Scarf1/Ednrb/Shank1/Epas1/Zbtb16/Clcn3/Kcnma1/Lhx6/Runx1/Edn1/Cdh5/Runx2/Id2/Neurod2/Insl3/Snx10/Rab32/Psen1/Adgrb3/Rac3/Gpat4/Wnt5a/Srrm4/Sez6l/Ywhaz/Actl6b/Sirt2/…
GO:0006402	mRNA catabolic process	225	-0.294901	-1.38672	0.00298397	0.00584186	0.00170077	3907	tags=35%, list=22%, signal=27%	Lsm3/Brf1/Nudt16/Pnrc2/Boll/Cnot1/Taf15/Fto/Atm/Pnldc1/Mtor/Tut7/Upf1/Mettl14/Pan3/Rc3h2/Celf1/Zfp36l2/Tent4b/Exosc2/Gspt1/Nudt12/Tent5d/Pan2/Mettl3/Hnrnpr/Myd88/Exosc9/Ssb/Smg6/Lsm7/Pnpt1/Tbrg4/Gigyf2/Pym1/Fastk/Angel2/Ago1/Cnot11/Cpeb3/Secisbp2/Fastkd2/Nanos2/Pcid2/Dhx9/Eif4enif1/Tardbp/Cnot8/Khsrp/Dicer1/Fastkd3/Dcp1a/Zhx2/Upf2/Rida/Cnot3/Fastkd1/Ttc37/Dcp1b/Mettl16/Rock2/Ttc5/Ikbke/Nanos1/Xrn…
GO:0060538	skeletal muscle organ development	180	0.388604	1.49815	0.00302631	0.00591549	0.00172221	4246	tags=37%, list=24%, signal=28%	Pmp22/Sap30/Emd/Meg3/Cav1/Smyd1/Nr2f2/Capn3/Cav2/Nupr1/Tbx1/Homer1/Atf3/Hlf/Ski/Skil/Usp2/Tgfb1/Eln/Msc/Rbfox1/Myh14/Des/Adrb2/Pax5/Large1/Cntfr/Heyl/Nr4a1/Dysf/Gpx1/Hlx/Btg2/Ybx3/Nr1d2/Rhoa/Igf2/Myoz1/Dner/Flot1/Hmgcr/Maff/Lncpint/Plagl1/Acta1/Selenon/Ppp3ca/Myt1/Rb1/Cdk5/Twist1/Lemd2/Shox2/Stra6/Med20/Myl6/Crhr2/Flnb/Hdac5/Tcf21/Nras/Megf10/Psma6/Myorg/Uqcc2/Sin3b/Zbtb18
GO:0016042	lipid catabolic process	270	0.353939	1.41351	0.00303466	0.00592256	0.00172427	4166	tags=33%, list=24%, signal=26%	Prdx6/Tnf/Apoe/Mt3/Adora1/Enpp2/Hexb/Lrp1/Apoc1/Acot7/Apoc2/Plaat3/Spp1/Cyp46a1/Pla2g15/Gla/Neu4/Hexa/Cnr1/Abhd16a/Psap/Lpl/Acads/Pla2g4a/Daglb/Abhd12/Smpdl3b/Plch2/Plcb3/Irs2/Galc/Hsd3b7/Liph/Angptl3/Rab7/Smpd5/Pla2g7/Crtc3/Smpd1/Pld1/Irs1/Hcar2/Sirt2/Ywhah/Ddhd1/Bco2/Il1b/Nceh1/Akt2/Plcxd2/Hsd17b6/Acot8/Sorl1/Thra/Dbi/Srd5a3/Cyp4f18/Bscl2/Acsl5/Sgpl1/Acadl/Acox1/Acer2/Pcca/Aoah/Phyh/Iah1/Pafah1…
GO:0007259	receptor signaling pathway via JAK-STAT	146	0.413177	1.55962	0.00305378	0.00593868	0.00172896	3786	tags=35%, list=22%, signal=28%	Csf2/Stat1/Il12rb1/Prl/Dot1l/Cav1/Ptger4/Stat3/Lif/Tnfrsf1a/Cd40/Ptprd/Stat2/Socs3/Parp9/Il13/Irf1/Rac1/Jak3/Ghr/Csf1r/Ephb2/Il6/Stat5a/Il12b/Hcls1/Il23r/Il5/Il22/Socs2/Pigu/Stat6/Pkd2/Adipor1/Osm/Fgfr3/Il15ra/Bcl3/Gh/Stat5b/Jak2/Csf2rb2/Parp14/Gadd45a/Stat4/Cdk5/Il10ra/Stra6/Ifnb1/Il18/Socs1
GO:0030177	positive regulation of Wnt signaling pathway	136	0.413529	1.54433	0.00305695	0.00593868	0.00172896	3051	tags=26%, list=17%, signal=21%	Src/Zeb2/Dab2/Kank1/Cav1/Sall1/Rbpj/Nfkb1/Tlr2/Rspo1/Sulf1/Smad3/Tgfb1/Ccn4/Bambi/Dixdc1/Wnk1/Ube2b/Nrarp/Trpm4/Ppm1n/Fgfr2/Nkd1/Wnt5a/Wnk2/Csnk1e/Zranb1/Yap1/Csnk1d/Fgfr3/Mbd2/Wls/Atp6v0c/Atp6ap2/Thra
GO:0043487	regulation of RNA stability	160	-0.328953	-1.49592	0.00305716	0.00593868	0.00172896	3874	tags=38%, list=22%, signal=30%	Brf1/Boll/Cnot1/Taf15/Fto/Pnldc1/Mtor/Tut7/Upf1/Mettl14/Pan3/Rc3h2/Celf1/Zfp36l2/Tent4b/Exosc2/Tent5d/Ddx49/Pan2/Mettl3/Hnrnpr/Zc3h18/Myd88/Exosc9/Pnpt1/Tbrg4/Gigyf2/Fastk/Angel2/Cpeb3/Fastkd2/Nanos2/Pcid2/Dhx9/Eif4enif1/Tardbp/Cnot8/Khsrp/Dicer1/Fastkd3/Dcp1a/Rida/Cnot3/Fastkd1/Dcp1b/Mettl16/Rock2/Ikbke/Nanos1/Tnrc6a/Nsun2/Pabpc4/Traf3ip2/Tirap/Traf5/Rbm38/Dkc1/Rbm10/Tent5c/Zc3h12d/Axin2
GO:1903362	regulation of cellular protein catabolic process	244	0.368583	1.45446	0.00306542	0.00594548	0.00173094	2737	tags=22%, list=16%, signal=19%	Clu/Hspa1b/Hspa1a/Dab2/Apoe/Ophn1/Ecscr/Anxa2/Cav1/Trem2/Map1a/Furin/Hsp90aa1/Foxf2/Arih2/Nupr1/Epha4/Atg7/Plk3/Dlgap1/Lrp1/Arih1/Efna1/Ric1/Hsp90ab1/Sumo1/N4bp1/Smad7/Ctsc/Laptm5/Ubb/Prickle1/Rnf19b/Pttg1ip/Plk2/Psme2/Psen1/Gpx1/Gabarap/Nop53/Psme1/Csnk1e/Mapk9/Sirt2/Nell1/Nkd2/Csnk1d/Eif3h/Sdcbp/Smurf1/Aqp11/Cop1/Kcne2/Marchf2
GO:0030522	intracellular receptor signaling pathway	208	0.376411	1.46658	0.00312118	0.00604427	0.0017597	3284	tags=25%, list=19%, signal=21%	Igtp/Slc15a3/Src/Hspa1b/Hspa1a/Dab2/Dhx58/Dhrs3/Rora/Irgm1/Fabp5/Stat3/Ntrk2/Flt1/Nfkbia/Tbx1/Cyp2j6/Rbfox2/Vdr/Srarp/Pim1/Ifih1/Tgif1/Oasl1/Zc3hav1/Oas3/Ripk2/Ptges3/Rarb/Heyl/Calr/Dnaja1/Nop53/Rela/Yap1/Ywhah/Gper1/Ar/Ptgis/Rhoa/Pdk3/Per1/Actn4/Gh/Padi2/Ctbp2/Thra/Scgb2a2/Slc15a2/Jak2/Rwdd1/Rara
GO:0008406	gonad development	192	0.380545	1.4781	0.00312826	0.00604861	0.00176097	2583	tags=24%, list=15%, signal=21%	Src/Serpinb6a/Nos3/Icam1/Itgav/Serpine1/Bcl2l1/Ptger4/Nr2f2/Kitl/Nupr1/Foxc1/Cebpb/Nrip1/Mmp2/Acvr2a/Vegfa/Adgrg1/Rac1/Il1a/Arrb1/Sod1/Pla2g4a/Ermp1/Fancf/Bik/Ubb/Stat5a/Runx1/Ahr/Col9a3/Inhba/H3f3b/Insl3/Ccnd1/Eif2s2/Rab13/Wnt5a/Sox9/Fzd4/Ing2/Kdr/Ybx3/Ar/Adam4/Gas2/Wnt4
GO:0031098	stress-activated protein kinase signaling cascade	237	0.373046	1.46763	0.00314175	0.00606533	0.00176583	3885	tags=34%, list=22%, signal=27%	Gadd45b/Mapkapk2/Tnf/Dab2/Rap2a/Gadd45g/Sema4c/Traf4/Cryab/Trem2/Dusp16/Tnfrsf19/Ptger4/Map2k3/Traf1/Ccn2/Nfkb1/Hsph1/Hacd3/Igf1r/Mecom/Spag9/Lmnb1/Smad3/Mdfic/Slamf1/Vegfa/Dixdc1/Mapk8ip2/Trpv4/Tnfsf11/Il1a/Dusp15/Rell1/Zc3h12a/Mapk3/Ripk2/Fas/Tpd52l1/Zfp622/Grik2/Dnaja1/Wnt5a/Sirpa/Mapk9/Zfp36l1/Errfi1/App/Cdc42/Mapk10/Fgfr3/Flt4/Il1b/Rhoa/Traf6/Xdh/Ulk4/Hmgcr/Per1/Fcgr2b/Sash1/Map3k5/Tgfb2/Cop…
GO:0000302	response to reactive oxygen species	176	0.398462	1.53122	0.00321398	0.0061952	0.00180364	2271	tags=23%, list=13%, signal=20%	Prdx6/Nr4a3/Gch1/Src/Hif1a/Nos3/Apod/Mt3/Cryab/Hsph1/Atg7/Plk3/Rnf112/Axl/Glrx/Mmp2/Prdx5/Pcgf2/Psap/Bnip3/Gpr37l1/Sod1/Txn1/Hmox1/Adam9/Mapk3/Il6/Fancc/Nfe2l2/Stk24/Sod2/Edn1/Ripk3/Cryaa/Kdm6b/Gpx1/Stat6/Sirpa/Rela/Mapk9
GO:0042177	negative regulation of protein catabolic process	118	0.423193	1.5453	0.00322144	0.00620002	0.00180505	2731	tags=26%, list=16%, signal=22%	Ophn1/Timp3/Anxa2/Nos2/Map1a/Furin/Epha4/Smad3/Efna1/Ric1/Hsp90ab1/N4bp1/Timp4/Ctsa/Serpine2/Rilp/Dysf/Psen1/Irak3/Snx3/Nop53/Rela/Sirt2/Nell1/Timp2/Eif3h/Sdcbp/Timp1/Ptpn3/Aqp11/Hmgcr
GO:0051092	positive regulation of NF-kappaB transcription factor activity	149	0.403471	1.52347	0.00327419	0.00629188	0.00183179	2556	tags=28%, list=15%, signal=24%	Tnf/Clu/Hspa1b/Irak2/Hspa1a/Icam1/Cx3cr1/Cx3cl1/Cav1/Stat3/Traf1/Capn3/Tlr2/Cd40/Tgfb1/Nlrp3/Slco3a1/Lrrfip2/Tnfsf11/Aim2/Il18rap/Trim30a/Flot2/Erc1/Ripk2/Tlr9/Adam8/Ripk3/Cd40lg/Il18r1/Tnfrsf11a/Prkcz/Trim12c/Irak3/Wnt5a/Rela/App/Prkd1/Ar/Il1b/Traf6
GO:0016052	carbohydrate catabolic process	125	0.41852	1.54638	0.00332425	0.0063685	0.0018541	2325	tags=26%, list=13%, signal=22%	Pkm/Hif1a/Pfkp/Tpi1/Aldoa/Ppp1r3b/Hexb/Hk2/Stat3/Gapdh/Nupr1/Ldha/Ier3/Gpi1/Mlxipl/Neu4/Eno1/Slc2a6/Mtch2/Ddit4/Aldoc/Pfkl/Pgk1/Pgam1/Eno2/Scarb2/Ctbs/Psen1/Galm/Adrb1/Slc4a4/App
GO:0001678	cellular glucose homeostasis	147	0.403215	1.52047	0.00332145	0.0063685	0.0018541	3992	tags=35%, list=23%, signal=28%	Hif1a/Icam1/Camk2n1/Hk2/Igf1r/Atg7/Pim3/Nrxn1/Lrp1/Ern1/Mlxipl/Gas6/Rac1/Klf15/Arrb1/Ptprn2/Adcy5/Trpm4/Sidt2/Slc39a14/Rab34/Rab11fip5/Fkbp1b/Ppp2ca/Gpx1/Gpr68/Sri/Ghrl/Gper1/Abcc8/Ngfr/Epha5/Ano1/Pdk3/Hmgcr/Hk1/Hmgn3/Stx4a/Vcam1/Ptpmt1/Raf1/Nadk/Ppp3ca/Myt1/Vsnl1/Aqp4/Unc13b/Crhr2/Lrrc8d/Lrp5/Stxbp4/Lepr
GO:0019722	calcium-mediated signaling	174	0.389776	1.50121	0.00336491	0.00643655	0.00187391	2847	tags=30%, list=16%, signal=26%	Igtp/Tnf/Ccrl2/Fhl2/Cx3cr1/Cmklr1/Irgm1/Trem2/Slc8a2/Ntrk2/Ppp1r9a/Ccl20/Ccr2/Cxcr6/Ryr2/Ccr5/Atp2b4/P2ry12/Zap70/Ank2/Tenm2/Rcan2/Htr2b/Tnfsf11/Ednrb/Trpm4/Nfatc2/Grm1/Tmem100/Fkbp1b/Ccr1/Cdh13/Mapt/Edn1/Chp1/Neurod2/Grm5/Tnni3/Prnp/Atp2a2/Egln1/Slc9a1/App/Bst1/Kdr/Nfatc4/Lat/Itpr1/Ptprj/Myoz1/Ccr8/Camta1/Vcam1
GO:0019724	B cell mediated immunity	131	0.412991	1.5347	0.00339305	0.00648046	0.00188669	1942	tags=26%, list=11%, signal=23%	Tnf/Il4ra/Fcgr1/Fgl2/Serping1/C1qa/C1qc/Trem2/Inpp5d/C1qb/Lta/Cd40/Irf7/C4b/Cfh/Tgfb1/Foxj1/Batf/B2m/Il21r/Ndfip1/Hmces/Fas/Tcirg1/Nsd2/Fcgr3/H2-DMa/Cd40lg/Hspd1/Crlf2/Nectin2/Fcer1g/C1ra/C1s1
GO:0006090	pyruvate metabolic process	105	0.435975	1.57138	0.00348058	0.00663101	0.00193052	1396	tags=23%, list=8%, signal=21%	Nr4a3/Pkm/Hif1a/Pfkp/Tpi1/Aldoa/Hk2/Stat3/Gapdh/Nupr1/Ldha/Ier3/Me3/Gpi1/Mlxipl/Eno1/Slc2a6/Mtch2/Ddit4/Aldoc/Pfkl/Pgk1/Pgam1/Eno2
GO:1903039	positive regulation of leukocyte cell-cell adhesion	228	0.364227	1.42658	0.00348247	0.00663101	0.00193052	2635	tags=30%, list=15%, signal=26%	Nr4a3/Cd83/Tnfsf9/Tnf/Il4ra/Icos/Icam1/Il2ra/Il12rb1/Igfbp2/Nfkbid/Cav1/Hsp90aa1/Hsph1/Ephb4/Ccr2/Ccl2/Zap70/Aif1/Cd44/St3gal4/Tgfb1/Nlrp3/Slamf1/Irf1/Cd274/B2m/Runx3/Jak3/Tnfsf11/Il1a/Il2rg/Cd80/Cd47/Thy1/Zbtb16/Flot2/Il6/Ripk2/Lgals9/Itpkb/Ccdc88b/Stat5a/Runx1/Cd86/Adam8/Il12b/Sele/Il23r/H2-DMa/Cd40lg/Hspd1/Zbtb1/Prkcz/Lgals1/Sirpa/Rela/Hlx/Mir326/Vsir/Havcr2/Il1b/Rhoa/Traf6/Zfp609/Igf2/Slc7a1/…
GO:0051282	regulation of sequestering of calcium ion	112	0.424992	1.54035	0.00349176	0.00663859	0.00193273	3193	tags=35%, list=18%, signal=29%	Cxcl10/Itgav/Cx3cl1/Ero1a/Capn3/Ryr2/Ccr5/Tgfb1/Ank2/Il13/Pde4d/Htr2b/Diaph1/Ubash3b/Cemip/Chd7/Fkbp1a/Itgb3/Thy1/Htr2c/F2r/Calm1/Fkbp1b/Cxcl9/Sri/Pkd2/Mcoln1/Glp1r/Gper1/Prkd1/Itpr1/P2ry6/Calm3/Cyba/Jph2/Selenon/Dbi/Tgfb2/Jsrp1
GO:0045446	endothelial cell differentiation	107	0.429258	1.54766	0.00353476	0.00671015	0.00195356	2950	tags=36%, list=17%, signal=30%	Cldn5/Tnf/Icam1/Tie1/Robo4/Rbpj/Sox18/Tnfrsf1a/Nr2f2/Tjp1/Ptprs/Pde4d/Vegfa/Ppp1r16b/Bmpr2/Ednrb/S1pr3/Sox17/Fstl1/Tmem100/Btg1/Clic4/Plod3/Id1/Cdh5/F11r/Col18a1/Apold1/Kdm6b/Gpx1/Kdr/Jag1/Il1b/Xdh/Hpse/Rap1b/Vhl/Cxcr4
GO:0021543	pallium development	151	0.401043	1.51749	0.00360004	0.00682372	0.00198663	3446	tags=32%, list=20%, signal=26%	Nr4a3/Hif1a/Zeb2/Lamb1/Cx3cr1/Phactr1/Ntrk2/Bcan/Ccdc141/Atg7/Ndel1/Btbd3/P2ry12/Col3a1/Ptprs/Rtn4/Adgrg1/Dixdc1/Grin1/Rac1/Bmerb1/Lrp8/Cdk5r2/Nr2f1/Csf1r/Pax5/Kcna1/Pou3f3/Lhx6/Slit2/Lhx2/Psen1/Neurod6/Pax6/Btg2/Id4/Mdga1/Epha5/Rhoa/Srgap2/Tsku/Kif3a/Hsd3b5/Sox2/Kirrel3/Dab2ip/Pafah1b1/Cdk5
GO:0016064	immunoglobulin mediated immune response	128	0.412448	1.52956	0.00363221	0.00687427	0.00200135	1942	tags=26%, list=11%, signal=23%	Tnf/Il4ra/Fcgr1/Fgl2/Serping1/C1qa/C1qc/Trem2/Inpp5d/C1qb/Lta/Cd40/Irf7/C4b/Cfh/Tgfb1/Foxj1/Batf/B2m/Il21r/Ndfip1/Hmces/Tcirg1/Nsd2/Fcgr3/H2-DMa/Cd40lg/Hspd1/Crlf2/Nectin2/Fcer1g/C1ra/C1s1
GO:0110020	regulation of actomyosin structure organization	107	0.42791	1.5428	0.00376281	0.00711069	0.00207017	2601	tags=33%, list=15%, signal=28%	Nrp1/Tgfb3/Ptger4/Arhgef15/Ccn2/Cgnl1/Ppp1r9a/Tjp1/Smad3/Fermt2/Kank3/Sh3pxd2b/Dlc1/Rhoc/Fhod1/Gpr65/Rac1/Cd47/Arhgef10/Ppfia1/Edn1/F11r/Tacstd2/Limch1/Phldb2/Clasp2/Sdc4/Braf/Carmil1/Sorbs3/Cdc42/Rhoa/Asap3/Wnt4/S100a10
GO:0042752	regulation of circadian rhythm	112	0.422648	1.53186	0.00380714	0.00718361	0.0020914	3262	tags=29%, list=19%, signal=23%	Csf2/Ptgds/Adora1/Rora/Ptger4/Atg7/Casp1/Usp2/Ppp1cc/Adora2a/Bhlhe40/Srrd/Il6/Adcy1/Rorc/Id2/Oprl1/Nlgn1/Adrb1/Csnk1e/Ghrl/Mapk9/Csnk1d/Mapk10/Noct/Piwil2/Nr1d2/Per1/Arntl2/Fbxl22/Zfhx3/Spsb4
GO:0043393	regulation of protein binding	212	0.379153	1.48155	0.00382473	0.00720594	0.0020979	2971	tags=27%, list=17%, signal=23%	Cdkn1a/Cldn5/Src/Ramp2/Vtn/Dab2/Apoe/Anxa2/Cav1/Csf3/Aplp2/Nes/Lrp1/Ramp1/Ctsz/Crmp1/Hsp90ab1/Pdgfb/Bambi/Camk1/Ubash3b/B2m/Plxnd1/Tnfsf11/Adam15/Arrb1/Adrb2/Mapk3/Ripk2/Epb41/Hspa4/Id1/Plk2/Ppp2ca/Ace/Dysf/Psen1/Lrpap1/Atp2a2/Tmbim6/Wnt5a/Tfip11/Ckmt1/App/Cdc42/Gper1/Nfatc4/Ccm2l/Ctnnbip1/Dtnbp1/Gas8/Flot1/Crtac1/Rgma/Dtx3l/Mapre1/Styx/Sorl1
GO:0006163	purine nucleotide metabolic process	324	0.342603	1.3847	0.00388239	0.00730356	0.00212632	2596	tags=23%, list=15%, signal=20%	Dgat1/Pkm/Hif1a/Nos3/Pfkp/Tpi1/Aldoa/Bcl2l1/Rora/Hk2/Nos2/Trem2/Stat3/Oasl2/Rd3/Rhoq/Gapdh/Nt5e/Nupr1/Ak1/Ier3/Acot7/Npr1/Tgfb1/Gpi1/Nos1/Mlxipl/Nudt4/Atp2b2/Pde4d/Npr2/Pank2/Oas1a/Adcy4/Acot9/Eno1/Slc2a6/Mtch2/Dnph1/Ddit4/Aldoc/Pfkl/Pgk1/Samhd1/Hpca/Aprt/Adcy5/Pgam1/Eno2/Nudt18/Ak2/Mvk/Epha2/Adcy1/Dip2a/Adora2b/Acot10/Impdh2/Pde9a/Slc27a3/Psen1/Atp5d/Gpat4/Acsl4/Acot11/Slc4a4/Gmpr2/App/Pid1/Rhoa…
GO:0060348	bone development	232	0.366299	1.43892	0.00391917	0.00736168	0.00214325	3999	tags=34%, list=23%, signal=26%	Sparc/Tmem119/Chad/Src/Ecm1/Dhrs3/Pdgfa/Bgn/Mmp14/Ptger4/Pls3/Foxc1/Ski/Por/Col3a1/Sulf1/Pdgfc/Cfh/Sh3pxd2b/Ltbp3/Ccn4/Fam20c/Npr2/Ninj1/Trpv4/Tnfsf11/Msx1/Smad9/Thbs1/Serpinh1/Chsy1/Zbtb16/Zfp385a/Notch2/Nsd2/Runx2/Tyrobp/Fgfr2/Ifitm5/Rarb/Snx10/Opa3/Gpr68/Spns2/Sox9/Ttc9/Ghrl/Ranbp3l/Kdr/Fgfr3/Hspg2/Sema4d/Rhoa/Ddr2/Atp6ap1/Bnc2/Mmp13/Fbln5/Nab2/Frem1/Nab1/Ift172/Rara/P3h1/Pafah1b1/Bmpr1b/Mpig6…
GO:0051216	cartilage development	185	0.375794	1.45309	0.00402831	0.00754403	0.00219633	3727	tags=33%, list=21%, signal=26%	Hif1a/Ecm1/Bgn/Mgp/Ccn2/Il17f/Trps1/Por/Col3a1/Sulf1/Smad3/Nfib/Cfh/Tgfb1/Ccn1/Ltbp3/Ccn4/Hoxd3/Runx3/Trpv4/Smad7/Ctsk/Msx1/Smad9/Thbs1/Serpinh1/Bmpr2/Mustn1/Maf/Arid5a/Chsy1/Zbtb16/Mapk3/Chst11/Slc39a14/Runx1/Edn1/Runx2/Mex3c/Rarb/Wnt5a/Sox9/Rela/Fgfr3/Hspg2/Col11a1/Mmp13/Frzb/Thra/Tgfb2/Gli2/Rara/Zeb1/Rb1/Prrx1/Bmpr1b/Col10a1/Shox2/Fgfr1/Efemp1/Fgf2
GO:0042593	glucose homeostasis	249	0.36406	1.43906	0.00402465	0.00754403	0.00219633	3992	tags=32%, list=23%, signal=25%	Adgrf5/Hif1a/Icam1/Camk2n1/Hk2/Fabp5/Stat3/Ffar2/Igf1r/Atg7/Pim3/Nrxn1/Lrp1/Ern1/Stk11/Gpi1/Mlxipl/Gas6/Ccn4/Oas1a/Rac1/Cnr1/Trpv4/Cebpa/Klf15/Arrb1/Ptprn2/Oas1g/Adcy5/Trpm4/Il6/Sidt2/Slc39a14/Rab34/Rab11fip5/Fkbp1b/Igfbp5/Ppp2ca/Stxbp5l/Gpx1/Gpr68/Sri/Ghrl/Pax6/Adipor1/Gper1/Abcc8/Ngfr/Ptprj/Epha5/Ano1/Pdk3/Sh2b2/Adipor2/Hmgcr/Hk1/Hmgn3/Stx4a/Vcam1/Ptpmt1/Raf1/Csmd1/Bace2/Nadk/Ppp3ca/Myt1/Vsnl1/…
GO:0030902	hindbrain development	163	0.390734	1.49184	0.00407429	0.00761875	0.00221809	3806	tags=33%, list=22%, signal=26%	Ophn1/Sema4c/Plxna2/Rora/Igf1r/Atg7/Foxc1/Nrxn1/Rbfox2/Kndc1/Cend1/Kdm2b/Nfib/Dlc1/Faim2/Ptprs/Atp2b2/Dixdc1/Grin1/Sez6/Cntn1/Psap/Gpr37l1/Smad9/Cdk5r2/Mafb/Ephb2/Slc4a7/Hspa5/Ulk1/Otx2/Serpine2/Neurod2/Sptbn2/Ahi1/Fzd4/Sez6l/Pax6/Naglu/Zfp423/Pfdn1/Wls/Fcgr2b/Nfix/Sdf4/Gli2/Cdk5/Ctnna2/Cbln1/Gas1/Pantr2/Map2k1/Fgf2/Cd3e
GO:0051249	regulation of lymphocyte activation	441	0.327643	1.34347	0.00413538	0.00772143	0.00224798	2681	tags=27%, list=15%, signal=24%	Cdkn1a/Cd83/Tnfsf9/Tnfrsf1b/Il4ra/Icos/Fgl2/Lgals3/Il2ra/Il12rb1/Igfbp2/Arg1/Ctla2a/Nfkbid/Cav1/Mmp14/Hsp90aa1/Inpp5d/Hsph1/Ephb4/Samsn1/Ccr2/Ccl2/Cebpb/Prkar1a/Cd40/Zap70/Aif1/Hspb1/Gpnmb/Lst1/Cd44/Axl/Tgfb1/Nlrp3/Adora2a/Foxj1/Il13/Slamf1/Gas6/Clnk/Irf1/Cd274/Lamp1/B2m/Runx3/Jak3/Tnfsf11/Smad7/Il1a/Nrarp/Laptm5/Clec7a/Il2rg/Cd80/Ndfip1/Cd47/Thy1/Zc3h12a/Zbtb16/Ephb2/Flot2/Hmces/Il6/Nfatc2/Slamf…
GO:0051656	establishment of organelle localization	396	0.336321	1.37346	0.00417068	0.00777575	0.0022638	3854	tags=29%, list=22%, signal=23%	Nr4a3/Il4ra/Hif1a/Ptgds/Kif1a/Myo1e/Map1b/Myo1b/Fes/Fnbp1l/Shroom2/Myrip/Snap91/Ndel1/Rabgef1/Cenpa/Stxbp1/Fam83d/Mark1/Clmn/Uchl1/Stk11/Trim46/Chmp4b/Stard3nl/Il13/Picalm/Nefl/Lin7a/Clnk/Foxf1/Gem/Fhod1/Ap1s2/Pdcd6/Ap3s1/Lamp1/Ube2b/Dctn1/Syt4/Hmox1/Map4/Cdc42bpa/Ubb/Dpysl2/Spry1/Myo1g/Tcirg1/Tanc2/Mapt/Adora2b/Myo7a/Chp1/Fgfr2/Rab11a/Syne3/Nectin2/Fcer1g/Myo5c/Rab7/Psen1/Prkcz/Nlgn1/Clasp2/Ppfi…
GO:0071331	cellular response to hexose stimulus	132	0.408868	1.51997	0.0041914	0.00779114	0.00226828	3992	tags=36%, list=23%, signal=28%	Hif1a/Icam1/Camk2n1/Igf1r/Atg7/Pim3/Nrxn1/Lrp1/Ern1/Mlxipl/Gas6/Rac1/Arrb1/Ptprn2/Slc2a5/Adcy5/Trpm4/Sidt2/Slc39a14/Rab34/Rab11fip5/Fkbp1b/Ppp2ca/Gpx1/Gpr68/Sri/Ghrl/Gper1/Epha5/Ano1/Pdk3/Hmgcr/Hmgn3/Stx4a/Vcam1/Ptpmt1/Raf1/Nadk/Ppp3ca/Myt1/Vsnl1/Aqp4/Unc13b/Crhr2/Lrp5/Stxbp4/Lepr
GO:0051650	establishment of vesicle localization	168	0.388016	1.49174	0.00418824	0.00779114	0.00226828	3772	tags=37%, list=22%, signal=29%	Kif1a/Myo1e/Myo1b/Fnbp1l/Shroom2/Myrip/Snap91/Ndel1/Stk11/Trim46/Stard3nl/Picalm/Lin7a/Ap1s2/Pdcd6/Ap3s1/Dctn1/Syt4/Dpysl2/Myo1g/Tcirg1/Tanc2/Myo7a/Chp1/Fgfr2/Rab11a/Myo5c/Rab7/Psen1/Prkcz/Nlgn1/Clasp2/Ppfia2/Sdc4/Ap3b2/Ahi1/Sdcbp/Pclo/Eipr1/Dtnbp1/Bicdl2/Kif5a/Dnm1/Kif1b/Kif5c/Bloc1s3/Snf8/Actn4/Arf1/Dync1i1/Bloc1s1/Trak1/Cops5/Myo5b/Pafah1b1/Cdk5/Cdh3/Mapk15/Bloc1s4/Madd/Map2k1/Kif1c
GO:0051091	positive regulation of DNA-binding transcription factor activity	254	0.361099	1.43128	0.0043073	0.00799471	0.00232754	2851	tags=25%, list=16%, signal=21%	Tnf/Clu/Hspa1b/Irak2/Hspa1a/Icam1/Cx3cr1/Cx3cl1/Cav1/Stat3/Traf1/Capn3/Plpp3/Ifrd1/Csf3/Tlr2/Cd40/Tgfb1/Nlrp3/Vegfa/Slco3a1/Jmy/Lrrfip2/Tnfsf11/Aim2/Zic2/Lrp8/Il18rap/Trim30a/Flot2/Il6/Erc1/Ripk2/Tlr9/Adcy1/Adam8/Hcls1/Edn1/Il5/Ripk3/Cd40lg/Neurod2/Il18r1/Tnfrsf11a/Prkcz/Trim12c/Crtc3/Irak3/Wnt5a/Rnf41/Fzd4/Rela/App/Prkd1/Fzd2/Ar/Il1b/Epha5/Traf6/Ddr2/Flot1/Anxa3/Hmgn3/Ankrd42
GO:0048863	stem cell differentiation	210	0.362878	1.41475	0.00433163	0.00802796	0.00233722	4755	tags=39%, list=27%, signal=29%	Nrp1/Hif1a/Zeb2/Folr1/Sema4c/Slc4a11/Sox18/Stat3/Lif/Kitl/Ptn/Tbx1/Foxc1/Sema7a/Cdk6/Batf/Ltbp3/Nrp2/Htr2b/Coro1c/Pdcd6/Sema3c/Mtch2/Msx1/Ednrb/Mapk3/Nfe2l2/Sox17/Prickle1/A2m/Edn1/Runx2/Fgfr2/Tacstd2/Fn1/Shc4/Sox9/Hoxd4/Pax6/Cdc42/Yap1/Vsir/Jag1/Sema3b/Sema4d/Sema3g/Lama5/Prdm4/Frzb/Tgfb2/Efnb1/Sox2/Etv4/Radil/Twist1/Phf19/Mllt3/Pdgfra/Phf5a/Fgf2/Sfrp1/Hoxb4/Ap2a2/Eif2ak2/Lmbr1l/Edn3/Mettl5/Sema…
GO:0016050	vesicle organization	277	0.352349	1.40764	0.00435667	0.00806241	0.00234725	2901	tags=25%, list=17%, signal=21%	Zeb2/Pi4k2a/Snph/Cd34/Srgn/Snap25/Hps4/Vamp4/Fnbp1l/Syt7/Shroom2/Cav2/Sqstm1/Stx11/Snap91/Cplx1/Stxbp1/Stx6/Chmp4b/Rab20/Picalm/Slamf1/Trim9/Stx1b/Unc13a/Syt13/Ap1s2/Coro1c/Pdcd6/Rab5c/Slc17a7/Rab8b/Syt4/Stx12/Pla2g4a/Zfp385a/Clcn3/Rab34/Myo7a/Chp1/Serpine2/Ap2m1/Rab11a/Nectin2/Snx10/Rilp/Rab7/Dysf/Rab32/Rab13/Snx3/Doc2b/Sdc4/Arl8b/Nkd2/Hook2/Sdcbp/Chmp4c/Dtnbp1/S100a10/Plekhf1/Stx8/Akt2/Aqp11/Dn…
GO:0043405	regulation of MAP kinase activity	186	0.389032	1.5038	0.00453056	0.00837184	0.00243734	4023	tags=35%, list=23%, signal=28%	Tnf/Src/Zeb2/Apoe/Pdgfa/Cav1/Dusp16/Rgs2/Flt1/Kitl/Epha4/Cd40/Ern1/Il34/Pdgfc/Uchl1/Tgfb1/Pdgfb/Vegfa/Htr2b/Tgfa/Tnfsf11/Thbs1/Ghr/Adam9/Gab1/Spry1/Mif/Tpd52l1/Tlr9/Adam8/Edn1/Tnfrsf11a/Psen1/Irak3/Dnaja1/Smpd1/Wnt5a/Fzd4/App/Il1rn/Il1b/Ptprj/Traf6/Dtnbp1/Pdgfrb/Hmgcr/Sash1/Sorl1/Map3k5/Ptpn1/Pdgfd/Dab2ip/Tnxb/Pik3r6/Lime1/Tlr4/Nod2/Fgfr1/Fgf2/Sfrp1/Mapk8ip1/Edn3/Ajuba/Mst1r/Tsg101
GO:0051963	regulation of synapse assembly	116	0.425555	1.55428	0.00454542	0.0083869	0.00244173	3581	tags=35%, list=20%, signal=28%	Adgrl3/Ntrk2/Flrt2/Ppp1r9a/Tlr2/Nrxn1/Ptprd/Ptprs/Flrt3/Grin1/Asic2/Negr1/Arf6/Ephb2/Sipa1l1/Clstn2/Slitrk1/Lingo4/Slitrk4/Flrt1/Lrfn5/Adgrb3/Farp1/Lhfpl4/Nlgn1/Wnt5a/Lrrc4b/Lrfn3/Ghrl/App/Il1rapl1/Mdga1/Sema4d/Lrrtm3/Clstn3/Gpc6/Cbln2/Tpbg/Lrfn4/Agrn/Cbln1
GO:0034284	response to monosaccharide	171	0.389953	1.50069	0.00463634	0.00854207	0.0024869	3206	tags=29%, list=18%, signal=24%	Hif1a/Icam1/Rasal2/Camk2n1/Nnat/Igf1r/Atg7/Pim3/Nrxn1/Lrp1/Ern1/Mlxipl/Gas6/Rac1/Pfkl/Arrb1/Thbs1/Ptprn2/Slc2a5/Adcy5/Trpm4/Sidt2/Glul/Slc39a14/Rab34/Rab11fip5/Fkbp1b/Irs2/Runx2/Ppp2ca/Gpx1/Gpr68/Sri/Ghrl/Glp1r/Gper1/Epha5/Ano1/Pdk3/Hmgcr/Hmgn3/Stx4a/Vcam1/Ptpmt1/Eif2b3/Raf1/Nadk/Ppp3ca/Myt1
GO:0051606	detection of stimulus	187	0.377307	1.45804	0.00488596	0.00898874	0.00261694	3885	tags=28%, list=22%, signal=22%	Itgav/Adora1/Tgfb3/Trem2/Kcnmb4/Ryr2/Tlr2/Grin2b/Cacnb3/Gnb1/Cxcl12/Best1/Phf24/Atp2b2/Foxf1/Asic2/Eng/Arrb1/Calca/Clec7a/Tspo/Kcna1/Calm1/Rtp4/Pdzd7/Sod2/Grik2/Serpine2/Pkd2/Yap1/Ngfr/Lxn/Ly96/Ano1/Calm3/Clec4n/Fap/Slc24a2/Col11a1/Cxcr4/Pkd2l1/Naip2/Sox2/Cacna1f/Pjvk/Scn1a/Tmem120a/Tlr4/Prcd/Nod2/Il18/Kcnq1/Naip1
GO:0033500	carbohydrate homeostasis	250	0.36219	1.43265	0.00497079	0.00913136	0.00265846	3992	tags=32%, list=23%, signal=25%	Adgrf5/Hif1a/Icam1/Camk2n1/Hk2/Fabp5/Stat3/Ffar2/Igf1r/Atg7/Pim3/Nrxn1/Lrp1/Ern1/Stk11/Gpi1/Mlxipl/Gas6/Ccn4/Oas1a/Rac1/Cnr1/Trpv4/Cebpa/Klf15/Arrb1/Ptprn2/Oas1g/Adcy5/Trpm4/Il6/Sidt2/Slc39a14/Rab34/Rab11fip5/Fkbp1b/Igfbp5/Ppp2ca/Stxbp5l/Gpx1/Gpr68/Sri/Ghrl/Pax6/Adipor1/Gper1/Abcc8/Ngfr/Ptprj/Epha5/Ano1/Pdk3/Sh2b2/Adipor2/Hmgcr/Hk1/Hmgn3/Stx4a/Vcam1/Ptpmt1/Raf1/Csmd1/Bace2/Nadk/Ppp3ca/Myt1/Vsnl1/…
GO:0060048	cardiac muscle contraction	120	0.41555	1.5221	0.00500149	0.0091743	0.00267096	3857	tags=38%, list=22%, signal=30%	Atp1a2/Adora1/Cav1/Pde4b/Rgs2/Map2k3/Ccn2/Scn1b/Ryr2/Fxyd1/Cacna2d1/Ank2/Sumo1/Pde4d/Smad7/Cacna1g/Atp1a3/Zc3h12a/Trpm4/Calm1/Fkbp1b/Tnnc1/Kcna5/Tnni3/Atp2a2/Bin1/Adrb1/Sri/Gsn/Chga/Slc9a1/Snta1/Kcnd3/Calm3/Kcne2/Rnf207/Cxcr4/Abcc9/Ppp1r13l/Hcn4/Scn1a/Agrn/P2rx4/Mybpc3/Slc8a1/Kcnq1
GO:0009743	response to carbohydrate	185	0.373792	1.44535	0.00504439	0.00923601	0.00268893	2887	tags=26%, list=17%, signal=22%	Hif1a/Icam1/Rasal2/Camk2n1/Nnat/Nfkb1/Igf1r/Atg7/Pim3/Nrxn1/Lrp1/Ern1/Mlxipl/Gas6/Rac1/Pfkl/Arrb1/Thbs1/Ptprn2/Slc2a5/Adcy5/Trpm4/Sidt2/Glul/Slc39a14/Rab34/Rab11fip5/Fkbp1b/Irs2/Runx2/Ppp2ca/Gpx1/Gpr68/Sri/Ghrl/Zfp36l1/Glp1r/Gper1/Il1b/Epha5/Ano1/Pdk3/Hmgcr/Hmgn3/Stx4a/Vcam1/Ptpmt1/Eif2b3/Raf1
GO:0051098	regulation of binding	378	0.339308	1.38284	0.00504991	0.00923601	0.00268893	4222	tags=33%, list=24%, signal=25%	Cdkn1a/Cldn5/Src/Ramp2/Vtn/Dab2/Apoe/Anxa2/Dot1l/Cav1/Lif/Epha4/Csf3/Foxc1/Aplp2/Nes/Ski/Lrp1/Ramp1/Ifi204/Smad3/Nfib/Ctsz/Tgfb1/Crmp1/Parp9/Hsp90ab1/Sumo1/Pdgfb/Bambi/Camk1/Ubash3b/Eno1/B2m/Plxnd1/Tnfsf11/Adam15/Msx1/Niban2/Arrb1/Txn1/Hmox1/H1f0/Adrb2/C9orf72/Mapk3/1810037I17Rik/Ripk2/Calm1/Lgals9/Epb41/Hspa4/Id1/Plk2/Ppp2ca/Lhx2/Id2/Ace/Dysf/Psen1/Lrpap1/Atp2a2/Tmbim6/Wnt5a/Tfip11/Ckmt1/Sri/Pax…
GO:0003279	cardiac septum development	117	0.416539	1.52185	0.00509778	0.00930996	0.00271046	2643	tags=28%, list=15%, signal=24%	Nrp1/Nos3/Dhrs3/Parva/Sall1/Rbpj/Tbx1/Smad6/Lrp1/Ank2/Ccn1/Nrp2/Sema3c/Plxnd1/Eng/Smad7/Chd7/Bmpr2/Slit2/Notch2/Slit3/Nsd2/Fgfr2/Id2/Rarb/Heyl/Egln1/Wnt5a/Tbx3/Fzd2/Jag1/Ap2b1/Robo2
GO:0060828	regulation of canonical Wnt signaling pathway	242	0.360683	1.42484	0.00519808	0.00947929	0.00275976	3890	tags=29%, list=22%, signal=23%	Src/Zeb2/Dkk3/Dab2/Apoe/Folr1/Emd/Kank1/Cav1/Rbpj/Nfkb1/Tmem88/Rspo1/Kpna1/Smad3/Tgfb1/Stk11/Wwtr1/Tmem64/Bambi/Wnk1/Ube2b/Nrarp/Trpm4/Ppm1n/Sox17/Prickle1/Sox7/Zfp703/Dkkl1/Fgfr2/Nkd1/Scyl2/Psen1/Wnt5a/Ptpru/Wnk2/Sox9/Fzd4/Csnk1e/App/Nkd2/Yap1/Csnk1d/Fgfr3/Ctnnbip1/Tle1/Ptpro/Fzd7/Wls/Frzb/Ccny/Nphp4/Atp6ap2/Thra/Rbms3/Sox2/Dab2ip/Tpbg/Bicc1/Cdh3/Mllt3/Apc2/Amer2/Tle3/Fgf2/Sfrp1/Wnt11/Ppm1b/Lmbr…
GO:0032870	cellular response to hormone stimulus	458	0.324715	1.33395	0.00529447	0.00964102	0.00280684	4013	tags=30%, list=23%, signal=24%	Nr4a3/Ramp3/Il17a/Src/Ramp2/Pkm/Dab2/Kl/Fam107a/Atp1a2/Mt3/Kank1/Cav1/Cyfip1/Ptger4/Stat3/Ntrk2/Nfkb1/Eprs/Rhoq/Cav2/Igf1r/Rab15/Nr4a2/Ndel1/Rbfox2/Ramp1/Soga1/Socs3/Tgfb1/Ptger2/Srarp/Actn2/Sra1/Bcar1/Irf1/Eif4e/Akt3/Rac1/Ddit4/Jak3/Rab8b/Lpl/Ghr/Sgk1/Anxa5/Arid5a/Nfe2l2/Marcks/Slc39a14/Stat5a/Ptges3/Irs2/Inhba/Edn1/Leprotl1/Socs2/Rarb/Heyl/Nr4a1/Acod1/Ybx1/Prkcz/Rab13/Calr/Dnaja1/Csnk2b/Stat6/S…
GO:0071326	cellular response to monosaccharide stimulus	133	0.405777	1.51273	0.00536759	0.00975996	0.00284147	3992	tags=35%, list=23%, signal=27%	Hif1a/Icam1/Camk2n1/Igf1r/Atg7/Pim3/Nrxn1/Lrp1/Ern1/Mlxipl/Gas6/Rac1/Arrb1/Ptprn2/Slc2a5/Adcy5/Trpm4/Sidt2/Slc39a14/Rab34/Rab11fip5/Fkbp1b/Ppp2ca/Gpx1/Gpr68/Sri/Ghrl/Gper1/Epha5/Ano1/Pdk3/Hmgcr/Hmgn3/Stx4a/Vcam1/Ptpmt1/Raf1/Nadk/Ppp3ca/Myt1/Vsnl1/Aqp4/Unc13b/Crhr2/Lrp5/Stxbp4/Lepr
GO:1902904	negative regulation of supramolecular fiber organization	170	0.380486	1.46492	0.00548076	0.00995128	0.00289717	2647	tags=25%, list=15%, signal=21%	Clu/Apoe/Capg/Cryab/Kank1/Map1b/Trem2/Map1a/Hspa8/Shroom2/Cgnl1/Ppp1r9a/Tlr2/Tjp1/Gmfg/Kank3/Dlc1/Capza2/Tmsb4x/Bmerb1/Arpc2/Sgk1/Shank1/Ppfia1/Slit2/Inpp5j/Cdh5/F11r/Tubb4a/Tacstd2/Shank3/Dysf/Capzb/Tmod2/Phldb2/Clasp2/Gsn/Carmil1/Hspg2/Eml2/Pfdn1/Clip3
GO:0051604	protein maturation	292	0.347628	1.40078	0.00550323	0.0099776	0.00290483	3139	tags=24%, list=18%, signal=20%	Pcsk2/Src/Ctla2a/Ero1a/Serpine1/Srgn/Cpxm2/Ece1/Cpd/Mmp14/Ctss/Furin/Lgmn/Pcsk1n/Plat/Casp1/Ctsl/Ctsh/Ifi204/Cntn2/Ctsz/Tmem98/F7/Plau/Adam19/Eno1/Thbs1/Serpinh1/Adam9/Il1r2/Hscb/Pgk1/Ciao2b/Mafb/Apaf1/Ripk2/Ppp1r15a/Cpm/Myrf/Isca1/Lmf2/Casp4/Serpine2/Hgfac/Aph1c/C1ra/Psen1/4930486L24Rik/Adam17/Gsn/Naa20/Cst7/F10/Nkd2/Casp12/Vsir/Cpe/Adam10/Cpn1/S100a10/Fadd/Hpse/Casp8/Tspan14/Tmem59/Sorl1/Atp6ap…
GO:0050954	sensory perception of mechanical stimulus	194	0.377983	1.469	0.00559957	0.0101376	0.00295141	3754	tags=32%, list=21%, signal=25%	Serpinb6a/Icam1/Hexb/Map1a/Mir124a-1hg/Tbx1/Tjp1/Ccdc50/Grin2b/Cacnb3/Cxcl12/Phf24/Atp2b2/Slc9a3r2/Diaph1/Hexa/Asic2/Cemip/Myh14/Psap/Sod1/Chd7/Slc52a3/Ceacam16/Wdr1/Kcna1/Pdzd7/Kcnma1/Mir31/Scarb2/Fbxo11/Myo7a/Tprn/Serpine2/Gpx1/Lhfpl4/Cdkn2d/Fzd4/Srrm4/Mir326/Dnm1/Col11a1/Gabrb2/Cxcr4/Coch/Tub/Myo3b/Sox2/Pjvk/Scn1a/Tmem120a/Sobp/Otoa/Tlr4/P2rx4/Fam107b/Eps8l2/Mir29a/Fgfr1/Aqp4/Grm7/Il18
GO:0071248	cellular response to metal ion	149	0.394681	1.49028	0.00562195	0.0101634	0.00295892	2578	tags=28%, list=15%, signal=24%	Mt3/Junb/Rasa4/Lgmn/Capn3/Syt7/Nrxn1/Sumo1/Syt13/Wnk1/Cpne6/B2m/Bnip3/Cebpa/Syt4/Hmox1/Hpca/Slc41a1/Mapk3/Nfe2l2/Kcna1/Mylk/Fas/Itpkb/Clic4/Cpne8/Fn1/Id2/Neurod2/Kcnh1/Mt1/Prnp/Nlgn1/Smpd1/Braf/Gsn/Pkd2/Mcoln1/Mapk9/Nfatc4/Syt5/Syt12
GO:0072521	purine-containing compound metabolic process	347	0.335803	1.36523	0.0058216	0.0105091	0.00305958	2596	tags=21%, list=15%, signal=19%	Dgat1/Ttr/Pkm/Hif1a/Nos3/Pfkp/Tpi1/Aldoa/Bcl2l1/Rora/Hk2/Nos2/Trem2/Stat3/Oasl2/Rd3/Rhoq/Gapdh/Nt5e/Nupr1/Ak1/Ier3/Acot7/Npr1/Tgfb1/Gpi1/Nos1/Mlxipl/Nudt4/Atp2b2/Pde4d/Npr2/Pank2/Oas1a/Adcy4/Acot9/Eno1/Slc2a6/Mtch2/Dnph1/Ddit4/Aldoc/Pfkl/Pgk1/Samhd1/Hpca/Aprt/Adcy5/Pgam1/Eno2/Nudt18/Ak2/Mvk/Epha2/Adcy1/Dip2a/Adora2b/Acot10/Impdh2/Pde9a/Slc27a3/Psen1/Atp5d/Gpat4/Acsl4/Acot11/Slc4a4/Gmpr2/App/Pid1/…
GO:0007519	skeletal muscle tissue development	170	0.378428	1.457	0.00607556	0.0109518	0.00318845	4246	tags=36%, list=24%, signal=28%	Pmp22/Sap30/Emd/Meg3/Cav1/Smyd1/Nr2f2/Capn3/Cav2/Nupr1/Tbx1/Homer1/Atf3/Hlf/Ski/Skil/Usp2/Tgfb1/Eln/Msc/Rbfox1/Myh14/Adrb2/Pax5/Heyl/Nr4a1/Dysf/Gpx1/Hlx/Btg2/Ybx3/Nr1d2/Rhoa/Igf2/Myoz1/Dner/Flot1/Hmgcr/Maff/Lncpint/Plagl1/Acta1/Selenon/Ppp3ca/Rb1/Cdk5/Twist1/Lemd2/Shox2/Med20/Myl6/Crhr2/Flnb/Hdac5/Tcf21/Nras/Megf10/Psma6/Myorg/Uqcc2/Sin3b/Zbtb18
GO:0051592	response to calcium ion	122	0.407165	1.49645	0.00617299	0.0111114	0.00323492	2634	tags=31%, list=15%, signal=27%	S100a16/Cav1/Junb/Rasa4/Kcnmb4/Lgmn/Capn3/Syt7/Ryr2/Homer1/Nrxn1/Syt13/Pdcd6/Wnk1/Cpne6/Thbs1/Syt4/Anxa5/Adam9/Hpca/Pla2g4a/Mylk/Calm1/Itpkb/Kcnma1/Clic4/Cpne8/Neurod2/Kcnh1/Nlgn1/Smpd1/Braf/Pkd2/Mcoln1/App/Syt5/Syt12/Calm3
GO:0071375	cellular response to peptide hormone stimulus	243	0.356451	1.40796	0.00630037	0.0113244	0.00329693	3999	tags=36%, list=23%, signal=28%	Nr4a3/Src/Pkm/Kl/Kank1/Cav1/Cyfip1/Stat3/Nfkb1/Eprs/Rhoq/Cav2/Igf1r/Rab15/Nr4a2/Ndel1/Soga1/Socs3/Actn2/Bcar1/Irf1/Akt3/Rac1/Jak3/Rab8b/Lpl/Ghr/Sgk1/Anxa5/Nfe2l2/Marcks/Slc39a14/Stat5a/Irs2/Edn1/Leprotl1/Socs2/Nr4a1/Ybx1/Prkcz/Rab13/Stat6/Slc2a8/Irs1/Rela/Zfp36l1/Slc9a1/Sorbs1/Adipor1/Atp2b1/Gper1/Lmbrd1/Gdf15/Agtrap/Grb14/Gnai2/Srsf3/Il1b/Pid1/Ptprj/Igf2/Sh2b2/Akt2/Gh/Sorl1/Ptpn1/Stat5b/Jak2/Cpe…
GO:0050792	regulation of viral process	152	0.387622	1.46918	0.00633959	0.0113785	0.00331269	2201	tags=22%, list=13%, signal=19%	Tnf/Isg15/Stat1/Bst2/Rsad2/Ch25h/Oasl2/Hacd3/Bsg/Adarb1/Ifi204/Axl/Mdfic/Vps37b/Parp10/Ifih1/N4bp1/Oas1a/Oasl1/Zc3hav1/Ifitm3/Oas1g/Trim30a/Isg20/Oas3/Oas2/Ly6e/Nectin2/Rab7/Trim12c/Snx3/Lgals1/Gsn
GO:1901361	organic cyclic compound catabolic process	427	-0.246366	-1.21785	0.00637835	0.0114317	0.00332817	3910	tags=31%, list=22%, signal=25%	Rnaseh1/Enpp4/Lsm3/Brf1/Nudt16/Pnrc2/Boll/Hgd/Cnot1/Drosha/Taf15/Rexo4/Tymp/Fto/Atm/Pnldc1/Entpd2/Srd5a1/Mlycd/Ephx2/Slc6a3/Mtor/Fen1/Tut7/Ahcy/Lrpprc/Upf1/Cyp39a1/Slfn9/Tomt/Mettl14/Pan3/Rc3h2/Aldh6a1/Celf1/Zfp36l2/Tent4b/Endog/Exosc2/Dnase1/Gspt1/Nudt12/Nudt13/Tent5d/Upb1/Ddx49/Pan2/Gstz1/Mettl3/Nudt15/Hnrnpr/Aicda/Zc3h18/Myd88/Exosc9/Ssb/Dffb/Mtrex/Smg6/Lsm7/Zpr1/Pnpt1/Ampd3/Aasdhppt/Tbrg4/Exo…
GO:0051099	positive regulation of binding	185	0.369745	1.4297	0.00640083	0.0114556	0.00333512	4222	tags=36%, list=24%, signal=28%	Cldn5/Ramp2/Vtn/Apoe/Anxa2/Cav1/Epha4/Csf3/Foxc1/Ski/Lrp1/Ramp1/Tgfb1/Parp9/Hsp90ab1/Bambi/Eno1/B2m/Plxnd1/Niban2/Arrb1/Txn1/H1f0/Ripk2/Calm1/Lgals9/Epb41/Hspa4/Plk2/Ppp2ca/Ace/Psen1/Wnt5a/Pax6/Sirt2/App/Traf6/S100a10/Flot1/Dtx3l/Mapre1/Ctbp2/Tgfb2/Jak2/Map1lc3b/Rara/Edf1/Rb1/Acd/Cdk5/Hip1r/Twist1/Agrn/Tlr4/Zfp618/Gtf2b/Sting1/Larp6/Rasl2-9/Mapre3/Aktip/Cthrc1/Spag8/Hmgb2/Ralb/Plcl1/Gpsm1
GO:0002286	T cell activation involved in immune response	102	0.407547	1.46654	0.00643108	0.0114933	0.00334609	2487	tags=33%, list=14%, signal=29%	Il4ra/Fgl2/Lgals3/Icam1/Gadd45g/Nfkbid/Rora/Ptger4/Stat3/Stx11/Ccr2/Relb/Tgfb1/Nlrp3/Batf/Tmem98/Irf1/Jak3/Smad7/Zc3h12a/H2-M3/Il6/Ripk2/Il12b/Rorc/Il18r1/Fcer1g/Psen1/Prkcz/Stat6/Hlx/Mir326/Havcr2/Clec4d
GO:0031123	RNA 3'-end processing	104	-0.358976	-1.51164	0.00670498	0.0119657	0.00348363	4965	tags=50%, list=28%, signal=36%	Elac1/Cpsf6/Ncbp2/Fbl/Rprd1b/Pabpn1/Exosc7/Supv3l1/Fip1l1/Exosc10/Rprd1a/Cpsf3/Dhx36/Slbp/Ptcd1/Cpsf7/Ctr9/Ahcyl1/Tut7/Trmt10c/Polr3k/Fbll1/Tent4b/Exosc2/Ints6l/Ints14/Papolg/Cpsf4l/Cpsf1/Ints7/Exosc9/Ssb/Pnpt1/Wdr33/Cstf3/Scaf8/Toe1/Ints2/Lsm11/Ints8/Cpeb3/Rnf20/Ints5/Cstf2/Lin28a/Ccnb1/Elac2/Virma/Pcf11/Rprd2/Dkc1/Cstf2t
GO:0002757	immune response-activating signal transduction	188	-0.287251	-1.3309	0.00676511	0.0120558	0.00350986	1277	tags=18%, list=7%, signal=16%	Klri1/Prkch/Klrc3/Rapgef1/Cd247/Klhl6/Kcnn4/Cd19/Klrc1/Dgkz/Eif2b1/Ptprc/Ada/Klre1/Txk/Ubash3a/Foxp1/Ccr7/Bcl2/Klrc2/Foxp3/Sh2d1a/Themis/Prkcb/Trat1/Clec2i/Klrd1/Cd160/Cd79b/Klrk1/Prkd2/Cd8a/Cd79a
GO:0061136	regulation of proteasomal protein catabolic process	179	0.373096	1.43653	0.00679411	0.0120862	0.00351871	2730	tags=23%, list=16%, signal=20%	Clu/Hspa1b/Hspa1a/Dab2/Apoe/Ophn1/Ecscr/Cav1/Trem2/Map1a/Foxf2/Arih2/Nupr1/Atg7/Plk3/Dlgap1/Arih1/Hsp90ab1/Sumo1/N4bp1/Smad7/Ubb/Prickle1/Rnf19b/Plk2/Psme2/Psen1/Gpx1/Gabarap/Nop53/Psme1/Csnk1e/Mapk9/Sirt2/Nkd2/Csnk1d/Eif3h/Sdcbp/Aqp11/Cop1/Kcne2
GO:0032872	regulation of stress-activated MAPK cascade	189	0.369791	1.43307	0.00680149	0.0120862	0.00351871	3885	tags=35%, list=22%, signal=28%	Gadd45b/Tnf/Dab2/Rap2a/Gadd45g/Sema4c/Traf4/Trem2/Dusp16/Tnfrsf19/Traf1/Ccn2/Hsph1/Igf1r/Mecom/Lmnb1/Mdfic/Slamf1/Vegfa/Dixdc1/Mapk8ip2/Trpv4/Tnfsf11/Il1a/Dusp15/Rell1/Zc3h12a/Mapk3/Ripk2/Fas/Tpd52l1/Zfp622/Grik2/Dnaja1/Wnt5a/Sirpa/Mapk9/App/Cdc42/Flt4/Il1b/Traf6/Xdh/Ulk4/Hmgcr/Per1/Fcgr2b/Sash1/Map3k5/Tgfb2/Cops5/Naip2/Dab2ip/Mfhas1/Gadd45a/Traf3/Pafah1b1/Pbk/Tlr4/Nod2/Sh3rf3/Map2k1/Sfrp1/Mapk8i…
GO:1903050	regulation of proteolysis involved in cellular protein catabolic process	211	0.366669	1.43205	0.00683169	0.0121226	0.00352933	2730	tags=22%, list=16%, signal=19%	Clu/Hspa1b/Hspa1a/Dab2/Apoe/Ophn1/Ecscr/Cav1/Trem2/Map1a/Foxf2/Arih2/Nupr1/Epha4/Atg7/Plk3/Dlgap1/Arih1/Efna1/Hsp90ab1/Sumo1/N4bp1/Smad7/Ctsc/Laptm5/Ubb/Prickle1/Rnf19b/Plk2/Psme2/Psen1/Gpx1/Gabarap/Nop53/Psme1/Csnk1e/Mapk9/Sirt2/Nkd2/Csnk1d/Eif3h/Sdcbp/Smurf1/Aqp11/Cop1/Kcne2
GO:0002366	leukocyte activation involved in immune response	273	0.349449	1.39678	0.00684613	0.012131	0.00353177	2932	tags=28%, list=17%, signal=24%	Nr4a3/Il4ra/Fgl2/Pi4k2a/Lgals3/Icam1/Ptgds/Gadd45g/Cx3cr1/Nfkbid/Rora/Trem2/Ptger4/Stat3/Fes/Grn/Stx11/Ccr2/Relb/Rabgef1/Cd40/Stxbp1/Sbno2/Tgfb1/Nlrp3/Il13/Batf/Slamf1/Clnk/Foxf1/Tmem98/Irf1/Lamp1/Jak3/Smad7/Hmox1/Ndfip1/Zc3h12a/Hmces/H2-M3/Il6/Ripk2/Lgals9/Il12b/Notch2/Rorc/Cd180/Adora2b/Nsd2/Tyrobp/Abr/Bcr/Cd40lg/Hspd1/Il18r1/Fcer1g/Dysf/Psen1/Prkcz/Stat6/Lgals1/Chga/Ywhaz/Hlx/Mir326/Havcr2/Cle…
GO:0070302	regulation of stress-activated protein kinase signaling cascade	192	0.364142	1.41439	0.00687817	0.0121568	0.00353927	3885	tags=35%, list=22%, signal=27%	Gadd45b/Tnf/Dab2/Rap2a/Gadd45g/Sema4c/Traf4/Trem2/Dusp16/Tnfrsf19/Traf1/Ccn2/Hsph1/Igf1r/Mecom/Lmnb1/Mdfic/Slamf1/Vegfa/Dixdc1/Mapk8ip2/Trpv4/Tnfsf11/Il1a/Dusp15/Rell1/Zc3h12a/Mapk3/Ripk2/Fas/Tpd52l1/Zfp622/Grik2/Dnaja1/Wnt5a/Sirpa/Mapk9/App/Cdc42/Flt4/Il1b/Traf6/Xdh/Ulk4/Hmgcr/Per1/Fcgr2b/Sash1/Map3k5/Tgfb2/Cops5/Naip2/Dab2ip/Mfhas1/Gadd45a/Traf3/Pafah1b1/Pbk/Tlr4/Nod2/Sh3rf3/Map2k1/Sfrp1/Mapk8i…
GO:0000723	telomere maintenance	137	-0.316786	-1.38983	0.0068801	0.0121568	0.00353927	4715	tags=58%, list=27%, signal=42%	Smg1/Map2k7/Brca2/Nfrkb/Rpa1/Gnl3l/Prkdc/Hmbox1/Atrx/Cct8/Rad50/Ten1/Parn/Tfpt/Wrap53/Naf1/Apex1/Xrn1/Slx1b/Nop10/Ino80c/Rpa2/Ylpm1/Gar1/Exosc10/Xrcc4/Nek2/Dcp2/Dhx36/Cct5/Hus1/Terf1/Xrcc1/Xrcc5/Ino80/Atm/Xrcc6/Upf1/Mapk1/Cct6a/Mre11a/Tent4b/Ercc4/Parp3/Pml/LTO1/Dclre1a/Hdac8/Cct3/Ruvbl1/Atr/Gnl3/Nek7/Rif1/Smg6/Terf2/Zfp365/Ruvbl2/Aurkb/Telo2/Pcna/Sp100/Smc6/Tert/Pnkp/Pot1a/Actl6a/Dclre1b/Rtel1/S…
GO:0008154	actin polymerization or depolymerization	185	0.367618	1.42148	0.00707906	0.0124731	0.00363136	3375	tags=31%, list=19%, signal=25%	Icam1/Capg/Fam107a/Kank1/Plek/Cyfip1/Shroom2/Ppp1r9a/Csf3/Tlr2/Arpc3/Aif1/Kank3/Eln/Esam/Actn2/Capza2/Diaph1/Baiap2/Rac1/Tmsb4x/Arf6/Arpc2/Cotl1/Wdr1/Cdc42ep4/Slit2/Mtss1/Hcls1/Arhgap35/Capzb/Tmod2/Bin1/Arpc1b/Pstpip1/Gsn/Carmil1/Ghrl/Cdc42ep3/Diaph2/Mical2/Rhoa/Vasp/Msrb1/Vill/Micall2/Arpc5/Arpc4/Fmn1/Dbnl/Ssh2/Nckap1/Ccl24/Lima1/Eps8/Cdc42ep5/Dbn1
GO:0010638	positive regulation of organelle organization	498	0.317598	1.30698	0.00707611	0.0124731	0.00363136	2741	tags=21%, list=16%, signal=18%	Igtp/Nrp1/Tnf/Src/Hif1a/Hspa1b/Hspa1a/Icam1/Csf2/Cx3cl1/Plek/Irgm1/Cav1/Tgfb3/Cyfip1/Map1b/Trem2/Tek/Arhgef15/Dcn/Fes/Ccn2/Syt7/Grn/Igf1r/Csf3/Bok/Casp1/Nes/Snx18/Fscn1/Sh3glb1/Smad3/Fermt2/Sh3pxd2b/Rhoc/Actn2/Pdgfb/Fhod1/Baiap2/Tgfa/Gpr65/Rac1/Trpv4/Ube2b/Bnip3/Il1a/Msx1/Arf6/Dctn1/Arpc2/Adrb2/Cd47/Arhgef10/Pla2g4a/Mapk3/Bik/Snx7/Wdr1/Fas/Cdc42ep4/Mtss1/Sh2b1/Mapt/Edn1/Arhgap35/Il5/Id1/Ulk1/Limc…
GO:0018022	peptidyl-lysine methylation	139	-0.31548	-1.38927	0.0074068	0.0130139	0.00378881	4083	tags=35%, list=23%, signal=27%	Nelfa/Prdm9/Fh1/Setd1b/Arid4b/Wdr5b/Setd1a/Sirt1/Ctr9/Kdm4d/Camkmt/Setd2/Ash1l/Baz2a/Asxl2/Pygo2/Kmt2b/Phf1/Kdm4c/Bcor/Rif1/Setdb1/Snw1/Setd6/Gfi1b/Kmt5a/Kmt5b/Nfyb/Dnmt3b/Nsd1/Ehmt1/Zfp335/Suv39h1/Hcfc1/Men1/Mettl18/Arid4a/Setd4/Dnmt1/Kat8/Hdac2/Smyd5/Etfbkmt/Wdr82/Myb/Setmar/Zfp110/Eef1akmt3/Gcg
GO:0048568	embryonic organ development	468	0.321934	1.32339	0.00740442	0.0130139	0.00378881	4564	tags=35%, list=26%, signal=26%	Nr4a3/Hif1a/Csf2/Folr1/Itgav/Pdgfa/Ece1/Tgfb3/Sall1/Rbpj/Sox18/Mmp14/Junb/Ttc39c/Lif/Nr2f2/Foxf2/Kitl/Ryr2/Tbx1/Foxc1/Cebpb/Rnf112/Kdm2b/Socs3/Pdgfc/Smad3/Tgfb1/Efna1/Atp2b2/Ccn1/Foxf1/Hoxd3/Pcgf2/Pdgfb/Vegfa/Dnajb6/Plxna4/Rac1/Chrd/Eng/Msx1/Cebpa/Sod1/Chd7/Gab1/Mafb/Epas1/Ephb2/Mapk3/Pax5/Chst11/Sox17/Vash1/Epha2/Pdzd7/Vax2/Runx1/Ahr/Notch2/Edn1/Runx2/Myo7a/Abr/Fgfr2/Syna/Bcr/Otx2/Id2/Rarb/Tprn/…
GO:0003014	renal system process	102	0.403274	1.45116	0.00743449	0.0130442	0.00379764	3225	tags=31%, list=18%, signal=26%	Itga3/Adgrf5/Dab2/Myo1e/Adora1/Ptger4/Lgmn/Sulf1/Adora2a/Gas6/Pdgfb/Psap/Ednrb/Adrb2/F2r/Kcnma1/Edn1/Bcr/Oprl1/Ace/Abcg2/Adrb1/Gsn/Hsd11b2/Gnai2/Rhoa/Ptpro/Cyba/Aqp3/Emp2/Slc15a2/Anpep
GO:0002702	positive regulation of production of molecular mediator of immune response	116	0.414488	1.51386	0.00760562	0.0133258	0.00387962	2556	tags=33%, list=15%, signal=28%	Nr4a3/Il4ra/Il17a/Rsad2/Tek/Ffar2/Il17f/Tlr2/Cd40/Sema7a/Il1r1/Tgfb1/Nlrp3/Gpi1/Il13/Slamf1/Clnk/Rtn4/B2m/Laptm5/Arid5a/Ephb2/Hmces/Il6/Mif/Tlr9/Cd86/Nsd2/Il5/Il18r1/Fcer1g/Prkcz/Stat6/Wnt5a/Tnfrsf4/Cd37/Il1b/Traf6
GO:0018209	peptidyl-serine modification	325	0.339673	1.37397	0.00763132	0.0133521	0.00388728	2802	tags=22%, list=16%, signal=19%	Mapkapk3/Igtp/Mapkapk2/Ramp3/Tnf/Src/Bgn/Irgm1/Cav1/Tek/Dcn/Ptgs2/Hsp90aa1/Lif/Ntrk2/Csf3/Atp2b4/Nrxn1/Ern1/Cd44/Tgfb1/Nos1/Mlxipl/Gas6/Hsp90ab1/Pdgfb/Pde4d/Ppp1r1b/Vegfa/Akt3/Camk1/Dclk1/Wnk1/Ddit4/Smad7/Arrb1/Sgk1/Txn1/Mapk3/Il6/Ripk2/Mif/Nek6/Pkn3/Fnip2/Ppp1r15a/Galnt16/Inpp5j/Hcls1/Mast2/Plk2/Ulk1/Mgat5b/Prkcz/Wnt5a/Braf/Spock3/Csnk1e/Mapk9/App/Csnk1d/Prkd1/Osm/Camk2b/Stk32a/Camkv/Pdk3/Akt2/S…
GO:0009132	nucleoside diphosphate metabolic process	115	0.411719	1.50089	0.00771428	0.0134784	0.00392406	1490	tags=22%, list=9%, signal=20%	Pkm/Hif1a/Pfkp/Tpi1/Aldoa/Hk2/Stat3/Gapdh/Nt5e/Nupr1/Ak1/Ier3/Gpi1/Mlxipl/Eno1/Slc2a6/Mtch2/Ddit4/Aldoc/Pfkl/Pgk1/Pgam1/Eno2/Nudt18/Ak2
GO:0071322	cellular response to carbohydrate stimulus	141	0.392281	1.47021	0.00806023	0.0140633	0.00409431	3313	tags=30%, list=19%, signal=25%	Hif1a/Icam1/Camk2n1/Nfkb1/Igf1r/Atg7/Pim3/Nrxn1/Lrp1/Ern1/Mlxipl/Gas6/Rac1/Arrb1/Ptprn2/Slc2a5/Adcy5/Trpm4/Sidt2/Slc39a14/Rab34/Rab11fip5/Fkbp1b/Ppp2ca/Gpx1/Gpr68/Sri/Ghrl/Zfp36l1/Gper1/Epha5/Ano1/Pdk3/Hmgcr/Hmgn3/Stx4a/Vcam1/Ptpmt1/Raf1/Nadk/Ppp3ca/Myt1/Vsnl1
GO:0018105	peptidyl-serine phosphorylation	301	0.337984	1.36295	0.00817481	0.0142433	0.00414673	2629	tags=21%, list=15%, signal=18%	Mapkapk3/Igtp/Mapkapk2/Ramp3/Tnf/Src/Irgm1/Cav1/Tek/Ptgs2/Hsp90aa1/Lif/Ntrk2/Csf3/Atp2b4/Nrxn1/Ern1/Cd44/Tgfb1/Nos1/Mlxipl/Gas6/Hsp90ab1/Pdgfb/Pde4d/Ppp1r1b/Vegfa/Akt3/Camk1/Dclk1/Wnk1/Ddit4/Smad7/Arrb1/Sgk1/Txn1/Mapk3/Il6/Ripk2/Mif/Nek6/Pkn3/Fnip2/Ppp1r15a/Inpp5j/Hcls1/Mast2/Plk2/Ulk1/Prkcz/Wnt5a/Braf/Csnk1e/Mapk9/App/Csnk1d/Prkd1/Osm/Camk2b/Stk32a/Camkv/Pdk3/Akt2
GO:0010970	transport along microtubule	166	0.376384	1.44105	0.00819837	0.0142645	0.0041529	4361	tags=36%, list=25%, signal=27%	Hif1a/Kif1a/Map1b/Map1a/Hspa8/Ndel1/Nefm/Hspb1/Uchl1/Stk11/Trim46/Caly/Dst/Lca5l/Klc1/Nefl/Ap3s1/Lamp1/Sod1/Flot2/Ssx2ip/Ubb/Mapt/Prkcz/Arl8b/Ap3b2/Ift57/App/Cdc42/Ift74/Dtnbp1/Bicdl2/Clip3/Kif5a/Kif1b/Kif5c/Stau1/Bloc1s3/Ift22/Arhgap21/Dync1i1/Bloc1s1/Trak1/Kif3a/Tub/Ift172/Pafah1b1/Bloc1s4/Madd/Map2k1/Wasf1/Kif1c/Bicd2/Arl8a/Htt/Rhot1/Ttc26/Traf3ip1/Actr10/Dynlt2b
GO:0002768	immune response-regulating cell surface receptor signaling pathway	198	-0.289951	-1.33524	0.00832437	0.0144636	0.00421087	1277	tags=17%, list=7%, signal=16%	Klri1/Prkch/Klrc3/Rapgef1/Cd247/Klhl6/Kcnn4/Cd19/Klrc1/Dgkz/Eif2b1/Ptprc/Ada/Klre1/Txk/Ubash3a/Foxp1/Ccr7/Bcl2/Klrc2/Foxp3/Sh2d1a/Themis/Prkcb/Trat1/Clec2i/Klrd1/Cd160/Cd79b/Klrk1/Prkd2/Btla/Cd8a/Cd79a
GO:0010608	post-transcriptional regulation of gene expression	492	-0.238321	-1.18397	0.00836272	0.0145101	0.0042244	2015	tags=20%, list=12%, signal=18%	Tbrg4/Lsm14a/Gigyf2/Pym1/Secisbp2l/Fastk/Angel2/Sco1/Abce1/Ago1/Tia1/Eif2ak1/Cnot11/Nsun3/Cpeb3/Secisbp2/Fastkd2/Nanos2/Rbm3/Erbb2/Pcid2/Nrde2/Dhx9/Eif2ak3/Rps6kb1/Eif4enif1/Mief1/Jmjd4/Tert/Nolc1/Tardbp/Cnot8/Mettl18/Khsrp/Dicer1/Tcof1/Lin28a/Gle1/Xpo5/Fastkd3/Cdk4/Tsfm/Dcp1a/Hbs1l/Shmt1/Rida/Srrt/Cnot3/Fastkd1/Dcp1b/Mettl16/Unk/Caprin1/Pum3/Rock2/Ptcd3/Dph5/Eif4ebp2/Sepsecs/Rmnd1/Rpl5/Dph7/Dgcr…
GO:0009896	positive regulation of catabolic process	499	0.315492	1.29863	0.00839881	0.0145525	0.00423675	2971	tags=23%, list=17%, signal=19%	Igtp/Tnf/Tnfrsf1b/Clu/Hif1a/Hspa1b/Hspa1a/Dab2/Apoe/Ecscr/Adora1/Irgm1/Cav1/Trem2/Dcn/Hsp90aa1/Arih2/Nupr1/Atg7/Hspb8/Bag3/Tlr2/Wwp2/Plk3/Oaz1/Snx18/Ier3/Lrp1/Arih1/Sh3glb1/Stk11/Apoc2/Mlxipl/Sumo1/Hecw2/Pacsin3/Bnip3/Smad7/Ctsc/Dapk1/Nrd1/Laptm5/Hmox1/Adam9/Zc3hav1/Adrb2/Ndfip1/Trim30a/C9orf72/Zc3h12a/Mapk3/Daglb/Il6/Snx7/Sox17/Ripk2/Prickle1/Rnf19b/Adam8/Irs2/Pttg1ip/Plk2/Ulk1/Nkd1/Qk/Igfbp3/Tn…
GO:0045621	positive regulation of lymphocyte differentiation	109	0.410525	1.48263	0.00867965	0.0150183	0.00437237	3786	tags=41%, list=22%, signal=33%	Cd83/Tnfsf9/Il4ra/Il2ra/Nfkbid/Mmp14/Hsp90aa1/Inpp5d/Ccr2/Zap70/Axl/Tgfb1/Nlrp3/Gas6/Irf1/Runx3/Il2rg/Zbtb16/Il6/Ripk2/Lgals9/Itpkb/Stat5a/Runx1/Adam8/H2-DMa/Zbtb1/Prkcz/Hlx/Mir326/Vsir/Rhoa/Zfp609/Il15ra/Nfkbiz/Il4i1/Stat5b/H2-Aa/Rara/Bcl6/Pik3r6/Il7/Shb/Il18/Socs1
GO:0015749	monosaccharide transmembrane transport	104	0.418179	1.50454	0.00876527	0.0151455	0.0044094	2905	tags=32%, list=17%, signal=27%	Nr4a3/Tnf/Slc2a1/Hk2/Ocln/Fabp5/Slc1a2/Rhoq/Ak1/Klf15/Slc2a5/Nfe2l2/Pea15a/Irs2/Edn1/Ace/Braf/Slc2a8/Ahi1/Irs1/Slc2a3/Slc45a1/Sorbs1/Lmbrd1/Il1b/Slc23a1/Pid1/Sh2b2/Akt2/Clip3/Adipor2/C3/Gh
GO:0022411	cellular component disassembly	404	0.319851	1.30771	0.00883327	0.015242	0.00443747	2792	tags=22%, list=16%, signal=19%	Igtp/Tnf/Hif1a/Capg/C1qa/Cx3cr1/Gabarapl1/C1qc/Plek/Irgm1/Tgfb3/Hk2/Map1b/Trem2/Map1a/Hspa8/Ctss/Blcap/C1qb/Shroom2/Lamc1/Igf1r/Sqstm1/Epha4/Atg7/Bok/Plk3/Nes/Ndel1/Fscn1/Stmn3/Map1lc3a/Sh3pxd2b/Chmp4b/Plaat3/Klc1/Actn2/Capza2/Sh3gl2/Trpv4/Ddit4/Eng/Bnip3/Bmerb1/Arf6/Dctn1/Arpc2/Sgk1/Adrb2/Il6/Apaf1/Wdr1/Tspo/Eif2d/Napa/Hspa2/Ngef/Ulk1/Dnajc17/Igfbp3/Dysf/Capzb/Atp2a2/Irak3/Tmod2/Mcts1/Optn/Clasp…
GO:0051651	maintenance of location in cell	203	0.360321	1.40353	0.00887509	0.015293	0.00445234	3193	tags=28%, list=18%, signal=23%	Fth1/Cxcl10/Apoe/Itgav/Cx3cl1/Ero1a/Srgn/Cav1/Hk2/Capn3/Ryr2/Ccr5/Tgfb1/Ank2/Il13/Pde4d/Htr2b/Diaph1/Ubash3b/Cemip/Tmsb4x/Chd7/Fkbp1a/Txn1/Itgb3/Thy1/Htr2c/Tspo/F2r/Calm1/Hspa5/Fkbp1b/Psen1/Ftl1/Cxcl9/Sri/Gsn/Pkd2/Mcoln1/Glp1r/Gper1/Prkd1/Itpr1/P2ry6/Calm3/Atp2a1/Cyba/Hk1/Ank3/Jph2/Arhgap21/Sorl1/Selenon/Dbi/Tgfb2/Jsrp1
GO:0048562	embryonic organ morphogenesis	297	0.340138	1.37149	0.00896007	0.0154182	0.00448879	4029	tags=32%, list=23%, signal=25%	Nr4a3/Hif1a/Folr1/Tgfb3/Rbpj/Mmp14/Ttc39c/Foxf2/Ryr2/Tbx1/Kdm2b/Smad3/Efna1/Atp2b2/Foxf1/Hoxd3/Pcgf2/Rac1/Eng/Msx1/Sod1/Chd7/Mafb/Ephb2/Mapk3/Pax5/Chst11/Sox17/Epha2/Pdzd7/Vax2/Notch2/Edn1/Runx2/Myo7a/Abr/Fgfr2/Bcr/Otx2/Id2/Rarb/Tprn/Cryaa/Psen1/Wnt5a/Sox9/Ift57/Ahi1/Pkd2/Hoxd4/Pax6/Hlx/Dscaml1/Yap1/Naglu/Tbx3/Fzd2/Hspg2/Col11a1/Zic3/Rnf207/Wdpcp/Frzb/Tgfb2/Nckap1/Kif3a/Mib1/Gli2/Ift172/Myo3b/Sox…
GO:0002708	positive regulation of lymphocyte mediated immunity	135	0.383496	1.4276	0.00902658	0.0155113	0.0045159	2116	tags=28%, list=12%, signal=25%	Tnf/Fcgr1/Rsad2/H2-D1/H2-Q6/Trem2/Hspa8/H2-K1/H2-Q7/Lta/H2-Q4/Cd40/Il1r1/Tgfb1/Nlrp3/H2-T23/Slamf1/Clnk/H2-T22/Lamp1/B2m/Il18rap/Arid5a/Hmces/H2-M3/Il6/Stat5a/Il12b/Pvr/Nsd2/Fcgr3/Hspd1/Il18r1/Zbtb1/Nectin2/Fcer1g/Prkcz/Stat6
GO:0034614	cellular response to reactive oxygen species	132	0.392469	1.45901	0.0090482	0.0155272	0.00452051	2271	tags=23%, list=13%, signal=20%	Nr4a3/Gch1/Src/Nos3/Mt3/Hsph1/Atg7/Rnf112/Axl/Glrx/Mmp2/Prdx5/Pcgf2/Psap/Bnip3/Gpr37l1/Sod1/Txn1/Mapk3/Il6/Fancc/Nfe2l2/Sod2/Edn1/Ripk3/Kdm6b/Stat6/Sirpa/Rela/Mapk9
GO:1903052	positive regulation of proteolysis involved in cellular protein catabolic process	124	0.388835	1.43391	0.00928296	0.0159082	0.00463144	2730	tags=24%, list=16%, signal=21%	Clu/Hspa1b/Hspa1a/Dab2/Ecscr/Cav1/Trem2/Arih2/Nupr1/Atg7/Plk3/Arih1/Sumo1/Smad7/Ctsc/Laptm5/Prickle1/Rnf19b/Plk2/Psen1/Gabarap/Nop53/Csnk1e/Mapk9/Sirt2/Nkd2/Csnk1d/Smurf1/Cop1/Kcne2
GO:0034219	carbohydrate transmembrane transport	111	0.405599	1.46727	0.00956694	0.0163724	0.00476659	2905	tags=31%, list=17%, signal=26%	Nr4a3/Tnf/Slc2a1/Hk2/Ocln/Fabp5/Slc1a2/Rhoq/Ak1/Klf15/Slc2a5/Nfe2l2/Pea15a/Irs2/Edn1/Ace/Braf/Slc2a8/Ahi1/Irs1/Slc2a3/Slc45a1/Sorbs1/Lmbrd1/Il1b/Slc23a1/Pid1/Sh2b2/Akt2/Clip3/Adipor2/C3/Aqp3/Gh
GO:1903900	regulation of viral life cycle	129	0.397461	1.47621	0.0095857	0.0163821	0.00476942	2201	tags=23%, list=13%, signal=20%	Tnf/Isg15/Bst2/Rsad2/Ch25h/Oasl2/Hacd3/Bsg/Adarb1/Ifi204/Axl/Vps37b/Parp10/Ifih1/N4bp1/Oas1a/Oasl1/Zc3hav1/Ifitm3/Oas1g/Trim30a/Isg20/Oas3/Oas2/Ly6e/Nectin2/Trim12c/Snx3/Lgals1/Gsn
GO:0017038	protein import	212	0.362349	1.41589	0.00970934	0.0165708	0.00482435	1970	tags=17%, list=11%, signal=16%	Cdkn1a/Clu/Apoe/Apod/Uaca/Zic1/Gbp4/Mmp12/Hspa8/Tek/Stat3/Ptgs2/Hsp90aa1/Tnfrsf1a/Nfkbia/Sqstm1/Bag3/Kpna1/Tgfb1/Mdfic/Hsp90ab1/Sumo1/Cabp1/Chrd/Rab8b/Zc3h12a/Il6/Lmna/Prickle1/Pttg1ip/Hspa4/Hcls1/Chp1/Ppp2ca/Hspd1/Nup98/Psen1
GO:0009308	amine metabolic process	108	0.402325	1.45514	0.00976105	0.0166363	0.00484343	4946	tags=41%, list=28%, signal=29%	Smox/Gch1/Kl/Odc1/Nr4a2/Oaz1/Atp2b4/Npr1/Maoa/Gde1/Epas1/Htr2c/Kmo/Insm1/Maob/Ly6e/Chka/Sat1/Slc7a11/Moxd1/Hprt/Tacr3/Sncaip/Vcam1/Vhl/Il4i1/Tgfb2/Abat/Sncb/Inmt/Rnf180/Crhr2/Aoc3/Azin2/Atcay/Sat2/Ednra/Nnmt/Grin2a/Ddc/Chrna7/Drd1/Agtr1a/Kynu
GO:0006417	regulation of translation	361	-0.250118	-1.22046	0.00981448	0.0167047	0.00486332	3382	tags=30%, list=19%, signal=24%	Tut7/Lrpprc/Shmt2/Upf1/Rpusd3/Trmt10c/Paip2b/Mettl14/Pan3/Rc3h2/Mapk1/Eif5/Eif2b5/C1qbp/Celf1/Zfp36l2/Tent4b/Pml/Exosc2/Gspt1/Nck1/Pan2/Mtg1/Nck2/Mettl3/Hnrnpr/Igf2bp2/Exosc9/Zcchc4/Piwil4/Trap1/Pnpt1/Ncl/Gcn1/Guf1/Lsm14a/Gigyf2/Pym1/Secisbp2l/Abce1/Ago1/Tia1/Eif2ak1/Cnot11/Nsun3/Cpeb3/Secisbp2/Fastkd2/Nanos2/Rbm3/Erbb2/Dhx9/Eif2ak3/Rps6kb1/Eif4enif1/Mief1/Jmjd4/Nolc1/Tardbp/Cnot8/Mettl18/Khsrp/T…
GO:0006022	aminoglycan metabolic process	101	0.422937	1.52168	0.00999224	0.0169841	0.00494467	4362	tags=41%, list=25%, signal=31%	Bgn/Hexb/Ptger4/Dcn/Nfkb1/Slc35d1/Foxc1/Cd44/Tgfb1/Pdgfb/Gns/Hexa/Cltc/Cemip/Ednrb/Chsy1/Chst11/Chst7/Ctbs/Hs2st1/Itih3/Spock3/Il1b/Pdgfrb/Spock2/Hpse/B3gnt3/Egflam/B4galt4/Itih4/Ndnf/Cln6/Mamdc2/Fgf2/Itih2/Ext1/Ednra/B3gnt6/Csgalnact1/Hyal1/B3gnt8
GO:2001235	positive regulation of apoptotic signaling pathway	149	0.384272	1.45098	0.0100732	0.0170984	0.00497795	2754	tags=28%, list=16%, signal=23%	Tnf/Clu/Timp3/Cav1/Ctnna1/Nupr1/Atf3/Bok/Ctsh/Trps1/Sh3glb1/Skil/Adora2a/Mtch2/Runx3/Jak3/Mal/Ctsc/Msx1/Sod1/Thbs1/Apaf1/Ubb/Fas/Tpd52l1/Pea15a/Inhba/Ripk3/Unc5b/Tnfrsf12a/Siglec1/Mapk9/Gper1/Osm/Camk2b/Nfatc4/Ngfr/Plekhf1/Fadd/Pmaip1/Casp8
GO:1903037	regulation of leukocyte cell-cell adhesion	315	0.340857	1.37605	0.0101555	0.0172057	0.0050092	2635	tags=28%, list=15%, signal=24%	Nr4a3/Cd83/Tnfsf9/Tnf/Il4ra/Icos/Fgl2/Lgals3/Icam1/Il2ra/Il12rb1/Igfbp2/Arg1/Nfkbid/Cav1/Hsp90aa1/Hsph1/Ephb4/Ccr2/Ccl2/Cebpb/Prkar1a/Zap70/Aif1/Hspb1/Gpnmb/Cd44/St3gal4/Tgfb1/Nlrp3/Cxcl12/Adora2a/Foxj1/Slamf1/Irf1/Ass1/Cd274/Wnk1/B2m/Runx3/Jak3/Tnfsf11/Smad7/Il1a/Nrarp/Laptm5/Il2rg/Cd80/Ndfip1/Cd47/Thy1/Zc3h12a/Zbtb16/Flot2/Il6/Ripk2/Lgals9/Itpkb/Ccdc88b/Stat5a/Runx1/Cd86/Adam8/Il12b/Sele/Il23r/…
GO:0002429	immune response-activating cell surface receptor signaling pathway	187	-0.288695	-1.34179	0.0101639	0.0172057	0.0050092	1277	tags=18%, list=7%, signal=17%	Klri1/Prkch/Klrc3/Rapgef1/Cd247/Klhl6/Kcnn4/Cd19/Klrc1/Dgkz/Eif2b1/Ptprc/Ada/Klre1/Txk/Ubash3a/Foxp1/Ccr7/Bcl2/Klrc2/Foxp3/Sh2d1a/Themis/Prkcb/Trat1/Clec2i/Klrd1/Cd160/Cd79b/Klrk1/Prkd2/Cd8a/Cd79a
GO:0060491	regulation of cell projection assembly	194	0.367115	1.42676	0.010239	0.0173095	0.0050394	4387	tags=35%, list=25%, signal=26%	Nrp1/Src/Icam1/Podxl/Kank1/Abi3/Cav1/Tgfb3/Cyfip1/Myo10/Fnbp1l/Rhoq/Ppp1r9a/Ndel1/Rhog/Nrxn1/P2ry12/Fscn1/Arhgap44/Neurl1a/Coro1c/Rac1/Arf6/Arpc2/Map4/Ephb2/Epha2/Adamts16/Cdc42ep4/Slit2/Gap43/Arhgap35/Tacstd2/Plxnb3/Capzb/Nlgn1/Pld1/Cdc42ep3/Cdc42/Yap1/Palm/Vdac3/Kctd17/Wdpcp/Sdccag8/Nckap1/Eps8/Myo3b/Septin9/Cdc42ep5/Dbn1/Kif24/Bcas3/Agrn/Eps8l2/Mapk15/Odad3/Pqbp1/Bbs4/Atp8b1/Htt/Eps8l1/Cdc42ep…
GO:0031647	regulation of protein stability	296	0.342064	1.37899	0.0102753	0.0173473	0.00505042	2211	tags=18%, list=13%, signal=16%	Igtp/Src/Clu/Hspa1b/Hspa1a/Fam107a/Mt3/Cryab/Irgm1/Hspa8/Hsp90aa1/Hps4/Capn3/Grn/Plpp3/Gapdh/Tmem88/Epha4/Bag3/Ctsh/Stxbp1/Hip1/Usp2/Smad3/Efna1/Ank2/Pim1/Hsp90ab1/Sumo1/Dad1/Rtn4/Ifi30/Lamp1/Ube2b/Smad7/Msx1/Stx12/Apbb1/Flot2/Usp36/Sox17/Lmna/Ptges3/Id1/Tyrobp/Chp1/Ctsa/Hspd1/Cryaa/Prnp/Calr/Nop53/Gsn/Cmtm6
GO:0017157	regulation of exocytosis	229	0.353291	1.38544	0.0103381	0.0174298	0.00507445	2877	tags=28%, list=16%, signal=23%	Il4ra/Cbarp/Scamp5/Bcl2l1/Fes/Syt7/Rab15/Ccr2/Nrxn3/Rab3c/Rabgef1/Stxbp1/Ncs1/Glrx/Adora2a/Il13/Trim9/Foxf1/Stx1b/Apba2/Syt13/Rims1/Lamp1/Cacna1g/Rab8b/Cdk5r2/Syt4/Rab9/Hmox1/Lgi3/Adrb2/Lgals9/Adcy1/Syp/Adora2b/Abr/Bcr/Kcnh1/Fcer1g/Rab7/Stxbp5l/Rab13/Atp2a2/Nlgn1/Clasp2/Ppfia2/Doc2b/Sdc4/Braf/Il1rapl1/Gnai2/Sdcbp/Rims2/Pclo/Syt5/Syt12/Dtnbp1/Ptafr/Slc4a8/Rap1b/Gab2/Stx4a/Snf8
GO:0036503	ERAD pathway	104	-0.346817	-1.46044	0.0103738	0.0174665	0.00508513	2333	tags=21%, list=13%, signal=18%	Dnajb9/Dnajb12/Wfs1/H13/Ccdc47/Hsp90b1/Eif2ak3/Edem1/Foxred2/Rcn3/Man1b1/Ubac2/Fbxo2/Stt3b/Ube4a/Edem3/Herpud1/Man1a/Sel1l/Syvn1/Edem2/Derl3
GO:0006066	alcohol metabolic process	295	0.345629	1.39369	0.0105924	0.0178107	0.00518532	3654	tags=28%, list=21%, signal=23%	Ttr/Gch1/Dkk3/Dab2/Apoe/Pmp22/Dhrs3/Got1/Tpi1/Mt3/Mtmr7/Plek/Bpnt1/Slc37a2/Ch25h/Nfkb1/Plpp3/Aplp2/Ttc39b/Lrp1/Apoc1/Por/Soat1/Nudt4/Cyp46a1/Npc2/Gde1/Myof/Cebpa/Sod1/Ipmk/Ednrb/Slc5a3/Pla2g4a/Itpkc/Mvk/Itpkb/Kcnma1/Plcb3/Inpp5j/Itpk1/Hsd3b7/Synj2/Chka/Angptl3/Dysf/Grk3/Smpd1/Rbp1/Vldlr/App/Akr1a1/Gper1/Hsd11b2/Sptlc2/Moxd1/Msmo1/P2ry6/Wnt4/Ptafr/Hmgcr/Sptssa/Impa1/Tsku/H6pd/Pmvk/Srd5a3/Sqle/Disp…
GO:0008645	hexose transmembrane transport	101	0.420702	1.51364	0.0107256	0.0179621	0.00522942	2905	tags=32%, list=17%, signal=27%	Nr4a3/Tnf/Slc2a1/Hk2/Ocln/Fabp5/Slc1a2/Rhoq/Ak1/Klf15/Slc2a5/Nfe2l2/Pea15a/Irs2/Edn1/Ace/Braf/Slc2a8/Ahi1/Irs1/Slc2a3/Slc45a1/Sorbs1/Lmbrd1/Il1b/Pid1/Sh2b2/Akt2/Clip3/Adipor2/C3/Gh
GO:1904659	glucose transmembrane transport	101	0.420702	1.51364	0.0107256	0.0179621	0.00522942	2905	tags=32%, list=17%, signal=27%	Nr4a3/Tnf/Slc2a1/Hk2/Ocln/Fabp5/Slc1a2/Rhoq/Ak1/Klf15/Slc2a5/Nfe2l2/Pea15a/Irs2/Edn1/Ace/Braf/Slc2a8/Ahi1/Irs1/Slc2a3/Slc45a1/Sorbs1/Lmbrd1/Il1b/Pid1/Sh2b2/Akt2/Clip3/Adipor2/C3/Gh
GO:0099111	microtubule-based transport	205	0.35276	1.37518	0.0107225	0.0179621	0.00522942	4361	tags=34%, list=25%, signal=26%	Hif1a/Kif1a/Map1b/Map1a/Hspa8/Ndel1/Nefm/Hspb1/Uchl1/Stk11/Trim46/Caly/Dst/Lca5l/Klc1/Nefl/Ap3s1/Lamp1/Sod1/Flot2/Ssx2ip/Ubb/Mapt/Dpcd/Prkcz/Arl8b/Ap3b2/Ift57/App/Cdc42/Ift74/Dtnbp1/Gas8/Bicdl2/Ulk4/Clip3/Kif5a/Kif1b/Kif5c/Stau1/Bloc1s3/Ift22/Arhgap21/Dync1i1/Bloc1s1/Trak1/Kif3a/Tub/Ift172/Pafah1b1/Stk36/Bloc1s4/Madd/Map2k1/Aqp4/Wasf1/Kif1c/Odad3/Bicd2/Arl8a/Nme5/Dnah1/Htt/Rhot1/Ttc26/Traf3ip1/Od…
GO:0071496	cellular response to external stimulus	255	0.344557	1.36723	0.0108059	0.0180725	0.00526155	1789	tags=19%, list=10%, signal=17%	Cdkn1a/Nos3/Slc2a1/Folr1/Got1/Fam107a/Atp1a2/Gabarapl1/Cav1/Ptger4/Slc38a3/Fes/Slc1a2/Cd68/Atg7/Nr4a2/Bag3/Atf3/Ldha/Rnase4/Kif26a/Ifi204/Sh3glb1/Map1lc3a/Axl/Nos1/Vdr/Pim1/Slc39a4/Gas6/Jmy/Rac1/Xpr1/Lpl/Higd1a/Nuak1/Zc3h12a/Mapk3/Nfe2l2/Glul/Fas/Hspa5/Tmem150c/Stk24/Adora2b/Arhgap35/F11r/Ulk1
GO:0001890	placenta development	155	0.378714	1.43842	0.0109107	0.0182234	0.00530548	2279	tags=22%, list=13%, signal=19%	Hif1a/Csf2/Itgav/Serpine1/Rbpj/Junb/Ptgs2/Lif/Nr2f2/Ptn/Vwf/Cebpb/Etnk2/Ctsb/Ctsl/Socs3/Ccn1/Hsp90ab1/Pdgfb/Dnajb6/Cebpa/Bmpr2/Gab1/Pla2g4a/Epas1/Mapk3/Vash1/Notch2/Fgfr2/Syna/Egln1/Pkd2/Ghrl/Zfp36l1
GO:0002377	immunoglobulin production	133	-0.314304	-1.39138	0.0112481	0.0187619	0.00546224	757	tags=14%, list=4%, signal=14%	Ccr6/Ptprc/Msh6/Tbx21/Traf3ip2/Pou2f2/Foxp1/H2-Eb2/Tcf3/Vpreb3/Foxp3/Xcl1/Xbp1/Nipal3/H2-Ob/Nuggc/Enpp1/Mzb1/Cd27
GO:0007219	Notch signaling pathway	172	0.372872	1.43247	0.0112765	0.0187842	0.00546876	4217	tags=38%, list=24%, signal=29%	Il17a/Src/Got1/Dtx4/Il2ra/Rbpj/Mmp14/Stat3/Nfkbia/Sorbs2/Foxc1/Egfl7/Tgfb1/Cdk6/Neurl1a/Hoxd3/Rcan2/Cntn1/Cebpa/Arrb1/Nrarp/S1pr3/Tmem100/Notch2/Timp4/Bmp2k/Heyl/Bend6/Aph1c/Kcna5/Psen1/Adam17/Sox9/Tcim/App/Yap1/Adam10/Zfp423/Jag1/Ift74/Gas2/Dner/Robo2/Cntn6/Tspan14/Dtx3l/Angpt4/Epn2/Tgfb2/Mib1/Ift172/Sox2/Dtx3/Bcl6/Notch3/Perp/Nod2/Anxa4/Cfd/Ccn3/Ovol2/Hey2/Pln/Snai1/Robo1
GO:0051056	regulation of small GTPase mediated signal transduction	227	0.346728	1.35851	0.0113594	0.0188928	0.00550036	3270	tags=28%, list=19%, signal=23%	Nrp1/Itga3/Src/Apoe/Ophn1/Itgav/Kank1/Rasa4/Kitl/Cgnl1/Rabgef1/Arhgap44/Stmn3/Dennd4a/Col3a1/Cadm4/Dlc1/Stard13/Rtn4/Csf1/Rasgrf1/Adgrg1/Gpr65/Arhgap26/Arf6/Arrb1/Mcf2l/Cdc42bpa/Arhgef10/Ephb2/Ssx2ip/Sipa1l1/Stk19/F2r/Spry1/Itpkb/Slit2/Notch2/Arhgap35/Chn1/F11r/Bcr/Amot/Iqsec3/Gabarap/Garnl3/Psd/Cyth4/Timp2/Iqsec2/Ngfr/Sh2b2/Pdgfrb/Flot1/Stard8/Arhgdia/Mmd2/Gpr35/Cyth1/Tgfb2/Cavin4/Eps8/Dab2ip
GO:0006397	mRNA processing	444	-0.239344	-1.17395	0.0113719	0.0188928	0.00550036	3962	tags=33%, list=23%, signal=26%	Lmntd2/Thoc7/Prmt5/Slbp/Lsm3/Srsf12/Pdcd11/Rbmxl1/Srsf9/Cactin/Usp4/Cpsf7/Bud13/Prpf39/Kin/Ptcd2/Nono/Aar2/Sf3b1/Ctr9/Son/Adar/Ahcyl1/Srsf5/Zrsr1/Scaf1/Rpusd3/Clasrp/Rnmt/Acin1/Sart3/Mettl14/Pan3/Ppil3/C1qbp/Celf1/Ncbp3/Tent4b/Sltm/Rbm26/Rbm27/Dhx15/Srek1ip1/Thoc5/Rbmx2/Rbm28/Prpf40b/Pan2/Zfp830/Srsf2/Mettl3/Mbnl2/Aqr/Ccar2/Papolg/Sf3a3/Ddx23/Cpsf4l/Rbmx/Dhx8/Prpf4b/Aicda/Cpsf1/Prpf3/Ddx20/Zfp64/…
GO:0002705	positive regulation of leukocyte mediated immunity	158	0.378174	1.43872	0.0115551	0.0191716	0.00558154	1983	tags=26%, list=11%, signal=23%	Cxcl1/Tnf/Fcgr1/Arg1/Rsad2/H2-D1/H2-Q6/Trem2/Hspa8/H2-K1/H2-Q7/Lta/Ccl2/H2-Q4/Cd40/Il1r1/Tgfb1/Nlrp3/H2-T23/Slamf1/Clnk/H2-T22/Lamp1/B2m/Il18rap/Arid5a/Hmces/H2-M3/Il6/Stat5a/Il12b/Pvr/Nsd2/Fcgr3/Tyrobp/Hspd1/Il18r1/Zbtb1/Nectin2/Fcer1g/Prkcz
GO:0035710	CD4-positive, alpha-beta T cell activation	111	0.400527	1.44892	0.0117536	0.0194752	0.00566992	2412	tags=34%, list=14%, signal=30%	Cd83/Il4ra/Gadd45g/Rsad2/Nfkbid/Rora/Ptger4/Stat3/Ccr2/Cebpb/Relb/Ctsl/Cd44/Tgfb1/Nlrp3/Batf/Tmem98/Irf1/Cd274/Runx3/Jak3/Smad7/Il2rg/Zc3h12a/Il6/Ripk2/Lgals9/Tcirg1/Runx1/Il12b/Rorc/Il18r1/Prkcz/Stat6/Braf/Hlx/Mir326/Vsir
GO:0030041	actin filament polymerization	159	0.378032	1.43789	0.0117973	0.0195218	0.00568349	3375	tags=31%, list=19%, signal=25%	Icam1/Capg/Fam107a/Kank1/Cyfip1/Ppp1r9a/Csf3/Tlr2/Arpc3/Aif1/Kank3/Eln/Esam/Capza2/Diaph1/Baiap2/Rac1/Tmsb4x/Arf6/Arpc2/Cotl1/Cdc42ep4/Slit2/Mtss1/Hcls1/Capzb/Tmod2/Bin1/Arpc1b/Pstpip1/Gsn/Carmil1/Cdc42ep3/Diaph2/Rhoa/Vasp/Msrb1/Vill/Micall2/Arpc5/Arpc4/Fmn1/Dbnl/Ssh2/Nckap1/Ccl24/Eps8/Cdc42ep5/Dbn1
GO:0052126	movement in host environment	105	0.40868	1.473	0.0118547	0.0195796	0.00570032	2201	tags=26%, list=13%, signal=23%	Nrp1/Itgav/Cav1/Ch25h/Cav2/Bsg/Ctsb/Ctsl/Axl/Vps37b/Chmp4b/Gas6/Ifitm3/Itgb3/Trim30a/Slc3a2/Ly6e/Nectin2/Rab7/4930486L24Rik/Trim12c/Snx3/Smpd1/Siglec1/Arl8b/Lgals1/Gsn
GO:0001889	liver development	122	0.393936	1.44783	0.0118636	0.0195796	0.00570032	2919	tags=26%, list=17%, signal=22%	Pkm/Lims2/Meg3/Ptn/Atg7/Vwf/Cebpb/Smad3/Rtn4/Plau/Tgfa/Cebpa/Arf6/Hmox1/Il6/Runx1/Ahr/Notch2/Sod2/Ccnd1/Sox9/Tet2/Pkd2/Rela/Hlx/Itpr1/Lsr/Onecut2/Asl/Zic3/Frzb/Rhbdd3
GO:0032755	positive regulation of interleukin-6 production	103	0.407326	1.46498	0.0119132	0.0196356	0.00571663	2844	tags=34%, list=16%, signal=29%	Tnfsf9/Tnf/Il17a/Nos2/Stat3/Tmem106a/Il17f/Tlr2/Ccr5/Bsg/Aif1/Ccn1/Ifih1/Trpv4/Il1a/Lpl/Laptm5/Arid5a/Il6/Ripk2/F2r/Lgals9/Tlr9/Adora2b/Tyrobp/Lilra5/Hspd1/Fcer1g/Wnt5a/App/Il1b/Traf6/Ptafr/Cyba/Il17rc
GO:0007127	meiosis I	111	-0.331159	-1.41121	0.01197	0.0197033	0.00573632	4374	tags=32%, list=25%, signal=24%	Dnmt3l/Ago4/Birc5/Zscan21/1700028K03Rik/Prdm9/Cenpc1/Terf1/Atm/Rad21/Topbp1/Mcmdc2/Mre11a/Cntd1/Ercc4/Sgo2a/Iho1/Plk1/Brme1/Fancd2/Tex15/Sgo1/Eme1/Fbxo5/Mlh3/Eme2/Cdc25b/Syde1/Mei4/Sun1/Slx4/Rec8/Sirt7/Spo11/Zcwpw1/Ccne1
GO:1903364	positive regulation of cellular protein catabolic process	145	0.387629	1.46148	0.0120142	0.0197501	0.00574994	2737	tags=24%, list=16%, signal=21%	Clu/Hspa1b/Hspa1a/Dab2/Apoe/Ecscr/Cav1/Trem2/Hsp90aa1/Arih2/Nupr1/Atg7/Plk3/Lrp1/Arih1/Sumo1/Smad7/Ctsc/Laptm5/Prickle1/Rnf19b/Pttg1ip/Plk2/Psen1/Gabarap/Nop53/Csnk1e/Mapk9/Sirt2/Nkd2/Csnk1d/Smurf1/Cop1/Kcne2/Marchf2
GO:0007034	vacuolar transport	145	0.38574	1.45435	0.0132419	0.0217397	0.0063292	3760	tags=32%, list=22%, signal=26%	Clu/Hspa1a/Hspa8/Rnf157/Grn/Lrp1/Vps37b/Chmp4b/Vps37a/Ap3s1/Tmem50a/Lamp1/Psap/Laptm5/Ndfip1/C9orf72/Atp6v0d1/Ptpn23/Rab34/Vps54/Scarb2/Leprotl1/M6pr/Rilp/Rab7/Scyl2/Bin1/Arl8b/Hook2/Chmp4c/Stx8/Smurf1/Dtx3l/Snf8/Lamp2/Sorl1/Arf1/Trak1/Hgsnat/Gak/Mvb12a/Pcdhga3/Chmp3/Ndfip2/Chmp5/Stx7/Cacng2
GO:0002833	positive regulation of response to biotic stimulus	181	0.372329	1.4356	0.0136397	0.0223633	0.00651076	2959	tags=31%, list=17%, signal=26%	Igtp/Cxcl1/Il17a/Zbp1/Dhx58/Arg1/Irgm1/Mmp12/Ffar2/Hsp90aa1/Grn/Il17f/Tlr2/Irf7/Ifi204/Parp9/Mmp2/Clnk/Cd274/Lamp1/Ly86/Aim2/Oasl1/Mmrn2/Zc3hav1/Il18rap/Trim30a/H2-M3/Nlrc5/Mif/Lgals9/Tlr9/Stat5a/Rab34/Adam8/Il12b/Pvr/Cd180/Tyrobp/Cd40lg/Hspd1/Nectin2/Acod1/Trim12c/Wnt5a/Masp1/Havcr2/Traf6/Ly96/Fadd/Clec4n/Ifi35/Cyba/Ifi211/Coch/Sash1
GO:0007093	mitotic cell cycle checkpoint signaling	130	-0.301896	-1.32002	0.0136624	0.0223713	0.00651309	4597	tags=43%, list=26%, signal=32%	Fbxo31/Foxo4/Taok3/Gen1/Rpa2/Birc5/Rps6/Ppp2r5c/Tpr/Inip/Hus1/Psmg2/Trrap/Chek2/Mad2l1/Atm/Xpc/Klhl22/Chek1/Topbp1/Ttk/Mre11a/Pml/Cdk5rap2/Zfp830/Ints3/Plk1/Fam122a/Aurkb/Fancd2/Bub3/Gigyf2/Nae1/Pcid2/Vps4a/Mad1l1/Brcc3/Ccng1/Cradd/Ccnb1/Apc/Cdk5rap3/Eme1/Eme2/Abraxas1/Taok2/Cdc6/Rint1/Dgkz/Mbd4/Casp2/Rad9b/Rbm38/Rad17/Trp53/Setmar
GO:0015931	nucleobase-containing compound transport	177	-0.284415	-1.29796	0.0137853	0.022543	0.00656306	3437	tags=27%, list=20%, signal=22%	Xpo1/Setd2/Lrpprc/Epg5/Parp11/Ncbp3/Nupl2/Thoc5/Nup160/Ddx19b/Nup133/Ran/Slc25a23/Zc3h11a/Igf2bp2/Ssb/Pnpt1/Rae1/Nup188/Ahctf1/Slc25a32/Mcm3ap/Srsf7/Pcid2/Nrde2/Dhx9/Slc35a5/Ddx39a/Nup214/Khsrp/Nol6/Gle1/Xpo5/P2rx7/Rftn2/Slc25a42/Ripk1/Slc35c1/Ddx39b/Kpnb1/Nsun2/Chtop/Nup43/Slc28a2/Sidt1/Slc28a2b/Slc17a9
GO:0035725	sodium ion transmembrane transport	132	0.382517	1.42201	0.0142441	0.0232628	0.00677263	3029	tags=31%, list=17%, signal=26%	Atp1a2/Slc9a5/Slc8a2/Scn1b/Fxyd6/Fxyd1/Atp2b4/Hcn2/Glrx/Nos1/Fxyd5/Slc6a8/Wnk1/Hecw2/Asic2/Slc24a1/Atp1a3/Trpm4/Slc6a1/Kcnk1/Slc6a15/Chp1/Slc6a17/Slc6a20a/Wnk2/Pkd2/Scn2a/Slc4a4/Slc9a1/Snta1/Slc6a7/Ywhah/Gper1/Ptpn3/Slc24a2/Slc4a8/Scn3a/Ank3/Slc6a13/Pkd2l1/Arf1
GO:0061008	hepaticobiliary system development	125	0.390077	1.44129	0.0143299	0.0232867	0.00677958	2919	tags=26%, list=17%, signal=22%	Pkm/Lims2/Meg3/Ptn/Atg7/Vwf/Cebpb/Smad3/Rtn4/Plau/Tgfa/Cebpa/Arf6/Hmox1/Il6/Sox17/Runx1/Ahr/Notch2/Sod2/Ccnd1/Sox9/Tet2/Pkd2/Rela/Hlx/Itpr1/Lsr/Onecut2/Asl/Zic3/Frzb/Rhbdd3
GO:0042542	response to hydrogen peroxide	118	0.392081	1.4317	0.0142873	0.0232867	0.00677958	2702	tags=26%, list=15%, signal=22%	Nr4a3/Src/Cryab/Hsph1/Rnf112/Axl/Glrx/Mmp2/Pcgf2/Psap/Bnip3/Gpr37l1/Sod1/Txn1/Hmox1/Adam9/Il6/Nfe2l2/Stk24/Sod2/Edn1/Ripk3/Cryaa/Kdm6b/Gpx1/Stat6/Sirpa/Rela/Pdgfrb/Ddr2/Lig1
GO:0071241	cellular response to inorganic substance	181	0.371209	1.43128	0.0143259	0.0232867	0.00677958	2578	tags=25%, list=15%, signal=21%	Mt3/Junb/Rasa4/Lgmn/Capn3/Syt7/Nrxn1/Sumo1/Syt13/Bcar1/Wnk1/Cpne6/B2m/Bnip3/Cebpa/Thbs1/Syt4/Hmox1/Hpca/Slc41a1/Mapk3/Nfe2l2/Kcna1/Mylk/Fas/Itpkb/Clic4/Mir31/Cpne8/Fn1/Id2/Neurod2/Kcnh1/Mt1/Prnp/Nlgn1/Smpd1/Braf/Gsn/Pkd2/Mcoln1/Mapk9/Nfatc4/Syt5/Syt12
GO:0006469	negative regulation of protein kinase activity	192	0.353061	1.37134	0.0143331	0.0232867	0.00677958	4536	tags=36%, list=26%, signal=27%	Cdkn1a/Gadd45b/Ptprb/Apoe/Gadd45g/Camk2n1/Cav1/Dusp16/Rgs2/Nr2f2/Adarb1/Prkar1a/Hspb1/Prkar1b/Uchl1/Adora2a/Wwtr1/Camk2n2/Coro1c/Ubash3b/Gprc5a/Thy1/Ephb2/Il6/Spry1/Mvp/Wars/Chp1/Spred1/Psen1/Irak3/Dnaja1/Smpd1/Errfi1/Pkib/Il1b/Ptprj/Dtnbp1/Hmgcr/Ptpro/Sorl1/Ptpn1/Prkar2a/Srcin1/Dab2ip/Gadd45a/Rb1/Rtraf/Sfrp1/Shb/Slc8a1/Mapk8ip1/Kat2b/Hexim2/Lrp5/Pcp4/Tsg101/Gnaq/Ptpn22/Vps25/Prkrip1/Hexim1/Gba/L…
GO:0031058	positive regulation of histone modification	113	-0.318286	-1.36362	0.0144701	0.0234786	0.00683547	2437	tags=26%, list=14%, signal=22%	Rif1/Snw1/Ruvbl2/Gfi1b/Rrp8/Brd7/Sap30bp/Dnmt3b/Suv39h1/Hcfc1/Men1/Rnf20/Ccnb1/Kdm2a/Kat2a/Kat7/Dnmt1/Chtop/Tada2b/Kat8/Myb/Lpin1/Trp53/Foxp3/Akap8/Xbp1/Gcg/Tet1/Prkd2
GO:0007041	lysosomal transport	111	0.394535	1.42725	0.0146692	0.0237709	0.00692056	4023	tags=34%, list=23%, signal=27%	Clu/Hspa1a/Hspa8/Rnf157/Grn/Lrp1/Chmp4b/Lamp1/Psap/Laptm5/C9orf72/Rab34/Vps54/Scarb2/M6pr/Rilp/Rab7/Scyl2/Bin1/Arl8b/Hook2/Chmp4c/Stx8/Dtx3l/Lamp2/Sorl1/Arf1/Trak1/Hgsnat/Gak/Mvb12a/Pcdhga3/Chmp3/Chmp5/Stx7/Cacng2/Aktip/Tsg101
GO:0009410	response to xenobiotic stimulus	234	0.351271	1.37981	0.0150448	0.024348	0.00708857	3401	tags=29%, list=19%, signal=23%	Rap2a/Ccl4/Serpine1/Rora/Ptprm/Nos2/Pde4b/Slc1a2/Cyp2j6/Casp1/Uchl1/Nos1/Kcnk3/Gas6/Mmp2/Cyp46a1/Htr2b/Grin1/Asic2/Ggh/Ube2b/Aim2/Sod1/Fmo1/Atp1a3/Shank2/Htr2c/Nfatc2/Nfe2l2/Slamf8/Mylk/Ahr/Sod2/Inhba/Rorc/Cd38/Adam17/Gpx1/Prnp/Arnt2/Gstt1/Braf/Tent4a/Ywhaz/Mapk9/Ss18/Kdr/Gstm2/Il1b/Rhoa/Igf2/Nceh1/Kcne2/Bche/Rap1b/Bloc1s3/Rhbdd3/Pde3a/Ehmt2/Rnf149/Fmo2/Tgfb2/Nr1i2/Abat/Slc12a5/Rb1/Slc22a12
GO:2001022	positive regulation of response to DNA damage stimulus	143	-0.302433	-1.33841	0.0151725	0.0245231	0.00713953	3802	tags=34%, list=22%, signal=26%	Brd8/Trrap/Xrcc1/Ino80/Atm/Sirt1/Rnf168/Kdm4d/Ccdc117/Kat5/Nacc2/Nsmce4a/Parp3/Endog/Epc2/Pogz/Ankle1/Ccar2/Cbx8/Ruvbl1/Ercc6/Atr/Rif1/Slf2/Eya3/Yeats4/Ruvbl2/Tigar/Eef1e1/Was/Kmt5b/Ube2v2/Trim28/Pcna/Fam168a/Dhx9/Nsmce1/Trp73/Bclaf1/Brcc3/Pnkp/Actl6a/Abraxas1/Actr8/Parp1/Zcwpw1/Setmar/Hdac10
GO:0008643	carbohydrate transport	138	0.373123	1.39749	0.0152787	0.0246627	0.00718019	2905	tags=28%, list=17%, signal=24%	Nr4a3/Tnf/Slc2a1/Hk2/Ocln/Slc37a2/Fabp5/Slc1a2/Rhoq/Slc35d1/Ak1/Slc2a6/Slc45a4/Klf15/Slc2a5/Nfe2l2/Pea15a/Irs2/Slc37a3/Edn1/Ace/Braf/Slc2a8/Ahi1/Irs1/Slc2a3/Slc45a1/Sorbs1/Lmbrd1/Il1b/Slc23a1/Pid1/Sh2b2/Akt2/Clip3/Adipor2/C3/Aqp3/Gh
GO:0010565	regulation of cellular ketone metabolic process	120	0.394654	1.44556	0.0153049	0.0246732	0.00718324	3191	tags=28%, list=18%, signal=23%	Dgat1/Nr4a3/Dkk3/Dab2/Cav1/Fabp5/Ptgs2/Elovl5/Atp2b4/Apoc1/Apoc2/Mlxipl/Pank2/Cnr1/Pla2g4a/Kcnma1/Irs2/Dkkl1/Fabp3/Acsl4/Sox9/Irs1/Stard4/Mapk9/Slc7a11/Il1b/Wnt4/Pdk3/Akt2/Nr1h3/H6pd/Dbi/Acsl5/Acadl
GO:0120032	regulation of plasma membrane bounded cell projection assembly	191	0.357694	1.38837	0.0155029	0.0249603	0.00726682	4387	tags=35%, list=25%, signal=26%	Nrp1/Icam1/Podxl/Kank1/Abi3/Cav1/Tgfb3/Cyfip1/Myo10/Fnbp1l/Rhoq/Ppp1r9a/Ndel1/Rhog/Nrxn1/P2ry12/Fscn1/Arhgap44/Neurl1a/Coro1c/Rac1/Arf6/Arpc2/Map4/Ephb2/Epha2/Adamts16/Cdc42ep4/Slit2/Gap43/Arhgap35/Tacstd2/Plxnb3/Capzb/Nlgn1/Pld1/Cdc42ep3/Cdc42/Yap1/Palm/Vdac3/Kctd17/Wdpcp/Sdccag8/Nckap1/Eps8/Myo3b/Septin9/Cdc42ep5/Dbn1/Kif24/Bcas3/Agrn/Eps8l2/Mapk15/Odad3/Pqbp1/Bbs4/Atp8b1/Htt/Eps8l1/Cdc42ep2/Pl…
GO:0021549	cerebellum development	103	0.402246	1.44671	0.0156072	0.0250959	0.0073063	4400	tags=40%, list=25%, signal=30%	Ophn1/Sema4c/Rora/Igf1r/Atg7/Foxc1/Nrxn1/Kndc1/Cend1/Faim2/Ptprs/Atp2b2/Dixdc1/Sez6/Cntn1/Psap/Cdk5r2/Hspa5/Ulk1/Serpine2/Neurod2/Sptbn2/Fzd4/Sez6l/Naglu/Pfdn1/Fcgr2b/Nfix/Sdf4/Gli2/Cdk5/Cbln1/Gas1/Pantr2/Map2k1/Cd3e/Zbtb18/Grid2/Crk/Gba/Aars
GO:0090596	sensory organ morphogenesis	281	0.330455	1.32395	0.0156739	0.0251708	0.00732812	4029	tags=31%, list=23%, signal=24%	Nr4a3/Hif1a/Ptprm/Stat3/Ttc39c/Ntrk2/Flt1/Shroom2/Foxf2/Ptn/Tbx1/Ski/Kdm2b/Cfh/Col8a1/Atp2b2/Pdgfb/Vegfa/Mfrp/Rac1/Msx1/Sod1/Chd7/Mafb/Thy1/Ephb2/Mapk3/Slc4a7/Epha2/Pdzd7/Vax2/Notch2/Col8a2/Dzank1/Edn1/Myo7a/Abr/Fgfr2/Bcr/Obsl1/Otx2/Rarb/Tprn/Cryaa/Wnt5a/Sox9/Ahi1/Pax6/Naglu/Kdr/Tbx3/Fat1/Fzd2/Fgfr3/Jag1/Sdk1/Tspan12/Col11a1/Wdpcp/Nectin3/Frzb/Tsku/Vhl/Gli2/Ift172/Myo3b/Sox2/Zeb1/Sobp/Prrx1/Twist…
GO:1903305	regulation of regulated secretory pathway	171	0.367615	1.41472	0.0158156	0.0253383	0.00737687	2841	tags=29%, list=16%, signal=24%	Il4ra/Cbarp/Scamp5/Bcl2l1/Fes/Syt7/Rab15/Ccr2/Nrxn3/Rabgef1/Stxbp1/Ncs1/Adora2a/Il13/Trim9/Foxf1/Apba2/Syt13/Rims1/Lamp1/Cacna1g/Cdk5r2/Syt4/Hmox1/Adrb2/Lgals9/Adcy1/Syp/Adora2b/Abr/Bcr/Kcnh1/Fcer1g/Stxbp5l/Atp2a2/Nlgn1/Ppfia2/Doc2b/Braf/Gnai2/Rims2/Syt5/Syt12/Dtnbp1/Ptafr/Slc4a8/Rap1b/Gab2/Stx4a
GO:0006665	sphingolipid metabolic process	135	0.368153	1.37048	0.0158187	0.0253383	0.00737687	3976	tags=33%, list=23%, signal=25%	Crem/St3gal3/Enpp2/Hexb/Cerk/Elovl5/Plpp3/Hacd3/Atg7/St6galnac3/Ccn1/Pla2g15/Gla/Cers5/Neu4/Hexa/Psap/Cers4/Smpdl3b/Ugt8a/Galc/St6galnac6/Smpd5/Samd8/Elovl7/Smpd1/Spns2/Sptlc2/Sptssa/Vapa/B4galt4/Sgpl1/Tlcd3b/Acer2/Cln6/Acer3/St8sia3/B3galt2/Neu3/Serinc1/Degs1/Gm2a/Alox12b/Smpdl3a
GO:0032386	regulation of intracellular transport	318	0.328807	1.3288	0.0158475	0.025352	0.00738086	2075	tags=18%, list=12%, signal=16%	Ehd1/Src/Dab2/Apod/Emd/Uaca/Cryab/Tamalin/Anxa2/Zic1/Gbp4/Map1b/Tek/Ptgs2/Tnfrsf1a/Bag3/Ccl2/Plk3/Oaz1/Ndel1/Ier3/Arhgap44/Mtcl1/Sh3glb1/Tcaf1/Ppp1cc/Tgfb1/Stk11/Mdfic/Trim46/Cacnb3/Caly/Gas6/Hsp90ab1/Ehd2/Actn2/Sumo1/Cabp1/Camk1/Lamp1/Cemip/Arpc2/Txn1/Hpca/Zc3h12a/Mapk3/Il6/Ndrg4/Ptpn23/Hcls1/Mapt/Chp1/Ppp2ca/Tnnc1/Cryaa/Psen1/Prnp/Snx3
GO:0050870	positive regulation of T cell activation	204	0.344857	1.34475	0.015939	0.0254657	0.00741398	2609	tags=30%, list=15%, signal=26%	Cd83/Tnfsf9/Il4ra/Icos/Il2ra/Il12rb1/Igfbp2/Nfkbid/Cav1/Hsp90aa1/Hsph1/Ephb4/Ccr2/Ccl2/Zap70/Aif1/Tgfb1/Nlrp3/Slamf1/Irf1/Cd274/B2m/Runx3/Jak3/Tnfsf11/Il1a/Il2rg/Cd80/Cd47/Thy1/Zbtb16/Flot2/Il6/Ripk2/Lgals9/Itpkb/Ccdc88b/Stat5a/Runx1/Cd86/Adam8/Il12b/Il23r/H2-DMa/Cd40lg/Hspd1/Zbtb1/Prkcz/Lgals1/Sirpa/Hlx/Mir326/Vsir/Havcr2/Il1b/Rhoa/Traf6/Zfp609/Igf2/Slc7a1/Fadd
GO:0007254	JNK cascade	167	0.36713	1.40892	0.0161714	0.025799	0.00751101	3393	tags=31%, list=19%, signal=25%	Gadd45b/Tnf/Dab2/Rap2a/Gadd45g/Traf4/Dusp16/Tnfrsf19/Ptger4/Traf1/Ccn2/Nfkb1/Hacd3/Igf1r/Mecom/Spag9/Lmnb1/Smad3/Mdfic/Slamf1/Dixdc1/Mapk8ip2/Trpv4/Tnfsf11/Il1a/Dusp15/Ripk2/Tpd52l1/Zfp622/Grik2/Dnaja1/Wnt5a/Sirpa/Mapk9/App/Cdc42/Mapk10/Flt4/Il1b/Traf6/Ulk4/Per1/Fcgr2b/Map3k5/Cops5/Naip2/Dab2ip/Mfhas1/Cdc42ep5/Gadd45a/Traf3/Pafah1b1
GO:0198738	cell-cell signaling by wnt	413	0.312357	1.27587	0.0161888	0.025799	0.00751101	3942	tags=29%, list=23%, signal=23%	Itga3/Src/Zeb2/Dkk3/Dab2/Apoe/Folr1/Emd/Kank1/Cav1/Sall1/Apcdd1/Rbpj/Nfkb1/Plpp3/Tmem88/Tlr2/Rspo1/Lrp1/Kpna1/Mark1/Cd44/Sulf1/Rnf213/Smad3/Tgfb1/Stk11/Mdfic/Fermt2/Amotl1/Wwtr1/Tmem64/Ccn4/Bambi/Dixdc1/Wnk1/Rac1/Lrrfip2/Ube2b/Klf15/Nrarp/Ednrb/Paf1/Trpm4/Ppm1n/Sox17/Prickle1/Ptpn23/Vax2/Sox7/Edn1/Zfp703/Dkkl1/Fgfr2/Nkd1/Tax1bp3/Hic1/Ccnd1/Scyl2/Psen1/Rac3/Snx3/Csnk2b/Wnt5a/Ptpru/Wnk2/Sox9/Fzd4/P…
GO:0001508	action potential	132	0.378996	1.40892	0.0162149	0.0258077	0.00751354	3039	tags=30%, list=17%, signal=25%	Pmp22/Cav1/Kcnmb4/Slc8a2/Ntrk2/Gna15/Scn1b/Ryr2/Cacna2d1/Grin2b/Cacnb3/Ank2/Nrcam/Sumo1/Gria1/Cnr1/Myh14/Cacna1g/Trpm4/Kcna1/Kcnma1/Fkbp1b/Grik2/Kcna5/Atp2a2/Bin1/Scn2a/Slc9a1/Snta1/Kcnd3/Ywhah/Kcnd2/Ptpn3/Kcne2/Scn3a/Ank3/Rnf207/Kcnc4/Gpr35/Cxadr
GO:0045598	regulation of fat cell differentiation	139	0.367054	1.37594	0.0164762	0.026157	0.00761522	2507	tags=27%, list=14%, signal=23%	Cmklr1/Rora/Cds1/Ptgs2/Cebpb/Mecom/Smad3/Tgfb1/Fermt2/Sh3pxd2b/Wwtr1/Pim1/Tmem64/Ccn4/Vegfa/Trpv4/Cebpa/Lpl/Zc3h12a/Zbtb16/Trpm4/Htr2c/Zfp385a/Metrnl/Sod2/Rorc/Dkkl1/Mex3c/Id2/Wnt5a/Zfp36l1/Sirt2/Yap1/Gper1/Id4/Noct/Jag1
GO:0006644	phospholipid metabolic process	342	0.322145	1.30744	0.0164698	0.026157	0.00761522	2175	tags=17%, list=12%, signal=15%	Prdx6/Cish/Adgrf5/Pi4k2a/Pdgfa/Mtmr7/Enpp2/Plek/Hexb/Bpnt1/Plppr4/Fabp5/Cds1/Inpp5d/Plpp3/Agpat5/Etnk2/Apoc1/Sh3glb1/Agpat4/Socs3/Apoc2/Plaat3/Pla2g15/Pdgfb/Lpcat2/Htr2b/Gde1/Abhd16a/Csf1r/Pla2g4a/Abhd12/Htr2c/Itpkc/Smpdl3b/Mvk/Plch2/Itpkb/Plcb3/Inpp5j/Proca1/Dgkb/Chp1/Socs2/Fabp3/Synj2/Gpaa1/Chka/Angptl3/Ptdss1/Smpd5/Pla2g7/Samd8/Pi4ka/Pigu/Smpd1/Gpat4/Pigl/Pld1
GO:0031109	microtubule polymerization or depolymerization	124	0.376685	1.38911	0.0168533	0.0267218	0.00777967	2647	tags=23%, list=15%, signal=19%	Hspa1b/Hspa1a/Cryab/Cav1/Map1b/Map1a/Fes/Ndel1/Stmn3/Dst/Rac1/Trpv4/Bmerb1/Dctn1/Sgk1/Inpp5j/Mapt/Cdh5/Tubb4a/Dysf/Capzb/Clasp2/Ccsap/Slc39a12/Tppp/Csnk1d/Eml2/Clip3
GO:0003231	cardiac ventricle development	137	0.381217	1.42792	0.0172013	0.0272046	0.00792022	3214	tags=29%, list=18%, signal=24%	Hif1a/Nos3/Sall1/Rbpj/Ryr2/Foxc1/Smad6/Tgfb1/Ccn1/Foxf1/Sema3c/Eng/Smad7/Chd7/Fkbp1a/Bmpr2/Ahr/Slit2/Slit3/Nsd2/Fgfr2/Ly6e/Id2/Heyl/Tnnc1/Tnni3/Egln1/Wnt5a/Tbx3/Cpe/Fzd2/Ccm2l/Jag1/Ap2b1/Robo2/Col11a1/Cxcr4/Luzp1/Tgfb2/Ppp1r13l
GO:0031056	regulation of histone modification	187	-0.28237	-1.3124	0.017195	0.0272046	0.00792022	3032	tags=32%, list=17%, signal=27%	Atg5/Atm/Sirt1/Ctr9/Kdm4d/Zbtb7b/Chek1/Sart3/Ctbp1/Pml/Baz2a/Asxl2/Mbip/Pygo2/Zmpste24/Hdac8/Kmt2b/Taf7/Phf1/Kdm4c/Bcor/Rif1/Snw1/Ruvbl2/Gfi1b/Rrp8/Brd7/Sap30bp/Nfyb/Dnmt3b/Nsd1/Dr1/Snca/Zfp335/Suv39h1/Hcfc1/Men1/Rnf20/Ppp4r2/Zzz3/Ccnb1/Kdm2a/Kat2a/Yeats2/Kat7/Dnmt1/Ppp4r3b/Chtop/Tada2b/Kat8/Myb/Lpin1/Trp53/Zfp110/Foxp3/Akap8/Xbp1/Gcg/Tet1/Prkd2
GO:0035148	tube formation	174	0.35939	1.38418	0.0173544	0.0274121	0.00798063	4014	tags=32%, list=23%, signal=25%	Hif1a/Zeb2/Folr1/Sema4c/Sall1/Ski/Kdm2b/Nfib/Tgfb1/Dlc1/Vegfa/Mthfr/Tgm2/Tgif1/Zic2/Ipmk/Mmrn2/Apaf1/Prickle1/Arhgap35/Plxnb2/Fgfr2/Lhx2/Shank3/Hs2st1/Wnt5a/Sdc4/Sox9/Ift57/Ywhaz/Fzd2/Traf6/Wnt4/Vasp/Casp8/Rgma/Sdccag8/Luzp1/Tgfb2/Zic5/Nckap1/Mib1/Ift172/Dab2ip/Rara/Wnt9b/Spint1/Bcas3/Twist1/Fgf2/Sfrp1/Wnt6/Bbs4/Cthrc1/Ovol2
GO:1903131	mononuclear cell differentiation	432	0.313432	1.28447	0.0176412	0.0278299	0.00810227	2609	tags=28%, list=15%, signal=24%	Cd83/Tnfsf9/Il4ra/Bcl2a1d/Fgl2/Csf2/Gadd45g/Prr7/Il2ra/Rsad2/Ctla2a/Nfkbid/Rora/Nfil3/Trem2/Rbpj/Mmp14/Ptger4/Stat3/Fes/Hsp90aa1/Inpp5d/Tmem176b/Ccr2/Cebpb/Relb/Tmem176a/Ctsl/Zap70/Il34/Hspb1/Ifi204/Cd44/Scart2/Irf2bp2/Axl/Tgfb1/Stk11/Cdk6/Nlrp3/Foxj1/Batf/Slamf1/Gas6/Tmem98/Vegfa/Csf1/Irf1/Dcstamp/B2m/Runx3/Jak3/Psap/Smad7/Il1a/Il3ra/Chd7/Nrarp/Laptm5/Cd3g/Il2rg/Ndfip1/Mafb/Zc3h12a/Zbtb16/Il6/Ub…
GO:0050851	antigen receptor-mediated signaling pathway	152	-0.301751	-1.3527	0.0177183	0.0279164	0.00812746	1080	tags=16%, list=6%, signal=15%	Cd247/Klhl6/Kcnn4/Cd19/Dgkz/Eif2b1/Ptprc/Ada/Txk/Ubash3a/Foxp1/Ccr7/Bcl2/Foxp3/Sh2d1a/Themis/Prkcb/Trat1/Clec2i/Cd160/Cd79b/Prkd2/Cd8a/Cd79a
GO:0070507	regulation of microtubule cytoskeleton organization	156	0.361234	1.37335	0.0180487	0.0284012	0.0082686	2647	tags=24%, list=15%, signal=20%	Hspa1b/Hspa1a/Fam107a/Cav1/Map1b/Map1a/Fes/Hsph1/Mpdz/Stmn3/Chmp4b/Dst/Dixdc1/Cltc/Rac1/Gnai1/Trpv4/Bmerb1/Dctn1/Sgk1/Inpp5j/Mapt/Cdh5/Tubb4a/Phldb1/Dysf/Capzb/Phldb2/Clasp2/Ccsap/Slc39a12/Tppp/Eml2/Chmp4c/Rhoa/Trim36/Clip3
GO:0016055	Wnt signaling pathway	411	0.311842	1.27374	0.0180737	0.0284047	0.00826962	3942	tags=28%, list=23%, signal=23%	Itga3/Src/Zeb2/Dkk3/Dab2/Apoe/Folr1/Emd/Kank1/Cav1/Sall1/Apcdd1/Rbpj/Nfkb1/Plpp3/Tmem88/Tlr2/Rspo1/Lrp1/Kpna1/Mark1/Cd44/Sulf1/Rnf213/Smad3/Tgfb1/Stk11/Mdfic/Fermt2/Amotl1/Wwtr1/Tmem64/Ccn4/Bambi/Dixdc1/Wnk1/Rac1/Lrrfip2/Ube2b/Klf15/Nrarp/Ednrb/Paf1/Trpm4/Ppm1n/Sox17/Prickle1/Vax2/Sox7/Edn1/Zfp703/Dkkl1/Fgfr2/Nkd1/Tax1bp3/Hic1/Ccnd1/Scyl2/Psen1/Rac3/Snx3/Csnk2b/Wnt5a/Ptpru/Wnk2/Sox9/Fzd4/Pkd2/Csn…
GO:1901800	positive regulation of proteasomal protein catabolic process	109	0.393697	1.42186	0.0181757	0.0285292	0.00830588	3888	tags=33%, list=22%, signal=26%	Clu/Hspa1b/Hspa1a/Dab2/Ecscr/Cav1/Trem2/Arih2/Nupr1/Atg7/Plk3/Arih1/Sumo1/Smad7/Prickle1/Rnf19b/Plk2/Psen1/Gabarap/Nop53/Csnk1e/Mapk9/Sirt2/Nkd2/Csnk1d/Cop1/Kcne2/Dab2ip/Rnft1/Rnf217/Sh3rf3/Dnajb2/Fzr1/Rnft2/Rnf180/Bbs7
GO:0030010	establishment of cell polarity	145	0.377046	1.42158	0.0188595	0.0295655	0.00860757	3123	tags=28%, list=18%, signal=23%	Ophn1/Kank1/Map1b/Hsp90aa1/Igf1r/Prickle2/Ndel1/Fscn1/Cenpa/Stk11/Foxj1/Amotl1/Foxf1/Hsp90ab1/Arf6/Dctn1/Map4/Frmd4b/Flot2/Lmna/Spry1/Tcirg1/Frmd4a/Pard6a/Cdh5/Amot/Prkcz/Wnt5a/Gsn/Rnf41/Pax6/Cdc42/Fat1/Pard3/Rhoa/Rap1b/Wdpcp/Sdccag8/Cyth1/Plekhg3
GO:0090263	positive regulation of canonical Wnt signaling pathway	106	0.388444	1.40362	0.0189313	0.0296409	0.00862951	3051	tags=23%, list=17%, signal=19%	Src/Zeb2/Kank1/Cav1/Rbpj/Nfkb1/Rspo1/Smad3/Tgfb1/Bambi/Wnk1/Ube2b/Nrarp/Trpm4/Ppm1n/Fgfr2/Wnk2/Csnk1e/Yap1/Csnk1d/Fgfr3/Wls/Atp6ap2/Thra
GO:0035270	endocrine system development	117	0.381513	1.39388	0.0191351	0.0299226	0.00871152	5946	tags=44%, list=34%, signal=30%	Clu/Rbpj/Igf1r/Tbx1/Smad3/Cdk6/Hoxd3/Mapk3/Il6/Sidt2/Insm1/Edn1/Ly6e/Wnt5a/Braf/Sox9/Pax6/Wnt4/Onecut2/Pdgfrb/Rheb/Raf1/Vhl/Thra/Myt1/Gli2/Sox2/Crhr1/Stra6/Map2k1/Pdgfra/Fgf2/Hoxa5/Ednra/Bad/Hhex/Cdkn1c/Arntl/Bmpr1a/Nr3c1/Six3/Tcf7l2/Dll1/Pitx2/Duox2/Bmp2/Map2k2/Tgfbr1/Apoa1/Neurog3/Six1/Onecut1
GO:0090101	negative regulation of transmembrane receptor protein serine/threonine kinase signaling pathway	119	0.390279	1.42518	0.0196185	0.0305984	0.0089083	3985	tags=31%, list=23%, signal=24%	Ldlrad4/Pmepa1/Cav1/Tgfb3/Cav2/Smad6/Ski/Lrp1/Skil/Bambi/Chrd/Eng/Smad7/Nbl1/Rasl11b/Chst11/Spry1/Hspa5/Vasn/Spred1/Htra3/Dact2/Adam17/Wnt5a/Onecut2/Smurf1/Tsku/Sorl1/Spred3/Spred2/Igsf1/Tgfb1i1/Lemd2/Sfrp1/Prdm16/Fbn1/Ccn3
GO:0046632	alpha-beta T cell differentiation	119	0.390185	1.42484	0.0196185	0.0305984	0.0089083	2362	tags=31%, list=14%, signal=27%	Cd83/Il4ra/Gadd45g/Prr7/Rsad2/Nfkbid/Rora/Ptger4/Stat3/Ccr2/Relb/Ctsl/Zap70/Tgfb1/Nlrp3/Batf/Tmem98/Irf1/Runx3/Jak3/Psap/Smad7/Il2rg/Zc3h12a/Zbtb16/Il6/Ripk2/Itpkb/Runx1/Il12b/Rorc/Il18r1/Prkcz/Stat6/Braf/Hlx/Mir326
GO:0048592	eye morphogenesis	167	0.363281	1.39415	0.0196407	0.0305984	0.0089083	3941	tags=32%, list=23%, signal=25%	Hif1a/Ptprm/Stat3/Ntrk2/Flt1/Shroom2/Foxf2/Ptn/Ski/Kdm2b/Cfh/Col8a1/Pdgfb/Vegfa/Mfrp/Thy1/Ephb2/Slc4a7/Epha2/Vax2/Notch2/Col8a2/Dzank1/Obsl1/Otx2/Rarb/Cryaa/Sox9/Ahi1/Pax6/Naglu/Kdr/Fat1/Fgfr3/Jag1/Sdk1/Tspan12/Nectin3/Tsku/Vhl/Ift172/Sox2/Zeb1/Twist1/Col5a2/Fat3/Gas1/Stra6/Mfap2/Sdk2/Fgf2/Bbs4/Lrp5/Bak1
GO:0009991	response to extracellular stimulus	340	0.324742	1.31836	0.0197096	0.0306676	0.00892842	3050	tags=24%, list=17%, signal=21%	Cdkn1a/Sgip1/Slc2a1/Apoe/Rasal2/Folr1/Fam107a/Prl/Mt3/Gabarapl1/Slc38a3/Fes/Slc1a2/Cd68/Pcsk1n/Atg7/Nr4a2/Atf3/Ldha/Rnase4/Kif26a/Ifi204/Cntn2/Sh3glb1/Map1lc3a/Axl/Cfh/Spp1/Vdr/Pim1/Slc39a4/Gas6/F7/Jmy/Trpv4/Xpr1/Sod1/Lpl/Higd1a/Adrb2/Nuak1/Zc3h12a/Mapk3/Htr2c/Nfe2l2/Glul/Fas/Hspa5/Stk24/Sod2/Mapt/Adora2b/Arhgap35/Runx2/Ulk1/Slc25a25/Gabarap/Lrp11/Cdkn2d/Adrb1/Rbp1/Ghrl/Prkab2/Sirt2/Tmem135/Gdf15…
GO:0034968	histone lysine methylation	125	-0.302503	-1.3182	0.0201325	0.0312866	0.00910864	4083	tags=34%, list=23%, signal=27%	Nelfa/Prdm9/Fh1/Setd1b/Arid4b/Wdr5b/Setd1a/Sirt1/Ctr9/Kdm4d/Setd2/Ash1l/Baz2a/Asxl2/Pygo2/Kmt2b/Phf1/Kdm4c/Bcor/Rif1/Setdb1/Snw1/Gfi1b/Kmt5b/Nfyb/Dnmt3b/Nsd1/Ehmt1/Zfp335/Suv39h1/Hcfc1/Men1/Arid4a/Setd4/Dnmt1/Kat8/Hdac2/Smyd5/Wdr82/Myb/Setmar/Zfp110/Gcg
GO:0048284	organelle fusion	143	0.380236	1.42913	0.0204131	0.0316834	0.00922416	3941	tags=31%, list=23%, signal=24%	Snph/Snap25/Vamp4/Syt7/Cav2/Stx11/Cplx1/Stxbp1/Stx6/Rab20/Slamf1/Trim9/Stx1b/Syt13/Mtch2/Bnip3/Rab8b/Syt4/Stx12/Pla2g4a/Rab34/Chp1/Rab7/Dysf/Rab13/Doc2b/Gdap1/Arl8b/Nkd2/Chchd3/Stx8/Akt2/Stx3/Stx4a/Cplx2/Yipf4/Pcdhga3/Chmp5/Pla2g5/Stx7/Eea1/Afg3l1/Trarg1/Bak1
GO:0070085	glycosylation	200	-0.276013	-1.27334	0.020772	0.0322004	0.00937469	2635	tags=22%, list=15%, signal=19%	Arfgef1/B3gnt9/Fut4/Stt3a/Tmem165/Pofut1/B4galnt2/B3galnt2/Alg3/Gfpt1/Trip11/Cog6/Large2/B3galt4/Dolpp1/Mgat2/Alg11/Trak2/Mgat1/B4galt3/Rpn1/Pomk/Gba2/Dhdds/Slc35c1/Pgm3/Alg12/Fut11/B4gat1/Gorasp1/Alg2/Entpd5/Galnt10/St3gal1/Stt3b/Fut8/B4galnt1/Tmtc4/St8sia6/Serp1/St8sia1/Tet1/Fut1/Derl3/St6gal1
GO:0051100	negative regulation of binding	161	0.365088	1.39255	0.0212028	0.0328276	0.00955727	3174	tags=28%, list=18%, signal=23%	Cdkn1a/Dab2/Cav1/Nes/Ifi204/Nfib/Ctsz/Crmp1/Sumo1/Pdgfb/Camk1/B2m/Adam15/Msx1/Hmox1/Adrb2/C9orf72/Mapk3/1810037I17Rik/Hspa4/Id1/Lhx2/Id2/Ace/Dysf/Psen1/Lrpap1/Atp2a2/Tmbim6/Tfip11/Ckmt1/Sri/Gper1/Zfp462/Nfatc4/Ccm2l/Ctnnbip1/Dtnbp1/Crtac1/Rgma/Styx/Sorl1/Ppp1r2/Jak2/Ppp3ca
GO:0022408	negative regulation of cell-cell adhesion	187	0.349474	1.35048	0.0214536	0.0331749	0.00965838	2507	tags=27%, list=14%, signal=23%	Tnr/Il4ra/Fgl2/Lgals3/Podxl/Il2ra/Arg1/Nfkbid/Cebpb/Prkar1a/Hspb1/Gpnmb/Cd44/Tgfb1/Cxcl12/Adora2a/Foxj1/Vegfa/Irf1/Ass1/Cd274/Ubash3b/Wnk1/Runx3/Trpv4/Jak3/Smad7/Nrarp/Laptm5/Cd80/Adrb2/Ndfip1/Zc3h12a/Cd9/Lgals9/Runx1/Cd86/Adam8/Zfp703/Nexmif/Serpine2/Prnp/Tnfrsf21/Sdc4/Hlx/Vsir/Il1rn/Havcr2/Ccm2l/Jag1
GO:1901617	organic hydroxy compound biosynthetic process	194	0.354505	1.37775	0.0219397	0.0338429	0.00985288	4228	tags=31%, list=24%, signal=24%	Tnf/Gch1/Zeb2/Dkk3/Dab2/Apoe/Kl/Got1/Plek/Ch25h/Nfkb1/Nr4a2/Ldha/Pltp/Por/Sod1/Ipmk/Epas1/Itpkc/Mvk/Itpkb/Insm1/Dkkl1/Wnt5a/Stard4/Slc7a11/Gper1/Sptlc2/Ldhb/Moxd1/Msmo1/P2ry6/Wnt4/Ptafr/Hmgcr/Sptssa/H6pd/Pmvk/Srd5a3/Sqle/Tgfb2/Acer2/Ppip5k1/Acer3/Adcyap1r1/Cdh3/Sc5d/Apob/Oca2/Mas1/Mfsd12/Fgf2/Erg28/Crhr2/Insig1/Asah1/Htt/Pdxk/Snai1/Cyp51
GO:1901988	negative regulation of cell cycle phase transition	232	-0.263458	-1.23394	0.0219154	0.0338429	0.00985288	3723	tags=33%, list=21%, signal=26%	Rad1/Trrap/Chek2/Mad2l1/Atm/Xpc/Wdr76/Klhl22/Hinfp/Rad21/Chek1/Nacc2/Topbp1/Ttk/Mre11a/Zfp36l2/Pml/Cdk5rap2/Nek1/Thoc5/Zfp830/Ccar2/Ints3/Aven/Ercc6/Ctdsp2/Ints7/Atr/Cul4a/Ctdsp1/Atrip/Plk1/Fam122a/Aurkb/Brd7/Fancd2/Bub3/Gigyf2/Nae1/Etaa1/Fhl4/Crlf3/Pcid2/Ptpn11/Rnaseh2b/Vps4a/Men1/Mad1l1/Brcc3/Ccng1/Cradd/Ccnb1/Apc/Cdk5rap3/Ovol1/Prpf19/Eme1/Jade1/Fbxo5/Eme2/Abraxas1/Taok2/Cdc6/Rint1/Ddx39b/Nsun…
GO:0055088	lipid homeostasis	145	0.373011	1.40636	0.0223846	0.0344866	0.0100403	3999	tags=30%, list=23%, signal=24%	Dgat1/Ehd1/Apoe/Got1/Adora1/Rora/Cav1/Trem2/Atg7/Ttc39b/Soat1/Tgfb1/Apoc2/Mlxipl/Rtn4/Npc2/Tlcd1/Mtch2/Cebpa/Lpl/Tspo/Raly/Fabp3/Angptl3/Adrb1/Rbp1/Nr1d2/Nr1h3/Gramd1b/Tsku/Asgr2/Surf4/Lima1/Tlcd3b/Acox1/Angptl4/Apob/Map2k1/Il18/Commd1/Lrp5/Acox2/Lamtor1/Insig1
GO:0050863	regulation of T cell activation	321	0.315246	1.27437	0.0225602	0.0347144	0.0101066	2609	tags=27%, list=15%, signal=23%	Cd83/Tnfsf9/Tnfrsf1b/Il4ra/Icos/Fgl2/Lgals3/Il2ra/Il12rb1/Igfbp2/Arg1/Ctla2a/Nfkbid/Cav1/Hsp90aa1/Hsph1/Ephb4/Ccr2/Ccl2/Cebpb/Prkar1a/Zap70/Aif1/Hspb1/Gpnmb/Cd44/Tgfb1/Nlrp3/Adora2a/Foxj1/Slamf1/Irf1/Cd274/B2m/Runx3/Jak3/Tnfsf11/Smad7/Il1a/Nrarp/Laptm5/Il2rg/Cd80/Ndfip1/Cd47/Thy1/Zc3h12a/Zbtb16/Flot2/Il6/Ripk2/Lgals9/Itpkb/Ccdc88b/Stat5a/Runx1/Cd86/Adam8/Il12b/Rorc/Il23r/Ripk3/H2-DMa/Cd40lg/Hspd1…
GO:0043500	muscle adaptation	113	0.384185	1.39315	0.0229467	0.0352225	0.0102545	3749	tags=30%, list=21%, signal=24%	Nr4a3/Tnfrsf1b/Nos3/Ece1/Rgs2/Tnfrsf1a/Atp2b4/Aif1/Smad3/Rgs4/Ccn4/Klf15/Gtf2ird1/Lmna/Igfbp5/Edn1/Tnnc1/Pde9a/Atp2a2/Adrb1/Gsn/Slc9a1/Errfi1/Ar/Myoz1/Cyba/Trpc3/Selenon/Ppp3ca/Lmcd1/Slc25a4/P2rx4/Gatm/Mymk
GO:0044242	cellular lipid catabolic process	193	0.350646	1.3625	0.0229342	0.0352225	0.0102545	4808	tags=40%, list=28%, signal=29%	Prdx6/Mt3/Enpp2/Hexb/Lrp1/Apoc1/Acot7/Apoc2/Pla2g15/Gla/Neu4/Hexa/Cnr1/Abhd16a/Psap/Lpl/Acads/Pla2g4a/Daglb/Abhd12/Smpdl3b/Plcb3/Irs2/Galc/Liph/Angptl3/Smpd5/Pla2g7/Smpd1/Pld1/Irs1/Sirt2/Bco2/Akt2/Acot8/Sorl1/Dbi/Srd5a3/Bscl2/Acsl5/Sgpl1/Acadl/Acox1/Acer2/Aoah/Phyh/Acer3/Twist1/Neu3/Apob/Tuba8/Acaa2/Pla2g5/Lpin2/Aig1/Gm2a/Mgll/Acox2/Smpdl3a/Acacb/Hadha/Asah1/Abhd12b/Ddhd2/Auh/Crat/Ilvbl/Gba/Pex13…
GO:0030282	bone mineralization	116	0.393544	1.43736	0.0230883	0.0353964	0.0103052	2821	tags=30%, list=16%, signal=25%	Tmem119/Hif1a/Ecm1/Isg15/Kl/Mgp/Srgn/Ptgs2/Ptn/Col1a2/Sbno2/Smad3/Spp1/Ccn1/Ltbp3/Fam20c/Acvr2a/Bmpr2/Tent5a/Adrb2/Trpm4/Mtss1/Ccr1/Fgfr2/Ifitm5/Bmp2k/Snx10/Sox9/Nell1/Atp2b1/Fgfr3/Wnt4/Ddr2/Mmp13/Lncpint
GO:0055076	transition metal ion homeostasis	119	0.385547	1.4079	0.0232854	0.035642	0.0103767	4486	tags=38%, list=26%, signal=28%	Fth1/Hif1a/Mt3/Cp/Aplp2/Picalm/Slc39a4/B2m/Sod1/Hmox1/Ndfip1/Epas1/Atp6v0d1/Slc39a14/Sod2/Atox1/Atp6v1g1/Mt1/Ftl1/Prnp/Egln1/Slc39a12/Slc25a28/App/Slc22a17/Cyb561/Atp6ap1/Iscu/Slc30a1/Slc11a1/Steap1/Ankrd9/Cutc/Commd1/Steap2/Atp6v1a/Fbxl5/Htt/Trf/Btbd9/Cox19/Scara5/Slc31a1/Slc30a10/Heph
GO:0043433	negative regulation of DNA-binding transcription factor activity	161	0.363434	1.38624	0.0233055	0.035642	0.0103767	5249	tags=45%, list=30%, signal=32%	Irak2/Nfkbid/Cmklr1/Nfkbib/Nfkbia/Igf1r/Nupr1/Wwp2/Nlrp3/Foxj1/Bhlhe40/Parp10/Pim1/Gas6/Sumo1/Smad7/Aim2/Arrb1/Hmox1/Zc3h12a/Nlrc5/Tlr9/Id1/Chp1/Id2/Heyl/Acod1/Ndn/Prnp/Irak3/Egln1/Sri/Pkd2/Cebpg/Tnfrsf4/Havcr2/Dap/Ptgis/Ctnnbip1/Tax1bp1/Bcl3/Thra/Dab2ip/Traf3/Rb1/Prdx2/Twist1/Nod2/Glis2/Anxa4/Commd1/Id3/Adora3/Siva1/Foxs1/Tmigd3/Med13/Msx2/Cys1/Cyp1b1/Rbck1/Arrb2/Brms1/Pthlh/Spi1/Commd7/Faf1/Hr/…
GO:0061982	meiosis I cell cycle process	115	-0.32001	-1.37375	0.0233403	0.0356517	0.0103795	4374	tags=32%, list=25%, signal=24%	Dnmt3l/Ago4/Birc5/Zscan21/1700028K03Rik/Prdm9/Cenpc1/Terf1/Atm/Cdc25a/Rad21/Topbp1/Mcmdc2/Mre11a/Cntd1/Ercc4/Sgo2a/Iho1/Plk1/Brme1/Fancd2/Tex15/Sgo1/Eme1/Fbxo5/Mlh3/Eme2/Cdc25b/Syde1/Mei4/Sun1/Slx4/Rec8/Sirt7/Spo11/Zcwpw1/Ccne1
GO:0045619	regulation of lymphocyte differentiation	181	0.360035	1.38819	0.0239658	0.0365624	0.0106446	2570	tags=29%, list=15%, signal=25%	Cd83/Tnfsf9/Il4ra/Fgl2/Il2ra/Ctla2a/Nfkbid/Mmp14/Hsp90aa1/Inpp5d/Ccr2/Zap70/Hspb1/Cd44/Axl/Tgfb1/Nlrp3/Foxj1/Gas6/Irf1/Runx3/Jak3/Smad7/Nrarp/Il2rg/Ndfip1/Zc3h12a/Zbtb16/Il6/Slamf8/Ripk2/Fas/Lgals9/Tlr9/Itpkb/Stat5a/Runx1/Adam8/Rorc/Ikzf3/H2-DMa/Id2/Zbtb1/Prelid1/Prkcz/Braf/Rnf41/Zfp36l1/Hlx/Mir326/Vsir/Rhoa/Zfp609
GO:0006606	protein import into nucleus	162	0.366148	1.39662	0.0247073	0.037602	0.0109473	1970	tags=19%, list=11%, signal=17%	Cdkn1a/Apod/Uaca/Zic1/Gbp4/Mmp12/Hspa8/Tek/Stat3/Ptgs2/Tnfrsf1a/Nfkbia/Sqstm1/Bag3/Kpna1/Tgfb1/Mdfic/Hsp90ab1/Sumo1/Cabp1/Zc3h12a/Il6/Lmna/Prickle1/Pttg1ip/Hcls1/Chp1/Ppp2ca/Nup98/Psen1
GO:0007369	gastrulation	161	0.36209	1.38111	0.0247073	0.037602	0.0109473	2867	tags=24%, list=16%, signal=20%	Nr4a3/Vtn/Itgav/Plpp3/Foxc1/Dusp2/Prkar1a/Smad3/Gpi1/Tenm4/Foxf1/Dusp5/Acvr2a/Wnk1/Chrd/Tgif1/Bmpr2/Itga5/Paf1/Sox17/Epha2/Dusp4/Inhba/Sox7/Otx2/Amot/Fn1/Phldb1/Kdm6b/Phldb2/Clasp2/Wnt5a/Ets2/Lmbrd1/Il1rn/Txnrd1/Pofut2/Fzd7/Wls
GO:0070663	regulation of leukocyte proliferation	245	0.333552	1.31642	0.0248884	0.0378316	0.0110141	2609	tags=28%, list=15%, signal=24%	Cdkn1a/Tnfsf9/Tnfrsf1b/Lgals3/Csf2/Ccl12/Il2ra/Il12rb1/Igfbp2/Arg1/Inpp5d/Kitl/Ccr2/Cebpb/Prkar1a/Cd40/Zap70/Il34/Aif1/Gpnmb/Lst1/Cd44/Tgfb1/Foxj1/Il13/Slamf1/Csf1/Irf1/Cd274/Jak3/Il1a/Laptm5/Cd80/Ndfip1/Csf1r/Ephb2/Mapk3/Il6/Nfatc2/Ripk2/Mif/Lgals9/Tlr9/Ccdc88b/Stat5a/Ahr/Cd86/Il12b/Irs2/Il23r/Il5/Ikzf3/Ripk3/Tyrobp/Cd38/Cd40lg/Prnp/Tnfrsf21/Sdc4/Bst1/Tnfrsf4/Vsir/Havcr2/Il1b/Traf6/Igf2/Slc7a1/F…
GO:0044106	cellular amine metabolic process	104	0.39336	1.41525	0.0250269	0.0379959	0.011062	4946	tags=39%, list=28%, signal=28%	Smox/Gch1/Kl/Odc1/Nr4a2/Oaz1/Atp2b4/Npr1/Maoa/Gde1/Epas1/Htr2c/Kmo/Insm1/Maob/Ly6e/Chka/Sat1/Slc7a11/Moxd1/Hprt/Tacr3/Sncaip/Vhl/Il4i1/Tgfb2/Abat/Sncb/Rnf180/Crhr2/Azin2/Atcay/Sat2/Ednra/Nnmt/Grin2a/Ddc/Chrna7/Drd1/Agtr1a/Kynu
GO:0031331	positive regulation of cellular catabolic process	435	0.306619	1.25752	0.0263713	0.0399885	0.0116421	2832	tags=21%, list=16%, signal=18%	Igtp/Tnf/Tnfrsf1b/Clu/Hif1a/Hspa1b/Hspa1a/Dab2/Apoe/Ecscr/Irgm1/Cav1/Trem2/Dcn/Hsp90aa1/Arih2/Nupr1/Atg7/Hspb8/Bag3/Tlr2/Plk3/Snx18/Lrp1/Arih1/Sh3glb1/Stk11/Apoc2/Mlxipl/Sumo1/Pacsin3/Bnip3/Smad7/Ctsc/Dapk1/Nrd1/Laptm5/Hmox1/Adam9/Zc3hav1/Adrb2/Trim30a/C9orf72/Zc3h12a/Mapk3/Daglb/Il6/Snx7/Ripk2/Prickle1/Rnf19b/Adam8/Irs2/Pttg1ip/Plk2/Ulk1/Qk/Igfbp3/Psen1/Ybx1/Trim12c/Optn/Gabarap/Nop53/Tent4a/Irs…
GO:0006338	chromatin remodeling	210	-0.256211	-1.18881	0.0264311	0.0400306	0.0116543	4660	tags=36%, list=27%, signal=27%	Satb2/Brd2/H4c14/Naa60/Kdm5b/Ino80c/Gatad2b/Dnajc9/Tspyl4/Chaf1a/Kat6a/Dmap1/Bptf/Shprh/Pole3/Pbrm1/Smarcd3/Nap1l4/Chd6/Ino80/Klf1/Kdm4d/Setd2/Sart3/H2bc21/Cecr2/Padi4/Nap1l3/Cenpv/Ttf1/Baz2a/Smarcd2/Ruvbl1/Kdm4c/Psme4/Brd3/Supt16/Tspyl2/Smarcd1/Zbtb7a/Hcfc2/H4c17/Yeats4/Ruvbl2/Baz1b/Cenpp/Smarcc2/Mcm3ap/Hp1bp3/Dr1/Oip5/Hcfc1/Men1/Mta1/Dicer1/Morc2a/Chd3/Rbbp7/Kat2a/Asf1a/Yeats2/Mllt1/Tti1/Actl6a…
GO:0071887	leukocyte apoptotic process	118	0.37587	1.3725	0.026521	0.0401182	0.0116798	2365	tags=32%, list=14%, signal=28%	Nr4a3/Pdcd1/Hif1a/Lgals3/Il2ra/Nfkbid/Kitl/Serpinb9/Ccr5/Bcl2a1a/Cd44/Axl/Efna1/Cxcl12/Gas6/Cd274/Plekho2/Jak3/Cd3g/Il6/Fas/Mif/Itpkb/Stat5a/Adam8/Irs2/Rorc/Hcls1/Ripk3/Fcer1g/Prelid1/Mertk/Adam17/Tnfrsf21/Siglec1/Wnt5a/Slc7a11/Tnfrsf4
GO:1901990	regulation of mitotic cell cycle phase transition	296	-0.246963	-1.18684	0.0267701	0.0404461	0.0117753	2230	tags=21%, list=13%, signal=19%	Plk1/Fam122a/Aurkb/Brd7/Bub3/Rrm2/Gigyf2/Nae1/Lsm11/Fhl4/Pkd1/Crlf3/Pcid2/Rnaseh2b/Rrm2b/Vps4a/Anxa1/Men1/Ccnd2/Tert/Mad1l1/Brcc3/Anapc4/Ccng1/Ptpn6/Cradd/Ccnb1/Apc/Cdk4/Cdk5rap3/Tjp3/Cdc23/Ccnd3/Jade1/Fbxo5/Psme3/Cdk2/Cdc25b/Rdx/Plrg1/Abraxas1/Taok2/Cdc6/Rint1/Cdc16/Bid/Dgkz/Cul4b/Mbd4/Casp2/Ecd/Rbm38/Rad17/Tcf3/Cdk7/Bcl2/Tfap4/Trp53/Cul3/Cdc14b/Ercc2/Prkcq/Zc3h12d
GO:0006888	endoplasmic reticulum to Golgi vesicle-mediated transport	116	-0.321706	-1.38139	0.0270098	0.040759	0.0118664	3668	tags=31%, list=21%, signal=25%	Vamp7/Copg1/Copa/Sec24c/Bet1/Sec24d/Mia2/Trappc11/Kdelr3/Yipf5/Spast/Mia3/Sec31a/Trappc8/Pgap1/Sec16a/Sec22c/Sec22a/Trip11/Sec31b/Copb2/Trappc12/Ergic2/Sec24a/Ergic1/Mppe1/Arcn1/Uso1/Rint1/Preb/Stx17/Scfd1/Hyou1/Cul3/Creb3l2/Lman1
GO:0008202	steroid metabolic process	258	0.329976	1.31345	0.0275941	0.0415907	0.0121085	4090	tags=29%, list=23%, signal=23%	Tnf/Dkk3/Dab2/Apoe/Pmp22/Mt3/Rora/Igfbp7/Ch25h/Nfkb1/Igf1r/Aplp2/Ttc39b/Lrp1/Apoc1/Por/Soat1/Spp1/Cyp46a1/Npc2/Pank2/Hsd17b12/Il1a/Cebpa/Sod1/Ednrb/Tspo/Mvk/Kcnma1/Stat5a/Rorc/Adora2b/Dkkl1/Hsd3b7/Rdh5/Angptl3/Smpd1/Stard4/Vldlr/App/Ywhah/Hsd11b2/Msmo1/Igf2/Wnt4/Hmgcr/Hsd17b6/Gh/Tsku/H6pd/Pmvk/Sqle/Stat5b/Disp3/Sgpl1/Acadl/Tiparp/Lima1/Hsd3b5/Fdx1/Cln6/Bmpr1b/Sult2b1/Sc5d/Apob/Fgfr1/Pdgfra/Erg28/…
GO:0051170	import into nucleus	166	0.354233	1.35624	0.0278614	0.0419429	0.0122111	1970	tags=18%, list=11%, signal=16%	Cdkn1a/Apod/Uaca/Zic1/Gbp4/Mmp12/Hspa8/Tek/Stat3/Ptgs2/Tnfrsf1a/Nfkbia/Sqstm1/Bag3/Kpna1/Tgfb1/Mdfic/Hsp90ab1/Sumo1/Cabp1/Zc3h12a/Il6/Lmna/Prickle1/Pttg1ip/Hcls1/Chp1/Ppp2ca/Nup98/Psen1
GO:0090316	positive regulation of intracellular protein transport	140	0.367777	1.37882	0.0282232	0.0424366	0.0123548	3172	tags=28%, list=18%, signal=23%	Emd/Uaca/Zic1/Tek/Ptgs2/Tnfrsf1a/Bag3/Ccl2/Plk3/Oaz1/Mtcl1/Sh3glb1/Tcaf1/Tgfb1/Cacnb3/Gas6/Hsp90ab1/Camk1/Cemip/Arpc2/Hpca/Zc3h12a/Il6/Hcls1/Psen1/Prnp/Efcab7/Cdc42/Gper1/Prkd1/Ergic3/Akt2/Pmaip1/Ank3/Camk4/Sorl1/Kif3a/Jak2/Pdcd5
GO:0031667	response to nutrient levels	309	0.320359	1.29307	0.0287085	0.0431144	0.0125521	3050	tags=24%, list=17%, signal=20%	Cdkn1a/Sgip1/Slc2a1/Apoe/Rasal2/Folr1/Fam107a/Prl/Mt3/Gabarapl1/Slc38a3/Fes/Cd68/Pcsk1n/Atg7/Atf3/Rnase4/Ifi204/Cntn2/Sh3glb1/Map1lc3a/Cfh/Spp1/Vdr/Pim1/Slc39a4/Gas6/F7/Jmy/Trpv4/Xpr1/Sod1/Lpl/Higd1a/Adrb2/Nuak1/Zc3h12a/Mapk3/Htr2c/Nfe2l2/Glul/Fas/Hspa5/Stk24/Sod2/Mapt/Runx2/Ulk1/Slc25a25/Gabarap/Lrp11/Cdkn2d/Adrb1/Rbp1/Ghrl/Prkab2/Sirt2/Tmem135/Gdf15/Prkd1/Dap/Wnt4/Nupr1l/Pmaip1/Bche/Htr4/Aqp3/G…
GO:0009150	purine ribonucleotide metabolic process	300	0.316984	1.27714	0.0287611	0.0431416	0.01256	2596	tags=21%, list=15%, signal=18%	Dgat1/Pkm/Hif1a/Pfkp/Tpi1/Aldoa/Bcl2l1/Rora/Hk2/Trem2/Stat3/Rhoq/Gapdh/Nt5e/Nupr1/Ak1/Ier3/Acot7/Npr1/Tgfb1/Gpi1/Mlxipl/Nudt4/Atp2b2/Pde4d/Npr2/Pank2/Adcy4/Acot9/Eno1/Slc2a6/Mtch2/Ddit4/Aldoc/Pfkl/Pgk1/Aprt/Adcy5/Pgam1/Eno2/Nudt18/Ak2/Mvk/Epha2/Adcy1/Dip2a/Acot10/Impdh2/Pde9a/Slc27a3/Psen1/Atp5d/Gpat4/Acsl4/Acot11/Slc4a4/Gmpr2/App/Pid1/Rhoa/Xdh/Hprt/Pdk3
GO:0022037	metencephalon development	116	0.387308	1.41459	0.0289057	0.0433067	0.0126081	3806	tags=34%, list=22%, signal=26%	Ophn1/Sema4c/Rora/Igf1r/Atg7/Foxc1/Nrxn1/Kndc1/Cend1/Faim2/Ptprs/Atp2b2/Dixdc1/Grin1/Sez6/Cntn1/Psap/Cdk5r2/Slc4a7/Hspa5/Ulk1/Otx2/Serpine2/Neurod2/Sptbn2/Fzd4/Sez6l/Naglu/Pfdn1/Fcgr2b/Nfix/Sdf4/Gli2/Cdk5/Cbln1/Gas1/Pantr2/Map2k1/Cd3e
GO:0060070	canonical Wnt signaling pathway	290	0.322906	1.29721	0.0290724	0.0435043	0.0126657	4032	tags=29%, list=23%, signal=22%	Src/Zeb2/Dkk3/Dab2/Apoe/Folr1/Emd/Kank1/Cav1/Rbpj/Nfkb1/Plpp3/Tmem88/Rspo1/Kpna1/Smad3/Tgfb1/Stk11/Wwtr1/Tmem64/Bambi/Dixdc1/Wnk1/Ube2b/Nrarp/Ednrb/Trpm4/Ppm1n/Sox17/Prickle1/Sox7/Edn1/Zfp703/Dkkl1/Fgfr2/Nkd1/Scyl2/Psen1/Wnt5a/Ptpru/Wnk2/Sox9/Fzd4/Csnk1e/App/Nkd2/Yap1/Csnk1d/Fzd2/Fgfr3/Ctnnbip1/Tle1/Wnt4/Ptpro/Fzd7/Wls/Frzb/Ccny/Nphp4/Atp6ap2/Thra/Mitf/Rbms3/Sox2/Dab2ip/Wnt9b/Tpbg/Bicc1/Pygo1/Cdh…
GO:0002262	myeloid cell homeostasis	190	0.340774	1.32216	0.0294118	0.0439595	0.0127982	2289	tags=22%, list=13%, signal=19%	Adgrf5/Hif1a/Hspa1b/Hspa1a/Isg15/Stat1/Pde4b/Stat3/Inpp5d/Kitl/Ccr2/Ccl2/Rbfox2/Mecom/Cd44/Axl/Cfh/Cdk6/Gpi1/Acvr2a/Vegfa/B2m/Jak3/Sod1/Hmox1/Mafb/Epas1/Il6/Fancc/Itpkb/Stat5a/Alas1/Inhba/Hcls1/Id2/Fcer1g/Mertk/Adam17/Slc25a38/Cebpg/Zfp36l1/Slc7a11
GO:0048017	inositol lipid-mediated signaling	161	0.354884	1.35363	0.0296136	0.0442084	0.0128706	4250	tags=42%, list=24%, signal=32%	Pdgfa/Trem2/Tek/Dcn/Ntrk2/Flt1/Igf1r/Csf3/Pdgfc/Ncs1/Plcb4/Pdgfb/Slc9a3r2/Vegfa/Htr2b/Ppp1r16b/Csf1r/Prex2/Myo16/F2r/Plch2/Ltk/Plcb3/Car8/Hcls1/Edn1/Pear1/Fn1/Serpine2/Kcnh1/Unc5b/Pi4ka/Nop53/Sox9/Pld1/Gsn/Irs1/Pik3ap1/Zfp36l1/Sirt2/Tnfaip8l3/Gper1/Kdr/Osm/Sema4d/Pdgfrb/Ptafr/Gab2/Adap2/Tgfb2/Pdgfd/Jak2/Dab2ip/Rara/Pik3c2a/Twist1/Lime1/Pdgfra/Fgf2/Il18/Ptpn13/Selp/Adora3/Nyap2/Nrg1/Plcl1/Prr5l/Mu…
[truncated: 101 more rows]

## Sheet: EAE spleen vs Healthy spleen
ID	Description	setSize	enrichmentScore	NES	pvalue	p.adjust	qvalue	rank	leading_edge	core_enrichment
[truncated: 603 more rows]

## Sheet: EAE CNS vs Healthy spleen
ID	Description	setSize	enrichmentScore	NES	pvalue	p.adjust	qvalue	rank	leading_edge	core_enrichment
[truncated: 986 more rows]
