# Supplementary material for: Protective effect of TCR-mediated MAIT cell activation during experimental autoimmune encephalomyelitis
Source: Nat Commun. 2024 Oct 28;15:9287. doi: 10.1038/s41467-024-53657-9 (PMC11519641; doi:10.1038/s41467-024-53657-9)
Supplement: Supplementary file 5 — Supplementary Data 3 [file 41467_2024_53657_MOESM5_ESM.xlsx]

## Sheet: TiReDB (Yanai 2016)
TiReDB (Yanai 2016)
1500015O10Rik
Acvr1b
Adam9
Adamts1
Adamts1
Adamts5
Adipoq
Adora2a
Adra2a
Adra2c
Adrb2
Aebp1
Agtr1a
Ahr
Aimp1
Akt1
Alox5
Angpt1
Angptl4
Angptl6
Ankrd1
Anpep
Anxa1
Aqp3
Ar
Arhgap1
Arnt
Arnt
Arrb2
Asprv1
B4galt1
Bcl11b
Bmp6
Bmx
Bub1b
C1qa
C3
C5ar1
Cadm1
Calca
Cap2
Car8
Casp1
Cast
Cav1
Ccl17
Ccl2
Cd109
Cd151
Cd19
Cd24a
Cd44
Cd47
Cd9
Cdkn1b
Ceacam1
Cebpg
Celsr1
Cftr
Chrm3
Chrm4
Clec3b
Clic4
Cmah
Col18a1
Col1a1
Col7a1
Csf2
Ctnnb1
Ctsg
Cx3cl1
Cxcl10
Cxcl11
Cxcr2
Cxcr3
Cxxc5
Cyr61
Dact2
Ddr2
Dmd
Dst
E2f1
Edil3
Edn1
Edn1
Egfr
Egln1
Egr1
Eif3e
Eng
Epas1
Epb41
Epo
Eppk1
Ereg
Esr1
F13a1
F7
F9
Fam129b
Fga
Fgf2
Fgfr1
Fgfr1op2
Fgfr2
Fgfr2
Fhl2
Flii
Flna
Fmod
Fn1
Fntb
Foxo1
Foxo3
Fpr1
Fpr2
Fst
Gja1
Gjb3
Gpr39
Grhl3
H2-Eb1
Has1
Hbegf
Hdc
Hgf
Hif1a
Hif1a
Hmmr
Hmox1
Hmox2
Hoxa3
Hoxb13
Hoxd3
Hpse
Hspb1
Hspg2
Icam1
Icos
Icosl
Ido1
Ifng
Igf1
Il10
Il15
Il1r1
Il1rn
Il22
Il33
Il4
Il5
Il6
Il6ra
Ilk
Inhba
Itch
Itga11
Itga3
Itga9
Itgam
Itgb1
Itgb2
Itgb3
Itgb6
Jun
Junb
Kit
Kl
Klf10
Klf10
Klf4
Klf4
Klk8
Krt6a
Krt76
Lep
Lgals1
Lgals3bp
Lgals7
Lpp
Lsp1
Lum
Map3k1
Map3k5
Map3k7
Mapkapk2
Med1
Met
Mfap2
Mfge8
Mgat5
Mif
Mir155
Mir21a
Mmp13
Mmp1a
Mmp3
Mmp8
Mmp9
Mrc2
Mstn
Msx2
Myb
Myc
Myd88
Ncoa3
Ncoa6
Nf1
Nfe2l2
Nfic
Nid1
Nlrp3
Nos1
Nos2
Nos3
Npy2r
Nr3c1
Nr3c1
Nr4a1
Ogfr
Oprd1
P2ry2
Panx1
Pear1
Perp
Pgf
Pik3cg
Pkd1
Plaur
Plec
Plg
Postn
Pou2f3
Pou3f1
Ppara
Ppard
Pparg
Ppp1r15a
Prdx6
Prkca
Prkce
Prkch
Pten
Ptger3
Ptgs1
Ptgs2
Ptk2
Ptk2b
Ptk7
Rac1
Rac2
Raf1
Ramp1
Reck
Ripk3
S100a9
Scrib
Sdc1
Sdc4
Sele
Sell
Selp
Sept4
Serpine1
Serpinf2
Sfpi1
Siah2
Slc11a1
Slc6a6
Slpi
Smad2
Smad3
Smad4
Smad7
Snai2
Socs3
Sod1
Sorbs3
Sparc
Sparcl1
Spi1
Spp1
Stat3
Tcf3
Tert
Tgfa
Tgfb1
Tgfb3
Tgfbr2
Tgm1
Thbd
Thbd
Thbs1
Thbs2
Thra
Thrb
Thy1
Timp1
Tlr2
Tlr4
Tlr9
Tnf
Tnfrsf1a
Tnfsf14
Tnxb
Tpm3
Trp53
Trpc6
Tsc1
Tsk2
Vangl2
Vav1
Vav3
Vegfa
Vegfa
Vegfa
Vim
Vtn
Wfdc1

## Sheet: Tissue repair (Linehan 2018)
Tissue repair (Linehan 2018)
Flg
Flg2
Furin
Areg
Bmp2
Bmp4
Bmp7
Ngf
Tgfa
Tgfb1
Tgfb2
Tgfb3
Pdgfa
Pdgfb
Csf2
Fgf1
Fgf2
Fgf7
Fgf10
Fgf22
Igf1
Igf2
Vegfa
Ctgf
Mmp3
Mmp10
Mmp13
Mmp15
Mmp25
Mmp28
Defb1
Defb6
Epgn
Hbegf
Egf
Mmp1a
Mmp2
Tnf
Il1a
Il1b
Csf1
Ccl2
Ccl3
Cxcl1
Cxcl2
Cxcl10
Cxcl15
Il6
Pgf
Angpt1
Angpt2
Angpt4
Hgf
Cyr61
Inhba
Inhbb
Btc
Ereg
Nrg1
Nrg2
Nrg3
Nrg4
Lep
Vegfb
Vegfc
Figf
Pdgfc
Hmgb1
Ptges2
Cxcl12
Shh
Dhh
Ihh
Disp1
Dll1
Dll3
Dll4
Jag1
Jag2
Wnt1
Wnt2
Wnt2b
Wnt3
Wnt3a
Wnt4
Wnt5a
Wnt5b
Wnt6
Wnt7a
Wnt7b
Wnt8a
Wnt8b
Wnt9a
Wnt9b
Wnt10a
Wnt10b
Wnt11
Wnt16
Chat
Thbs1
Hif1a

## Sheet: Cytokines (Leng 2019)
Cytokines (Leng 2019)
Il22
Hbegf
Ifng
Etv5
Ak4
Chac1
Gzmb
Zbtb32
Tnfrsf8
Irf8
Vegfa
Ebi3
Spry4
Il2ra
Ulbp1
Myo1b
Batf3
Mkx
Hoxb9
Ier3
Ndfip2
Sgk1
Ctla4
Il17f
Slc6a9
Nampt
Irf4
Tnfrsf9
Bcat1
Psat1
Osm
Socs3
Myb
Mthfd2
Lta
Foxp3
Fez1
Gpt2
Abtb2
Tnfrsf18
Rgs16
Dusp5
Cdkn2b
Fes
Mfsd2a
Phgdh
Ccl20
Cd274
Lif
Gna15
Dusp6
Cdkn1a
Nfkbia
Treml2
Mthfd1l
Slc1a5
Wars
Nfkbiz
Slc27a2
Slc41a2
Tnf
Pmaip1
Rgs1
Hk2
Cth
Shmt2
Ccr4
Batf
Tfrc
Furin
Slc7a5
Cdc6
Ccl3
Socs1
Pdgfa
Map3k8
Icam1
Gk
Spred2
Icos
Hmox1
Bcl2a1b
Epas1
Cd40lg
Ddit4
Lag3
Pim2
Actn1
Txn1
Sphk1
Gars
Fasl
Lgals1
Maff
Jakmip1
Tifa
Traf4
Ccr1
Trib1
Slc16a1
Nfkb2
Eno1
Cytip
Pck2
Scd2
Hapln3
Sema7a
Il12rb2
Tpi1
Gadd45b
Hpdl
Sms
Tshz3
Stx11
Adm2
Sesn2
Rbbp8
Tpm4
Slc7a1
Socs2
Tmem217
Cdk6
Bhlhe40
Ncs1
Blm
Iqcg
Egr2
Atf3
Vldlr
Paics
Ankrd33b
Csf1
Crem
Tars
Phlda1
Kcnn4
Tnfrsf1b
Frmd4b
Sod2
Psmd14
Zc3h12a
Pim1
Irak2
Kbtbd8
Slc16a3
Il23a
Odc1
Plek
Rcn1
Slco4a1
Samsn1
Cd83
Slc1a4
Rab33a
Cd69
Syp
Tuba1b
Mapk11
Insig1
Yrdc
Arhgap31
Fabp5
Bysl
Mmd
Ndufv2
Got1
Ddx21
Cish
Traf1
Sh3bp5
Eif4ebp1
Nudcd1
Il23r
Kpna2
Chpf
Pgk1
Msc
Cd80
Homer1
Tuba1c
Magohb
Nfe2l3
Susd1
Flot1
Vdr
Chac2
Uts2
Wdr12
Mettl1
Srebf1
Tpx2
Hspa13
Ece2
Hspa2
Gbe1
Fndc3b
Huwe1
Espn
Cpd
Sec24d
Nln
Eif5a
Slamf7
Ccdc58
Ebna1bp2
Cdyl2
Mmp25
Vasp
Fermt2
Ldha
Arid5b
Dusp4
Ier5
Ficd
Mrto4
Tbx21
Slc16a6
Timm10
Bcl3
Exosc4
Twsg1
Trp53inp2
Stip1
Nrip3
Agmat
Mars
Xbp1
Nfil3
Sec61b
Slc3a2
Slc29a1
Spag1
Ldlr
Eif2s2
Lyn
Spc24
Tank
Manf
Slamf1
Pim3
Lman1
Sytl3
Bcl2l1
Rpf2
Zfp593
Prdm1
Gm20390
B4galt5
Ccdc86
Ptger4
Kif3b
Ttc7b
Vdac1
Gch1
Junb
Pdcd1
Rsl24d1
Serpine2
Ubxn8
Bcl2
Mafg
Taf13
Pfdn2
Tbxas1
Sdf2l1
Hspa5
Srprb
Espl1
B4galt2
Atp1b3
Nfe2l1
Mzt1
Relb
Sec61g
Trip10
Prdx4
Hmgcs1
Uchl3
Hsp90ab1
Cars
Pgam1
Surf4
Arf4
Pno1
Jun
Vcp
Psph
Iars
Mapk6
Atf4
Ppif
Snrpd1
Cxcl16
Calu
Tmem65
Cstf2
Nans
Nus1
Actr3
Mpdu1
Vars
Aars
Fbxo6
Yars
Lyrm1
Sec23b
Bola3
Metrnl
Spsb2
Pttg1
Spns3
Cd70
Gpr160
Ehd4
Fam57a
Ppa1
Id2
Ticam1
Prdx1
Psmc4
Galnt6
Timm17a
Tnfaip8
Tube1
Satb1
Gdap1
Npm3
Psmd12
Chchd2
Hmgb3
Ube2s
Sec24a
Tmem208
Nedd4
Stard4
Dnajb9
Eif2b3
Ak2
Dctpp1
Hax1
Gnpnat1
Scml2
Wipi1
Arsb
Eif4a1
Rbm8a
Xpo5
Txndc17
Slc4a10
Txnrd1
Acot7
Cbwd1
Pfkfb3
Arid3a
Snrpb2
P2ry14
Il15ra
Scfd2
Tubb2a
Sdc4
Snx10
Btg3
Thoc6
Bzw2
Clic1
Cct2
Rnd1
Hyou1
Sars
Agk
Gng2
Ell2
Fkbp4
Bak1
Pigw
Ywhae
Arpc5l
Zfhx2
Pop1
Gfpt1
Cct5
Trib3
Psmd1
Psmb5
Psmb2
Lrrc59
Tnfrsf12a
Ilf2
Gm9844
Dnaja1
Cebpb
Larp4
Pak1ip1
Anxa2
Ndufaf2
Foxp4
Tomm40
Gtf3c6
Psmc3
Nfkb1
Lrp8
Tmem64
Sub1
Mak16
Bzw1
Itk
Lonp1
Plaur
Ube2n
Rrbp1
Srd5a3
Bop1
Ikbip
Pomp
Srp54a
Seh1l
Adsl
Creld2
Cisd1
Srm
Usp12
Adprh
Hsf5
Eif1
Ccdc6
Inf2
Gbp5
Bola2
Sec13
Nop10
Pfdn4
Pmvk
Parvb
Taf1b
Xrcc4
Pdia6
Dpy19l1
Jmjd4
Fkbp14
Wars2
Pou2f2
Sbno2
Mrpl13
Slc39a14
Cks2
Myo1g
Ccnd3
Grpel1
Ndufab1
Pdk1
Tsen15
Pts
Slc31a1
Elovl6
Ifrd2
Dock10
Psmd3
Atp2a2
Ccnd2
Nars
Idi1
C1qbp
Ranbp1
St8sia4
Cdk4
Eif3c
Dnajb11
Psmb6
Cd226
Atp6v1c2
Mrpl1
Mrps36
Clpb
Tmed9
Calr
Aco2
1700009N14Rik
Znrf1
Cyp51
Psmc2
Traf3ip2
Mybl1
Il6st
Ppil1
Dab2ip
Cpeb4
Etv3
Dnajc3
Raph1
Rras2
Riok1
Tap1
Hnrnpab
Gm20503
Trmt6
Rap1b
Lgals3
Acvr1b
Arrb2
Gtpbp4

## Sheet: TCR (Leng 2019)
TCR (Leng 2019)
Gng4
Egr3
Egr2
Ebi3
Nr4a1
Tnfrsf9
Tnfrsf4
Espl1
Egr1
Irf4
Spry4
Rgs16
Spry2
Asb2
Vdr
Mfsd2a
Dusp5
Myb
Tnfrsf18
Ccl4
Ccl3
Serpine2
Trib1
Lingo4
Crtam
Traf4
Hivep3
Il2ra
Chac1
Uts2
Shf
Ndfip2
Nr4a3
Batf3
Sdc4
Cd83
Epas1
Bcat1
Tmem217
Zfhx2
Slc41a2
Arhgap31
Agmat
Myo1b
Nr4a2
Ier3
Slc43a2
Tnf
Fez1
Slc6a9
Hoxb9
Ccl20
Napsa
Dusp4
Lif
Relb
Gpt2
Traf1
Layn
Ankrd33b
Shmt2
Il21r
Actn1
Il23r
Ulbp1
Mthfd1l
Sgpp2
Id3
Hpdl
Sgk1
Mettl1
Sema7a
Rbpj
Vegfa
Cenpm
Wars
Nfkbia
Furin
Psat1
Nfkb2
Cd69
Irf8
Tnfrsf13c
Tagap
Agrn
Bcl2a1b
Csf1
Mkx
Spred2
Ccr4
Slc1a5
Cd82
Stx11
Ak4
Hic1
Rel
Fam167a
Pmaip1
Klf10
Ncs1
Icam1
Snx9
Sphk1
Btg2
Nfkbid
Ptpn6
Maff
Ninj1
Bhlhe40
Bach2
Sms
Pou2f2
Ptpn7
Nfkb1
Dnajb5
Nampt
Rasgrp2

## Sheet: TCR plus cytokines (Leng 2019)
TCR plus cytokines (Leng 2019)
Ebi3
Lif
Tnfrsf8
Il17f
Ccl3
Tnfrsf9
Chac1
Gzmb
Il2ra
Ifng
Rgs16
Bcat1
Hoxb9
Zbtb32
Mkx
Irf8
Irf4
Batf3
Slc6a9
Ulbp1
Mfsd2a
Vegfa
Ctla4
Spry4
Lta
Psat1
Ndfip2
Ier3
Osm
Ak4
Foxp3
Mthfd2
Myo1b
Gpt2
Ccr4
Evi5
Hbegf
Tnfrsf4
Egr2
Nampt
Phgdh
Myb
Tnfrsf18
Tnf
Dusp5
Mthfd1l
Wars
Etv5
Ccl4
Slc1a5
Egr3
Cth
Ccl20
Socs3
Abtb2
Hpdl
Pdgfa
Gng4
Tmem217
Pmaip1
Epas1
Fes
Tfrc
Cd274
Trib1
Sphk1
Sgk1
Shmt2
Uts2
Lag3
Nfkbiz
Serpine2
Dusp4
Hk2
Vdr
Slc7a5
Espl1
Icos
Fez1
Hmox1
Il23a
Traf4
Slc41a2
Cd83
Cdk6
Treml2
Nfkbia
Rbbp8
Gars
Icam1
Fabp5
Batf
Pck2
Il12rb2
Dusp6
Csf1
Pim2
Egr1
Paics
Kcnk5
Txn1
Cdc6
Slc27a2
Actn1
Syp
Socs2
Furin
Iqcg
Kcnq5
Agmat
Slc7a1
Mettl1
Nr4a3
Slc29a1
Sema7a
Sms
Psph
Sesn2
Bcl2a1b
Gadd45b
Odc1
Map3k8
Rcn1
Wdr12
Nr4a1
Homer1
Fasl
Atf3
Il23r
Kpna2
Pim3
Spred2
Cdkn2b
Ddit4
Ddx21
Bysl
Ankrd33b
Crem
Mrto4
Ece2
Kcnn4
Nfkb2
Adm2
Cish
Cdkn1a
Stx11
Slc16a1
Yrdc
Jakmip1
Tars
Arhgap31
Hapln3
Frmd4b
Eif4ebp1
Cd40lg
Nln
Ncs1
Chac2
Bhlhe40
Traf1
Ccdc58
Tifa
Kctd15
Cd80
Ccdc86
Zfp593
Psmd14
Got1
Samsn1
Socs1
Kbtbd8
Exosc4
Ebna1bp2
Eno1
Eed
Spns3
Npm3
Eif5a
Vldlr
Bcl2l1
Fermt2
Rdh10
Gna15
Slc16a6
Cd3eap
Sdc4
Cytip
Gm20390
Pno1
Nudcd1
Tbx21
Rpf2
Nfe2l3
Bzw2
Hsp90ab1
Hsf5
Blm
Ppa1
Plagl2
Timm10
Maff
Slco4a1
Espn
Rsl24d1
Mars
Slc1a4
Pigw
Pus7
Gk
Ubxn8
Snrpd1
Bop1
Slc3a2
Tuba1c
Agk
Rab33a
Seh1l
Id2
Tube1
Arid5b
Iars
Hspa13
Sytl3
Pop1
Ccdc6
Hspa2
Acot7
Mak16
Dph2
Atp1b3
Frmd6
Scd2
Srprb
B4galt2
Ell2
Lmna
Timm8a1
Il15ra
Xpo5
Ifrd2
Fosb
Twsg1
Cd69
Tuba1b
Eif2s2
C1qbp
Scfd2
Sgpp2
Tomm40
Vars
Msc
Larp4
Stip1
Magohb
Tnfaip8
Dctpp1
Pfas
Parvb
Mpdu1
Metrnl
Foxp4
Srm
Gpatch4
Tpi1
Nop14
Sod2
Pak1ip1
Cdk4
Eif2b3
Mapk11
Aebp1
Fkbp4
Hmgb3
Nus1
Cks2
Slc39a14
Slamf7
Zc3h12a
Nfil3
Rpp40
Mamld1
Myc
Cct2
Srebf1
Mrpl1
Timm17a
Gdap1
Nudt15
Riok1
Cct5
Hnrnpab
Yars
Hspa5
Raph1
Ranbp1
Slc25a33
Usp12
Eif4a1
Wdr43
Ak2
Insig1
Txnrd1
Pfdn2
Nfkb1
Gnpnat1
Uchl3
Aars
Huwe1
Pim1
Rbm8a
Zfhx2
Ndufaf2
Spag1
Prdx1
Cars
Slc25a19
1700009N14Rik
Tsr1
Gar1
Bend3
Nfe2l1
Gtpbp4
Lrp11
Junb
Chpf
Pttg1
Srfbp1
Abce1
Psmb5
Mafg
Kif3b
Tpm4
Psmd12
Scml2
Srd5a3
Jun
Sec61b
Bcl2
Nolc1
Mmd
Otud6b
Manf
Atad3a
Rhob
Fndc3b
Sema4a
Mapk6
Ppil1
Prmt5
Mpp6
Rpl22l1
Vdac1
Taf13
Arsb
Lrrc8b
Prdx4
Clpb
Ndufv2
Lman1
Cd226
Dnaja1
Il6st
Tsen15
Ilf2
Tshz3
Mzt1
Mrpl15
Esf1
Bola3
Phb
Slc19a2
Errfi1
Exosc5
Gtf3c6
Hsph1
Tap1
Gch1
Ywhae
Nans
Sars
Gadd45a
Gnl2
Tomm34
Tmem121
Thoc6
Trib3
Etf1
Uck2
Rrp9
Mcm6
Ticam1
Taf4b
Cenpn
Lrp8
Psmb2
Sub1
Cstf2
Farsb
Surf4
Ahcy
Nedd4
Gart
Hax1
Ube2s
Relb
Dcun1d5
Brix1
Farsa
Mrpl3
Tmem208
Nefh
Ddx10
Serbp1
Prdm1
Slc25a22
Polr3d
Rbpj
Atf4
Bola2
Tpx2
Cct6a
Pomp
Eif3c
Grpel1
Pold2
Ndufaf4
Pfdn4
Arpc5l
Nars
Lrrc59
Suv39h2
Pofut1
Psmc4
Nhp2
Ier5
Mrpl13
Eif3j1
Lonp1
Slc25a32
Pes1
Il21r
Slc38a5
Tank
Pdcd1
Nol10
Hyou1
Wars2
Ccnd2
Camta2
Lyn
Psmc3
Wdr46
Cisd1
Ndufab1
Cct7
Calu
Jmjd4
Cct3
Mrrf
Eprs
Tnfsf4
Vasp
Sap30
Trmt6
Txndc17
Snrpb2
Dhx33
Rrp15
Cbwd1
Mrpl24
Pgam1
Ppat
Trip10
Slc35f2
Rbm28
Irak2
Wdr36
Hsp90aa1
Psmd1
Xbp1
Mapk13
Fasn
B4galt5
Slc31a1
Naa15
Tbxas1
Cyp27b1
Vcp
Slc19a1
Bzw1
Pts
Srsf1
Hells
Rpia
Shf
Gtf2f2
Tfb2m
Hprt
Sec24d
Smtn

## Sheet: Pathogenic Th17 (Lee 2012)
Pathogenic Th17 (Lee 2012)
Lum
Crabp2
Lad1
Dapl1
Il3
Dtwd1
Adh4
Cxcl3
Tg
Cxcr3
Lag3
Med30
Gpr171
Ccl4
Id3
Spry1
Ifitm3
Ccl3
Capsl
Serpinb6b
Lrmp
Cd9
Upb1
Adh1
Nrn1
Etfb
Akr1b8
Spin4
Cst7
Lsp1
Rab19
Phlda3
Cd70
Adprm
Nmi
Fah
Cth
Ebi3
Tbx21
Zswim7
Casp4
Cd8b1
Lgals3bp
Dnajc15
Tnfsf8
Fam84b
Fh1
Lgals3
Coro2a
Csf2
Dlx1as
Zfp219
Erich6
Dennd5a
Cd3g
2610524H06Rik
Gap43
Tm4sf5
Naa20
Gzmb
AW112010
5430435K18Rik
Lgals7
Emcn
Ramp3
Serpine2
Fmc1
Gbp8
Smpdl3a
Sh2d1a
Upp1
Ankrd37
Ggh
Bhlhe40
Pdcd1lg2
AI662175
Supt3
Ezh2
Gypc
Hsh2d
Gata3
Tmem71
Stap1
Tnfsf9
4833403J16Rik
Rel
Ly6a
Fap
Arhgef3
Stat4
Phf11d
Gm12300
AI413582
Themis2
Lin28b
Gsdmd
Perp
Hint3
Mnd1
Mrpl45
Serpinc1
Fhl2
Gstt3
Scnm1
2900005J15Rik
Slfn2
Psmb10
Slc7a3
Mpnd
Tmem86a
Il2
Tmem154
Dip2c
Il18
Map3k8
9030405F24Rik
Gar1
Fam46a
9030617O03Rik
Lyrm4
Cyb561
Ppef2
Surf1
Gm8369
Ppa2
Higd2a
Morn2
Hmces
Dhx34
Timm8b
Gpr65
Cbr4
Casp1
Phyh
Hddc2
2810408I11Rik
4933414I15Rik
Ddt
Tm2d3
Insl6
Krt18
Tlcd2
Prdx3
2210408I21Rik
Psmg1
Mpst
Fhod3
Znrd1
Nubpl
Hmcn1
Ppic
Filip1l
Ppie
Mettl7a2
Tstd3
Tmem39b
Cdh17
C87487
BC021614
Isca2
Rbm43
2700029L08Rik
Il1r2
Tmem104
Kel
Unc119
Nxt1
Rab39
Gm20081
Ptger2
Stoml2
Sco1
C030046G05
Plgrkt
Ggact
Tnni1
Zfp862-ps
Fbxo17
Amacr
Mns1
Hs3st3a1
Slamf7
Ndufs3
Galt
Pth
A630012P03Rik
Cbr1
Ifih1
C87198
Parp12
Upk1a
8430431K14Rik
Gpat2
Mageb16
Snrpf
Rnf167
Siglecg
Glrp1
Fbxl12os
Cxcl5
Samsn1
Lamtor4
Gm20642
Nat3
Acbd7
LOC73899
Kcnq3
Lhpp
Ngly1
Dync2h1
2310008B10Rik
Lrrk2
Psmb9
Hist1h3d
Banp
Ung
Ap1s3
2610005M20Rik
Ptprcap
Defb10
Aarsd1
1110051M20Rik
Alkbh7
Crtam
Bax
Mrpl24
Lcn12
Spc24
4930509E16Rik
Gm34006
C81608
B930095G15Rik
Mlkl
Ubiad1
1700082M22Rik
Il12rb2
Krtap6-5
Mapk4
1500011K16Rik
Tk1
C77905
Aig1
Tspan4
Parp9
Gm11335
Mctp1
Gpr18
Psme1
Cysltr2
Ppbp
Cxcl2
Efna4
Lgals9
Dctpp1
Gramd1c
Twist1
Nr1h3
Cd48
2510002D24Rik
E330012B07Rik
C77691
Usp26
Lce1b
Exosc7
Efcab7
Acyp2
A630095E13Rik
Mtif3
Ndufaf5
Fam19a4
Sat1
Dnajc9
Mad2l1
Cuta
Polr2h
Batf3
Creld2
Tex26
Hmgcl
B430319G15Rik
Ndufa4
Gm715
Dact1
Rida
Ang2
Coq7
C3
Iscu
Hmgcll1
Lama2
Nr4a1
Ube2cbp
1700102J08Rik
Adat2
Prpf40b
1600002K03Rik
Ephx1
Tat
Cd40lg
Mag
9430040K09Rik
Polm
Chd5
Sapcd1
2700097O09Rik
Mrpl48
Mrgpra4
Kyat3
Wdr25
Rpl39l
Nfil3
Gcdh
1700074P13Rik
Rp1l1
Krtap11-1
Pdzk1
Crygs
Mrps36
Psmb7
8430428J23Rik
Mrps28
Ephx4
Mrpl32
Lin37
Cd274
C79296
Mrps16
Trbv13-2
Cmbl
Adam8
Cpvl
Echdc2
Tmem223
Sdhaf4
Mpo
Usp17la
Gm10839
Lrch2
4930414N06Rik
Zrsr1
D12Ertd123e
9430032J07Rik
AU040972
AW492981
Nkg7
AU022554
Clnk
Umodl1
Gm38983
Dcaf15
Mtag2
Wdr34
Qtrt1
Alox5
Tusc3
4930550L24Rik
Snhg18
4933402N03Rik
Cxcl10
Omt2b
C76614
Slc22a2
Atp5e
Aim1l
Tmem82
Lao1
A230051N06Rik
Hist1h3f
Avpi1
4933417A18Rik
G630055G22Rik
C530045E16Rik
4933427E13Rik
4930507A01Rik
Emg1
Fam96b
Fabp12
Agt
A230106O10Rik
Cyp11b2
Socs1
Asb2
Ifit3
Gm38403
Drap1
Pla2g12a
4933402E13Rik
Mrpl23
LOC432459
Zfp938
Nwd2
D11Ertd729e
BC035044
C430042M11Rik
Ifi27l2a
4933415F23Rik
A830005F24Rik
Tmem261
Nanp
Zfp652os
Tnnt1
Rgs7
Gm36307
Ifng
9130401M01Rik
Cd3d
Dnah6
Bmyc
Ces2b
Fmo1
Fam71b
Stk33
Oas1c
Gm32031
9430029E18Rik
3110018I06Rik
Tnfrsf4
Sdf2l1
BC052040
Usmg2
Irak2
Plin2
4930447N08Rik
C79999
Prpsap2
Ndufs2
Sirt7
Stard6
Rwdd2a
Ccdc175
Oit3
Fam195a
Ccdc105
Unc80
4933401B06Rik
1700061E18Rik
Ifitm2
Slc7a12
4930529I22Rik
Gm19865
Pkhd1
Junos
5430420F09Rik
Rnf151
A930024E05Rik
1700039E15Rik
1810008I18Rik
D1Ertd86e
Sh3bp5l
Gm16793
Serpinb1b
Tmprss11a
Mrpl16
LOC102639518
Pdia5
Olfr17
Tnfrsf18
Sema4c
Snhg6
Plbd1
AU015581
Keg1
Pcdhb6
Fam43a
Gm19816
Gm11544
Klk12
Mamdc4
3930401B19Rik
Hsfy2
Gem
Bloc1s3
Mrgpra1
Krtap15
Lcn9
2210406H18Rik
Atp6v1f
Tmem231
Gins4
Gm12888
Tbce
Pisd
Mcee
Mrpl10
C030005K15Rik
Tomm20l
Pgbd5
Pex7
Rdh7
AY036118
Aga
Mirt1
Exosc3
Myo15
Gm6590
Cox18
Vmn1r42
M1ap
Gstt1
Aurkaip1

## Sheet: Cytokines exclusive (Leng 2019)
Cytokines exclusive (Leng 2019)
Il22
Hbegf
Ifng
Etv5
Gzmb
Zbtb32
Tnfrsf8
Ctla4
Il17f
Osm
Socs3
Mthfd2
Lta
Foxp3
Abtb2
Cdkn2b
Fes
Phgdh
Cd274
Gna15
Dusp6
Cdkn1a
Treml2
Nfkbiz
Slc27a2
Rgs1
Hk2
Cth
Batf
Tfrc
Slc7a5
Cdc6
Socs1
Pdgfa
Map3k8
Gk
Icos
Hmox1
Cd40lg
Ddit4
Lag3
Pim2
Txn1
Gars
Fasl
Lgals1
Jakmip1
Tifa
Ccr1
Slc16a1
Eno1
Cytip
Pck2
Scd2
Hapln3
Il12rb2
Tpi1
Gadd45b
Tshz3
Adm2
Sesn2
Rbbp8
Tpm4
Slc7a1
Socs2
Cdk6
Blm
Iqcg
Atf3
Vldlr
Paics
Crem
Tars
Phlda1
Kcnn4
Tnfrsf1b
Frmd4b
Sod2
Psmd14
Zc3h12a
Pim1
Irak2
Kbtbd8
Slc16a3
Il23a
Odc1
Plek
Rcn1
Slco4a1
Samsn1
Slc1a4
Rab33a
Syp
Tuba1b
Mapk11
Insig1
Yrdc
Fabp5
Bysl
Mmd
Ndufv2
Got1
Ddx21
Cish
Sh3bp5
Eif4ebp1
Nudcd1
Kpna2
Chpf
Pgk1
Msc
Cd80
Homer1
Tuba1c
Magohb
Nfe2l3
Susd1
Flot1
Chac2
Wdr12
Srebf1
Tpx2
Hspa13
Ece2
Hspa2
Gbe1
Fndc3b
Huwe1
Espn
Cpd
Sec24d
Nln
Eif5a
Slamf7
Ccdc58
Ebna1bp2
Cdyl2
Mmp25
Vasp
Fermt2
Ldha
Arid5b
Ier5
Ficd
Mrto4
Tbx21
Slc16a6
Timm10
Bcl3
Exosc4
Twsg1
Trp53inp2
Stip1
Nrip3
Mars
Xbp1
Nfil3
Sec61b
Slc3a2
Slc29a1
Spag1
Ldlr
Eif2s2
Lyn
Spc24
Tank
Manf
Slamf1
Pim3
Lman1
Sytl3
Bcl2l1
Rpf2
Zfp593
Prdm1
Gm20390
B4galt5
Ccdc86
Ptger4
Kif3b
Ttc7b
Vdac1
Gch1
Junb
Pdcd1
Rsl24d1
Ubxn8
Bcl2
Mafg
Taf13
Pfdn2
Tbxas1
Sdf2l1
Hspa5
Srprb
B4galt2
Atp1b3
Nfe2l1
Mzt1
Sec61g
Trip10
Prdx4
Hmgcs1
Uchl3
Hsp90ab1
Cars
Pgam1
Surf4
Arf4
Pno1
Jun
Vcp
Psph
Iars
Mapk6
Atf4
Ppif
Snrpd1
Cxcl16
Calu
Tmem65
Cstf2
Nans
Nus1
Actr3
Mpdu1
Vars
Aars
Fbxo6
Yars
Lyrm1
Sec23b
Bola3
Metrnl
Spsb2
Pttg1
Spns3
Cd70
Gpr160
Ehd4
Fam57a
Ppa1
Id2
Ticam1
Prdx1
Psmc4
Galnt6
Timm17a
Tnfaip8
Tube1
Satb1
Gdap1
Npm3
Psmd12
Chchd2
Hmgb3
Ube2s
Sec24a
Tmem208
Nedd4
Stard4
Dnajb9
Eif2b3
Ak2
Dctpp1
Hax1
Gnpnat1
Scml2
Wipi1
Arsb
Eif4a1
Rbm8a
Xpo5
Txndc17
Slc4a10
Txnrd1
Acot7
Cbwd1
Pfkfb3
Arid3a
Snrpb2
P2ry14
Il15ra
Scfd2
Tubb2a
Snx10
Btg3
Thoc6
Bzw2
Clic1
Cct2
Rnd1
Hyou1
Sars
Agk
Gng2
Ell2
Fkbp4
Bak1
Pigw
Ywhae
Arpc5l
Pop1
Gfpt1
Cct5
Trib3
Psmd1
Psmb5
Psmb2
Lrrc59
Tnfrsf12a
Ilf2
Gm9844
Dnaja1
Cebpb
Larp4
Pak1ip1
Anxa2
Ndufaf2
Foxp4
Tomm40
Gtf3c6
Psmc3
Lrp8
Tmem64
Sub1
Mak16
Bzw1
Itk
Lonp1
Plaur
Ube2n
Rrbp1
Srd5a3
Bop1
Ikbip
Pomp
Srp54a
Seh1l
Adsl
Creld2
Cisd1
Srm
Usp12
Adprh
Hsf5
Eif1
Ccdc6
Inf2
Gbp5
Bola2
Sec13
Nop10
Pfdn4
Pmvk
Parvb
Taf1b
Xrcc4
Pdia6
Dpy19l1
Jmjd4
Fkbp14
Wars2
Sbno2
Mrpl13
Slc39a14
Cks2
Myo1g
Ccnd3
Grpel1
Ndufab1
Pdk1
Tsen15
Pts
Slc31a1
Elovl6
Ifrd2
Dock10
Psmd3
Atp2a2
Ccnd2
Nars
Idi1
C1qbp
Ranbp1
St8sia4
Cdk4
Eif3c
Dnajb11
Psmb6
Cd226
Atp6v1c2
Mrpl1
Mrps36
Clpb
Tmed9
Calr
Aco2
1700009N14Rik
Znrf1
Cyp51
Psmc2
Traf3ip2
Mybl1
Il6st
Ppil1
Dab2ip
Cpeb4
Etv3
Dnajc3
Raph1
Rras2
Riok1
Tap1
Hnrnpab
Gm20503
Trmt6
Rap1b
Lgals3
Acvr1b
Arrb2
Gtpbp4
Stat4
Akr1a1
Etf1
Spty2d1
Esf1
Dph2
Ostc
Slc25a32
Vav1
Ufm1
Ctsh
Nudt15
Hsp90aa1
Sf3b5
Sap30
Rbks
Pus7
Sppl2a
Upp1
Psmd8
Gtf2a2
Ino80c
H3f3b
Eprs
Lypla1
Cct7
Lmnb1
Phb
Arcn1
Psmb3
Gpatch4
Otud6b
Sema4a
Rnf145
Srfbp1
Slc25a22
Atp6v0b
Golt1b
Rdx
Ndufaf1
Hprt
Dync2h1
Nod1
Dpysl2
Cbfa2t2
Myo1f
Ccdc85c
Syne2
Golga2
Cnnm3
Zmym3
Neo1
Creb3l4
6430548M08Rik
Sema4c
Rad54b
Rbl2
Tprg
Idua
Laptm5
Map3k12
Slc25a23
Zfp446
Hpcal4
Nlgn2
Rabgap1l
Ccl5
Zfp692
Sla2
Tle2
Amot
Ano8
Rab37
Plekhf1
Acss1
Engase
Clstn3
Clk4

## Sheet: TCR exclusive (Leng 2019)
TCR exclusive (Leng 2019)
Gng4
Egr3
Nr4a1
Tnfrsf4
Egr1
Spry2
Asb2
Ccl4
Lingo4
Hivep3
Shf
Nr4a3
Nr4a2
Slc43a2
Napsa
Layn
Il21r
Sgpp2
Id3
Rbpj
Cenpm
Tagap
Agrn
Cd82
Hic1
Rel
Fam167a
Klf10
Snx9
Btg2
Nfkbid
Ptpn6
Ninj1
Bach2
Ptpn7
Dnajb5
