# Supplementary material for: Protective effect of TCR-mediated MAIT cell activation during experimental autoimmune encephalomyelitis
Source: Nat Commun. 2024 Oct 28;15:9287. doi: 10.1038/s41467-024-53657-9 (PMC11519641; doi:10.1038/s41467-024-53657-9)
Supplement: Supplementary file 6 — Supplementary Data 4 [file 41467_2024_53657_MOESM6_ESM.xlsx]

## Sheet: EAE CNS vs EAE spleen
ID	Description	setSize	enrichmentScore	NES	pvalue	FDR (Benjamini-Hochberg)	rank	leading_edge	core_enrichment
TCR (Leng 2019)	TCR (Leng 2019)	113	0.639527	2.27715	1e-10	1.6e-10	2034	tags=44%, list=8%, signal=41%	Nr4a3/Cd83/Tnf/Arhgap31/Tnfrsf9/Bcl2a1b/Icam1/Rgs16/Ccl4/Il2ra/Traf4/Nfkbid/Rbpj/Furin/Myo1b/Traf1/Lif/Nfkb2/Gng4/Nfkb1/Nfkbia/Stx11/Ccl20/Nr4a2/Relb/Cd82/Ier3/Sema7a/Slc43a2/Ncs1/Ccl3/Bhlhe40/Vdr/Dusp5/Vegfa/Csf1/Nampt/Ninj1/Sgk1/Il21r/Rel/Epas1/Dusp4/Il23r/Lingo4/Wars/Serpine2/Slc41a2/Hic1/Nr4a1
TiReDB (Yanai 2016)	TiReDB (Yanai 2016)	284	0.569475	2.24505	1e-10	1.6e-10	3224	tags=40%, list=13%, signal=35%	Sparc/Prdx6/Mapkapk2/Itga3/Tnf/Icos/Vtn/Hif1a/Nos3/Ccl17/Sparcl1/Icam1/Cxcl10/Csf2/Kl/C1qa/Fhl2/Cx3cl1/Serpine1/Cav1/Tgfb3/Nos2/1500015O10Rik/Lgals3bp/Junb/Stat3/Ptgs2/Tnfrsf1a/Mgat5/Tlr2/Ccl2/B4galt1/Vim/Casp1/Hbegf/Ramp1/Hspb1/Cd44/Socs3/Il1r1/Smad3/Tgfb1/Nlrp3/Spp1/Adora2a/Nos1/Dst/Fmod/Hoxd3/Ogfr/Vegfa/F7/Tgfa/Rac1/Eng/Smad7/Fam129b/Sod1/Thbs1/Calca/Hmox1/Adam9/Itgb3/Adrb2/Cd47/Thy1/Epas1/Il6…
Cytokines (Leng 2019)	Cytokines (Leng 2019)	491	0.512372	2.0856	1e-10	1.6e-10	3493	tags=35%, list=14%, signal=31%	Znrf1/Cdkn1a/Gadd45b/Cd83/Cish/Tnf/Gch1/Tnfrsf1b/Icos/Pdcd1/Crem/Arhgap31/Irak2/Map3k8/Tnfrsf9/Lgals3/Bcl2a1b/Icam1/Gng2/Rgs16/Tnfaip8/Got1/Tpi1/Il2ra/Pdgfa/Traf4/Bcl2l1/Anxa2/Mmd/Plek/Cpd/Cxcl16/Hk2/Odc1/Nfil3/Slc16a3/Ptger4/Furin/Fabp5/Junb/Phlda1/Myo1b/Traf1/Fes/Lif/Nfkb2/Nfkb1/Gna15/Nfkbia/Samsn1/Il17f/Lta/Stx11/Ccl20/Pim3/Homer1/Atf3/Rgs1/Cebpb/Ldha/Relb/Ier3/Hbegf/Acot7/Sema7a/Socs3/Sbno2/N…
TCR plus cytokines (Leng 2019)	TCR plus cytokines (Leng 2019)	492	0.462644	1.88417	1e-10	1.6e-10	3493	tags=31%, list=14%, signal=27%	Cdkn1a/Gadd45b/Nr4a3/Cd83/Cish/Tnf/Gch1/Icos/Pdcd1/Crem/Arhgap31/Irak2/Map3k8/Tnfrsf9/Bcl2a1b/Icam1/Rgs16/Sap30/Tnfaip8/Ccl4/Got1/Tpi1/Il2ra/Pdgfa/Traf4/Bcl2l1/Mmd/Hk2/Odc1/Nfil3/Rbpj/Furin/Fabp5/Junb/Myo1b/Traf1/Fes/Hsp90aa1/Lif/Nfkb2/Gng4/Nfkb1/Gna15/Hsph1/Eprs/Nfkbia/Samsn1/Il17f/Lta/Stx11/Ccl20/Pim3/Homer1/Atf3/Relb/Ier3/Hbegf/Acot7/Sema7a/Socs3/Ncs1/Fermt2/Cdk6/Ccl3/Bhlhe40/Tpm4/Vdr/Sytl3/Ba…
Cytokines exclusive (Leng 2019)	Cytokines exclusive (Leng 2019)	495	0.450107	1.83338	1e-10	1.6e-10	3493	tags=31%, list=14%, signal=27%	Znrf1/Cdkn1a/Gadd45b/Cish/Gch1/Tnfrsf1b/Icos/Pdcd1/Crem/Irak2/Map3k8/Lgals3/Gng2/Sap30/Tnfaip8/Sema4c/Got1/Tpi1/Pdgfa/Upp1/Bcl2l1/Anxa2/Mmd/Plek/Cpd/Cxcl16/Hk2/Odc1/Nfil3/Slc16a3/Ptger4/Fabp5/Junb/Phlda1/Fes/Hsp90aa1/Gna15/Eprs/Samsn1/Il17f/Lta/Pim3/Homer1/Atf3/Rgs1/Cebpb/Ldha/Ctsh/Hbegf/Acot7/Lmnb1/Hpcal4/Socs3/Sbno2/Fermt2/Cdk6/Tpm4/Sytl3/Psmb3/Batf/Tap1/Pim1/Slamf1/Psmd8/Tmem64/Hsp90ab1/Pfkfb3…
Tissue repair (Linehan 2018)	Tissue repair (Linehan 2018)	80	0.665197	2.25208	8.56696e-10	1.14226e-09	3168	tags=42%, list=13%, signal=37%	Cxcl1/Tnf/Hif1a/Cxcl10/Csf2/Pdgfa/Tgfb3/Furin/Areg/Ccl2/Hbegf/Pdgfc/Tgfb1/Ccl3/Cxcl12/Mmp2/Pdgfb/Vegfa/Csf1/Tgfa/Il1a/Thbs1/Cxcl2/Il6/Inhba/Wnt5a/Angpt2/Jag1/Il1b/Pgf/Igf2/Wnt4/Mmp13/Angpt4
Pathogenic Th17 (Lee 2012)	Pathogenic Th17 (Lee 2012)	378	0.380063	1.52857	6.51528e-05	7.44604e-05	4731	tags=31%, list=19%, signal=25%	Ramp3/Tnfsf9/Plin2/Irak2/Map3k8/Lgals3/Cxcl10/Csf2/Cysltr2/Ccl4/Sema4c/Avpi1/Upp1/Fhl2/Pgbd5/Nfil3/Lgals3bp/Gbp8/Emcn/Samsn1/Ifit3/Casp1/Ly6a/Unc80/Parp12/Ccl3/Parp9/Bhlhe40/Gpr171/Ptger2/Clnk/AW112010/Gypc/Gem/Ifih1/Psmb7/Cd274/Gpr65/Ggh/Gzmb/Cd3g/Tmem86a/Fmo1/Ifitm3/Il1r2/Cxcl2/Rel/Hmces/Cd9/Spry1/Ankrd37/Lgals9/Dennd5a/Cxcl3/Adam8/Gap43/Krt18/Casp4/Cd40lg/Serpine2/Nr4a1/Psmb9/Capsl/Sat1/Acyp2/…
TCR exclusive (Leng 2019)	TCR exclusive (Leng 2019)	36	0.63828	1.88489	0.000281479	0.000281479	2566	tags=44%, list=10%, signal=40%	Nr4a3/Ccl4/Nfkbid/Rbpj/Gng4/Nr4a2/Cd82/Slc43a2/Ninj1/Il21r/Rel/Lingo4/Hic1/Nr4a1/Tnfrsf4/Btg2

## Sheet: EAE spleen vs Healthy spleen
ID	Description	setSize	enrichmentScore	NES	pvalue	FDR (Benjamini-Hochberg)	rank	leading_edge	core_enrichment
Cytokines (Leng 2019)	Cytokines (Leng 2019)	491	0.571912	2.42063	1e-10	2.66667e-10	3982	tags=43%, list=16%, signal=37%	Xbp1/Lag3/Creld2/Gzmb/Fes/Gadd45b/Trib1/Plek/Irf4/Slc3a2/Pdcd1/Irf8/Ddit4/Ell2/Manf/Socs3/Slc7a5/Bcl3/Pdia6/Cish/Ccr1/Mars/Prdx4/Lrrc59/Pck2/Bcl2/Foxp3/Inf2/Sytl3/Hyou1/Prdm1/Sdf2l1/Egr2/Pmaip1/Metrnl/Aars/Ccnd3/Calr/Vars/Yars/Csf1/Sema7a/Cd83/Ehd4/Pou2f2/Pim1/Txn1/Lyn/Anxa2/Lman1/Fndc3b/Nfkbia/Jun/Sdc4/Arid3a/Stx11/Sec61b/Gpr160/Ebi3/Rgs16/Dnajb11/Pim2/Wipi1/Srprb/Kcnn4/Tnfrsf8/Shmt2/Chac1/Rrbp1…
TCR plus cytokines (Leng 2019)	TCR plus cytokines (Leng 2019)	492	0.531951	2.25103	1e-10	2.66667e-10	3983	tags=39%, list=16%, signal=33%	Xbp1/Lag3/Gzmb/Fes/Gadd45b/Trib1/Tnfrsf4/Irf4/Slc3a2/Pdcd1/Irf8/Ddit4/Ell2/Manf/Socs3/Slc7a5/Cish/Egr1/Mars/Prdx4/Lrrc59/Pck2/Bcl2/Foxp3/Sytl3/Hyou1/Prdm1/Egr2/Pmaip1/Metrnl/Aars/Vars/Fosb/Yars/Csf1/Sema7a/Cd83/Pim1/Txn1/Lyn/Lman1/Fndc3b/Nfkbia/Jun/Sdc4/Mapk13/Stx11/Sec61b/Ebi3/Rgs16/Pim2/Rhob/Srprb/Kcnn4/Tnfrsf8/Shmt2/Chac1/Gna15/Tuba1c/Tuba1b/Slc41a2/Eif5a/Maff/Chpf/Tnfrsf9/Zc3h12a/Srm/Vegfa/Na…
Cytokines exclusive (Leng 2019)	Cytokines exclusive (Leng 2019)	495	0.51798	2.19204	1e-10	2.66667e-10	3982	tags=38%, list=16%, signal=32%	Xbp1/Lag3/Creld2/Gzmb/Fes/Gadd45b/Upp1/Plek/Slc3a2/Pdcd1/Ddit4/Ell2/Manf/Socs3/Slc7a5/Bcl3/Pdia6/Cish/Ccr1/Mars/Prdx4/Lrrc59/Pck2/Bcl2/Foxp3/Inf2/Sytl3/Hyou1/Prdm1/Sdf2l1/Metrnl/Aars/Ccnd3/Calr/Vars/Yars/Ehd4/Tle2/Pim1/Txn1/Lyn/Anxa2/Lman1/Fndc3b/Jun/Arid3a/Sec61b/Gpr160/Dnajb11/Ctsh/Pim2/Wipi1/Srprb/Kcnn4/Tnfrsf8/Rrbp1/Gna15/Tuba1c/Tuba1b/Sbno2/Eif5a/Chpf/Zc3h12a/Srm/Nans/Hmox1/Sars/Ier5/Atf4/Zb…
Pathogenic Th17 (Lee 2012)	Pathogenic Th17 (Lee 2012)	378	0.450543	1.87826	1.983e-10	3.966e-10	4845	tags=37%, list=20%, signal=30%	Lag3/Creld2/Casp1/Gzmb/Upp1/Ly6a/Tnfrsf4/Plbd1/Il1r2/Ifitm3/Mpo/Ifitm2/Clnk/C3/Casp4/Gstt1/Sdf2l1/Themis2/Mrpl48/Ebi3/Alox5/Tg/Avpi1/Plin2/Cst7/Tk1/Qtrt1/Ccl3/Aurkaip1/Hmces/Socs1/Iscu/Fhod3/Mag/Psmb9/Mlkl/Bhlhe40/Tspan4/Cxcl2/Mrps28/Gem/Sema4c/Map3k8/Atp5e/Psmb10/Echdc2/Tmem82/Cuta/Ddt/AI413582/Batf3/Efna4/Pla2g12a/Snrpf/Bax/Dnajc15/Tnfsf9/Bmyc/Phlda3/Nxt1/Nkg7/Hint3/Spry1/Pdia5/Il2/Dctpp1/Aig1/…
TCR (Leng 2019)	TCR (Leng 2019)	113	0.597718	2.18737	6.83739e-10	1.09398e-09	3970	tags=50%, list=16%, signal=42%	Trib1/Tnfrsf4/Irf4/Irf8/Egr1/Egr2/Pmaip1/Napsa/Ninj1/Csf1/Sema7a/Cd83/Pou2f2/Nfkbia/Sdc4/Stx11/Ebi3/Rgs16/Shmt2/Chac1/Slc41a2/Maff/Tnfrsf9/Vegfa/Tnfrsf13c/Ccl3/Mfsd2a/Nfkb2/Tnf/Bhlhe40/Bcat1/Cenpm/Vdr/Slc6a9/Furin/Batf3/Layn/Wars/Ankrd33b/Rbpj/Ier3/Relb/Il21r/Ccl4/Mettl1/Gpt2/Nfkbid/Cd69/Nr4a3/Tnfrsf18/Traf1/Sgpp2/Hivep3/Traf4/Btg2/Egr3
TiReDB (Yanai 2016)	TiReDB (Yanai 2016)	284	0.429794	1.75855	3.35282e-07	4.47043e-07	5067	tags=38%, list=21%, signal=31%	Mmp8/C5ar1/Casp1/S100a9/Bmx/Slpi/Socs3/F13a1/Egr1/Clic4/Nlrp3/C3/Ctsg/Mapkapk2/Hspb1/Thbs1/Fn1/H2-Eb1/Spi1/Il10/Hdc/Itgam/Jun/Sdc4/Anxa1/Ptgs2/Fpr2/Alox5/Bmp6/Vegfa/Tgfb1/C1qa/Hmox1/Myd88/Junb/Itgb1/Adora2a/Il22/Slc11a1/Cxcr2/Cd24a/P2ry2/Ceacam1/Inhba/Plaur/Tnf/Sod1/Il6/Asprv1/Adam9/Fpr1/Ogfr/Mif/Cadm1/E2f1/Fam129b/Rac1/Mmp9/Dst/Anpep/Wfdc1/Rac2/Lgals1/Adra2a/Csf2/Ccl2/Map3k5/Hpse/Grhl3/Thbd/Perp…
Tissue repair (Linehan 2018)	Tissue repair (Linehan 2018)	80	0.511232	1.77247	0.000297164	0.000339616	4185	tags=38%, list=17%, signal=31%	Thbs1/Csf1/Il1b/Vegfa/Tgfb1/Ccl3/Nrg2/Wnt10a/Areg/Vegfb/Inhba/Tnf/Il6/Cxcl2/Nrg1/Furin/Mmp2/Mmp28/Csf2/Ccl2/Wnt11/Dll4/Hgf/Wnt10b/Dll1/Cxcl10/Cxcl1/Il1a/Igf1/Mmp10
TCR exclusive (Leng 2019)	TCR exclusive (Leng 2019)	36	0.479167	1.43085	0.0444785	0.0444785	3970	tags=42%, list=16%, signal=35%	Tnfrsf4/Egr1/Napsa/Ninj1/Cenpm/Layn/Rbpj/Il21r/Ccl4/Nfkbid/Nr4a3/Sgpp2/Hivep3/Btg2/Egr3

## Sheet: EAE CNS vs Healthy spleen
ID	Description	setSize	enrichmentScore	NES	pvalue	FDR (Benjamini-Hochberg)	rank	leading_edge	core_enrichment
TCR (Leng 2019)	TCR (Leng 2019)	113	0.722255	2.47265	1e-10	1.33333e-10	2742	tags=56%, list=11%, signal=50%	Cd83/Nr4a3/Tnf/Tnfrsf9/Rgs16/Arhgap31/Nfkbia/Stx11/Icam1/Ccl4/Sema7a/Nfkb2/Tnfrsf4/Nfkbid/Traf4/Furin/Csf1/Ninj1/Rbpj/Ccl3/Il2ra/Vegfa/Traf1/Bcl2a1b/Irf4/Bhlhe40/Relb/Ier3/Pmaip1/Vdr/Irf8/Sdc4/Slc41a2/Nr4a2/Trib1/Cd82/Napsa/Maff/Nfkb1/Lif/Dusp5/Il21r/Wars/Ccl20/Egr1/Mfsd2a/Ankrd33b/Myo1b/Dusp4/Nampt/Egr2/Btg2/Ebi3/Nr4a1/Sgk1/Gng4/Rel/Serpine2/Layn/Cenpm/Bcat1/Slc43a2/Cd69
Cytokines (Leng 2019)	Cytokines (Leng 2019)	491	0.630761	2.4525	1e-10	1.33333e-10	3275	tags=45%, list=13%, signal=40%	Gadd45b/Cish/Pdcd1/Cd83/Cdkn1a/Znrf1/Plek/Fes/Tnf/Tnfrsf1b/Tnfrsf9/Rgs16/Anxa2/Gzmb/Map3k8/Crem/Socs3/Gch1/Tpi1/Arhgap31/Ddit4/Nfkbia/Sytl3/Junb/Gna15/Stx11/Inf2/Icam1/Slc3a2/Sema7a/Nfkb2/Cxcl16/Cpd/Odc1/Pim1/Traf4/Gng2/Ccr1/Furin/Csf1/Irak2/Sbno2/Got1/Pim3/Nfil3/Hk2/Txn1/Ell2/Slc16a3/Bcl3/Icos/Metrnl/Lag3/Cebpb/Ccl3/Phlda1/Il2ra/Lgals3/Vegfa/Traf1/Bcl2a1b/Irf4/Ldha/Batf/Calr/Acot7/Bhlhe40/Atf3/R…
TiReDB (Yanai 2016)	TiReDB (Yanai 2016)	284	0.592832	2.23172	1e-10	1.33333e-10	4449	tags=52%, list=18%, signal=43%	Mapkapk2/Tnf/Prdx6/Casp1/Itga3/Sparc/C1qa/Socs3/Mmp8/Csf2/Cxcl10/Nlrp3/Junb/Icam1/Hspb1/Ptgs2/Vtn/Hif1a/Clic4/Nos3/C5ar1/Tgfb1/Thbs1/Icos/Adora2a/Vegfa/Fn1/Lgals3bp/C3/Stat3/Hmox1/Tnfrsf1a/Ogfr/Sdc4/F13a1/Sod1/Ccl2/H2-Eb1/Dst/Vim/Ccl17/Tlr2/Nos2/Adam9/Rac1/S100a9/Il22/Fhl2/Serpine1/Tgfb3/Fam129b/Spp1/Spi1/Mif/Il6/Inhba/Cav1/Bmx/Cd44/F7/Slc11a1/Ramp1/Egr1/Slpi/Itgam/Sele/B4galt1/Lgals1/Fpr2/Edil3/…
TCR plus cytokines (Leng 2019)	TCR plus cytokines (Leng 2019)	492	0.573225	2.22823	1e-10	1.33333e-10	3275	tags=39%, list=13%, signal=34%	Gadd45b/Cish/Pdcd1/Cd83/Cdkn1a/Fes/Nr4a3/Tnf/Tnfrsf9/Rgs16/Gzmb/Map3k8/Crem/Socs3/Gch1/Tpi1/Arhgap31/Ddit4/Nfkbia/Sytl3/Junb/Gna15/Stx11/Icam1/Slc3a2/Ccl4/Sema7a/Nfkb2/Tnfrsf4/Odc1/Pim1/Traf4/Furin/Csf1/Rbpj/Sap30/Irak2/Got1/Pim3/Nfil3/Hk2/Txn1/Ell2/Icos/Metrnl/Lag3/Ccl3/Il2ra/Vegfa/Traf1/Bcl2a1b/Irf4/Batf/Acot7/Bhlhe40/Atf3/Relb/Ier3/Pmaip1/Vdr/Hmox1/Irf8/Eno1/Slc7a5/Zc3h12a/Pdgfa/Ier5/Sdc4/Slc4…
Cytokines exclusive (Leng 2019)	Cytokines exclusive (Leng 2019)	495	0.562239	2.18681	1e-10	1.33333e-10	3275	tags=40%, list=13%, signal=35%	Gadd45b/Cish/Pdcd1/Cdkn1a/Znrf1/Plek/Fes/Upp1/Tnfrsf1b/Anxa2/Gzmb/Map3k8/Crem/Socs3/Gch1/Tpi1/Sema4c/Ddit4/Sytl3/Junb/Gna15/Inf2/Slc3a2/Cxcl16/Cpd/Ctsh/Odc1/Pim1/Gng2/Ccr1/Sap30/Irak2/Sbno2/Got1/Pim3/Nfil3/Hk2/Txn1/Ell2/Slc16a3/Bcl3/Icos/Metrnl/Lag3/Cebpb/Phlda1/Lgals3/Ldha/Batf/Calr/Acot7/Atf3/Hmox1/Eno1/Slc7a5/Zc3h12a/Pdgfa/Pdia6/Ier5/Bcl2l1/Psmd8/Hspa2/Aars/Il22/Tap1/Zbtb32/Laptm5/Eprs/Lyn/Mmd…
Pathogenic Th17 (Lee 2012)	Pathogenic Th17 (Lee 2012)	378	0.484347	1.85612	1e-10	1.33333e-10	3483	tags=33%, list=14%, signal=28%	Upp1/Plin2/Casp1/Tnfsf9/Ly6a/Gzmb/Map3k8/Avpi1/Ramp3/Sema4c/Csf2/Cxcl10/Il1r2/Clnk/Ccl4/Ifitm3/Tnfrsf4/Irak2/Casp4/Nfil3/Lag3/Ccl3/Lgals3/Lgals3bp/C3/Bhlhe40/Gstt1/Ifitm2/Cysltr2/Gem/Hmces/Plbd1/Cxcl2/Fhl2/Cst7/Emcn/Psmb9/Ifit3/Spry1/Tspan4/Iscu/Samsn1/Adam8/Ankrd37/AW112010/Cxcl3/Cd274/Gpr65/Mlkl/Socs1/Themis2/Gbp8/Krt18/Tmem86a/Parp12/Mpo/Cyb561/Dennd5a/Psmb10/Sdf2l1/Atp6v1f/Ptger2/Psme1/Atp5e/…
Tissue repair (Linehan 2018)	Tissue repair (Linehan 2018)	80	0.653426	2.13031	6.05388e-09	6.91873e-09	3348	tags=40%, list=14%, signal=35%	Tnf/Cxcl1/Csf2/Cxcl10/Areg/Hif1a/Furin/Csf1/Tgfb1/Thbs1/Ccl3/Vegfa/Pdgfa/Il1b/Ccl2/Cxcl2/Mmp2/Tgfb3/Il6/Inhba/Il1a/Pdgfb/Pdgfc/Nrg1/Wnt11/Vegfb/Mmp10/Cxcl12/Dll1/Wnt5a/Hbegf/Wnt10b
TCR exclusive (Leng 2019)	TCR exclusive (Leng 2019)	36	0.67614	1.93505	3.45027e-05	3.45027e-05	2734	tags=50%, list=11%, signal=44%	Nr4a3/Ccl4/Tnfrsf4/Nfkbid/Ninj1/Rbpj/Nr4a2/Cd82/Napsa/Il21r/Egr1/Btg2/Nr4a1/Gng4/Rel/Layn/Cenpm/Slc43a2
