# Supplementary material for: Protective effect of TCR-mediated MAIT cell activation during experimental autoimmune encephalomyelitis
Source: Nat Commun. 2024 Oct 28;15:9287. doi: 10.1038/s41467-024-53657-9 (PMC11519641; doi:10.1038/s41467-024-53657-9)
Supplement: Supplementary file 7 — Supplementary Data 5 [file 41467_2024_53657_MOESM7_ESM.xlsx]

## Sheet: Sheet1
geneset	EAE_CNS_rep1	EAE_CNS_rep2	EAE_CNS_rep3	EAE_CNS_rep4	EAE_spleen_rep1	EAE_spleen_rep2	EAE_spleen_rep3	EAE_spleen_rep4	Healthy_spleen_rep1	Healthy_spleen_rep2	Healthy_spleen_rep3	Healthy_spleen_rep4
TiReDB (Yanai 2016)	0.193493	0.147126	0.151143	0.153407	0.123968	0.137661	0.0999102	0.108401	0.123929	0.125757	0.120892	0.114003
Tissue repair (Linehan 2018)	0.0893749	0.059621	0.0678895	0.0573583	0.0155779	0.0217067	0.0151106	0.0168814	0.01424	0.0118593	0.0129316	0.0083669
Cytokines (Leng 2019)	0.218888	0.202889	0.210917	0.215662	0.140408	0.149923	0.146287	0.147673	0.115772	0.117452	0.117674	0.123344
TCR (Leng 2019)	0.246199	0.188891	0.23122	0.233455	0.149223	0.150055	0.115755	0.112369	0.101256	0.111343	0.112622	0.112721
TCR plus cytokines (Leng 2019)	0.182754	0.174675	0.179761	0.18562	0.126708	0.127392	0.119986	0.121112	0.0969309	0.0978094	0.099873	0.109203
Pathogenic Th17 (Lee 2012)	0.0812827	0.0820489	0.0772738	0.0733786	0.0421357	0.0417756	0.0637463	0.0576526	0.0374622	0.0430313	0.0440066	0.0544124
Cytokines exclusive (Leng 2019)	0.204386	0.196553	0.193579	0.2	0.14261	0.148616	0.150101	0.151359	0.125797	0.125201	0.124546	0.134587
TCR exclusive (Leng 2019)	0.270099	0.220217	0.239333	0.241194	0.202961	0.176469	0.128539	0.129792	0.156231	0.166152	0.156864	0.158988
