# Supplementary material for: Protective effect of TCR-mediated MAIT cell activation during experimental autoimmune encephalomyelitis
Source: Nat Commun. 2024 Oct 28;15:9287. doi: 10.1038/s41467-024-53657-9 (PMC11519641; doi:10.1038/s41467-024-53657-9)
Supplement: Supplementary file 10 — Source Data [file 41467_2024_53657_MOESM10_ESM.xlsx]

## Sheet: Fig. 1
Fig. 1b
	Mouse	MAIT cells of T cells [%]
		LN	CNS
	1-3	0.058	0.15	Healthy
	4-6	0.037	0.29
	7-9	0.052	0.35
	10	0.019
	11	0.025
	12	0.091	2.45	Acute EAE
	13	0.26	5.42
	14	0.03	3.26
	15	0.055	3.15
	16	0.04	3.15
	17	0.034	2.49
	18	0.071	6.7
	19	0.031	0.77
Fig. 1c
	Mouse	MAIT cells of T cells [%]
	1-3	0.15	Healthy
	4-6	0.29
	7-9	0.35
	10	3.3	EAE onset
	11	3.54
	12	0.62
	13	1.53
	14	2.45	Acute EAE
	15	5.42
	16	3.26
	17	3.15
	18	3.15
	19	2.49
	20	6.7
	21	0.77
	22	1.69	Chronic EAE
	23	2.16
	24	2.94
	25	1.1
	26	1.03
Fig. 1e
		CD69+ [%]
	Mouse	of non-MAIT T cells	of MAIT cells
	1	27.3	0	Healthy
	2	22	40.7
	3	25.1	30
	4	25.2	51.9	EAE onset
	5	40.7	56.2
	6	34.3	48.6
	7	62.9	84	Acute EAE
	8	55.8	90.8
	9	60.9	83.5
	10	58.4	77.9
	11	57.6	92.6
	12	63.8	77
	13	51.9	76.7
	14	52.3	70.8
	15	65.6	72.5	Chronic EAE
	16	65.1	60.2
	17	56.8	81.9
	18	63.9	72.3
	19	62.1	73.1
Fig. 1f
		CD69+ of MAIT cells [%]
	Mouse	LN	CNS
	1	3.67		Healthy
	2	3.1
	3	5.43
	4	7.63
	5	8.23
	6	22.8	84	Acute EAE
	7	19.7	90.8
	8	8.51	83.5
	9	3.6	77.9
	10	19	92.6
	11	13.2	77
	12	17.5	76.7
	13	19.4	70.8
Fig. 1h
		Frequency of MAIT cells [%]
	Mouse	DN	MAIT1	MAIT17	MAIT1/17
	1	14.3	10.7	53.6	21.4	Healthy
	2	5.26	5.26	71.1	18.4
	3	25	12.5	50	12.5
	4	8.82	5.88	29.4	55.9
	5	8.33	16.7	75	0
	6	0	0	62.5	37.5
	7	12.5	0	62.5	25
	8	20	10	60	10
	9	22.2	0	77.8	0
	10	17.6	0	76.5	5.88
	11	5.66	5.66	73	15.7	Acute EAE
	12	3.51	4.01	61.4	31.1
	13	2.43	4.08	37.2	56.3
	14	4.2	5.04	48.1	42.7
	15	3.06	4.88	43.4	48.7
	16	5.01	4.93	61.7	28.4
	17	1.91	1.99	66.5	29.6
	18	2.59	3.33	65.8	28.3
Fig.1i
		CD69+ [%]
	Mouse	of MAIT17	of MAIT1/17
	1	56	76
	2	33.8	47.8
	3	46.7	58.3
	4	40.6	64.4
	5	74.1	83
	6	58.9	70.1
	7	54.4	69.2
	8	55.4	67.5

## Sheet: Fig. 2
Fig. 2c
		Pathogenic Th17 gene set expression
	Sample	Healthy spleen	EAE spleen	EAE CNS
	1	0.0374682	0.0421418	0.0812887
	2	0.0430289	0.041772	0.0820356
	3	0.0440127	0.0637547	0.077275
	4	0.0544064	0.0576478	0.0733774
Fig. 2e
		Tissue-repair gene set expression
	Sample	Healthy spleen	EAE spleen	EAE CNS
	1	0.01424	0.015578	0.08938
	2	0.011864	0.021697	0.059631
	3	0.012917	0.015116	0.067885
	4	0.008362	0.016881	0.057358

## Sheet: Fig. 3
Fig. 3a
		Normalized expression Il-22				Normalized expression Csf2				Normalized expression Il17a				Normalized expression Ifng
	Sample	Healthy spleen	EAE spleen	EAE CNS		Healthy spleen	EAE spleen	EAE CNS		Healthy spleen	EAE spleen	EAE CNS		Healthy spleen	EAE spleen	EAE CNS
	1	50.5929	873.909	465.824		50.5929	85.7922	1479.84		309.948	957.569	7855.1		534.155	2022.78	876.261
	2	142.114	537.97	1762.97		65.3321	151.562	3564.57		501.104	1157.72	6911.41		658.035	1373.06	2212.49
	3	206.859	86.1289	1288.3		66.195	267.22	1448.68		438.542	300.347	21351.1		721.525	689.031	708.651
	4	132.577	284.115	1949.73		194.325	167.319	1257.47		575.711	1123.99	36577.2		1136.89	494.084	767.888
Fig. 3c
		Healthy spleen					EAE spleen					EAE CNS
	Mouse	IL-22+ of MAIT cells [%]	GM-CSF+ of MAIT cells [%]	IL-17A+ of MAIT cells [%]	IFNy+ of MAIT cells [%]		IL-22+ of MAIT cells [%]	GM-CSF+ of MAIT cells [%]	IL-17A+ of MAIT cells [%]	IFNy+ of MAIT cells [%]		IL-22+ of MAIT cells [%]	GM-CSF+ of MAIT cells [%]	IL-17A+ of MAIT cells [%]	IFNy+ of MAIT cells [%]
	1	0.72	2.17	8.7	4.35		9.16	5.94	10.19	12.7		23.75	41.1	38.43	11.54
	2	0	3.23	7.26	7.26		4.53	4.95	9.34	7.93		18.08	17.78	26.42	5.79
	3	0.49	0.98	6.34	5.37		4.16	7.55	8.59	13.06		25.29	30.4	32.26	12.82
	4	0.35	2.46	11.26	6.69		1.28	4.27	10.45	7.46		19.95	25.7	49.52	7.25
Fig. 3d
		Normalized expression Areg
	Sample	Healthy spleen	EAE spleen	EAE CNS
	1	2.66279	176.913	1221.37
	2	5.38821	60.7749	2040.41
	3	3.30975	66.253	3786.45
	4	27.2418	2.62461	5647.29
Fig. 3f
		AREG expression of MAIT cells [%]
	Mouse	Healthy spleen	EAE spleen	EAE CNS
	1	15
	2	3.33
	3	10.4
	4	2.38
	5	0
	6		12.9	25.7
	7		4.17	29.4
	8		7.25	50.4
	9		9.09	22
	10		26	45.9

## Sheet: Fig. 4
Fig. 4a
		Cytokine activation gene set expression				TCR activation gene set expression				TCR and cytokine activation gene set expression
	Sample	Healthy spleen	EAE spleen	EAE CNS		Healthy spleen	EAE spleen	EAE CNS		Healthy spleen	EAE spleen	EAE CNS
	1	0.115772	0.140401	0.218883		0.101269	0.149215	0.246199		0.0969341	0.126704	0.182754
	2	0.117454	0.149922	0.202896		0.111339	0.150042	0.188895		0.0978148	0.127386	0.174668
	3	0.117673	0.14631	0.210915		0.112618	0.115776	0.231208		0.0998687	0.119995	0.179756
	4	0.123357	0.147671	0.215668		0.112729	0.112365	0.23346		0.109216	0.121109	0.185626
Fig. 4c
		Nur77GFP+ [%]
	Mouse	of Non-MAIT T cells	of MAIT cells
	1-3	10.9	0	Healthy
	4-6	7.7	28.6
	7-9	13.8	12.5
	10-12	3.76	0
	13-15	6.57	12.5
	16	19.2	28.9	Preclinical EAE
	17	31.1	57.5
	18	15.1	37.3
	19	16.6	44.2
	20	22.6	39.5	EAE onset
	21	29.6	24.4
	22	32.3	28.4
	23	16.7	14.3
	24	29	37.8	Acute EAE
	25	28.1	24.4
	26	32.3	14.6
	27	35	19.3
	28	41.4	25.2
	29	37.4	18.2
	30	39.6	18
	31	27.4	16
	32	38.7	6.69
	33	36.2	14.4
	34	35.6	16.9
	35	30.4	18.1
	36	41.1	10.6	Chronic 30 dpi
	37	33.8	20.3
	38	21.8	7.88
	39	26.2	15
	40	33.3	15.2
	41	25.6	8.14
	42	16.3	5.5	Chronic 45 dpi
	43	17.3	3.35
	44	23.8	2.46
	45	21.8	4.21
	46	17.1	1.81
Fig. 4d
	Nur77GFP+ [%]
		of Classical T cells				of γδ T cells				of NKT cells				of MAIT cells
	Mouse	LN	Spleen	CNS		LN	Spleen	CNS		LN	Spleen	CNS		LN	Spleen	CNS
	1	11.5	10.2	36.9		8.93	3.51	8.72		11.8	1.67	9.47		6.2	5.43	32.4
	2	15	7.96	28.3		10.5	2.77	10.5		7.78	1.28	16.7		11.1	4.29	22.1
	3	14.3	9.36	27.4		8.77	3.31	8.11		6.67	2.22	17.3		9.05	7.72	21.8
	4	19	8.64	35.7		7.54	1.7	11.9		6.76	1.62	9.22		9.93	8.95	27.6
	5	12.6	7.3	38.5		13.2	5.32	9.19		3.77	1.93	12		7.43	5.11	34.5
Fig. 4f
	Mouse	of Nur77GFP– MAIT cells			of Nur77GFP+ MAIT cells
	1-4	15.42	16.67	13.79	23.11	22.4	25.3	GMCSF+ [%]
	5-8	56.6	43.16	42.05	33.01	37.9	37.9	IL17A+ [%]
	9-12	26.5	24.6	25.9	41.5	45.7	53.4	Areg+ [%]

## Sheet: Fig. 5
Fig. 5a
		Clinical score
	Mouse	Day 0	Day 1	Day 2	Day 3	Day 4	Day 5	Day 6	Day 7	Day 8	Day 9	Day 10	Day 11	Day 12	Day 13	Day 14	Day 15	Day 16	Day 17	Day 18	Day 19	Day 20	Day 21	Day 22	Day 23	Day 24	Day 25	Day 26	Day 27	Day 28	Day 29	Day 30
	1	0	0	0	0	0	0	0	0	0	0	1.5	2.75	2.75	3	3	2.75	2.5	2.5	2.5	2.5	2.5	2.5	2.5	1.75	1.5	1.5	1.5	1.5	1.5	1.5	1.5	IgG2α,κ
	2	0	0	0	0	0	0	0	0	0	0	0	0.5	1.75	2.5	2.75	2.5	2.5	2.5	2.25	2	1.75	1.5	1.5	1.5	1.5	1.5	1.5	1.5	1.5	1.25	1.5
	3	0	0	0	0	0	0	0	0	0	0	0	0	0	0	0	0.5	1.25	1.5	1.5	1.25	1.25	1	1	1	1	1	0	0	0	0	0
	4	0	0	0	0	0	0	0	0	0	0	1.5	3	3.25	3.5	3.5	3.5	3.5	3.5	3.25	3.25	3.25	3	3	3	3	3	3.25	3	3	3	3
	5	0	0	0	0	0	0	0	0	0	0	1	2.75	3.25	3.5	3.5	3.5	3.5	3.25	3.25	3	3	3	3	3	3	3	3.25	3	3	3	3
	6	0	0	0	0	0	0	0	0	0	0	0	0	0	1.25	2	2	2	2	2	1.75	1.5	1.5	1.5	1.5	1.5	1.5	1.5	1.5	1.25	1.25	1.5
	7	0	0	0	0	0	0	0	0	0	0	0	0	0	1.25	2.25	3.25	3.5	3.5	3	3	2.75	2.5	2.25	2	1.75	1.75	1.75	1.75	1.75	1.75	2.25
	8	0	0	0	0	0	0	0	0	0	0	0	0	1.25	1.5	2.75	3.5	3.5	3.5	3.5	3	2.75	2.5	2.25	2.25	2.25	2.25	2	1.75	1.75	1.75	2
	9	0	0	0	0	0	0	0	0	0	0	0	0	0	0	1.5	1.75	2	2	2.25	2.25	1.75	1.75	1.75	1.5	1.5	1.5	1	1.25	1.25	1.5	2.75
	10	0	0	0	0	0	0	0	0	0	0	0	1.5	2.5	3	3.5	3.5	3.5	3.5	3.5	3.5	3.5	3.5	3.5	3.5	3.5	3.5	3.5	3.25	3.25	3.25	3.25
	11	0	0	0	0	0	0	0	0	0	0	0	0	0	0	1.25	1.75	2.5	2.25	2	2.25	1.75	1.75	1.5	1.5	1.5	1.5	1	1.25	1.25	1.25	1.25
	12	0	0	0	0	0	0	0	0	0	0	0.5	2	3	3	2.75	2.5	2.5	2.5	2.5	2.5	2.5	2.5	2.25	2.25	2.25	2	2.5	2.25	1.75	1.75	2
	13	0	0	0	0	0	0	0	0	0	0	0	1	2.5	3.25	3.25	3	3	2.75	2.75	2.5	2	2	1.75	1.75	2	2	1.75	1.75	1.75	1.75	1.75
	14	0	0	0	0	0	0	0	0	0	0	1.25	1.75	3.25	3.5	3.5	3.5	3.5	3.25	3	3	3	3	3	3	3	3	2.75	3	2.75	2.75	3.25
	15	0	0	0	0	0	0	0	0	0	0	0	0	0	1	1.5	1.5	1.75	1.5	1.5	1.5	1.5	1.25	1.25	1.25	1.25	1.5	1	1	1.25	1.25	1.5
	16	0	0	0	0	0	0	0	0	0	0	0	0	0	0	0.5	1.25	2.25	2.25	2.25	2.25	1.75	1.75	1.5	1.5	1.5	1.5	1	1	1.25	1.5	2
	17	0	0	0	0	0	0	0	0	0	0	0	1.25	2.75	3	3	3	2.75	2.75	2	2	2	2.25	1.75	1.75	1.75	1.75	1.75	1.5	1.75	3.25	3.5
	18	0	0	0	0	0	0	0	0	0	0	0	0	0	0	1.25	1.75	1.75	2	1.5	1.5	1.5	1.5	1.5	1.5	1.25	1.5	1.5	1.5	1.5	1.5	1.5
	19	0	0	0	0	0	0	0	0	0	0	0	1.5	2.25	2.75	3	3	3	2.75	2.5	2.5	2.25	2.25	2	1.75	1.75	1.75	2	1.75	2.25	2.75	3
	20	0	0	0	0	0	0	0	0	0	0	0	0	1.5	2.75	2.75	2.75	2.75	2.5	2	1.75	1.75	1.75	1.5	1.5	1.5	1.5	1.5	1.5	1.5	1.5	1.5
	21	0	0	0	0	0	0	0	0	0	0	0	0	1.5	2.5	3	3.25	3	3	2.75	2.75	2.5	2.25	2	2	1.75	1.75	1.75	1.75	1.75	1.75	2.25
	22	0	0	0	0	0	0	0	0	0	0	0.5	1.5	2.75	2.75	3	2.75	2.75	2	1.5	1.75	1.75	1.5	1.5	1.5	1.5	1.5	1.75	1.5	1.5	1.5	2.5
	23	0	0	0	0	0	0	0	0	0	0	0	0	0.5	1.5	2.5	3.25	3	3	3	2.75	2.5	2.5	2.5	2.5	2.5	2.5	2.5	2.75	3	3	3
	24	0	0	0	0	0	0	0	0	0	0	0	0.5	1.75	2.5	2.25	2.25	2	1.75	1.5	1.5	1.5	1.5	1.25	1.25	1.5	1.5	1.5	1.5	1.5	1.5	1.5
	25	0	0	0	0	0	0	0	0	0	2.5	3.5	3.5	3.5	3.25	3	3	3	3	3	3	3	2.75	2.75	2.75	2.75	2.75	2.75	2.75	2.75	2.75	2.5
	26	0	0	0	0	0	0	0	0	0	0	0	0.5	1.5	2	3.25	3	3	3	2.75	2.75	2.25	2.25	1.75	1.75	1.75	1.75	1.75	1.75	1.75	1.75	1.75
	27	0	0	0	0	0	0	0	0	0	0	0	0	0	0	0	1.25	1.75	1.75	1.5	1.5	1.5	1.25	1.25	1.25	1.5	1.25	1.25	1.25	1.25	1.25	1.25
	28	0	0	0	0	0	0	0	0	0	0	0.5	1.25	2.25	2	1.75	1.5	1.5	1.5	1.5	1.5	1.25	1.25	1.25	1.25	1.25	1.25	1.25	1.25	1.25	1.25	1.25
	29	0	0	0	0	0	0	0	0	0	0	0	0	0	0.5	1.25	2.5	2.75	2.75	2.75	2.5	2.5	2.5	2.5	1.75	1.75	1.75	1.75	1.5	1.5	1.5	1.5
	30	0	0	0	0	0	0	0	0	0	0	0	0.5	2.25	2.75	3	2.75	2.75	2.5	2.5	2.5	2.5	2.25	1.75	1.75	1.75	1.5	1.75	1.75	1.75	1.75	1.75
	31	0	0	0	0	0	0	0	0	0	0	0.5	1	3	3.5	3.5	3.5	3.5	3.5	3.5	3.25	3	3	3	3	3	3	3	3	3	3	3
	32	0	0	0	0	0	0	0	0	0	0	0	0	0.5	1	1.5	2.25	2.25	1.5	1.5	1.5	1.5	1.25	1.25	1.25	1.25	1.25	1.25	1.25	1.25	1.25	1.25
	33	0	0	0	0	0	0	0	0	0	0	0	0	0	0	0	1.25	1.5	1.5	1.5	1.5	1.5	1.25	1.25	1.25	1.25	1.25	1.25	1.25	1.25	1.25	1.25
	34	0	0	0	0	0	0	0	0	0	0	0	0.5	2.25	2.5	2.75	2.75	2.75	2.75	2.5	2.5	2.25	2.25	2	2	2	1.5	1.5	1.5	1.5	1.5	1.75
	35	0	0	0	0	0	0	0	0	0	0	0.5	1.75	2.5	2.75	2.75	2.75	2.5	2.25	2.25	2	1.75	1.5	1.5	1.5	1.5	1.5	1.5	1.75	1.75	1.75	1.5	anti-MR1
	36	0	0	0	0	0	0	0	0	0	0	0	0	0	1.25	2.25	2.5	2.75	2.5	2.25	2.25	1.75	1.75	1.75	1.75	1.75	1.75	1.75	1.75	1.75	1.75	3
	37	0	0	0	0	0	0	0	0	0	0	0	0	0	1.75	2	3	3	2.75	2.25	2.25	2	1.75	1.75	1.75	1.75	1.75	1.75	1.75	1.75	1.75	1.75
	38	0	0	0	0	0	0	0	0	0	0	0	1.25	1.75	2.75	3	3	2.5	2.5	2.5	2.25	2.5	2.25	2.25	2	2	1.75	1.5	1.75	1.75	2.75	3.25
	39	0	0	0	0	0	0	0	0	0	0	0	0	0	1.75	2.25	2.25	2	2	1.75	1.75	1.75	1.75	1.75	1.75	1.75	1.75	1.5	1.5	1.5	1.5	1.5
	40	0	0	0	0	0	0	0	0	0	0	1.25	1.5	2	2.25	2	2	2.25	2.25	2.25	2.25	1.75	2	2	2.25	2.25	2	1.75	2	2	1.75	2
	41	0	0	0	0	0	0	0	0	0	0	1.5	2.75	3	3.25	3	3	3	2.75	2.75	2.75	2.75	2.75	2.75	2.75	2.75	2.5	2	2.25	2.25	2.25	2.25
	42	0	0	0	0	0	0	0	0	0	0	0	0	0	1.5	2.75	3.5	3.25	3	2.75	2.25	2.25	2.25	2.25	2.25	2	1.75	1.5	1.5	1.5	2	3
	43	0	0	0	0	0	0	0	0	0	0	1.25	2	3.25	3.25	3.25	3	2.5	2.5	2.5	2.5	2.5	2.5	2.5	2.5	2.25	2	2.25	2.25	3	3.25	3.5
	44	0	0	0	0	0	0	0	0	0	0	0	0.5	2.75	2.75	3	3	3.25	3	3	2.75	2.75	2.75	2.75	2.75	2.75	2.5	2.75	2.75	2.75	2.75	2.75
	45	0	0	0	0	0	0	0	0	0	0	0.5	1.75	3	3	3	3	2.75	2.5	2.5	2.5	1.75	1.75	1.75	1.75	1.75	1.5	1.5	1.5	1.5	1.75	1.75
	46	0	0	0	0	0	0	0	0	0	0	0	0	1.5	2.75	3.25	3.5	3.5	3	3	2.75	2.75	2.5	2.5	2.5	3	3.5	3.5	3.25	3	3	2.75
	47	0	0	0	0	0	0	0	0	0	0	0	0	0	0	0	0	0	0	0	1.75	2.75	3.5	3.5	3.5	3.5	3.25	2.75	3	3	2.75	2.25
	48	0	0	0	0	0	0	0	0	0	0	0	0	0	1.25	1.75	2	2	2	1.5	1.5	1.5	1.5	1.5	1.5	1.5	1.5	1	1.5	1.5	1.5	1.5
	49	0	0	0	0	0	0	0	0	0	0	0	1.5	2.75	3	3.25	3	2.75	2.75	2.5	2.25	2.25	2.25	2	2	2	1.75	1.5	1.75	1.75	1.75	2
	50	0	0	0	0	0	0	0	0	0	0	0	0	0	0.5	1.25	1.75	2.25	2.5	2.75	2.5	2.5	2.5	2.25	2.5	2.5	2.5	2.75	3	3	2.75	2.5
	51	0	0	0	0	0	0	0	0	0	0	0	0	0	1.5	1.75	1.75	2	2	1.75	1.5	1.5	1.5	1.5	1.5	1.5	1.5	1	1.5	1.5	1.75	1.75
	52	0	0	0	0	0	0	0	0	0	0	0	0.5	0.5	1	2.25	3.5	3.5	3.5	3.25	3.25	3	3	3	2.75	2.75	3	3.25	3	3	3	3
	53	0	0	0	0	0	0	0	0	0	0	0	0	0	0	0	1.5	1.5	1.75	1.75	1.5	1.5	1.5	1.5	1.5	1.5	1.25	1.25	1.5	3	3	3
	54	0	0	0	0	0	0	0	0	0	0	0	1.5	2.25	2.5	2.75	3	2.75	2.75	2.75	2.5	2.25	2.25	2.25	1.75	1.75	2.25	2.75	2.75	2.25	2.25	2
	55	0	0	0	0	0	0	0	0	0	0	0	1.75	3.5	3.5	3.5	3.5	3.5	3.5	3.25	3	3	3	3	3	3	3	3	3	3	2.75	2.75
	56	0	0	0	0	0	0	0	0	0	0	0	0	1.25	2.25	3	3.5	3.5	3.5	3.25	3.25	3	3	3	2.75	2.75	3	3	3	3	3	3
	57	0	0	0	0	0	0	0	0	0	0	0.5	1.5	3	3.5	3.5	3.5	3.5	3.5	4	2.27	2.15	2.08	2	2.02	2.04	2.02	2.02	2.04	2.17	2.15	2.13
	58	0	0	0	0	0	0	0	0	0	0	0.5	2.5	3.25	3	3	3	3	3	2.75	2.75	2.5	2.5	2.5	2.5	2.5	2.5	2.5	2.5	2.5	2.5	2.5
	59	0	0	0	0	0	0	0	0	0	0	1.25	2.75	3.25	3.5	3.5	3.5	3.5	3.5	3.25	3	3	3	3	3	3	3	3	3	3	3	3
	60	0	0	0	0	0	0	0	0	0	0	0	0	1.5	2.5	3	3.25	3.25	3.25	3	2.75	2.75	2.75	2.75	2.75	2.75	2.75	2.75	2.75	2.75	2.75	2.75
	61	0	0	0	0	0	0	0	0	0	0	0	0	1.5	2.5	3	3.25	3.25	3.25	3	2.75	2.75	2.75	2.75	2.75	2.75	2.75	2.75	2.75	2.75	2.5	2.5
	62	0	0	0	0	0	0	0	0	0	0	0	1	2.75	3.5	3.5	3.5	3.5	3.5	3.5	3.25	3.25	3.25	3	3.25	3	3	3	3	3	3	3
	63	0	0	0	0	0	0	0	0	0	0	0	0	0	0	0.5	1.5	1.5	1.75	1.5	1.5	1.25	1.25	1.25	1.25	1.25	1.25	1.25	1.25	2.75	2.75	2.75
Fig. 5b
		Change in mean body weight [%]
	Mouse	Day 0	Day 1	Day 2	Day 3	Day 4	Day 5	Day 6	Day 7	Day 8	Day 9	Day 10	Day 11	Day 12	Day 13	Day 14	Day 15	Day 16	Day 17	Day 18	Day 19	Day 20	Day 21	Day 22	Day 23	Day 24	Day 25	Day 26	Day 27	Day 28	Day 29	Day 30
	1	100			102.353			112.941	111.177	111.765	107.647	97.6471	88.2353	82.3529	89.4118	94.1176	96.4706	101.765	104.706	105.882	107.059	110	112.353	115.882	117.647	112.353	115.294	118.235	118.823	121.177	118.823	121.765	IgG2α,κ
	2	100			91.3043			101.087	102.174	104.891	105.978	105.435	93.4783	88.587	85.8696	88.587	91.8478	98.913	104.891	104.348	103.261	102.717	104.348	107.609	104.891	104.891	106.522	107.609	109.239	106.522	105.978	107.609
	3	100			97.2376			104.972	107.182	107.735	111.602	112.707	112.707	113.812	111.05	109.945	109.392	112.707	112.707	118.784	118.784	112.707	113.26	114.365	114.917	117.127	115.47	115.47	117.127	119.337	121.547	120.442
	4	100			95.2607			103.317	100.474	102.37	102.37	90.9953	83.8863	77.2512	79.6209	83.4123	82.4644	84.3602	85.782	85.782	86.7299	89.5735	90.5213	92.4171	93.3649	90.9953	88.1517	88.6256	86.7299	89.0995	89.5735	92.891
	5	100			104.082			106.123	106.123	105.612	102.041	90.3061	86.2245	83.6735	80.102	81.6326	83.6735	84.6939	85.2041	85.7143	85.7143	86.2245	87.2449	87.2449	88.2653	88.7755	87.7551	88.7755	85.7143	87.7551	88.7755	90.8163
	6	100			102.186			109.836	109.836	112.022	112.022	112.568	112.568	110.382	104.372	105.465	108.197	110.929	114.754	116.94	117.486	117.486	119.672	120.219	117.486	115.847	113.661	114.754	115.3	115.3	116.94	118.033
	7	100			100.518			117.098	110.881	109.845	111.399	112.953	111.399	111.399	109.326	109.326	105.181	98.9637	101.036	99.4819	97.9275	97.4093	100.518	101.554	103.627	105.181	104.145	106.736	103.109	103.627	102.591	101.036
	8	100			96.2567			106.952	105.882	106.952	106.952	109.091	108.556	92.5134	87.1658	86.0963	85.5615	85.5615	86.631	89.3048	92.5134	95.7219	99.4652	100	100.535	101.604	103.743	105.348	102.674	103.209	103.743	103.743
	9	100			100			105.556	103.535	104.04	106.061	107.576	109.091	109.596	108.586	106.566	104.04	102.525	103.03	107.071	108.586	107.071	106.061	106.566	105.556	105.556	107.071	107.071	106.061	105.556	104.546	101.515
	10	100			99.0099			112.376	106.931	105.941	105.941	103.96	97.5247	93.0693	86.6337	87.6238	85.1485	87.6238	89.1089	92.0792	94.5545	94.5545	94.0594	95.5446	92.0792	94.5545	96.0396	96.5346	96.5346	97.0297	100	95.0495
	11	100			91.3043			101.932	101.449	103.865	104.831	103.865	104.348	105.314	104.348	100	99.5169	100	103.865	102.899	102.899	103.382	107.73	110.145	112.077	109.662	109.179	110.628	110.145	113.043	111.111	113.043
	12	100			101.02			111.225	112.245	113.775	112.755	104.082	96.4286	92.8571	93.8775	96.9388	101.02	102.551	104.082	105.102	105.102	104.082	106.123	103.061	105.102	102.551	108.163	106.123	103.571	105.102	103.571	107.143
	13	100			98.2857			104	104.571	103.429	105.143	105.143	99.4286	90.8571	90.8571	90.4	92.5714	93.7143	96.5714	101.143	102.857	104.571	102.857	103.429	105.143	105.714	106.857	103.6	103.429	104	104	105.714
	14	100			96.4647			104.546	104.546	104.546	104.04	95.9596	86.8687	81.3131	76.2626	80.8081	83.8384	84.8485	83.3333	85.3535	86.8687	87.8788	89.3939	90.9091	88.8889	90.404	92.4242	93.4343	96.4647	98.9899	98.4848	87.3737
	15	100			98.9691			108.247	108.763	108.763	108.763	108.247	113.402	108.763	106.186	103.608	106.701	114.948	110.309	112.371	113.402	112.887	113.402	117.526	113.402	114.433	112.887	114.948	112.887	111.34	110.825	110.825
	16	100			95.6938			103.349	100.957	104.306	103.828	103.828	101.914	103.349	102.871	102.871	96.6507	96.1723	95.6938	99.5215	103.828	103.349	104.785	106.699	107.656	109.569	109.091	107.177	108.134	109.091	107.656	105.263
	17	100			98.9691			107.732	107.216	106.186	104.639	105.155	97.9381	92.7835	86.5979	89.6907	92.7835	97.4227	99.4845	102.577	101.546	99.4845	99.4845	101.546	102.577	103.093	101.031	100.516	101.546	100	89.6907	87.6289
	18	100			97.9487			103.59	105.641	107.18	107.692	105.641	106.667	106.154	104.615	106.154	102.564	103.59	99.4872	103.59	104.103	105.128	106.154	107.692	106.667	107.18	108.718	108.205	104.103	105.128	108.718	109.231
	19	100			94.4751			104.972	102.21	101.657	102.21	103.315	93.3702	86.7403	85.0829	82.8729	85.6354	88.3978	90.6077	94.4751	96.1326	95.5801	98.3425	98.895	99.4475	101.105	101.657	102.762	102.762	97.79	92.2652	86.7403
	20	100			97.7778			105.556	102.778	105	105.556	105.556	102.778	97.7778	95.5556	92.7778	91.6667	92.2222	96.1111	100	103.333	103.333	103.889	105.556	108.333	110.556	108.889	108.333	107.222	110.556	113.333	111.111
	21	100			94.5055			101.648	103.297	106.044	108.791	106.593	103.846	99.4506	95.055	89.5604	85.7143	84.0659	92.8571	98.9011	100	105.495	106.044	106.044	104.396	106.593	107.692	107.143	104.945	106.044	105.495	102.198
	22	100			98.8571			104.571	104.571	105.714	104.571	92	87.4286	83.4286	83.4286	84.5714	85.7143	93.1429	98.8571	102.857	105.714	104.571	105.714	108	109.143	111.429	110.857	110.857	111.429	114.857	114.857	114.286
	23	100			96.9697			104.04	103.535	103.535	106.061	107.071	107.576	103.03	96.9697	92.9293	91.9192	90.404	90.404	92.9293	97.9798	98.4848	97.4748	98.4848	99.495	101.515	98.4848	88.8889	84.3434	87.3737	86.8687	93.9394
	24	100			93.5644			99.5049	100.495	99.0099	100.495	100.495	97.5247	90.5941	89.604	89.1089	91.5842	93.5644	96.0396	97.5247	97.5247	100.99	100.99	103.96	102.475	101.485	101.485	103.96	105.941	104.455	102.475	104.951
	25	100			94.5545			102.97	100.495	93.0693	85.6436	82.1782	78.7129	78.2178	79.703	81.1881	82.1782	80.6931	81.6832	82.6733	83.1683	85.6436	90.5941	91.0891	90.5941	92.0792	94.0594	93.0693	93.0693	96.5346	98.0198	95.0495
	26	100			92.6316			98.421	101.053	100.526	102.632	102.632	95.7895	84.2105	82.1053	87.3684	86.3158	88.9474	88.9474	92.1053	95.2632	98.9474	101.053	101.579	102.105	101.053	102.632	104.737	107.368	106.316	103.684	104.21
	27	100			93.6585			103.415	101.951	98.0488	104.878	107.805	112.195	106.829	107.317	108.293	104.878	103.902	104.39	105.854	107.317	111.707	107.805	107.805	110.244	110.732	111.707	110.244	110.732	112.683	113.171	113.171
	28	100			89.2019			98.1221	97.1831	98.1221	97.6526	88.2629	88.7324	88.7324	91.0798	97.6526	101.408	100	100.469	101.878	104.225	106.103	103.756	103.286	105.164	107.512	107.512	106.573	105.634	107.981	109.39	108.451
	29	100			88.6792			100	98.1132	99.5283	100	101.415	100.472	100.943	103.774	98.1132	90.283	88.6792	89.1509	92.4528	98.1132	100.943	100.472	100.472	102.359	103.302	101.887	102.83	101.415	105.189	103.302	102.83
	30	100			94.2408			102.094	101.571	102.094	103.141	102.618	96.8586	86.911	87.9581	87.9581	93.1937	96.8586	95.8115	98.4293	100	102.618	105.759	101.571	103.141	101.571	101.571	102.618	102.618	103.141	102.618	103.665
	31	100			87.8505			91.1215	94.3925	95.3271	95.7944	85.514	79.4393	76.6355	75.7009	75.4206	77.1028	78.0374	76.6355	79.4393	79.4393	81.3084	81.7757	83.1776	82.243	84.1121	85.514	86.4486	86.9159	86.9159	85.0467	90.6542
	32	100			87.8049			95.1219	95.1219	97.0732	98.5366	100	106.341	99.5122	99.5122	94.6342	94.6342	96.5854	94.6342	99.5122	100.976	102.927	104.39	103.902	105.366	106.829	106.829	110.244	109.268	110.244	107.805	112.195
	33	100			91.3706			98.9848	101.523	100.508	102.538	103.046	102.538	101.523	103.553	103.046	102.538	100.508	101.523	104.569	105.584	107.107	106.599	107.614	108.122	108.122	107.614	109.645	111.675	111.168	110.66	110.152
	34	100			89.5238			95.2381	94.2857	94.2857	93.3333	92.8571	93.3333	88.5714	91.4286	85.7143	88.5714	91.9048	92.8571	97.6191	99.0476	97.6191	97.6191	97.1429	100	100	98.0952	98.5714	101.429	101.429	101.429	103.809
	35	100			95.9184			102.551	105.102	105.102	103.571	90.3061	84.1837	82.1429	84.1837	90.8163	94.898	100.51	102.551	102.551	102.551	102.551	106.123	108.674	106.633	110.204	107.143	108.163	109.694	109.184	110.204	111.225	MR1
	36	100			97.3822			106.283	107.33	107.33	110.995	110.995	109.424	108.9	103.141	97.9058	99.4764	100	97.3822	102.094	100.524	104.712	105.759	106.806	106.806	106.806	106.283	108.377	107.33	106.806	105.759	104.712
	37	100			100.559			107.263	108.38	110.615	111.732	112.849	112.29	104.469	95.5307	90.5028	87.7095	87.7095	93.8547	100	103.352	107.263	107.821	108.38	107.263	106.704	110.056	108.939	107.263	106.704	108.38	109.497
	38	100			96.7213			106.011	106.557	106.011	107.104	106.557	100	89.6175	86.3388	85.7923	89.071	96.1749	98.9071	103.279	104.372	104.372	102.732	104.918	104.918	107.104	107.65	107.104	105.465	107.65	102.732	96.1749
	39	100			96.4824			103.518	103.518	106.533	106.03	104.523	102.513	94.4724	92.9648	93.9698	95.4774	97.4874	99.4975	101.005	98.995	98.4925	102.513	105.025	103.015	102.01	103.015	104.523	106.533	107.538	106.533	107.035
	40	100			98.2759			104.023	105.172	105.172	104.598	98.8506	95.4023	95.977	98.8506	102.874	104.023	105.172	105.172	105.172	108.046	107.471	111.494	111.494	110.919	110.345	109.77	110.919	110.345	112.069	111.494	114.942
	41	100			98.2857			107.429	106.286	105.143	105.143	93.7143	90.8571	89.1429	89.1429	86.8571	92	92	96	97.1429	103.429	103.429	102.857	105.714	105.714	109.143	105.714	107.429	106.857	108	108.571	108
	42	100			96.9697			107.071	104.546	103.03	105.05	104.546	106.566	104.04	94.9495	92.4242	91.9192	90.9091	92.4242	95.9596	98.9899	103.03	104.04	105.05	104.546	106.061	106.061	104.546	104.04	104.04	104.04	98.4848
	43	100			98			106.5	108	107	107	98	94.5	93.5	92	92.5	94	97	98	99	99.5	98	98.5	101	102	105.5	106.5	103	104	100.5	94	93
	44	100			98.2659			107.514	105.78	105.202	105.202	103.468	95.9538	88.4393	82.0809	80.9249	80.9249	82.0809	88.4393	92.4856	97.6879	98.2659	101.156	102.312	102.312	107.514	107.514	108.671	107.514	105.202	110.405	112.139
	45	100			92.9648			97.4874	98.995	100.502	100.502	93.4673	85.4271	83.9196	82.4121	80.402	83.9196	86.9347	88.9447	95.9799	96.9849	93.9698	93.4673	95.9799	98.995	98.4925	100.502	98.593	98.4925	100	98.995	101.005
	46	100			100			105.405	105.946	107.027	108.649	110.27	108.649	101.081	95.1351	91.8919	88.1081	89.1892	89.1892	96.2162	100.54	99.4595	101.622	104.324	103.243	96.7568	91.8919	93.5135	96.2162	101.081	98.3784	102.162
	47	100			95.9596			103.03	102.525	101.515	104.04	105.556	109.596	105.556	103.535	106.061	108.081	110.101	109.091	110.606	108.586	102.02	98.4848	100.505	97.9798	95.9596	97.9798	100.505	97.9798	102.525	101.01	103.03
	48	100			97.561			100.488	103.415	103.415	103.902	106.341	106.341	105.366	101.951	101.463	101.463	100.976	100.976	104.878	105.854	106.341	108.781	110.244	111.219	111.219	111.219	106.829	107.317	107.317	109.268	106.829
	49	100			100			106.5	105.5	104	105.5	103	93	89	82	84	87.5	91	96.5	99	98.5	97.5	100	103	104	101	101	100	102	104	102	101
	50	100			98.1308			104.673	103.271	101.869	104.673	107.009	108.411	106.542	107.944	108.879	109.346	106.542	103.738	103.271	100.935	102.336	100	102.804	99.5327	99.0654	96.729	96.2617	96.2617	100	102.804	101.402
	51	100			98.9305			106.417	106.952	105.882	106.952	107.487	109.626	108.556	106.952	108.021	112.299	111.23	109.091	111.765	113.369	113.904	114.439	115.508	114.439	116.578	117.647	118.182	116.578	117.112	114.973	114.439
	52	100			95.3368			102.073	103.627	106.736	106.736	107.254	103.627	103.627	100.518	94.3005	93.2643	93.2643	88.0829	88.0829	90.4663	93.2643	94.8187	95.8549	98.4456	96.3731	92.228	94.3005	94.8187	96.8912	97.9275	95.3368
	53	100			95.7672			99.4709	104.233	104.233	103.704	106.349	104.762	104.762	105.82	104.233	102.645	103.704	102.116	102.645	102.116	103.704	104.762	103.704	103.704	105.82	104.762	106.349	105.82	96.8254	95.2381	94.1799
	54	100			93.0875			98.6175	101.382	102.765	103.687	102.304	91.7051	86.6359	82.9493	82.0276	82.9493	84.7926	84.7926	89.4009	90.7834	93.0875	94.0092	96.3134	98.1567	98.6175	93.5484	90.7834	93.5484	97.235	100	100
	55	100			97.0149			97.5124	102.488	104.478	105.473	100	88.5572	83.5821	82.0896	81.0945	82.5871	86.5672	86.5672	88.5572	88.0597	90.4478	90.5473	90.2985	89.0547	89.0547	89.0547	90.5473	92.5373	91.5423	92.0398	95.0249
	56	100			91.7073			99.5122	100.976	103.415	103.902	103.902	100	91.7073	84.8781	82.439	81.4634	81.4634	80.9756	81.9512	84.3902	86.8293	87.3171	86.8293	84.8781	85.3658	85.3658	88.2927	89.2683	90.7317	92.1951	92.6829
	57	100			92.5134			104.813	104.813	104.813	103.209	95.7219	87.7005	84.492	82.8877	82.3529	80.7487	85.0267	78.0749	83.9572	92.3049	91.8796	92.5946	93.5094	94.5303	95.2895	93.2662	94.97	95.1689	97.2144	94.6496	93.9644
	58	100			91.5493			99.061	100	99.061	97.6526	85.9155	77.9343	80.7512	85.446	85.9155	86.8545	89.2019	89.2019	91.5493	93.8967	96.7136	98.1221	99.5305	99.061	100.469	98.5915	99.5305	99.5305	101.878	101.408	100.469
	59	100			95.8333			108.333	109.896	111.458	110.417	105.729	92.7083	88.5417	86.4583	84.375	85.4167	89.0625	88.0208	91.1458	90.625	86.9792	88.5417	89.5833	91.1458	94.2708	91.1458	92.7083	94.2708	96.875	96.875	93.2292
	60	100			95.6522			104.348	104.891	105.978	104.891	103.261	100.543	95.1087	94.0217	89.6739	85.3261	88.0435	85.8696	90.3261	90.7609	92.3913	90.3261	92.3913	93.4783	93.4783	90.7609	94.5652	95.6522	100.543	97.2826	97.2826
	61	100			91.133			100	98.0296	98.5222	99.0148	99.5074	100	100	100.985	100	93.1034	87.6847	85.2217	83.7438	83.7438	85.7143	86.2069	86.6995	89.6552	91.133	88.1773	89.6552	89.6552	93.1034	91.6256	91.6256
	62	100			91.8269			103.846	104.327	104.327	103.365	102.404	94.7115	86.5385	81.7308	75.9615	83.6539	87.0192	87.9808	87.5	88.4615	85.5769	87.9808	88.4615	87.5	87.0192	87.0192	87.0192	86.5385	89.4231	85.0961	86.0577
	63	100			90.7317			98.0488	99.0244	100.488	100.488	102.439	102.439	103.415	101.951	103.415	101.463	103.902	103.415	104.39	106.341	103.902	104.39	104.39	106.341	105.366	103.902	106.341	105.366	101.463	95.6098	95.1219
Fig. 5c
		Cumulative clinical score
	Mouse	EAE onset	Acute EAE	Recovery	Chronic EAE	IgG2α,κ
	1	7	13.75	12.5	12.25
	2	2.25	12.75	9	11.75
	3	0	3.25	6	3
	4	7.75	17.5	15.75	24.25
	5	7	17.25	15.25	24.25
	6	0	9.25	8.25	11.5
	7	0	13.75	13.5	14.75
	8	1.25	14.75	14	16
	9	0	7.25	9.75	12.25
	10	4	17	17.5	27
	11	0	7.75	9.25	10.5
	12	5.5	13.25	12.25	16.75
	13	3.5	15.25	11	14.5
	14	6.25	17.25	15	23.5
	15	0	7.25	7	10
	16	0	6.25	9.5	11.25
	17	4	14.5	10	17
	18	0	6.75	7.5	11.75
	19	3.75	14.5	11.5	17
	20	1.5	13.5	8.75	12
	21	1.5	14.75	12.25	14.75
	22	4.75	13.25	8	13.25
	23	0.5	13.25	13.25	21.75
	24	2.25	10.75	7.25	11.75
	25	13	15.25	14.5	21.75
	26	2	14.25	11.75	14
	27	0	4.75	7	10.25
	28	4	8.25	6.75	10
	29	0	9.75	12.75	13
	30	2.75	13.75	11.5	13.75
	31	4.5	17.5	15.75	24
	32	0.5	8.5	7	10
	33	0	4.25	7	10
	34	2.75	13.5	11.5	13.25
	35	4.75	13	9	12.75	anti-MR1
	36	0	11.25	9.75	15.25
	37	0	12.5	10	14
	38	3	13.75	11.75	16.75
	39	0	10.25	8.75	12.75
	40	4.75	10.75	10.25	16
	41	7.25	15	13.75	19
	42	0	14	11.75	15.5
	43	6.5	14.5	12.5	21
	44	3.25	15	14	21.75
	45	5.25	14.25	10.25	13
	46	1.5	16	13.5	24.5
	47	0	0	11.5	24
	48	0	9	7.5	11.5
	49	4.25	14.75	11.25	14.5
	50	0	8.25	12.5	21.5
	51	0	9	7.75	12
	52	1	13.75	15.5	23.75
	53	0	4.75	7.75	16
	54	3.75	13.75	12	17.75
	55	5.25	17.5	15.25	23.5
	56	1.25	15.75	15.5	23.5
	57	5	17.5	12.5	16.59
	58	6.25	15	13	20
	59	7.25	17.5	15.25	24
	60	1.5	15.25	14	22
	61	1.5	15.25	14	21.5
	62	3.75	17.5	16.25	24.25
	63	0	5.25	6.75	14.5
Fig. 5d
	Mouse	Nur77GFP+ of MAIT cells [%]
	1	18	IgG2α,κ
	2	44.7
	3	18.4
	4	18.4
	5	8.54	anti-MR1
	6	0
	7	7.92
	8	12.9
	9	25.7
	10	12.9
Fig. 5e
	Mouse	Nur77GFP+ of Non-MAIT T cells [%]
	1	41.3	IgG2α,κ
	2	24.4
	3	26.8
	4	24.9
	5	45	anti-MR1
	6	29.5
	7	25.7
	8	31.6
	9	39.2
	10	9.42

## Sheet: Fig. 6
Fig. 6a
		Nur77GFP+ [%]
		LN					Spleen					CNS
	Mouse	of Classical T cells	of γδ T cells	of NKT cells	of MAIT cells		of Classical T cells	of γδ T cells	of NKT cells	of MAIT cells		of Classical T cells	of γδ T cells	of NKT cells	of MAIT cells
	1	22.3	3.53	5.86	5.58		18.2	16.4	1.52	9.46		43	14.7	12.6	28.8	PBS
	2						22.2	19	1.26	8.11		37.1	8.69	9.98	23.7
	3	22.5	5.93	11.2	11.4		12.6	24	1.77	6.24		41.2	16.5	18.4	28.4
	4						13.5	27.4	1.47	8		32.1	8.26	14.2	23
	5						17.2	32.5	2.08	6.87		38.6	14.2	10.9	18
	6	23.3	4.5	13.4	42.4		12.7	25.6	1.72	18.8		31.4	12.5	17.6	53.4	5-OP-RU (1 nmol)
	7	26.6	9.59	13.6	21.4		21.2	20.3	1.52	13.2		27	18.1	8.36	34.6
	8	27.1	7.28	13.3	42.9		19.6	25.5	2.08	15		30.6	15.3	9.86	57.1
	9	23.9	3.73	7.76	18.4		14.6	22.8	1.82	18.1		34.4	11.5	15.4	49.2
	10	20.9	2.5	11.6	22.3		19.8	28.2	2.12	18.8		38	9.15	10.2	42.7
Fig. 6b
		Clinical score
	Mouse	Day 0	Day 1	Day 2	Day 3	Day 4	Day 5	Day 6	Day 7	Day 8	Day 9	Day 10	Day 11	Day 12	Day 13	Day 14	Day 15	Day 16	Day 17	Day 18	Day 19	Day 20	Day 21	Day 22	Day 23	Day 24	Day 25	Day 26	Day 27	Day 28	Day 29	Day 30
	1	0	0	0	0	0	0	0	0	0	0	0	0	1	1.5	1.5	1.5	1.5	1.5	1.5	1.5	1.5	1.5	1.25	1.25	1.25	1.25	1.25	1.25	1.25	1.25	1.25	PBS
	2	0	0	0	0	0	0	0	0	0	0	0	1	2	3	3.5	3.5	3.25	3	2.75	2.5	2.5	2.5	2.5	2	2	2	1.75	1.75	2.5	1.75	1.75
	3	0	0	0	0	0	0	0	0	0	0	0	1.75	2.25	2.75	3	2.75	2.5	2.25	2.5	2.25	1.75	1.75	1.75	1.75	1.75	1.5	1.75	2.25	2.25	2.75	2.75
	4	0	0	0	0	0	0	0	0	0	0	0	0	1	2	3	3	3	2.75	2.5	2.5	2.25	2	2	1.75	1.75	1.75	2.5	3.25	3.5	3.5	3.5
	5	0	0	0	0	0	0	0	0	0	0	0.5	3	3.25	3.5	3	3	3	2.75	2.5	2.5	1.75	1.75	1.5	1.5	1.5	1.5	1.5	1.5	1.5	1.75	2.25
	6	0	0	0	0	0	0	0	0	0	0	0	0	0	1.25	1.75	3	3.5	3.25	3	3	2.75	2.5	2.75	2.75	2.5	2.25	2.25	2.25	2.25	2.25	2.25
	7	0	0	0	0	0	0	0	0	0	0	0	0	1.5	2.75	3	3.25	3.25	2.75	2.75	2.5	2.75	3	3	3	2.75	2.5	2.5	2.25	2.5	3	3.5
	8	0	0	0	0	0	0	0	0	0	0	0	0	0	0	1.25	1.75	2.75	2.75	2.75	2.25	1.75	1.75	1.75	1.75	1.75	1.5	1.5	1.5	1.5	1.5	2
	9	0	0	0	0	0	0	0	0	0	0	0	0	0	0.5	1.25	1.5	1.5	1.5	1.5	1.5	1.5	1.5	1.5	1.5	1.25	1.25	1.25	1.25	1.25	1.25	1
	10	0	0	0	0	0	0	0	0	0	0	0	1.5	3	3.5	3.25	3.25	3	3	3	3	3	3	3	3	3	2.75	2.75	2.25	2.25	2.25	2.25
	11	0	0	0	0	0	0	0	0	0	0	1.25	2.5	3	3	3	2.75	2.75	2.75	2.75	2.75	2.5	2.5	2.5	2.5	2.5	2.5	2.5	2.25	2.25	2.5	2.75
	12	0	0	0	0	0	0	0	0	0	0	0	2.25	2.75	3	3	2.75	2.25	2.25	2	1.75	1.75	1.75	1.75	1.75	1.75	1.75	1.75	2.5	2.75	3	2.75
	13	0	0	0	0	0	0	0	0	0	0	0	0	0	0	0	1	1.25	1.5	1.5	1.5	1.5	1.5	1.75	1.5	1.5	1.5	1.5	1.5	1.5	1.5	1.25
	14	0	0	0	0	0	0	0	0	0	0	0	0	0.5	1.25	2.75	3	2.75	2.25	1.75	1.75	1.5	1.5	1.75	1.75	1.75	1.5	1.5	1.5	1.5	1.5	1.5
	15	0	0	0	0	0	0	0	0	0	0	0	0	1.5	2.5	3	3.25	3.25	3	3	2.75	2.5	2.5	2.5	2.5	2.5	2.5	2.25	2.5	2.5	2.5	2.5
	16	0	0	0	0	0	0	0	0	0	0	0.5	2	3	3	3	3.5	2.5	2.5	2.25	2	1.75	1.75	1.75	1.75	1.75	1.75	1.75	1.75	2.25	2.75	3
	17	0	0	0	0	0	0	0	0	0	0	0	0	0	0	0	1	1.25	1.5	1.5	1.5	1.5	1.5	1.5	1.5	1.5	1.25	1.25	1.25	1.25	1.25	1.25
	18	0	0	0	0	0	0	0	0	0	0	0	0	1	1.75	2	2.25	1.5	1.5	1.25	1.25	1.25	1.5	1.5	1.5	1.5	1.5	1.5	1.5	1.5	1.5	1.5
	19	0	0	0	0	0	0	0	0	0	0	0	2	1.75	2.75	2.25	2	1.5	1.5	1.5	1.5	1.5	1.5	1.5	1.5	1.5	1.5	1.5	1.5	1.5	1.25	1.5
	20	0	0	0	0	0	0	0	0	0	0	0	0	0	2.75	3.5	3.5	3.5	3.5	3	3	2.75	2.75	2.75	2.75	2.5	2.5	2.25	2.25	2.25	2.25	2	5-OP-RU (1 nmol)
	21	0	0	0	0	0	0	0	0	0	0	0	0	0	0	1.25	2.5	2.5	2.5	2.5	2.5	1.5	1.5	1.5	1.5	1.5	1.25	1.25	1.25	1.25	1.25	1.25
	22	0	0	0	0	0	0	0	0	0	0	2.25	3	3.25	3	3	2.5	2.5	2.5	2.5	2.5	2.5	2.5	2.5	2.5	2.25	2	2.25	2.25	2.25	2	1.75
	23	0	0	0	0	0	0	0	0	0	0	0	0	0	0	0	1.75	3.25	3.5	3.25	3.25	3.25	3.25	3	2.75	2.75	2.75	2.75	2.75	3.25	3.25	3
	24	0	0	0	0	0	0	0	0	0	0	0	2.25	3	3	3	2.75	2.5	2	1.5	1.5	1.5	1.75	1.75	1.5	1.5	1.5	1.5	1.25	1.25	1.25	1.5
	25	0	0	0	0	0	0	0	0	0	0	0	0	0	1.5	2.75	2.75	2.75	2.75	2.5	2.5	2	1.75	1.75	1.75	1.5	1.5	1.5	1.5	1.5	1.5	1.5
	26	0	0	0	0	0	0	0	0	0	0	0	1.5	2	3.25	3.25	3.25	3	2.75	2.25	2.25	2	1.75	1.5	1.5	1.5	1.5	1.5	1.5	1.5	1.5	1.5
	27	0	0	0	0	0	0	0	0	0	0	0	0	0	0	0	0.5	2	2.75	2.25	2	1.5	1.5	1.5	1.5	1.5	1.5	1.5	1.5	1.5	1.25	1.25
	28	0	0	0	0	0	0	0	0	0	0	0	0	0	1.5	2.5	3	2.75	2.75	2.25	2.25	2	1.75	1.75	1.75	1.75	1.5	1.5	1.5	1.5	1.5	1.5
	29	0	0	0	0	0	0	0	0	0	0	0	0	0.5	1.75	2.5	2.75	2.25	1.75	1.5	1.5	1.5	1.5	1.5	1.25	1.25	1.25	1.25	1.25	1.25	1.5	1.5
	30	0	0	0	0	0	0	0	0	0	0	0	0	0	1.25	1.75	2	1.75	1.75	1.5	1.5	1.5	1.5	1.5	1.5	1.25	1.25	1.25	1.25	1.25	1.25	1.25
	31	0	0	0	0	0	0	0	0	0	0	0	0	0	0	0	0	0	0	1	1.75	2	1.75	2	1.75	1.5	1.5	1.5	1.5	1.5	1.5	1.5
	32	0	0	0	0	0	0	0	0	0	0	0	1	2	2.25	2.5	2.25	2	1.75	1.25	1.5	1.5	1.5	1.5	1.5	1.5	1.5	1.25	1.25	1.25	1.25	1.5
	33	0	0	0	0	0	0	0	0	0	0	0	0	0	1.5	2.75	3	3	2.25	2	1.5	1.5	1.5	1.5	1.5	1.5	1.5	1.5	1.25	1.25	1.25	1.25
	34	0	0	0	0	0	0	0	0	0	0	0	0	2.25	2.5	3	3.5	3.5	2.26471	2.02941	2	1.85294	1.80882	1.79412	1.73529	1.66176	1.58824	1.57353	1.54412	1.57353	1.57353	1.55882
	35	0	0	0	0	0	0	0	0	0	0	0	0	1	1.5	2.25	2.25	2.25	2	1.75	1.5	1.5	1.5	1.5	1.5	1.5	1.5	1.5	1.5	1.5	1.75	1.75
	36	0	0	0	0	0	0	0	0	0	0	0	0	1.5	1.75	2	1.5	1.5	1.5	1.25	1.25	1.5	1.5	1.5	1.5	1.5	1.25	1.25	1.25	1.25	1.25	1.25
	37	0	0	0	0	0	0	0	0	0	0	0	0	1	2.25	2.5	2.5	2.5	2.5	2.25	1.75	1.5	1.5	1.5	1.5	1.5	1.25	1.25	1.25	1.25	1.25	1.25
Fig. 6c
		Change in mean body weight [%]
	Mouse	Day 0	Day 1	Day 2	Day 3	Day 4	Day 5	Day 6	Day 7	Day 8	Day 9	Day 10	Day 11	Day 12	Day 13	Day 14	Day 15	Day 16	Day 17	Day 18	Day 19	Day 20	Day 21	Day 22	Day 23	Day 24	Day 25	Day 26	Day 27	Day 28	Day 29	Day 30
	1	100			102.825			110.734	112.994	112.994	113.559	112.994	114.689	114.689	113.559	114.124	114.689	112.994	113.559	114.124	112.994	112.429	111.299	112.994	112.429	112.994	112.994	111.299	111.864	111.864	116.384	115.254	PBS
	2	100			100			105.747	107.471	109.195	108.046	107.471	96.5517	86.2069	82.7586	85.0575	85.6322	90.5172	94.8276	97.7011	102.299	98.8506	101.724	101.149	102.299	104.023	101.149	100.575	105.747	104.598	106.322	106.322
	3	100			95.6989			105.376	104.839	109.14	105.914	98.9247	87.0968	88.7097	87.6344	89.2473	91.3979	95.1613	102.15	100	100.538	102.688	105.914	109.14	107.527	105.914	105.376	106.452	106.452	105.914	106.452	107.527
	4	100			96.7391			108.696	109.239	108.696	109.783	112.5	116.304	100.543	93.4783	91.8478	89.1304	89.6739	95.6522	99.4565	103.261	105.978	106.522	106.522	104.348	105.978	107.609	103.261	99.4565	98.3696	96.1957	94.5652
	5	100			95.8115			105.759	106.806	107.33	105.236	95.8115	85.8639	79.5811	75.3927	79.0576	81.6754	89.0052	94.7644	96.8586	98.4293	98.4293	99.4764	104.712	101.571	102.094	103.665	104.189	107.853	105.236	103.141	99.4764
	6	100			94.7368			103.509	105.263	104.678	105.848	107.017	105.263	103.509	101.754	95.9064	90.1754	90.3509	91.2281	90.6433	94.1521	100	100	102.924	102.924	103.509	108.187	105.263	105.848	107.602	107.602	110.526
	7	100			98.9796			106.123	108.163	108.674	108.674	111.735	103.571	97.449	93.3674	91.8367	91.8367	92.3469	95.9184	98.4694	99.4898	88.7755	90.8163	95.4082	100.51	102.041	103.571	103.061	104.082	100.51	93.8775	94.898
	8	100			92.4731			101.613	101.075	102.688	103.763	104.301	105.376	105.376	103.763	100.538	97.8495	96.7742	97.8495	97.8495	100	100	103.226	104.301	105.376	107.527	104.301	105.376	105.376	108.064	110.215	106.452
	9	100			97.8142			102.186	103.279	101.639	103.825	106.557	107.104	103.825	101.093	103.825	106.011	107.65	106.557	107.104	108.197	108.197	110.382	109.836	109.29	108.743	110.382	110.382	111.475	113.661	115.3	114.754
	10	100			97.3822			106.806	107.853	107.853	107.853	103.141	91.623	85.8639	78.534	75.3927	83.2461	85.3403	91.0995	90.5759	93.1937	95.288	97.9058	97.3822	95.288	96.8586	98.9529	97.3822	98.9529	99.4764	104.189	104.189
	11	100			102.395			107.784	110.778	110.18	108.383	99.4012	95.2096	89.2216	85.0299	86.8264	85.6287	94.6108	94.012	99.4012	103.593	103.593	104.79	107.186	107.186	108.383	108.383	105.988	104.79	106.587	97.6048	96.4072
	12	100			102.395			107.784	110.778	110.18	108.383	99.4012	95.2096	89.2216	85.0299	86.8264	85.6287	94.6108	94.012	99.4012	103.593	103.593	104.79	107.186	107.186	108.383	108.383	105.988	104.79	106.587	108.982	109.581
	13	100			96.3351			106.806	104.712	107.853	108.9	111.518	110.471	113.613	108.9	107.853	109.424	112.042	113.089	115.183	114.136	111.518	112.565	112.565	112.565	112.042	110.995	110.471	113.089	113.089	113.089	113.613
	14	100			97.2528			107.692	108.242	104.396	106.044	108.791	108.242	100	91.2088	86.8132	89.011	92.8571	100.549	107.143	104.396	106.044	108.242	107.692	110.44	107.692	107.143	108.242	109.89	110.44	109.89	110.989
	15	100			95.2632			104.21	105.263	106.316	108.947	108.421	107.895	97.8947	94.7368	90.5263	84.7368	86.3158	88.9474	92.6316	104.737	108.947	106.316	106.842	107.368	107.368	105.263	104.21	104.737	107.895	107.368	107.895
	16	100			103.261			110.326	113.043	110.87	110.87	100	92.3913	87.5	86.413	89.1304	101.63	88.587	93.4783	101.087	105.978	110.326	108.696	110.326	109.783	110.326	111.413	114.13	109.239	101.63	102.174	101.087
	17	100			95.4023			103.448	103.448	104.023	105.747	108.046	108.046	107.471	106.897	105.172	101.149	104.598	105.747	109.195	109.77	110.919	108.046	107.471	109.195	109.77	113.793	110.345	109.77	112.069	113.793	114.942
	18	100			100			103.192	102.66	105.319	105.319	109.575	107.979	106.383	105.319	103.723	102.66	105.319	106.915	109.043	112.766	112.766	110.638	111.17	112.766	113.298	114.894	113.298	112.766	114.362	114.362	117.553
	19	100			96.2441			103.756	106.103	105.634	107.042	102.347	88.7324	87.3239	88.2629	92.0188	94.3662	98.1221	97.1831	99.5305	102.347	101.878	105.164	104.225	103.286	103.286	106.103	109.39	107.042	107.512	107.981	108.451	5-OP-RU (1 nmol)
	20	100			97.1429			108	106.857	109.714	112	109.714	110.857	110.857	101.714	96.5714	93.1429	94.2857	94.2857	95.4286	98.8571	100.571	101.143	102.857	102.857	106.286	106.857	105.143	104.571	105.143	105.143	106.286
	21	100			101.205			107.831	109.639	110.843	113.855	110.843	112.651	114.458	113.253	106.626	103.615	102.41	103.615	106.626	108.434	108.434	110.843	112.048	113.253	113.253	110.843	110.241	110.843	113.253	116.265	113.253
	22	100			98.9899			106.061	108.081	106.061	92.9293	86.3636	83.3333	84.8485	84.3434	90.9091	90.404	95.4545	97.9798	99.495	98.4848	98.4848	97.4748	97.9798	95.9596	96.9697	97.4748	95.9596	95.9596	97.9798	96.9697	96.9697
	23	100			98.8889			112.222	111.667	111.111	113.889	113.889	110.556	112.222	111.667	109.444	105	98.8889	96.6667	95	93.8889	94.4444	98.8889	105.556	105.556	106.111	105	109.444	102.222	101.667	102.222	102.778
	24	100			99.4681			108.511	109.043	110.638	110.638	105.319	93.0851	88.8298	90.4255	91.4894	97.3404	103.192	104.255	106.383	106.383	105.319	108.511	110.638	109.043	110.106	110.106	109.043	111.702	111.17	111.702	111.702
	25	100			101.047			109.948	112.042	115.183	114.136	116.754	116.754	112.565	106.283	100	97.9058	99.4764	106.283	110.471	113.613	111.518	112.042	112.042	113.089	112.565	114.136	114.136	114.136	114.66	115.707	116.23
	26	100			102.222			103.333	108.889	109.444	109.444	109.444	103.333	94.4444	88.8889	83.3333	90.2778	96.1111	102.222	106.111	107.778	107.222	107.778	109.444	109.444	111.111	108.889	110	111.111	114.444	115.556	113.333
	27	100			101.047			107.853	109.424	109.424	111.518	113.089	113.613	112.565	113.613	114.136	101.047	97.9058	94.7644	97.9058	102.618	106.806	107.33	106.806	108.9	109.948	113.613	108.9	109.424	110.471	109.948	111.518
	28	100			98.9305			106.952	107.487	108.556	108.556	110.16	111.23	104.813	95.1872	96.2567	90.9091	95.7219	100.535	102.139	106.952	105.348	104.813	108.021	108.021	111.23	110.695	108.556	109.091	110.695	110.695	110.695
	29	100			95.6757			105.405	108.108	110.811	110.27	112.432	108.649	96.2162	94.0541	92.973	97.2973	100.54	107.027	108.108	107.568	109.189	111.892	113.513	113.513	111.351	113.513	114.595	115.135	113.513	111.892	111.351
	30	100			97.4359			106.154	107.692	108.718	109.744	112.308	106.667	100.513	101.026	103.59	101.026	105.128	109.231	108.718	106.667	108.718	110.769	112.82	108.718	107.692	109.744	108.718	110.256	110.256	108.205	109.744
	31	100			97.7654			109.497	110.056	108.38	110.615	113.408	113.408	113.408	111.732	114.525	114.525	115.642	115.642	118.436	111.732	111.173	111.732	113.408	118.436	115.642	115.642	114.525	116.201	118.994	116.201	117.877
	32	100			102.66			111.702	110.638	110.638	111.702	106.383	97.3404	93.617	90.9574	94.6809	97.8723	100	103.192	109.043	110.638	108.511	109.043	110.638	111.702	109.043	109.043	110.638	111.702	110.106	114.362	112.234
	33	100			94.8454			101.546	103.093	104.639	105.67	107.216	105.67	97.4227	91.7526	87.6289	93.299	91.7526	98.9691	104.639	107.216	107.216	106.186	107.216	107.216	108.247	109.794	110.825	113.402	113.402	112.371	110.309
	34	100			100			109.89	110.44	108.791	109.89	109.89	102.198	93.4066	84.0659	81.8681	94.5055	87.2528	102.701	104.812	105.61	105.888	107.076	108.778	108.972	108.843	109.261	109.289	109.607	110.282	110.404	110.382
	35	100			95.5224			100.498	103.483	103.98	103.98	104.975	102.985	98.5075	96.5174	97.0149	97.0149	99.5025	102.985	105.473	104.975	104.478	105.473	107.96	109.95	106.965	104.478	106.468	106.468	106.965	106.468	107.96
	36	100			97.549			103.431	105.392	107.353	107.843	108.823	105.392	96.5686	93.1372	97.0588	99.5098	102.451	103.922	102.941	101.961	103.431	104.412	106.863	104.902	102.941	102.941	104.412	105.882	106.863	106.863	106.863
	37	100			94.5652			104.348	107.065	106.522	105.978	106.522	104.348	100.543	94.0217	95.1087	97.8261	102.717	104.348	104.891	107.609	109.239	111.957	111.413	111.957	110.87	114.674	116.304	115.217	115.217	116.304	117.391
Fig. 6d
		Cumulative clinical score
	Mouse	EAE onset	Acute EAE	Recovery	Chronic EAE
	1	1	7.5	7.25	10	PBS
	2	3	16.25	12.75	15.5
	3	4	13.25	10	16.75
	4	1	13.75	11.25	21.5
	5	6.75	15.25	10	13
	6	0	12.75	14	18.75
	7	1.5	15	14	22
	8	0	8.5	10.25	13
	9	0	6.25	7.5	10
	10	4.5	16	15	20.5
	11	6.75	14.25	13	19.75
	12	5	13.25	9	18
	13	0	3.75	7.75	11.75
	14	0.5	12	8.25	12.5
	15	1.5	15	13.25	19.75
	16	5.5	14.5	9.5	16.75
	17	0	3.75	7.5	10.5
	18	1	9	6.75	12
	19	3.75	10	7.5	11.75
	20	0	16.75	14.25	18.75	5-OP-RU (1 nmol)
	21	0	8.75	9.5	10.5
	22	8.5	13.5	12.5	17.25
	23	0	8.5	16	23.25
	24	5.25	13.25	8	11.25
	25	0	12.5	10.5	12.25
	26	3.5	15.5	9.75	12
	27	0	5.25	8.75	11.5
	28	0	12.5	10	12.5
	29	0.5	11	7.5	10.5
	30	0	8.5	7.5	10.25
	31	0	0	8.5	12.25
	32	3	10.75	7.25	11
	33	0	12.5	8	11
	34	2.25	14.7647	9.4853	12.8088
	35	1	10.25	7.75	12.5
	36	1.5	8.25	7	10.5
	37	1	12.25	8.5	10.5
Fig. 6f
	Mouse	GFAP+ area [%]
	1	3.91167	PBS
	2	5.667
	3	7.76567
	4	5.985
	5	7.8905
	6	4.26967
	7	4.016
	8	3.2	5-OP-RU (1 nmol)
	9	2.65867
	10	3.66
	11	3.366
	12	3.14767
	13	5.549
	14	4.53367

## Sheet: Fig. 7
Fig. 7a
		Clinical score
	Mouse	Day 0	Day 1	Day 2	Day 3	Day 4	Day 5	Day 6	Day 7	Day 8	Day 9	Day 10	Day 11	Day 12	Day 13	Day 14	Day 15	Day 16	Day 17	Day 18	Day 19	Day 20	Day 21	Day 22	Day 23	Day 24	Day 25	Day 26	Day 27	Day 28	Day 29	Day 30
	1	0	0	0	0	0	0	0	0	0	0	0	0	0	0	1.75	2.75	3	3	3	2.75	2.25	2.25	2	1.75	1.75	1.75	1.75	1.75	1.75	2	1.75	PBS
	2	0	0	0	0	0	0	0	0	0	0	0	0	1.25	1.75	2.25	2.25	2.75	2.5	2.5	2.25	2	2	1.75	2	1.75	1.75	1.75	1.75	1.75	1.75	1.75
	3	0	0	0	0	0	0	0	0	0	0	0	0	0	0	0	0	0	0	0.5	1.5	1.5	1.5	2.75	2.75	2.5	2.5	2.25	2.25	2.25	2.25	1.75
	4	0	0	0	0	0	0	0	0	0	0	0	0	0	0	0	2.25	3	3.5	3.5	3.5	3.5	3.25	3	3	3	3	3	2.75	2.75	2.75	2.75
	5	0	0	0	0	0	0	0	0	0	0	0	0	0	1.5	2.5	2.5	2.5	2.25	2.25	2	2	2	1.75	1.75	1.75	1.5	1.5	1.5	1.5	1.5	1.5
	6	0	0	0	0	0	0	0	0	0	0	0	0	0	0	0	1.75	1.75	2	2	2	1.75	1.75	1.75	1.75	1.75	1.75	1.5	1.5	1.5	1.5	1.5
	7	0	0	0	0	0	0	0	0	0	0	0	0	0	0	0	0	0	0	1.25	1.75	2	2	2	1.75	1.75	1.75	1.5	1.5	1.5	1.5	1.5
	8	0	0	0	0	0	0	0	0	0	0	0	0	0	0	0	0	0	0.5	1.25	1.5	1.5	1.5	1.5	1.25	1.25	1.25	1.25	1.25	1.25	1.25	1.25
	9	0	0	0	0	0	0	0	0	0	0	0	0	0	0	0.5	1.5	1.75	2	2.25	2.25	2	2	2	1.75	1.75	1.5	1.5	1.5	1.5	1.5	1.5
	10	0	0	0	0	0	0	0	0	0	0	0	0	0	1.25	3	3	3.25	3.5	3.25	3	3	2.75	2.5	2.5	2.25	2.25	2	2	2	2	1.75
	11	0	0	0	0	0	0	0	0	0	0	0	0	0	0	1.75	2.75	3.5	3.5	3.5	3.5	3.25	3	2.75	2.75	2.75	2.75	2.75	2.5	2.5	2.5	2.25
	12	0	0	0	0	0	0	0	0	0	0	0	0	0	0	0	0	0	0	0	1.25	1.75	2.75	3.25	3.25	3	2.5	2	2	2	2	1.5
	13	0	0	0	0	0	0	0	0	0	0	0	0	0.5	1.5	2.75	3	3	3	3	2.75	2.75	2.5	2.25	2.5	2	2.25	2.25	2.25	2.25	2.25	2
	14	0	0	0	0	0	0	0	0	0	0	0	0	0	0	0	0	0	1.25	2.5	3	3	3	3	2.5	2.25	2.25	2	2	2	2	1.75
	15	0	0	0	0	0	0	0	0	0	0	0	0	0	1	2.5	3	3.5	3.5	3.5	3.5	3.25	3	3	3	2.75	2.5	2.25	2.25	2.25	2.25	2
	16	0	0	0	0	0	0	0	0	0	0	0	0	0	0	0	0	0	0	1.25	2	3.25	3.25	3	3	2.75	2.5	2.5	2.5	2.5	2.25	2
	17	0	0	0	0	0	0	0	0	0	0	0	0	0	1.25	2.75	3	3.25	3.25	3.25	3	3	3	3	3	3	2.75	2.75	2.5	2.5	2.5	2.5
	18	0	0	0	0	0	0	0	0	0	0	0	0	0.5	1.5	3	3.25	3.25	3.5	3.25	2.75	2.75	2.75	2.75	2.25	2.25	2.25	2.25	2.75	3	3	3.25
	19	0	0	0	0	0	0	0	0	0	0	0	0	0	0	0	1.5	1.5	2.25	3.25	3.25	3	2.75	2.75	2.25	2.25	2	1.75	1.75	1.75	1.75	1.75
	20	0	0	0	0	0	0	0	0	0	0	0	0	1.75	2.25	3.5	3.5	3.5	3.5	3.25	3	3	2.75	2.75	2	2.25	2.25	2.25	2.25	2.25	3	3.5
	21	0	0	0	0	0	0	0	0	0	0	0	0	0	0	0	0	0.5	1.5	1.75	2.25	2.5	2.5	2.25	2	2	1.75	1.75	1.75	1.75	2.25	3
	22	0	0	0	0	0	0	0	0	0	0	0	0	1.75	2.5	3	3	2.75	2.75	2.25	2	2.25	2	1.75	1.75	1.75	1.75	1.75	2.25	2.25	3	3
	23	0	0	0	0	0	0	0	0	0	0	0	0	0	0	0	0	0	1	1.5	2	2	2	1.75	1.75	1.75	1.75	1.5	1.5	1.5	1.5	1.5
	24	0	0	0	0	0	0	0	0	0	0	0	0	1.75	2.75	3.5	3.5	3.5	3.5	3.5	3.5	3.5	3.5	3.25	3	3	3	3	3	3	3	3
	25	0	0	0	0	0	0	0	0	0	0	0	0	0	1.5	2.75	3	3.25	3	3	2.75	2.5	2.5	2.5	2.5	2.5	2.5	2.5	2.5	2.5	2.5	2.5	5-A-RU-PABC-Val-Cit-Fmoc (30 nmol)
	26	0	0	0	0	0	0	0	0	0	0	0	0	1.25	1.75	3	3.25	3.25	3.25	3	3	2.75	2.75	2.75	2.5	2.25	2.25	2.25	2.25	2.25	2.25	2.25
	27	0	0	0	0	0	0	0	0	0	0	0	0	0	0	0	0	1.5	2.5	3	3	2.75	2.75	2.25	2.25	2	1.75	1.75	1.75	1.75	1.75	1.75
	28	0	0	0	0	0	0	0	0	0	0	0	0	0	0	0	0	0	0	0	0	0	0	0	0	1.25	1.75	2	1.75	1.75	1.75	1.75
	29	0	0	0	0	0	0	0	0	0	0	0	0	0	0	0	0	1	1.5	1.75	2	2	1.75	1.75	1.5	1.5	1.5	1.5	1.5	1.5	1.5	1.5
	30	0	0	0	0	0	0	0	0	0	0	0	0	0	0	0	0	2.75	3.25	3.25	3	2.75	2.75	2.25	2.5	2.5	2.5	2.25	2	2	2	1.75
	31	0	0	0	0	0	0	0	0	0	0	0	0	0	0	0	0	0	0	0	1.25	1.5	1.5	1.5	1.5	1.5	1.5	1.5	1.25	1.25	1.25	1.25
	32	0	0	0	0	0	0	0	0	0	0	0	0	0	0	0	0	0	0	1.5	1.75	2.25	2	2	1.75	1.75	1.75	1.5	1.5	1.5	1.5	1.5
	33	0	0	0	0	0	0	0	0	0	0	0	0	0	0	0	0	0	0	0	0	0	0	1.25	1.5	1.5	1.5	1.25	1	1	1	1
	34	0	0	0	0	0	0	0	0	0	0	0	0	0	0	1.5	2	2.25	2	2	2	1.75	1.75	1.5	1.5	1.5	1.5	1.25	1.25	1.5	1.5	1.5
	35	0	0	0	0	0	0	0	0	0	0	0	0	1.25	1.75	2.75	2.5	2.75	2.75	2.25	2.25	1.75	1.75	1.75	1.75	1.75	1.75	1.5	1.5	1.5	1.5	1.75
	36	0	0	0	0	0	0	0	0	0	0	0	1	1.75	3.25	3.25	3.25	3.25	3.25	3.25	3	3	2.75	2.5	2.25	2	2	2	2	2	2	2
	37	0	0	0	0	0	0	0	0	0	0	0	0	0	0	0	0	0	0	0	0	1.25	1.5	1.5	1.5	1.25	1.25	1.25	1.25	1.25	1.25	1.25
	38	0	0	0	0	0	0	0	0	0	0	0	0	0	1	2.75	3.25	3.5	3.5	3.5	3.25	3	3	3	2.75	2.5	2.5	2.25	2.5	2.5	2.5	2.5
	39	0	0	0	0	0	0	0	0	0	0	0	0	0	1.25	2.5	3	3	3	3	2.5	2.5	2.5	2.25	2	2	2	1.75	1.75	1.75	1.75	1.75
	40	0	0	0	0	0	0	0	0	0	0	0	0	0	0	0	0	1.25	2	2.75	3	3	2.75	2.25	2	1.5	1.75	1.5	1.5	1.5	1.5	1.5
	41	0	0	0	0	0	0	0	0	0	0	0	0	0	0.5	2.5	3	3	3.5	3.5	3.5	3.25	3	2.75	2.25	2	2.25	2	2	2	2	2.25
	42	0	0	0	0	0	0	0	0	0	0	0	0	0	0	0	0	1	1.5	1.5	2	2.25	2.5	2	1.75	1.75	1.75	1.5	1.25	1.25	1.25	1.25
	43	0	0	0	0	0	0	0	0	0	0	0	0	0	0	0	0	0	0	0	0	1.5	2	1.75	1.75	1.75	1.5	1.25	1.25	1.25	1.25	1.25
	44	0	0	0	0	0	0	0	0	0	0	0	0	0	0	0	0	0	1	1.5	2	2	2	1.75	1.75	1.5	1.5	1.5	1.5	1.5	1.5	1.5
	45	0	0	0	0	0	0	0	0	0	0	0	0	0	0	0	0	0	0	1.25	1.75	1.75	1.75	1.5	1.5	1.25	1.25	1.25	1.25	1.25	1.25	1.25
	46	0	0	0	0	0	0	0	0	0	0	0	0	0	0	1.5	2.75	3.25	3.5	3	2.75	3	3	3	2.25	2.25	2.25	2.25	2	2	2	2.25
	47	0	0	0	0	0	0	0	0	0	0	0	0	0	0	0	0	0	0	1	1.25	1.25	1.25	1.5	1.5	1.5	1.5	1.5	1.5	1.5	1.5	1.5
	48	0	0	0	0	0	0	0	0	0	0	0	0	0	0	0	0	0	0	0	1.25	1.5	1.5	1.5	1.75	2.25	3	3.5	3.5	3.25	3.5	3.5
Fig. 7b
		Change in mean body weight [%]
	Mouse	Day 0	Day 1	Day 2	Day 3	Day 4	Day 5	Day 6	Day 7	Day 8	Day 9	Day 10	Day 11	Day 12	Day 13	Day 14	Day 15	Day 16	Day 17	Day 18	Day 19	Day 20	Day 21	Day 22	Day 23	Day 24	Day 25	Day 26	Day 27	Day 28	Day 29	Day 30
	1	100		91.54				102.49	102.99	105.97	105.97	107.46	108.46	107.96	106.47	94.03	87.56	89.55	86.07	90.55	96.02	101.49	102.99	102.99	103.48	103.98	106.97	105.47	105.47	107.46	105.97	109.95	PBS
	2	100		94.09				96.82	100.45	101.82	100.91	100.91	99.09	91.36	86.36	83.18	82.73	84.55	87.27	91.36	90.91	93.18	93.18	95.45	96.36	95.91	96.82	97.73	99.09	103.64	102.27	101.36
	3	100		91				103	105	106	106	106	106.5	106.5	107	107.5	108	110.5	107	101.5	102.5	99	108	93	94	99.5	98.5	100.5	102	104.5	103	103
	4	100		95.79				106.32	107.89	106.32	106.84	108.42	107.89	105.79	108.95	103.68	99.47	94.21	88.42	85.26	86.32	91.05	92.63	93.16	94.21	98.42	97.37	99.47	98.95	98.95	100.53	100.53
	5	100		98.89				108.89	110	111.67	112.22	115	117.22	111.67	106.67	97.22	100	102.78	104.44	110	113.33	112.78	113.89	112.78	112.78	118.33	116.67	117.22	116.67	117.22	118.33	118.89
	6	100		98.51				105.97	105.97	107.46	106.97	108.46	109.45	108.46	108.46	105.47	102.49	98.51	100	100.5	103.98	106.97	104.98	105.97	106.47	108.46	110.45	108.96	110.45	109.45	110.95	111.94
	7	100		95.96				103.14	104.93	107.62	108.07	108.52	107.62	108.52	108.97	107.62	107.62	108.97	104.93	106.28	104.04	103.59	101.79	105.83	105.38	101.35	101.79	101.35	100.45	100.45	103.14	101.79
	8	100		94.76				98.57	100	101.43	101.43	103.81	102.86	102.86	100.95	102.38	103.81	104.76	102.38	101.43	101.9	105.24	104.29	105.24	103.81	105.71	105.71	105.71	106.19	105.71	107.14	106.19
	9	100		95.83				98.96	106.25	107.29	107.81	108.33	108.33	110.42	109.9	109.9	108.33	107.81	105.73	105.21	106.25	108.33	108.33	110.42	107.81	113.54	113.02	111.46	112.5	117.71	115.1	111.46
	10	100		94.76				104.29	106.19	107.62	106.19	110	110	110	102.38	90.95	84.29	81.43	87.14	83.33	93.33	97.14	100.48	100.95	100	101.9	100.95	103.33	99.52	100.48	103.81	104.29
	11	100		96.1				105.85	107.8	108.29	107.32	107.32	107.32	109.27	108.78	103.9	97.07	90.24	83.41	85.85	87.32	89.76	91.71	93.66	95.61	95.12	93.17	95.12	97.07	100.49	101.46	99.51
	12	100		92				101.5	110	103	103.5	104	105	106	109.5	109	110	111.5	107	106	101	98.5	94.5	91	90.5	93.5	96.5	96.5	98.5	100	104.5	101
	13	100		99				104	107	108	108	112	110.5	105.5	99.5	92	87.5	88	90.5	95	100.5	103	100.5	102	103	103.5	103.5	103	102.5	103	106	109
	14	100		100.49				107.84	109.31	109.8	110.78	114.22	114.22	113.24	114.71	112.75	110.29	109.8	99.02	95.59	92.16	91.18	96.08	100	99.51	101.96	100.98	104.41	102.45	104.41	106.86	105.39
	15	100		98.48				101.01	103.03	104.04	103.54	106.06	106.06	104.55	103.03	88.89	85.86	83.84	78.28	84.34	84.85	88.38	89.9	96.97	98.48	99.49	97.98	100	102.02	101.01	98.99	99.49
	16	100		91.41				101.52	103.54	105.56	106.06	106.57	106.57	108.59	108.08	109.09	107.58	110.61	107.58	105.05	98.99	95.96	91.41	95.96	97.47	102.02	102.53	105.56	103.03	102.53	107.58	104.04
	17	100		98.99				105.05	107.58	107.58	107.58	108.08	101.01	93.43	88.38	84.34	82.83	82.32	77.78	77.78	76.77	80.81	86.87	89.39	88.89	95.96	95.96	100.51	96.46	92.93	95.45	100
	18	100		100				106.28	109.42	110.47	110.99	111.52	104.71	92.67	93.19	91.1	89.53	91.62	93.72	94.24	96.34	101.57	99.48	103.14	103.14	105.76	104.19	104.71	96.86	89.01	91.1	96.34
	19	100		97.38				105.76	107.33	109.95	109.95	110.47	109.95	110.99	114.14	109.42	105.76	100	98.43	95.81	100	101.57	100	102.09	103.66	104.71	102.09	105.24	105.24	104.19	104.71	105.76
	20	100		103.66				108.9	111.52	112.57	115.71	116.23	110.99	98.43	94.24	91.62	90.58	91.62	93.19	93.19	95.81	99.48	101.05	100	101.05	103.14	101.57	104.71	100	95.29	95.29	94.24
	21	100		97				104	104.5	106.5	107	107	108.5	110.5	111.5	110.5	107	108	105	101.5	100.5	101.5	101.5	102.5	103	105	105	104	104	100.5	97.5	97
	22	100		101.57				109.95	110.47	112.57	113.09	114.66	108.9	100	97.91	91.62	94.24	97.91	101.05	105.24	106.81	107.85	107.33	107.85	109.95	109.95	106.28	109.95	103.66	96.86	92.15	92.15
	23	100		96.1				103.41	106.34	108.29	109.27	112.2	110.73	110.73	110.73	105.37	108.78	108.78	107.8	108.29	107.8	106.34	102.93	105.37	107.8	108.78	106.83	110.73	110.24	112.2	109.76	110.73
	24	100		95.03				105.52	110.5	110.5	111.05	110.5	106.63	95.58	88.95	85.64	85.08	82.87	83.43	78.45	82.87	86.19	87.85	90.61	91.16	92.27	89.5	93.37	89.5	86.74	86.74	93.92
	25	100		92.46				103.02	103.02	104.52	104.02	107.54	108.54	105.03	95.98	88.44	83.42	87.44	83.92	87.44	89.45	91.46	92.96	95.98	97.99	96.48	95.98	96.48	98.49	99.5	100	100.5	5-A-RU-PABC-Val-Cit-Fmoc (30 nmol)
	26	100		93.5				101	101	104	104.5	107	104.5	97.5	92.5	86	83	83.5	86	88	91.5	96.5	95.5	99.5	96.5	99	100.5	100.5	101	101	103	106.5
	27	100		91.58				96.84	98.95	101.58	102.63	102.63	101.58	100	102.11	101.58	103.68	105.79	98.95	91.05	92.63	93.68	97.89	98.95	97.89	96.32	100	102.63	103.68	103.68	100	102.63
	28	100		91.35				100.96	103.85	103.37	103.85	105.77	104.33	103.85	107.21	106.25	105.29	105.29	103.85	104.33	105.77	107.69	104.33	105.77	104.33	106.73	103.37	102.4	101.92	100	103.85	102.4
	29	100		94.59				101.62	105.41	106.49	107.03	108.11	108.11	105.95	105.41	105.41	105.95	109.73	107.57	103.78	104.86	104.86	109.73	107.57	105.95	109.19	108.11	109.19	108.11	108.11	107.03	105.95
	30	100		93.63				99.02	101.96	104.41	104.41	105.88	106.37	106.86	108.33	103.92	103.92	88.73	89.71	89.71	95.1	98.04	97.06	100.49	100.49	102.94	101.96	103.43	103.43	104.9	103.92	106.37
	31	100		97.95				104.62	107.69	107.69	107.69	109.23	109.23	109.23	110.26	111.28	110.77	113.33	112.31	111.28	110.77	110.77	97.44	112.82	112.82	112.82	112.31	115.38	116.92	115.38	115.38	117.95
	32	100		92.06				101.06	108.47	106.35	106.35	110.05	108.47	109.52	110.05	106.35	106.35	108.99	107.41	110.05	100.53	98.94	100.53	98.94	102.12	105.29	106.35	107.94	105.82	106.35	108.99	110.58
	33	100		95.88				106.19	108.76	108.25	108.25	107.22	108.76	107.73	109.28	109.28	113.4	113.92	109.79	108.25	107.22	110.31	109.28	109.28	107.22	110.82	111.34	110.82	109.28	110.31	112.37	113.92
	34	100		96.74				105.12	106.51	106.98	108.37	110.7	109.77	109.3	105.12	103.26	103.26	103.72	104.19	107.44	104.65	104.65	104.19	106.98	106.98	105.58	105.12	105.12	101.86	103.26	104.19	103.26
	35	100		99				107.46	109.95	108.96	111.94	110.95	110.95	99.5	94.03	90.05	88.06	94.53	97.01	101	104.98	106.97	106.47	106.97	106.47	107.46	110.45	105.47	106.47	105.97	100	101.99
	36	100		98				103	106.5	107	108	107	94.5	88.5	87	83.5	84.5	82	84	84.5	87	92	95	92	94	94	96.5	95.5	94	95	95.5	96.5
	37	100		93.81				99.05	101.43	102.86	103.33	102.86	101.9	104.29	104.29	107.62	108.1	108.57	107.14	108.57	110	108.1	104.76	107.14	106.67	107.14	108.1	107.14	110.48	109.52	110.95	111.9
	38	100		96.74				98.91	105.98	106.52	105.98	106.52	104.35	101.63	91.85	88.59	85.33	88.04	84.24	85.87	81.52	88.59	84.78	91.3	89.67	93.48	94.02	95.11	94.57	96.2	96.74	98.37
	39	100		91.79				97.44	100.51	101.54	102.56	102.56	102.05	104.62	101.54	93.33	90.77	88.21	88.21	94.36	98.46	101.54	100	101.03	101.03	104.1	106.15	104.62	105.13	110.77	111.28	110.26
	40	100		101				107.5	110	110	111.5	113	113.5	113.5	114	111	108.5	106.5	100	97.5	94	96	101	104	103	106	106	108.5	106	106	107.5	109.5
	41	100		101.04				108.29	110.36	110.88	112.44	112.95	115.54	113.99	107.77	97.41	91.19	90.67	90.16	96.89	98.45	101.55	99.48	100.52	102.59	103.63	104.66	104.66	103.63	104.15	106.74	107.25
	42	100		100				107.07	111.11	109.09	112.12	115.15	114.65	115.66	116.67	111.62	112.12	112.63	108.59	107.58	105.56	104.55	103.03	107.58	108.59	111.62	111.62	113.64	116.16	116.16	114.14	118.18
	43	100		99.51				99.51	100.98	105.39	105.39	108.82	106.37	107.35	108.82	109.8	108.33	108.33	105.88	107.84	108.33	106.37	103.92	105.88	106.86	106.86	104.9	104.9	103.92	101.96	101.96	107.35
	44	100		92.09				99.53	100	98.6	98.6	100.47	100.93	100.93	102.79	101.4	103.72	104.19	98.14	95.81	93.02	94.42	97.67	97.67	96.74	99.53	100	101.4	99.53	98.14	97.67	101.4
	45	100		98				104.5	107	104.5	105.5	107	105	104	105.5	106.5	110	110.5	106	105.5	103	106.5	105.5	107.5	108	108.5	104.5	108	110	106.5	107	106.5
	46	100		91.93				99.1	103.14	107.17	107.17	108.52	105.83	107.62	105.83	98.65	94.62	91.03	91.93	93.72	97.76	97.76	95.52	98.21	99.1	99.55	100	99.55	98.65	102.24	103.59	102.24
	47	100		99.5				102.5	105	105.5	106.5	107	106	107	108.5	107.5	106	106	106.5	108	107	105.5	103	103	103	105	101	104.5	102.5	103	103	105
	48	100		101.03				106.15	109.23	112.31	110.77	111.28	111.28	114.36	116.41	114.36	114.36	113.85	114.36	113.33	110.77	109.74	107.18	110.77	113.33	112.82	101.54	95.38	95.38	91.28	94.87	94.36
Fig. 7c
		Cumulative clinical score
	Mouse	EAE onset	Acute EAE	Recovery	Chronic EAE
	1	7.5	13.25	9	7.25	PBS
	2	10.25	11.25	9	7
	3	0	5	12.75	8.5
	4	5.25	17.25	15	11
	5	9	10.5	8.25	6
	6	3.5	9.5	8.5	6
	7	0	7	8.75	6
	8	0	6.25	6.5	5
	9	3.75	10.5	8.5	6
	10	10.5	15.5	11.5	7.75
	11	8	16.75	13.75	9.75
	12	0	5.75	14	7.5
	13	10.75	14	11.25	8.75
	14	0	12.75	12	7.75
	15	10	16.75	13.5	8.75
	16	0	9.75	13.75	9.25
	17	10.25	15.5	14.5	10
	18	11.5	15	11.75	12
	19	3	14.5	11	7
	20	14.5	15.5	11.5	11
	21	0.5	10.5	9.75	8.75
	22	13	11.25	8.75	10.5
	23	0	8.5	8.5	6
	24	15	17.5	15.25	12
	25	10.5	13.75	12.5	10	5-A-RU-PABC-Val-Cit-Fmoc (30 nmol)
	26	12.5	14.75	12	9
	27	1.5	14	10	7
	28	0	0	5	7
	29	1	9	7.75	6
	30	2.75	15	12	7.75
	31	0	4.25	7.5	5
	32	0	7.5	8.75	6
	33	0	0	7	4
	34	5.75	9.5	7.25	5.75
	35	11	10.75	8.5	6.25
	36	15.75	15.25	10.75	8
	37	0	2.75	6.75	5
	38	10.5	16.25	13	10
	39	9.75	13.5	10	7
	40	1.25	13.5	9	6
	41	9	16.75	11.25	8.25
	42	1	9.75	8.75	5
	43	0	3.5	8	5
	44	0	8.5	8	6
	45	0	6.5	6.75	5
	46	7.5	15.25	12	8.25
	47	0	4.75	7.5	6
	48	0	4.25	12	13.75
Fig. 7d
	Mouse	MAIT cells of T cells [%]
	1	0.45	PBS
	2	0.37
	3	0.49
	4	0.72
	5	0.67
	6	0.63
	7	0.68	5-A-RU-PABC-Val-Cit-Fmoc (30 nmol)
	8	1.06
	9	0.21
	10	0.19
	11	0.65
	12	0.83
	13	0.38
	14	0.63
Fig. 7e
		AREG+ [%]		AREG MFI
	Mouse	of MAIT cells	of Non-MAIT T cells	of Microglia
	1	21.6	24.6	1078	PBS
	2	30.8	28.1	769
	3	21.5	15.7	837
	4			869
	5	34.3	35.7	875
	6			929
	7	41.4	27.2	923	5-A-RU-PABC-Val-Cit-Fmoc (30 nmol)
	8	48.8	31.8	1030
	9	45.2	27.9	728
	10	37.1	35.3	869
	11	28.2	30	1239
	12	43.7	28.2	869
	13	28.8	27.4	952
	14			821
Fig. 7f
	Mouse	AREG [ng/µl]
	1	0.0616	PBS
	2	0.06325
	3	0.0721
	4	0.05955
	5	0.053
	6	0.06015
	7	0.09095	5-A-RU-PABC-Val-Cit-Fmoc (30 nmol)
	8	0.075
	9	0.08265
	10	0.13335
	11	0.08215
	12	0.0793
	13	0.0705
	14	0.0661

## Sheet: Suppl. Fig. 1
Suppl. Fig. 1b
	Mouse	MAIT cells of T cells [%]
	1	2.8	Healthy
	2	2.19
	3	1.66
	4	0.36
	5	1.6
	6	0.68	Acute EAE
	7	1.23
	8	1.41
	9	1.56
	10	1.4
Suppl. Fig. 1d
		PD-1 [%]
		of non-MAIT T cells		of MAIT cells
	Mouse	LN	CNS	LN	CNS
	1	11.3	63.8	9.56	46
	2	12.4	67.9	7.95	75.3
	3	13.4	65.8	4.07	70.7
	4	22.5	55.6	8.04	38.9
Suppl. Fig. 1f
		MAIT cells of T cells [%]
	Mouse	Spleen	CNS
	1	0.01	4.38
	2	0.05	1.55
	3	0.05	0.96
	4	0.1	1
	5	0.09	1.66
	6	0.04	0.51
	7	0.05	0.88
	8	0.04	1.79
	9	0.11	0.63
	10	0.04	2.51
	11	0.14	4.52
Suppl. Fig. 1g
		CD69+ [%]
		of non-MAIT T cells		of MAIT cells
	Mouse	Spleen	CNS	Spleen	CNS
	1	15.1	36.1	45	74.8
	2	15.5	39.4	21.7	71.8
	3	27.2	47.1	45.2	60.1
	4	17.5	40.1	36.2	66.7
	5	13.4	43.3	29.7	64.4
	6	14.1	46	22	66.7
	7	17.7	36.3	31.9	70.6
	8	14.5	32.5	43.8	82.8
	9	17.6	36.8	47.5	79.5
	10	12.7	43.4	44.6	49.5
	11	14.4	42.9	44.6	69.5
Suppl. Fig. 1h
		MAIT cells [%]
		CD8+						CD4+						CD4–CD8– (DN)
	Mouse	Healthy LN	Healthy spleen	Acute EAE LN	Acute EAE spleen	Acute EAE CNS		Healthy LN	Healthy spleen	Acute EAE LN	Acute EAE spleen	Acute EAE CNS		Healthy LN	Healthy spleen	Acute EAE LN	Acute EAE spleen	Acute EAE CNS
	1	5.81	15.2					6.98	31.8					87.2	52.5
	2	5.36	12.9					2.92	30.3					91.2	55.8
	3	3.76	10.5					2.59	36.9					93.4	51.9
	4	2.39	8.15					2.71	33.7					94.6	57.9
	5	3.74	9.74					3.21	33.3					92.9	56.1
	6			7.26	8.89	8.66				6.36	34.9	9.8				85.2	54.7	80.5
	7			6.7	8.86	6.51				5.07	32	13				87.7	58.3	79.8
	8			10.9	14.6	2.8				13.1	21.1	10.5				73.2	63.8	86.5
	9			7.34	10.6	3.81				13.9	36.9	13.1				78.8	51.9	82.6
	10			3.72	6.01					10.2	29.1					84.5	64
Suppl. Fig. 1i
		MAIT cells [%]
		Vβ6+						Vβ8+						Vβ6–Vβ8–
	Mouse	Healthy LN	Healthy spleen	Acute EAE LN	Acute EAE spleen	Acute EAE CNS		Healthy LN	Healthy spleen	Acute EAE LN	Acute EAE spleen	Acute EAE CNS		Healthy LN	Healthy spleen	Acute EAE LN	Acute EAE spleen	Acute EAE CNS
	1	3.96	4.65					62.2	56.3					33.1	39.1
	2	1.24	4.2					62.4	56.7					36.3	38.2
	3	3.4						59.2						37.4
	4	1.5						71						27.5
	5	7.3						51.5						40.9
	6	6.48						61.5						30.4
	7	8.16						60						30.8
	8			5.94	4.29	5.49				51.6	65.7	64.2				42.5	30	30.2
	9			4.35	2.38	1.69				58.7	53.2	58.6				37	42.9	39.7
	10			6.88	1.43	2.37				56	71.4	67.4				35.8	25.7	30.1
	11			1.7		3.58				67.6		41.3				30.1		54.3
	12			1.04		2.74				64.8		42.1				33.7		53.1
Suppl. Fig. 1j
		RORγt+ MAIT cells [%]
	Mouse	LN	CNS
	1	53.5	77.8	Healthy
	2	51.4	100
	3	70.7	100
	4	65.7
	5	73
	6	29.4	97.3	Acute EAE
	7	49.2	98.9
	8	42.7	97.7
	9	42.7	96.4
	10	41.9	94.8
	11	43.3	97.5

## Sheet: Suppl. Fig. 2
Suppl. Fig. 2a
		Clinical score
	Mouse	Day 0	Day 1	Day 2	Day 3	Day 4	Day 5	Day 6	Day 7	Day 8	Day 9	Day 10	Day 11	Day 12	Day 13	Day 14	Day 15	Day 16	Day 17	Day 18	Day 19	Day 20	Day 21	Day 22	Day 23	Day 24	Day 25	Day 26	Day 27	Day 28	Day 29	Day 30
	1	0	0	0	0	0	0	0	0	0	0	0	1.5	2	3	3	2.75	2.75	2.5	2.5	2.25	2	1.75	1.75	1.75	1.5	1.5	1.5	1.5	1.5	1.5	1.5	Mr1–/–
	2	0	0	0	0	0	0	0	0	0	0	2	3	3.5	3.5	3.25	3.25	3	3	2.75	2.75	2.75	2.75	2.25	2	1.75	1.75	1.75	2	2.25	1.75	1.75
	3	0	0	0	0	0	0	0	0	0	0	0	1.75	3	3	3	3	2.75	2.75	2.75	2.5	2	1.75	1.75	1.75	1.5	1.75	1.75	1.75	1.75	1.75	1.75
	4	0	0	0	0	0	0	0	0	0	0	2.5	3	3.25	3.5	3.25	3	2.75	2.75	2.75	2.75	2.75	2.5	2.5	2.5	2.5	2.5	2.5	2.5	2.75	2.75	2.5
	5	0	0	0	0	0	0	0	0	0	0	0	2	3	3.25	3	2.5	2.25	2.25	2	2	1.75	1.75	1.75	1.75	1.75	1.75	1.75	1.75	1.75	1.75	1.75
	6	0	0	0	0	0	0	0	0	0	0	1.25	3	3.5	3.5	3.25	3.25	2.75	2.75	2.75	2.75	2.25	2.25	1.75	1.75	1.75	1.75	1.75	1.75	1.75	1.75	1.75
	7	0	0	0	0	0	0	0	0	0	0	0	0	0.5	2.5	2.5	2.5	2.5	2.5	2.5	2	2	1.75	1.75	1.5	1.5	1.25	1.25	1.5	1.5	1.5	1.5
	8	0	0	0	0	0	0	0	0	0	0	0	0.5	2	2.5	3	3	2.75	2.75	2.5	2.25	2.25	2	2	2	1.75	1.5	1.75	1.75	1.75	1.75	1.75
	9	0	0	0	0	0	0	0	0	0	0	0	0	0.5	1.5	1.5	1.75	2	1.75	1.75	1.75	1.75	1.75	1.75	1.75	1.75	1.75	1.75	1.75	1.75	1.75	1.75
	10	0	0	0	0	0	0	0	0	0	0	1	1.75	2.5	2.25	2	2	2	1.75	1.75	1.75	1.75	1.75	1.75	1.75	1.75	1.75	2	2	2.25	2.25	2.25
	11	0	0	0	0	0	0	0	0	0	0.5	2.25	3	3	2.75	2.5	2.25	2.25	1.75	2	2	1.75	1.75	1.75	1.75	1.75	1.75	2	2.25	1.75	1.75	1.75	Wildtype (BL6)
	12	0	0	0	0	0	0	0	0	0	0	1.25	2.75	3.25	3.25	3	3	2.75	2.75	2.5	2.25	2.25	2.25	2	2	1.75	1.75	1.75	1.75	1.75	1.75	1.75
	13	0	0	0	0	0	0	0	0	0	0	0	0	0	0	0	1	1.25	1.25	1.25	1	1	1	1	1.25	1.25	1.25	1.25	1.25	1.25	1.25	1.25
	14	0	0	0	0	0	0	0	0	0	0	0	1	2.5	2.25	2.25	2	1.5	1.5	1.5	1.5	1.5	1.5	1.5	1.5	1.5	1.5	1.5	1.5	1.25	1.25	1.25
	15	0	0	0	0	0	0	0	0	0	0	0	0	0.5	1.75	3	3	2.75	2.5	2.5	2	1.75	1.75	1.75	1.5	1.5	1.5	1.5	1.5	1.5	1.5	1.5
	16	0	0	0	0	0	0	0	0	0	0	0	0	1.25	1.75	1.5	1.5	1.75	1.75	1.75	1.75	1.75	1.5	1.5	1.5	1.25	1	1.25	1.25	1.25	1.25	1.25
	17	0	0	0	0	0	0	0	0	0	0	0	0	1	1.5	1.75	1.75	1.5	1.5	1.5	1.5	1.5	1.5	1.5	1.5	1.25	1.25	1.25	1.25	1.25	1.25	1.25
	18	0	0	0	0	0	0	0	0	0	0	0	0.5	1.5	2.75	3	3	2.75	2.75	2.5	2.25	2.25	2.5	2.75	2.75	2.5	2	2.25	2	1.75	1.75	1.75
	19	0	0	0	0	0	0	0	0	0	0	0	0	0.5	1.5	2.25	2.5	2.25	2	1.75	1.75	1.75	1.75	1.75	1.5	1.5	1.5	1.5	1.5	1.75	1.75	1.75
	20	0	0	0	0	0	0	0	0	0	0	0	0	2	2.75	2.75	2.75	2.75	2.5	2.25	2.25	2.25	2	2	1.5	1.5	1.5	1.5	1.75	1.75	1.75	1.75
	21	0	0	0	0	0	0	0	0	0	0	2	2.5	2.5	2.5	2	2.25	2.25	2.25	2	2.25	2.25	2	1.75	1.75	1.75	1.75	1.75	1.75	2.5	2.75	2.75
Suppl. Fig. 2b
		Change in mean body weight [%]
	Mouse	Day 0	Day 1	Day 2	Day 3	Day 4	Day 5	Day 6	Day 7	Day 8	Day 9	Day 10	Day 11	Day 12	Day 13	Day 14	Day 15	Day 16	Day 17	Day 18	Day 19	Day 20	Day 21	Day 22	Day 23	Day 24	Day 25	Day 26	Day 27	Day 28	Day 29	Day 30
	1	1			0.95082			1.01639	1.01639	1.02459	1.02459	1.02869	0.913934	0.852459	0.852459	0.877049	0.913934	0.918033	0.95082	0.959016	0.971311	0.983607	0.983607	0.995902	1.0082	1	1.0082	1.02049	1.01639	1.03279	1.01639	1.02049	Mr1–/–
	2	1			0.955882			0.992647	1.00735	1.00735	0.966912	0.882353	0.805147	0.775735	0.827206	0.811029	0.819853	0.823529	0.841912	0.867647	0.878676	0.902206	0.926471	0.9375	0.944853	0.963235	0.974265	1	1.00368	0.996324	1.01471	1.00368
	3	1			0.969231			1.01538	1.02051	1.02564	1.06154	1.03077	0.923077	0.871795	0.871795	0.841026	0.861538	0.912821	0.933333	0.979487	1.01026	0.974359	0.984615	1	1.00513	1.00513	1.01538	1.0359	1.01538	1.03077	1.03077	1.0359
	4	1			0.935			0.98	0.99	1.005	0.98	0.87	0.83	0.815	0.82	0.81	0.81	0.835	0.86	0.905	0.92	0.925	0.935	0.955	0.96	0.95	0.95	0.945	0.935	0.93	0.95	0.955
	5	1			0.947115			0.971154	0.985577	1.00961	1.01923	0.990385	0.901923	0.850962	0.855769	0.860577	0.913462	0.927885	0.961538	0.951923	0.966346	0.975962	1	1.02404	1	1	1.01442	1.03846	1.03365	1.02885	1.05289	1.04808
	6	1			0.938461			0.984615	1.00513	1.03077	1.01538	0.953846	0.876923	0.825641	0.835897	0.805128	0.835897	0.861538	0.892308	0.917949	0.928205	0.94359	0.974359	0.989744	0.994872	0.994872	0.989744	0.984615	0.989744	0.984615	0.994872	0.994872
	7	1			0.920455			0.988636	1	0.992424	0.965909	1.00758	1	0.973485	0.977273	0.981061	0.992424	1	1.00758	1.01515	1.02652	1.03409	1.03409	1.04546	1.03788	1.04924	1.05303	1.05682	1.06061	1.06061	1.06439	1.06818
	8	1			0.964706			0.976471	1.01177	1.00392	0.996078	0.996078	0.952941	0.866667	0.839216	0.835294	0.858823	0.894118	0.917647	0.929412	0.933333	0.941176	0.964706	0.960784	0.968627	0.984314	0.984314	0.996078	0.992157	1.00392	0.992157	1
	9	1			1.00772			1.00772	1.01158	1.01544	1.01158	1.02703	1.02317	1.02317	1.01544	1.01544	1.01158	1.00386	1.00386	1.0193	1.02317	1.02317	1.02317	1.0193	1.0193	1.03475	1.03475	1.05019	1.03089	1.05019	1.03861	1.03861
	10	1			0.972678			1.03825	1.06557	1.05465	1.03279	0.956284	0.912568	0.89071	0.95082	1.00546	1.03825	1.06011	1.0765	1.09836	1.12022	1.15847	1.13661	1.14208	1.13115	1.15301	1.19672	1.14208	1.14754	1.14208	1.13661	1.14208
	11	1			0.965649			0.992366	1	0.992366	0.961832	0.870229	0.824427	0.778626	0.78626	0.832061	0.862595	0.877863	0.885496	0.89313	0.91603	0.919847	0.938931	0.938931	0.950382	0.935114	0.942748	0.91603	0.938931	0.946565	0.950382	0.950382
	12	1			0.935849			0.969811	1	1.01132	1.01132	0.935849	0.856604	0.788679	0.784906	0.833962	0.845283	0.886792	0.89434	0.898113	0.913207	0.924528	0.924528	0.928302	0.932075	0.928302	0.966038	0.962264	0.973585	0.984906	1.00377	0.992453	Wildtype (BL6)
	13	1			0.875			0.915179	0.946429	0.96875	0.977679	0.991071	1.01339	0.986607	0.977679	0.964286	0.973214	0.986607	0.995536	0.991071	0.991071	0.982143	0.991071	1.00893	1.00446	1	1.01339	1.04464	1.03571	1.03125	1.04018	1.03571
	14	1			0.985148			0.99505	1.0099	1.01485	1.03465	1.02475	0.955445	0.881188	0.876238	0.925743	0.965346	0.99505	0.980198	0.990099	0.99505	0.985148	1.01485	1.00495	1.0099	1.0099	1.01485	1.04455	1.0099	1.0099	1.01485	1.0099
	15	1			0.933333			1.01026	1.02564	1.04103	1.0359	1.06667	1.07692	1.02564	0.964103	0.933333	0.923077	0.948718	0.969231	1.02564	1.03077	1.0359	1.03077	1.04103	1.06154	1.05128	1.04615	1.01538	1.02051	1.02564	1.04615	1.0359
	16	1			0.972973			1.00541	1.05405	1.07027	1.08649	1.10811	1.11351	1.0973	1.08649	1.0973	1.11351	1.11892	1.11351	1.15676	1.16216	1.17838	1.18378	1.21081	1.23243	1.21622	1.1946	1.15676	1.15676	1.15676	1.16757	1.16757
	17	1			0.942529			0.996169	1.00766	0.996169	0.977012	1.00766	0.97318	0.94636	0.969349	0.988506	1.00766	1.00766	1	1.01533	1.01916	1.01533	1.03448	1.03448	1.02299	1.01916	1.04598	1.05747	1.06513	1.06897	1.06513	1.06513
	18	1			0.933824			0.970588	0.988971	0.992647	0.966912	1.00735	0.941176	0.867647	0.834559	0.801471	0.838235	0.878676	0.878676	0.908088	0.915441	0.911765	0.904412	0.900368	0.889706	0.900735	0.919118	0.946691	0.948529	0.952206	0.948529	0.948529
	19	1			0.953846			0.965385	0.992308	0.992308	0.976923	1.01154	1.01538	0.992308	0.969231	0.965385	0.980769	0.980769	0.976923	0.980769	0.988462	0.992308	0.984615	0.980769	0.988462	1.00385	1.00385	1.02308	1.01154	1.01923	1.01538	1.01538
	20	1			0.964844			0.976562	1.01562	1.01172	1	1.03125	1.01953	0.929688	0.871094	0.859375	0.875	0.890625	0.90625	0.925781	0.9375	0.929688	0.945312	0.960938	0.957031	0.984375	1	1.01172	1.01562	1.01953	1.01562	1.01953
	21	1			0.929167			1	1.00833	0.9875	0.933333	0.858333	0.85	0.875	0.8875	0.9125	0.9375	0.929167	0.954167	0.958333	0.979167	0.966667	0.979167	0.983333	0.991667	1.01667	1.01667	1.03333	1.025	0.95	0.95	0.991667
Suppl. Fig. 2c
		Cumulative clinical score
	Mouse	EAE onset	Acute EAE	Recovery	Chronic EAE
	1	8.75	11.5	9.25	14.75	Wildtype
	2	7.25	14.75	11.25	14.25
	3	0	3.5	5.25	10
	4	3.5	9.5	7.5	11.25
	5	0.5	13	9.75	12
	6	1.25	8.25	8.25	10
	7	1	8	7.5	10.25
	8	2	14.25	12.25	16.75
	9	0.5	10.5	8.75	12.75
	10	2	13.5	10.75	13
	11	7	11.25	10.25	16.75
	12	3.5	14	10.25	12.25	Mr1–/–
	13	8.5	16	13.25	15
	14	4.75	14.5	10.75	13.75
	15	8.75	15.25	13.25	20.5
	16	5	13.25	9.25	14
	17	7.75	15.5	11.75	14
	18	0.5	12.5	10	11.5
	19	2.5	14	11	14
	20	0.5	8.5	8.75	14
	21	5.25	10	8.75	16
Suppl. Fig. 2d
		Frequency of living CD45+ cells [%]
	Mouse	Neutrophils	Microglia	NK cells	NKT cells	B cells	pDCs	Lymphoid DCs	T cells	CD8+ T cells	CD8- T cells
	1	22.0801	7.13117	0.965798	0.357716	2.17065	1.38719	0.788854	14.2227	1.61372	12.4131	Wildtype
	2	26.4138	10.8243	1.54913	0.212558	0.437246	0.693991	0.96431	11.2217	1.95952	9.11661
	3	23.4383	10.4762	0.64508	0.192914	0.907815	1.09173	0.798076	15.4641	2.81562	12.4628
	4	24.6148	11.4432	0.730259	0.220162	0.626543	0.731909	0.656007	11.5948	1.96213	9.52472	Mr1–/–
	5	24.0175	12.6663	0.966973	0.329773	0.702539	0.837068	0.62287	12.054	2.08235	9.79563
	6	25.8136	6.9461	0.922015	0.312301	0.512423	0.56505	0.556394	14.9776	1.61067	13.1668
Suppl. Fig. 2e
		Absolute cell counts
	Mouse	Neutrophils	Microglia	NK cells	NKT cells	B cells	pDCs	Lymphoid DCs	T cells	CD8+ T cells	CD8- T cells
	1	468287	151242	20483.2	7586.64	46036.4	29420.4	16730.5	301643	34224.8	263263	Wildtype
	2	339317	139051	19900.4	2730.56	5616.94	8915.13	12387.7	144156	25172.3	117114
	3	649101	290127	17864.9	5342.58	25141.1	30234.4	22102	428263	77975.9	345145
	4	336245	156318	9975.56	3007.48	8558.76	9998.1	8961.26	158389	26803.3	130110	Mr1–/–
	5	501860	264671	20205.5	6890.8	14680	17491	13015.2	251875	43511.9	204686
	6	241561	65000.9	8628.12	2922.48	4795.2	5287.68	5206.68	140159	15072.5	123214
Suppl. Fig. 2f
		Frequency of living CD45+ cells [%]
	Mouse	Neutrophils	Microglia	NK cells	NKT cells	B cells	pDCs	Lymphoid DCs	T cells	CD8+ T cells	CD8- T cells
	1	13.9656	8.6235	0.665707	0.216992	1.40339	0.465135	0.0966794	10.2258	1.73593	8.42354	Wildtype
	2	9.67171	10.4481	0.542674	0.318665	2.3058	1.18464	0.713918	12.695	1.79623	10.7647
	3	10.6935	10.1633	1.10749	0.449744	2.38005	1.33847	0.715552	10.111	3.04675	6.9711
	4	19.1258	8.81183	1.07971	0.220211	1.28764	1.00291	0.494585	7.65904	2.23849	5.31594
	5	17.0485	11.3383	0.618309	0.171574	1.1781	1.07085	0.230701	9.84512	1.82422	7.95536
	6	10.2985	9.06562	0.657425	0.59981	8.37072	0.983531	0.776598	14.134	2.67957	11.2589	Mr1–/–
	7	9.3858	13.6927	0.699716	0.203289	1.04992	0.845244	0.297474	9.18528	2.60459	6.49726
	8	15.862	14.088	0.490258	0.226431	1.66743	0.997674	0.351672	8.27455	0.89971	7.31031
	9	12.4212	15.4731	0.387996	0.163374	2.41465	0.564905	0.157085	12.1345	0.922823	11.1071
	10	16.6729	11.1616	1.03672	0.249376	2.57456	1.50538	0.587011	9.80018	1.84811	7.85208
Suppl. Fig. 2g
		Absolute cell counts
	Mouse	Neutrophils	Microglia	NK cells	NKT cells	B cells	pDCs	Lymphoid DCs	T cells	CD8+ T cells	CD8- T cells
	1	270285	166896	12883.9	4199.58	27160.7	9002.07	1871.1	197906	33596.6	163026	Wildtype
	2	218365	235896	12252.3	7194.73	52059.8	26746.5	16118.6	286623	40554.7	243043
	3	382885	363902	39654.1	16103.3	85218.7	47924.4	25620.6	362027	109090	249603
	4	551245	253975	31119.5	6346.92	37112.2	28906	14254.9	220749	64517.7	153216
	5	360426	239705	13071.8	3627.29	24906.5	22639.1	4877.3	208138	38566.2	168186
	6	289508	254850	18481.3	16861.7	235315	27648.7	21831.5	397331	75327.1	316507	Mr1–/–
	7	160169	233665	11940.6	3469.12	17916.9	14424.1	5076.4	156747	44447.4	110876
	8	364503	323736	11265.9	5203.28	38316.9	22926.1	8081.26	190146	20675	167988
	9	279833	348588	8741.04	3680.6	54399	12726.6	3538.92	273375	20790	250228
	10	515097	344831	32028.7	7704.3	79539.1	46507.6	18135.3	302770	57096	242585

## Sheet: Suppl. Fig. 3
Suppl. Fig. 3d
		Tissue repair database (TiReDB) gene set expression
	Sample	Healthy spleen	EAE spleen	EAE CNS
	1	0.123934	0.123956	0.193478
	2	0.125759	0.137656	0.147141
	3	0.120879	0.099925	0.151136
	4	0.114028	0.108394	0.153407
Suppl. Fig. 3f
		Cytokine expression [%]
		of non-MAIT T cells					of MAIT cells
	Mouse	IL-22	GM-CSF	IL-17A	IFN-y		IL-22	GM-CSF	IL-17A	IFN-y
	1	39.5	24.1	44.4	43		46.2	49.3	77.4	26.31
	2	34.1	15.2	34.5	47.2		8.88	55.3	92.38	5.73
	3	25.6	24.8	36.3	38.2		42.5	50	66.6	22.2
	4	25.6	11.8	38.2	36.4		42.5	51.3	76.7	21.57
	5		25.9					72
	6		11.9					47.3

[truncated: 1 more sheets: Suppl. Fig. 4]
